# Supplementary material for: A Preliminary Metagenome Analysis Based on a Combination of Protein Domains
Source: Proteomes. 2019 Apr 29;7(2):19. doi: 10.3390/proteomes7020019 (PMC6630717; doi:10.3390/proteomes7020019)
Supplement: Supplementary file 1 [file proteomes-07-00019-s001.zip]

Archive with 37 entries (34 files):
- supplementary/
- supplementary/Figure S5.pptx
- __MACOSX/
- __MACOSX/supplementary/
- __MACOSX/supplementary/._Figure S5.pptx
- supplementary/.DS_Store
- __MACOSX/supplementary/._.DS_Store
- supplementary/Figure S4.pptx
- __MACOSX/supplementary/._Figure S4.pptx
- supplementary/Figure S3.pptx
- __MACOSX/supplementary/._Figure S3.pptx
- supplementary/Table S2.pdf
- __MACOSX/supplementary/._Table S2.pdf
- supplementary/Table S3.pdf
- __MACOSX/supplementary/._Table S3.pdf
- supplementary/Table S7.xlsx
- __MACOSX/supplementary/._Table S7.xlsx
- supplementary/Table S1.pdf
- __MACOSX/supplementary/._Table S1.pdf
- supplementary/Table S4.pdf
- __MACOSX/supplementary/._Table S4.pdf
- supplementary/Figure S8.tiff
- __MACOSX/supplementary/._Figure S8.tiff
- supplementary/Table S6.xlsx
- __MACOSX/supplementary/._Table S6.xlsx
- supplementary/Figure S2.pptx
- __MACOSX/supplementary/._Figure S2.pptx
- supplementary/Table S5.xlsx
- __MACOSX/supplementary/._Table S5.xlsx
- supplementary/Figure S1.pptx
- __MACOSX/supplementary/._Figure S1.pptx
- supplementary/Table S8.xlsx
- __MACOSX/supplementary/._Table S8.xlsx
- supplementary/Figure S7.pptx
- __MACOSX/supplementary/._Figure S7.pptx
- supplementary/Figure S6.pptx
- __MACOSX/supplementary/._Figure S6.pptx
