# Supplementary material for: A Preliminary Metagenome Analysis Based on a Combination of Protein Domains
Source: Proteomes. 2019 Apr 29;7(2):19. doi: 10.3390/proteomes7020019 (PMC6630717; doi:10.3390/proteomes7020019)
Supplement: Supplementary file 1 [file proteomes-07-00019-s001.zip › supplementary/Table S7.xlsx]

## Sheet: Sheet1
Table S7. Number of domains contained in certain bacterium (all values calculated to ln [original value +1]).
Protein domain name	NC_000117	NC_000853	NC_000907	NC_000911	NC_000913	NC_000915	NC_000918	NC_000919	NC_000922	NC_000962	NC_000964	NC_001318	NC_002162	NC_002163	NC_002488	NC_002516	NC_002528	NC_002620	NC_002662	NC_002663	NC_002677	NC_002678	NC_002696	NC_002737	NC_002745	NC_002927	NC_002928	NC_002929	NC_002932	NC_002936	NC_002937	NC_002939	NC_002940	NC_002942	NC_002944	NC_002945	NC_002946	NC_002947	NC_002950	NC_002967	NC_002971	NC_002978	NC_003028	NC_003030	NC_003047	NC_003143	NC_003155	NC_003197	NC_003210
Pfam PF02415 Chlamydia polymorphic membrane protein (Chlamydia_PMP) repeat	3.04452	0	0	0	1.38629	0	0	0	3.61092	0	0	0	0	0	0	0	0	2.77259	0	0	0	0	0	0	0	0	0	0	0	0	0	0	0	0	0	0	0	0	0	0.693147	0	0	0	0	0	0	0	0	0
Pfam PF00005 ABC transporter	2.70805	4.23411	3.89182	4.06044	4.55388	3.09104	2.70805	3.04452	2.77259	3.78419	4.48864	2.77259	2.89037	3.46574	3.3322	4.59512	1.94591	2.70805	4.17439	4.20469	3.17805	5.44242	3.95124	4.09434	4.21951	5.1299	4.98361	4.62497	3.52636	3.2581	4.06044	4.07754	3.46574	3.68888	4.06044	3.82864	3.3673	4.65396	3.17805	4.94876	2.99573	2.48491	4.44265	4.60517	4.65396	4.78749	5.10595	4.46591	4.39445
Pfam PF13091 PLD-like domain	2.48491	1.09861	0.693147	1.09861	2.19722	1.60944	0.693147	0	1.38629	0	1.94591	0	1.09861	0	1.79176	2.3979	1.09861	2.83321	1.60944	1.60944	0	2.30259	0.693147	1.09861	1.60944	2.3979	1.94591	2.3979	0	0	1.09861	2.07944	1.09861	1.09861	0.693147	0	1.38629	2.30259	1.79176	0	1.38629	0.693147	1.09861	1.79176	1.60944	1.38629	2.07944	2.19722	1.60944
Pfam PF00575 S1 RNA binding domain	2.30259	2.3979	2.63906	2.30259	2.63906	1.94591	2.30259	2.07944	2.19722	1.94591	2.3979	2.07944	1.09861	2.07944	2.48491	2.56495	2.30259	2.19722	2.3979	2.63906	1.94591	2.48491	2.3979	2.19722	2.3979	2.56495	2.56495	2.56495	2.30259	1.09861	2.70805	2.70805	2.48491	2.48491	1.94591	1.94591	2.56495	2.56495	2.30259	2.07944	2.30259	2.07944	2.19722	2.19722	2.48491	2.56495	2.07944	2.56495	2.48491
Pfam PF07548 Chlamydia polymorphic membrane protein middle domain	2.30259	0	0	0	0	0	0	0	2.83321	0	0	0	0	0	0	0	0	2.30259	0	0	0	0	0	0	0	0	0	0	0	0	0	0	0	0	0	0	0	0	0	0	0	0	0	0	0	0	0	0	0
Pfam PF03797 Autotransporter beta-domain	2.19722	0	0.693147	0	1.79176	0.693147	0	0	2.77259	0	0	0	0	0.693147	1.60944	1.38629	0	2.07944	0	1.38629	0	1.09861	0	0	0	2.99573	2.89037	2.63906	0	0	0	0	1.09861	0.693147	0	0	1.38629	1.60944	0	0	0	0	0	0	0.693147	2.30259	0	1.94591	0
Pfam PF00528 Binding-protein-dependent transport system inner membrane component	1.94591	3.89182	3.13549	3.09104	3.93183	2.3979	1.79176	1.94591	2.07944	3.09104	3.73767	2.30259	1.94591	2.77259	2.30259	4.17439	0	1.94591	3.04452	3.2581	2.3979	5.15906	2.63906	3.2581	3.3322	4.65396	4.46591	4.31749	1.94591	1.94591	3.49651	2.63906	2.77259	2.3979	3.21888	3.09104	2.63906	4.27667	0.693147	3.09104	2.19722	1.79176	3.58352	3.58352	4.31749	4.2485	4.70048	3.85015	3.55535
Pfam PF01926 50S ribosome-binding GTPase	1.94591	2.48491	2.07944	2.63906	2.3979	2.19722	2.19722	1.94591	1.94591	1.94591	2.3979	2.07944	2.19722	2.07944	2.19722	2.30259	2.07944	1.94591	2.3979	2.19722	1.94591	2.19722	2.19722	2.3979	2.3979	2.30259	2.30259	2.30259	2.19722	1.60944	2.30259	2.19722	2.19722	2.19722	1.94591	1.94591	2.3979	2.30259	2.19722	2.19722	2.19722	2.07944	2.3979	2.3979	1.94591	2.19722	1.94591	2.19722	2.48491
Pfam PF00132 Bacterial transferase hexapeptide (six repeats)	1.94591	2.3979	2.3979	2.77259	3.04452	2.19722	2.30259	0	2.07944	2.48491	2.3979	0	0	2.3979	3.21888	3.09104	1.94591	2.07944	1.79176	2.56495	2.07944	2.83321	2.30259	1.60944	2.30259	2.56495	2.56495	2.63906	2.30259	2.07944	2.3979	3.13549	2.3979	3.09104	2.19722	2.48491	2.63906	3.04452	2.30259	0	2.70805	1.79176	1.94591	2.63906	2.3979	2.56495	1.60944	2.89037	2.19722
Pfam PF03989 DNA gyrase C-terminal domain, beta-propeller	1.94591	1.94591	2.19722	2.30259	2.19722	1.94591	1.60944	1.94591	1.94591	1.94591	2.48491	1.94591	2.30259	1.94591	2.19722	2.19722	1.94591	1.94591	2.48491	2.19722	1.94591	2.30259	2.19722	2.48491	2.48491	2.30259	2.30259	2.30259	1.94591	1.94591	1.94591	1.94591	2.19722	2.19722	1.94591	1.94591	2.07944	2.19722	1.94591	1.94591	2.19722	1.94591	2.48491	2.56495	2.30259	2.19722	2.30259	2.19722	2.48491
Pfam PF04055 Radical SAM superfamily	1.79176	3.52636	2.3979	3.17805	2.99573	2.48491	3.04452	1.60944	2.19722	2.70805	2.70805	0	0.693147	2.63906	1.94591	2.89037	1.79176	1.79176	2.07944	2.63906	1.79176	2.94444	2.30259	1.79176	2.56495	2.30259	2.30259	2.19722	3.17805	2.83321	3.49651	3.80666	2.48491	2.30259	2.30259	2.83321	2.07944	2.77259	2.70805	2.70805	2.19722	1.60944	1.60944	3.52636	2.30259	2.83321	2.83321	3.13549	1.79176
Pfam PF00571 CBS domain	1.79176	3.04452	2.19722	2.56495	2.56495	1.94591	2.48491	1.38629	1.94591	3.04452	3.4012	1.79176	1.38629	2.07944	2.30259	3.3322	1.09861	1.94591	2.3979	2.19722	1.94591	3.17805	2.63906	2.30259	2.56495	2.56495	2.56495	2.48491	2.77259	1.94591	3.3322	2.99573	2.07944	2.48491	2.83321	3.04452	2.19722	3.13549	1.79176	2.07944	2.3979	1.79176	2.3979	2.99573	2.83321	2.48491	3.21888	2.77259	2.99573
Pfam PF00271 Helicase conserved C-terminal domain	1.79176	2.19722	2.30259	2.19722	2.94444	1.94591	1.60944	2.07944	1.94591	2.30259	2.70805	1.79176	1.09861	1.79176	2.3979	2.83321	1.09861	1.94591	2.3979	2.48491	1.94591	2.48491	2.3979	2.56495	2.30259	2.48491	2.3979	2.3979	2.3979	2.07944	2.3979	2.63906	2.19722	2.3979	2.3979	2.3979	2.19722	2.99573	2.48491	2.3979	1.94591	1.79176	2.48491	2.70805	2.56495	2.63906	3.13549	2.83321	2.63906
Pfam PF00006 ATP synthase alpha/beta family, nucleotide-binding domain	1.79176	1.60944	1.38629	1.09861	1.60944	1.60944	1.60944	1.94591	1.79176	1.38629	1.60944	1.60944	1.60944	1.60944	1.38629	1.79176	1.60944	1.79176	1.09861	1.38629	1.38629	1.79176	1.60944	1.60944	1.38629	1.79176	1.79176	1.79176	1.60944	1.09861	1.60944	1.60944	1.38629	1.94591	1.09861	1.38629	1.38629	1.60944	1.38629	1.60944	1.38629	1.38629	1.60944	1.60944	1.60944	1.94591	1.60944	1.94591	1.94591
Pfam PF02779 Transketolase, pyrimidine binding domain	1.79176	1.38629	1.38629	1.38629	1.60944	1.09861	1.09861	1.09861	1.79176	1.79176	1.94591	0	0.693147	1.09861	1.38629	1.94591	1.38629	1.79176	1.60944	1.60944	1.38629	2.07944	1.60944	1.09861	1.60944	1.60944	1.38629	1.60944	1.38629	1.09861	1.09861	2.19722	1.38629	1.60944	1.79176	1.79176	1.38629	1.79176	1.09861	1.09861	1.60944	1.38629	1.60944	1.38629	2.07944	1.60944	2.30259	1.79176	2.07944
Pfam PF04518 Effector from type III secretion system	1.79176	0	0	0	0	0	0	0	1.60944	0	0	0	0	0	0	0	0	1.79176	0	0	0	0	0	0	0	0	0	0	0	0	0	0	0	0	0	0	0	0	0	0	0	0	0	0	0	0	0	0	0
Pfam PF04156 IncA protein	1.79176	0	0	0	0	0	0	0	2.77259	0	0	0	0	0	0	0	0	1.79176	0	0	0	0	0	0	0	0	0	0	0	0	0	0	0	0	0	0	0	0	0	0	0	0	0	0	0	0	0	0	0
Pfam PF00496 Bacterial extracellular solute-binding proteins, family 5 Middle	1.60944	2.63906	1.60944	1.09861	2.48491	1.09861	0.693147	0.693147	1.79176	1.60944	1.38629	1.38629	0.693147	0.693147	0	2.19722	0	1.60944	1.60944	1.79176	1.38629	3.3322	0	0.693147	1.94591	2.83321	2.63906	2.56495	1.09861	1.09861	1.38629	0.693147	1.60944	0.693147	1.79176	1.60944	0	2.3979	0	2.30259	0	0	1.38629	1.94591	2.63906	2.19722	2.70805	2.48491	1.79176
Pfam PF01479 S4 domain	1.60944	2.07944	2.07944	2.07944	2.19722	1.94591	1.94591	1.38629	1.60944	1.38629	2.3979	1.38629	1.38629	1.60944	1.79176	2.07944	1.38629	1.60944	1.94591	2.07944	1.60944	2.07944	2.07944	2.30259	2.07944	2.07944	2.07944	1.94591	1.38629	1.60944	1.79176	1.79176	2.07944	1.60944	1.38629	1.38629	1.94591	2.19722	1.79176	1.38629	1.79176	0.693147	2.07944	2.3979	1.94591	2.07944	1.60944	2.19722	2.19722
Pfam PF00004 ATPase family associated with various cellular activities (AAA)	1.60944	1.79176	1.94591	2.3979	1.94591	1.79176	1.60944	1.94591	1.60944	2.48491	2.19722	1.79176	1.38629	1.94591	1.79176	2.56495	1.38629	1.60944	1.60944	1.79176	2.19722	2.48491	2.07944	1.79176	1.94591	2.3979	2.30259	2.07944	1.94591	1.79176	2.07944	2.3979	1.79176	1.94591	2.48491	2.48491	1.60944	2.30259	1.60944	2.19722	1.94591	2.07944	1.79176	2.56495	2.07944	2.48491	2.63906	2.07944	1.79176
Pfam PF00009 Elongation factor Tu GTP binding domain	1.60944	1.79176	2.19722	2.19722	2.30259	1.79176	1.94591	1.79176	1.60944	2.07944	1.79176	1.79176	1.60944	1.94591	2.07944	2.3979	2.07944	1.60944	1.94591	2.19722	1.79176	2.19722	2.19722	1.94591	1.94591	2.19722	2.19722	2.07944	2.07944	1.94591	2.30259	2.48491	2.07944	2.07944	2.19722	2.19722	2.07944	2.3979	2.07944	2.07944	2.07944	1.94591	1.94591	2.3979	2.19722	2.19722	2.56495	2.30259	1.94591
Pfam PF08245 Mur ligase middle domain	1.60944	1.79176	1.94591	2.07944	1.94591	1.79176	1.79176	1.79176	1.60944	1.94591	1.94591	1.60944	0	1.79176	1.94591	1.94591	1.79176	1.60944	1.94591	1.94591	1.94591	1.79176	1.79176	2.07944	1.94591	2.19722	2.07944	2.19722	1.94591	0.693147	1.60944	1.79176	1.94591	1.94591	1.94591	1.94591	1.94591	1.94591	1.94591	1.79176	1.79176	1.79176	2.07944	2.07944	1.79176	1.94591	1.94591	1.94591	1.79176
Pfam PF08264 Anticodon-binding domain of tRNA	1.60944	1.60944	1.09861	1.60944	1.38629	1.09861	1.60944	1.38629	1.60944	1.38629	1.60944	1.60944	1.38629	1.09861	1.38629	1.38629	1.38629	1.60944	1.60944	1.38629	1.38629	1.38629	1.38629	1.38629	1.60944	1.38629	1.38629	1.38629	1.38629	1.38629	1.38629	1.38629	1.38629	1.38629	1.38629	1.38629	1.60944	1.38629	1.38629	1.38629	1.60944	1.38629	1.38629	1.38629	1.60944	1.38629	1.38629	1.38629	1.60944
Pfam PF02861 Clp amino terminal domain, pathogenicity island component	1.60944	1.60944	1.09861	1.94591	1.38629	1.09861	1.60944	1.79176	1.60944	1.94591	1.09861	0	0	1.38629	1.38629	2.07944	0	1.60944	1.60944	1.09861	1.60944	1.38629	1.38629	0.693147	1.60944	1.79176	1.79176	1.38629	1.60944	1.60944	1.38629	1.38629	1.09861	1.38629	1.94591	1.94591	1.38629	1.94591	1.60944	1.79176	1.38629	1.09861	0.693147	1.60944	1.38629	1.79176	2.70805	1.38629	1.60944
Pfam PF02875 Mur ligase family, glutamate ligase domain	1.60944	1.60944	1.79176	1.79176	1.94591	1.38629	1.60944	1.79176	1.60944	1.79176	1.79176	1.38629	0	1.09861	1.60944	1.79176	1.60944	1.60944	1.79176	1.79176	1.79176	1.60944	1.38629	1.60944	1.79176	2.07944	1.94591	2.07944	1.60944	0.693147	1.38629	1.79176	1.79176	1.79176	1.79176	1.79176	1.79176	1.79176	1.60944	1.38629	1.60944	1.38629	1.79176	1.79176	1.38629	1.94591	1.79176	1.94591	1.79176
Pfam PF02780 Transketolase, C-terminal domain	1.60944	1.60944	1.09861	1.38629	1.38629	1.38629	1.60944	0.693147	1.60944	1.60944	1.79176	0	0	1.38629	1.09861	1.79176	1.09861	1.38629	1.60944	1.38629	1.09861	1.94591	1.38629	1.09861	1.38629	1.38629	1.09861	1.38629	1.38629	1.38629	1.38629	2.07944	1.09861	1.38629	1.60944	1.60944	1.09861	1.60944	1.09861	0.693147	1.60944	1.09861	1.60944	1.38629	1.79176	1.38629	2.07944	1.60944	2.07944
Pfam PF02874 ATP synthase alpha/beta family, beta-barrel domain	1.60944	1.38629	1.09861	1.09861	1.09861	1.09861	1.38629	1.79176	1.60944	1.09861	1.38629	1.38629	1.09861	1.09861	1.09861	1.38629	1.09861	1.60944	1.09861	1.09861	1.09861	1.38629	1.38629	1.60944	1.09861	1.38629	1.38629	1.38629	1.38629	1.09861	1.09861	1.38629	1.09861	1.60944	0.693147	1.09861	1.09861	1.09861	1.09861	1.38629	1.09861	1.09861	1.60944	1.38629	1.09861	1.38629	1.09861	1.38629	1.38629
Pfam PF07244 Surface antigen variable number repeat	1.60944	1.38629	1.60944	1.09861	1.79176	1.60944	2.07944	1.60944	1.60944	0	0	1.60944	0	1.79176	1.79176	1.94591	1.79176	1.60944	0	1.79176	0	1.79176	1.79176	0	0	1.79176	1.79176	1.79176	2.19722	0	1.79176	1.79176	1.79176	1.79176	0	0	1.94591	2.30259	1.79176	1.60944	1.79176	1.60944	0	0	1.94591	1.79176	0	1.79176	0
Pfam PF00133 tRNA synthetases class I (I, L, M and V)	1.60944	1.38629	1.60944	1.79176	1.79176	1.38629	2.07944	1.38629	1.60944	1.38629	1.38629	1.60944	1.38629	1.38629	1.79176	1.60944	1.79176	1.60944	1.60944	1.79176	1.38629	1.79176	1.60944	1.60944	1.38629	1.60944	1.60944	1.60944	1.38629	1.38629	1.38629	1.38629	1.79176	1.60944	1.09861	1.38629	1.60944	1.60944	1.38629	1.60944	1.38629	1.60944	1.79176	1.79176	1.79176	1.79176	1.38629	1.79176	1.38629
Pfam PF07676 WD40-like Beta Propeller Repeat	1.60944	1.09861	1.60944	1.94591	1.79176	0.693147	0	0	1.38629	0	1.60944	0	0	0.693147	1.79176	1.79176	0	1.38629	0	1.60944	0	1.60944	2.48491	0	0	1.60944	1.60944	1.60944	1.79176	0	1.60944	1.79176	1.60944	2.19722	0	0	0	1.60944	2.07944	0	1.60944	1.79176	0	0	2.07944	1.60944	1.94591	1.60944	0
Pfam PF00364 Biotin-requiring enzyme	1.60944	0.693147	1.60944	1.09861	1.79176	0.693147	1.38629	0.693147	1.60944	2.19722	2.07944	0	0	1.09861	1.79176	2.56495	1.09861	1.60944	1.60944	1.94591	1.60944	2.3979	2.19722	1.79176	1.94591	2.63906	2.3979	2.07944	1.09861	0.693147	0.693147	2.07944	1.79176	2.07944	2.30259	2.19722	1.79176	2.19722	0.693147	0.693147	1.79176	1.38629	1.09861	1.38629	1.94591	1.60944	2.19722	2.07944	1.79176
Pfam PF05193 Peptidase M16 inactive domain	1.60944	0.693147	1.09861	1.79176	1.79176	1.09861	1.09861	0.693147	1.60944	0.693147	1.60944	1.60944	0	1.09861	1.09861	1.60944	0	1.60944	1.09861	1.09861	0.693147	1.38629	2.07944	1.09861	1.09861	1.09861	1.09861	1.09861	1.38629	0.693147	1.79176	1.60944	1.09861	1.09861	0.693147	0.693147	0	1.79176	1.38629	0.693147	1.09861	1.38629	1.09861	1.79176	0.693147	1.38629	1.38629	1.38629	1.09861
Pfam PF02518 Histidine kinase-, DNA gyrase B-, and HSP90-like ATPase	1.38629	2.3979	1.94591	3.80666	3.49651	1.79176	1.60944	1.60944	1.60944	2.83321	3.58352	2.07944	1.09861	2.30259	2.83321	4.18965	1.09861	1.38629	2.30259	2.56495	2.07944	3.95124	3.97029	2.63906	2.89037	3.3673	3.2581	3.04452	2.3979	2.99573	4.11087	4.57471	1.38629	2.83321	2.94444	2.83321	1.94591	4.26268	2.3979	2.30259	2.3979	1.79176	2.63906	3.58352	3.04452	3.17805	4.04305	3.55535	2.89037
Pfam PF00128 Alpha amylase, catalytic domain	1.38629	2.30259	1.09861	1.79176	2.07944	0	0.693147	0	1.09861	2.19722	2.30259	0	0	0	0	1.94591	0	1.38629	2.07944	1.09861	0.693147	1.38629	1.38629	1.94591	1.09861	1.94591	0.693147	1.79176	1.94591	0	0.693147	1.79176	0	0.693147	2.3979	2.19722	0	2.07944	1.09861	1.38629	0	0	2.30259	1.38629	1.60944	1.79176	2.83321	2.3979	2.07944
Pfam PF01380 SIS domain	1.38629	1.79176	1.79176	1.09861	2.56495	1.38629	1.60944	1.09861	1.38629	1.09861	2.07944	0	0	1.38629	1.79176	2.19722	1.09861	1.38629	2.3979	1.94591	1.09861	2.89037	2.19722	1.60944	2.19722	1.79176	1.79176	1.79176	1.38629	1.38629	1.38629	1.38629	1.60944	1.38629	1.09861	1.09861	1.60944	2.07944	1.09861	0	1.38629	1.09861	1.94591	2.19722	2.48491	2.63906	2.07944	2.77259	2.63906
Pfam PF13414 TPR repeat	1.38629	1.79176	1.09861	3.17805	1.60944	0.693147	2.3979	2.70805	1.60944	0	1.94591	2.70805	0	0	1.09861	1.38629	0	1.60944	0	1.38629	0	3.17805	2.19722	0	0.693147	1.79176	1.79176	1.79176	2.70805	0.693147	2.63906	3.09104	0.693147	1.94591	0	0	1.09861	1.60944	2.56495	3.43399	2.07944	0	0	3.43399	2.19722	0.693147	0	1.60944	1.38629
Pfam PF07724 AAA domain (Cdc48 subfamily)	1.38629	1.60944	1.38629	1.60944	1.60944	1.79176	1.79176	1.60944	1.38629	1.38629	1.60944	1.60944	0.693147	1.79176	1.60944	2.3979	1.09861	1.38629	1.60944	1.38629	1.38629	1.79176	1.60944	1.60944	1.79176	1.79176	1.79176	1.60944	1.60944	1.09861	1.60944	1.38629	1.38629	1.60944	1.38629	1.38629	1.38629	1.94591	1.38629	1.79176	1.60944	1.60944	1.60944	1.79176	1.60944	2.30259	1.79176	1.79176	1.79176
Pfam PF00155 Aminotransferase class I and II	1.38629	1.60944	1.79176	2.19722	2.63906	1.38629	1.94591	0.693147	1.60944	2.48491	2.89037	0	0	1.94591	1.60944	3.13549	0.693147	1.38629	1.94591	1.94591	1.79176	3.3673	2.56495	1.38629	2.30259	3.3673	3.09104	2.89037	2.19722	1.79176	2.63906	2.30259	1.09861	2.19722	2.48491	2.48491	2.07944	3.17805	1.94591	1.60944	1.38629	1.09861	1.79176	2.48491	2.99573	2.63906	3.04452	2.70805	2.19722
Pfam PF10431 C-terminal, D2-small domain, of ClpB protein	1.38629	1.60944	1.38629	1.60944	1.60944	1.60944	1.60944	1.60944	1.38629	1.38629	1.60944	1.38629	0.693147	1.60944	1.60944	2.30259	1.09861	1.38629	1.60944	1.38629	1.38629	1.79176	1.60944	1.60944	1.79176	1.79176	1.79176	1.60944	1.60944	1.09861	1.38629	1.38629	1.38629	1.38629	1.38629	1.38629	1.38629	1.79176	1.38629	1.60944	1.60944	1.60944	1.60944	1.79176	1.60944	2.19722	1.79176	1.79176	1.79176
Pfam PF00149 Calcineurin-like phosphoesterase	1.38629	1.60944	1.94591	2.07944	2.19722	1.38629	1.38629	1.09861	1.38629	1.60944	2.56495	0.693147	0	1.09861	0.693147	1.60944	0.693147	1.38629	2.07944	1.94591	1.38629	2.3979	1.38629	0.693147	1.94591	2.19722	2.19722	1.94591	1.38629	0.693147	0.693147	1.09861	1.38629	1.79176	1.60944	1.60944	0.693147	2.19722	1.60944	1.60944	1.38629	0.693147	0.693147	2.56495	2.19722	1.60944	2.70805	2.30259	2.07944
Pfam PF01476 LysM domain	1.38629	1.60944	1.38629	1.38629	2.19722	0.693147	1.38629	2.48491	1.60944	1.38629	3.4012	2.30259	0	0.693147	1.09861	2.19722	0.693147	1.38629	2.19722	1.79176	0.693147	1.60944	1.94591	0.693147	2.30259	1.94591	1.94591	1.94591	0.693147	0.693147	1.38629	2.3979	1.60944	2.19722	0.693147	1.09861	1.79176	1.94591	1.94591	2.48491	2.07944	0	1.09861	2.07944	1.79176	1.94591	1.94591	2.07944	2.48491
Pfam PF00266 Aminotransferase class-V	1.38629	1.38629	1.60944	1.79176	1.60944	1.38629	1.38629	1.38629	1.38629	1.79176	2.07944	0.693147	0.693147	1.38629	1.09861	2.30259	1.09861	1.38629	1.79176	1.38629	1.79176	2.30259	2.07944	1.38629	1.79176	1.79176	1.79176	1.60944	1.09861	1.09861	1.79176	1.79176	1.38629	1.38629	1.94591	1.79176	1.09861	2.07944	1.38629	1.79176	1.60944	1.09861	1.38629	2.07944	1.60944	1.79176	2.48491	1.79176	1.79176
Pfam PF03129 Anticodon binding domain	1.38629	1.38629	1.38629	1.38629	1.38629	1.38629	1.38629	1.38629	1.38629	1.60944	1.60944	1.60944	1.38629	1.38629	1.38629	1.38629	1.38629	1.38629	1.38629	1.38629	1.60944	1.38629	1.38629	1.38629	1.60944	1.38629	1.38629	1.38629	1.60944	1.60944	1.38629	1.38629	1.38629	1.38629	1.60944	1.60944	1.38629	1.38629	1.60944	1.38629	1.38629	1.38629	1.38629	1.60944	1.38629	1.38629	1.79176	1.38629	1.38629
Pfam PF03144 Elongation factor Tu domain 2	1.38629	1.38629	2.07944	1.79176	2.07944	1.60944	1.79176	1.60944	1.38629	1.60944	1.60944	1.60944	1.38629	1.60944	1.60944	2.07944	1.60944	1.38629	1.79176	1.94591	1.38629	1.79176	1.79176	1.79176	1.79176	2.07944	1.94591	1.94591	1.79176	1.38629	1.94591	2.30259	1.79176	1.94591	1.79176	1.60944	1.94591	2.07944	1.79176	1.79176	1.79176	1.79176	1.79176	2.07944	1.94591	2.07944	2.07944	2.07944	1.79176
Pfam PF00905 Penicillin binding protein transpeptidase domain	1.38629	1.38629	1.60944	1.79176	1.79176	1.38629	1.38629	1.38629	1.09861	1.79176	2.48491	1.38629	0	1.60944	1.79176	1.94591	1.09861	1.38629	1.60944	1.79176	1.79176	1.94591	2.07944	1.60944	1.79176	1.79176	1.79176	1.79176	1.38629	0	1.38629	1.79176	1.38629	1.94591	1.79176	1.79176	1.09861	1.94591	1.38629	1.60944	1.38629	1.09861	1.79176	2.30259	1.60944	1.60944	2.63906	2.07944	1.79176
Pfam PF00849 RNA pseudouridylate synthase	1.38629	1.38629	2.07944	1.60944	2.19722	1.60944	1.38629	1.60944	1.38629	1.38629	1.79176	1.09861	1.09861	1.60944	1.60944	2.07944	1.38629	1.38629	1.94591	2.19722	1.09861	1.60944	1.94591	1.94591	1.79176	1.60944	1.60944	1.60944	1.09861	1.09861	1.60944	1.79176	2.07944	1.60944	1.38629	1.38629	1.94591	2.07944	1.60944	2.07944	1.38629	1.09861	1.94591	1.79176	1.38629	2.07944	1.38629	2.19722	1.79176
Pfam PF01751 Toprim domain	1.38629	1.38629	1.60944	1.09861	1.60944	1.38629	1.79176	1.09861	1.38629	1.09861	1.79176	1.60944	1.60944	1.09861	1.60944	1.38629	1.09861	1.38629	1.60944	1.60944	1.09861	1.38629	1.38629	1.38629	1.79176	1.38629	1.38629	1.38629	1.09861	1.09861	1.38629	1.09861	1.79176	1.38629	1.09861	1.09861	1.38629	1.60944	1.79176	1.38629	1.38629	1.09861	1.38629	1.94591	1.38629	1.60944	1.38629	1.60944	1.60944
Pfam PF02151 UvrB/uvrC motif	1.38629	1.38629	1.09861	1.38629	1.09861	1.09861	1.09861	1.09861	1.38629	1.38629	1.79176	0.693147	0.693147	1.09861	1.09861	1.09861	0	1.38629	1.38629	1.09861	1.38629	1.09861	1.09861	1.38629	1.79176	1.09861	1.09861	1.09861	1.60944	1.09861	1.09861	1.09861	1.09861	1.09861	1.38629	1.38629	1.09861	1.09861	1.09861	1.60944	1.09861	0.693147	1.38629	1.79176	1.09861	1.09861	1.60944	1.09861	1.94591
Pfam PF00587 tRNA synthetase class II core domain (G, H, P, S and T)	1.38629	1.38629	1.38629	1.38629	1.38629	1.38629	1.38629	1.60944	1.38629	1.60944	1.60944	1.60944	1.60944	1.38629	1.38629	1.38629	1.38629	1.38629	1.38629	1.38629	1.60944	1.38629	1.38629	1.38629	1.60944	1.38629	1.38629	1.38629	1.60944	1.60944	1.38629	1.38629	1.38629	1.38629	1.60944	1.60944	1.38629	1.38629	1.60944	1.60944	1.38629	1.38629	1.38629	1.79176	1.38629	1.38629	1.94591	1.38629	1.38629
Pfam PF01740 STAS domain	1.38629	1.09861	0	2.19722	0.693147	0	0.693147	1.38629	1.38629	2.19722	2.3979	0.693147	0	0.693147	0	1.38629	0	1.38629	0.693147	0.693147	0	1.38629	0	0	0.693147	1.60944	1.38629	1.60944	1.09861	0	1.60944	1.09861	0	1.38629	2.19722	2.19722	0	1.38629	0.693147	1.38629	0	0	0	0.693147	0.693147	0	1.79176	0.693147	2.07944
Pfam PF00950 ABC 3 transport family	1.38629	0.693147	1.38629	1.09861	0.693147	0	1.09861	1.38629	1.38629	0.693147	1.38629	0	0	0.693147	0	1.09861	0.693147	1.38629	1.09861	1.38629	0.693147	0.693147	0	1.09861	1.09861	0.693147	0.693147	0.693147	0.693147	0.693147	1.09861	0.693147	1.38629	0	1.09861	0.693147	0.693147	1.09861	0.693147	1.38629	0	0.693147	1.09861	0.693147	1.38629	1.38629	0.693147	1.38629	1.38629
Pfam PF03477 ATP cone domain	1.38629	0.693147	1.38629	1.09861	1.38629	0.693147	0.693147	0.693147	1.38629	1.09861	0.693147	0	0	0.693147	0.693147	1.60944	0.693147	1.38629	1.38629	1.38629	0.693147	0.693147	0.693147	1.38629	0.693147	1.09861	1.09861	1.09861	0	0.693147	1.09861	0.693147	1.09861	1.38629	0.693147	1.09861	1.09861	1.38629	0.693147	1.38629	1.38629	0	1.38629	1.38629	0.693147	1.38629	0.693147	1.38629	1.09861
Pfam PF01553 Acyltransferase	1.38629	0.693147	1.09861	1.09861	1.60944	0.693147	1.09861	1.09861	1.38629	2.48491	0.693147	1.09861	0.693147	1.09861	1.09861	2.30259	0	1.38629	0.693147	1.38629	1.79176	1.60944	1.60944	0.693147	0.693147	1.09861	1.09861	1.09861	1.38629	0	0.693147	1.60944	1.09861	1.60944	2.3979	2.48491	1.09861	2.07944	1.60944	1.09861	1.79176	0.693147	0.693147	1.09861	1.60944	1.60944	2.07944	1.60944	0.693147
Pfam PF01066 CDP-alcohol phosphatidyltransferase	1.38629	0.693147	0.693147	0.693147	1.38629	1.09861	1.79176	1.38629	1.38629	1.60944	1.09861	1.09861	0.693147	1.09861	1.09861	1.60944	0	1.38629	0.693147	1.09861	1.60944	1.60944	1.09861	0.693147	0.693147	1.09861	1.09861	1.09861	1.38629	0.693147	1.09861	1.09861	0.693147	1.79176	1.60944	1.60944	1.09861	1.38629	1.09861	1.60944	1.09861	1.09861	0.693147	1.60944	1.79176	1.09861	2.30259	0.693147	0.693147
Pfam PF00771 FHIPEP family	1.38629	0.693147	0	0	0.693147	0.693147	0.693147	0.693147	1.38629	0	0.693147	0.693147	0	0.693147	0	1.09861	0.693147	1.38629	0	0	0	1.09861	0.693147	0	0	1.09861	0	0.693147	0	0	0.693147	0.693147	0	0.693147	0	0	0	0.693147	0	0.693147	0	0	0	0.693147	0.693147	1.09861	0	1.38629	0.693147
Pfam PF00118 TCP-1/cpn60 chaperonin family	1.38629	0.693147	0.693147	1.09861	0.693147	0.693147	0.693147	0.693147	1.60944	1.09861	0.693147	0.693147	0	0.693147	0.693147	0.693147	0.693147	1.79176	0.693147	0.693147	1.09861	1.60944	0.693147	0.693147	0.693147	0.693147	0.693147	0.693147	0.693147	0.693147	0.693147	0.693147	0.693147	0.693147	1.09861	1.09861	0.693147	0.693147	0.693147	0.693147	0.693147	0.693147	0.693147	0.693147	1.09861	0.693147	1.09861	0.693147	0.693147
Pfam PF03471 Transporter associated domain	1.38629	0.693147	1.38629	0.693147	1.94591	0.693147	1.09861	1.60944	1.38629	1.09861	1.79176	1.09861	0	0.693147	1.09861	1.79176	1.09861	1.38629	1.09861	1.38629	0	1.38629	1.38629	0.693147	0.693147	1.38629	1.38629	1.09861	1.09861	0.693147	0.693147	1.09861	1.38629	1.38629	1.09861	1.09861	1.09861	1.79176	1.09861	1.60944	1.09861	1.09861	0.693147	1.09861	1.38629	1.60944	1.09861	1.94591	1.38629
Pfam PF00198 2-oxoacid dehydrogenases acyltransferase (catalytic domain)	1.38629	0	1.09861	0.693147	1.09861	0	0	0	1.38629	1.60944	1.60944	0	0	0	1.09861	1.60944	1.09861	1.38629	0.693147	1.09861	1.09861	1.60944	1.09861	0.693147	1.38629	1.38629	1.09861	1.09861	0	0	0	1.38629	1.09861	1.60944	1.38629	1.60944	1.09861	1.38629	0	0	1.38629	1.09861	0.693147	0	1.38629	1.09861	1.60944	1.09861	1.09861
Pfam PF03958 Bacterial type II/III secretion system short domain	1.38629	0	0.693147	0.693147	1.60944	0	1.38629	0	1.60944	0	0	0	0	0	1.60944	2.63906	0	1.38629	0	0.693147	0	1.09861	1.38629	0	0	0.693147	0.693147	0.693147	0	0	0.693147	1.60944	0.693147	1.60944	0	0	0.693147	1.79176	0	0	0.693147	0	0	0	0	1.79176	0	1.38629	0
Pfam PF00676 Dehydrogenase E1 component	1.38629	0	0.693147	0.693147	0.693147	0	0	0	1.38629	1.38629	1.60944	0	0	0	0.693147	1.60944	0.693147	1.38629	0.693147	0.693147	0.693147	1.60944	1.09861	0.693147	1.38629	1.09861	0.693147	1.09861	0	0	0	1.60944	0.693147	1.38629	1.60944	1.38629	0.693147	1.38629	0	0	1.38629	1.09861	0.693147	0	1.38629	0.693147	1.38629	0.693147	1.09861
Pfam PF07577 Domain of Unknown Function (DUF1547)	1.38629	0	0	0	0	0	0	0	0	0	0	0	0	0	0	0	0	1.60944	0	0	0	0	0	0	0	0	0	0	0	0	0	0	0	0	0	0	0	0	0	0	0	0	0	0	0	0	0	0	0
Pfam PF07661 MORN repeat variant	1.38629	0	0	0	0	0	0	0	1.38629	0	1.09861	0	0	1.94591	0	1.60944	0	1.60944	0	0	0	0	0	0	0	0	0	0	0	0	0	0	0	0	0	0	1.60944	0	0	0	0	0	0	0	0	2.19722	0	2.3979	0
Pfam PF00069 Protein kinase domain	1.38629	0	0	2.19722	0	0	0.693147	0	1.09861	2.48491	1.60944	0	0.693147	0	0	1.38629	0	1.38629	0.693147	0	1.60944	0.693147	0	0.693147	1.09861	0	0	0	0	0	0.693147	0	0	1.38629	2.07944	2.48491	0	1.09861	0	0	0.693147	0	1.60944	1.09861	0	0.693147	3.3673	0	1.09861
Pfam PF05302 Protein of unknown function (DUF720)	1.38629	0	0	0	0	0	0	0	1.38629	0	0	0	0	0	0	0	0	1.38629	0	0	0	0	0	0	0	0	0	0	0	0	0	0	0	0	0	0	0	0	0	0	0	0	0	0	0	0	0	0	0
Pfam PF13899 Thioredoxin-like	1.38629	0	0	0	0.693147	0	0.693147	0	1.38629	0	0	0	0	0	1.38629	1.09861	0	1.38629	0	0	0	0	0.693147	0	0	0.693147	0.693147	0.693147	0	0	0.693147	0	0	1.09861	0	0	0	1.09861	0.693147	0	0.693147	0	0	0	0	0	0	1.09861	0
Pfam PF05932 Tir chaperone protein (CesT) family	1.38629	0	0	0	0	0	0	0	1.38629	0	0	0	0	0	0	1.60944	0	1.38629	0	0	0	0	0	0	0	1.09861	1.09861	1.09861	0	0	1.09861	0	0	0	0	0	0	0	0	0	0	0	0	0	0	0	0	1.09861	0
Pfam PF01396 Topoisomerase DNA binding C4 zinc finger	1.38629	0	1.79176	0	1.79176	1.38629	0	1.09861	1.38629	0	1.09861	0	1.09861	1.09861	0.693147	0.693147	0	1.38629	1.09861	1.79176	0	0.693147	0.693147	1.09861	1.09861	0	0	0	1.38629	1.09861	1.38629	1.60944	1.79176	1.38629	0	0	1.38629	0.693147	0	1.38629	1.38629	0.693147	1.09861	1.09861	0.693147	1.79176	0	1.79176	1.09861
Pfam PF08352 Oligopeptide/dipeptide transporter, C-terminal region	1.09861	3.09104	1.79176	1.09861	2.48491	1.60944	0.693147	0	1.09861	1.60944	1.94591	1.09861	1.09861	0	0	1.94591	0	1.38629	1.60944	1.79176	1.09861	3.58352	0	1.09861	1.79176	3.43399	3.21888	2.83321	1.09861	0.693147	1.38629	1.09861	1.60944	1.09861	1.60944	1.60944	0	2.19722	0	2.63906	1.09861	0	1.09861	2.3979	2.83321	1.94591	2.56495	2.30259	1.09861
Pfam PF07690 Major Facilitator Superfamily	1.09861	2.48491	2.3979	1.60944	4.04305	2.07944	1.60944	0	1.09861	3.29584	4.2485	0	0	2.83321	1.79176	4.39445	1.38629	1.09861	3.04452	2.48491	1.60944	3.93183	3.2581	2.19722	3.29584	3.80666	3.55535	3.55535	1.60944	1.38629	1.79176	2.48491	2.07944	3.58352	3.3322	3.29584	2.19722	4.39445	1.38629	1.94591	3.3673	2.07944	2.19722	2.77259	3.43399	3.68888	4.35671	4.27667	3.29584
Pfam PF00892 EamA-like transporter family	1.09861	2.3979	2.19722	2.07944	2.99573	1.09861	1.38629	0.693147	1.60944	0	3.4012	0	0	1.79176	1.60944	3.73767	1.09861	1.38629	1.60944	2.63906	0	4.11087	2.70805	0	2.19722	3.7612	3.63759	3.09104	0	1.79176	3.13549	2.83321	1.38629	2.77259	1.38629	0	1.94591	3.58352	1.09861	2.48491	1.60944	1.09861	1.94591	2.77259	3.55535	3.09104	3.13549	3.04452	1.38629
Pfam PF07992 Pyridine nucleotide-disulphide oxidoreductase	1.09861	2.30259	1.60944	2.48491	2.83321	1.09861	2.56495	1.38629	1.09861	2.89037	2.70805	1.09861	0.693147	1.79176	1.79176	3.29584	1.09861	1.09861	2.63906	1.60944	1.94591	3.17805	2.30259	1.94591	2.70805	2.99573	2.83321	2.63906	2.99573	2.07944	2.94444	2.83321	1.60944	2.19722	2.83321	2.89037	1.60944	3.13549	1.79176	2.3979	1.79176	1.79176	1.94591	2.56495	2.83321	2.48491	3.3673	2.63906	2.56495
Pfam PF12695 Alpha/beta hydrolase family	1.09861	1.79176	0	1.60944	1.38629	0.693147	1.09861	1.09861	1.09861	2.63906	1.60944	0.693147	0	0.693147	2.19722	2.83321	0	1.38629	1.79176	0.693147	1.38629	2.63906	2.3979	0.693147	1.38629	1.94591	1.94591	1.94591	0	1.09861	1.60944	1.38629	0	2.30259	2.56495	2.70805	1.09861	2.63906	0	1.94591	1.09861	1.09861	0.693147	2.19722	1.79176	1.09861	2.83321	1.09861	2.07944
Pfam PF00696 Amino acid kinase family	1.09861	1.79176	1.79176	1.79176	2.3979	1.09861	1.60944	1.09861	1.09861	1.60944	2.07944	0.693147	0.693147	1.60944	1.79176	1.94591	1.60944	1.09861	2.07944	1.94591	1.60944	1.79176	1.60944	1.38629	1.94591	1.79176	1.79176	1.79176	1.79176	1.60944	1.60944	1.79176	1.60944	1.38629	1.60944	1.60944	1.60944	1.94591	1.09861	1.09861	1.09861	1.38629	1.60944	1.79176	1.79176	2.07944	1.60944	2.30259	2.07944
Pfam PF04542 Sigma-70 region 2	1.09861	1.79176	1.60944	2.30259	1.94591	1.09861	1.38629	1.60944	1.09861	2.63906	2.77259	1.09861	0.693147	1.09861	1.38629	3.13549	1.09861	1.09861	1.09861	1.60944	1.60944	3.17805	2.83321	0.693147	1.60944	2.77259	2.56495	2.48491	1.38629	1.38629	1.38629	1.79176	1.60944	1.79176	2.99573	2.63906	1.38629	3.17805	2.07944	1.94591	1.38629	1.38629	0.693147	2.63906	2.30259	1.94591	4.00733	1.79176	1.60944
Pfam PF02272 DHHA1 domain	1.09861	1.60944	1.09861	1.09861	1.09861	1.09861	1.60944	1.09861	1.09861	1.09861	1.79176	1.09861	1.09861	1.09861	1.09861	1.09861	0.693147	1.09861	1.38629	1.09861	0.693147	1.09861	1.09861	1.60944	1.60944	1.09861	1.09861	1.09861	1.38629	1.09861	1.60944	1.60944	1.09861	1.09861	1.09861	1.09861	1.09861	1.09861	1.38629	1.38629	1.09861	0.693147	1.38629	1.79176	1.09861	1.09861	0.693147	1.09861	1.60944
Pfam PF00497 Bacterial extracellular solute-binding proteins, family 3	1.09861	1.38629	1.38629	2.30259	2.3979	1.09861	0	1.09861	1.09861	0.693147	2.07944	0.693147	0	1.60944	0	3.52636	0	1.09861	1.79176	1.09861	0.693147	2.70805	0.693147	2.07944	1.09861	2.94444	2.83321	2.70805	0	0.693147	2.89037	2.19722	1.38629	2.07944	1.09861	0.693147	1.38629	3.43399	1.09861	1.09861	0.693147	0.693147	2.3979	1.79176	2.30259	2.30259	2.30259	2.3979	1.60944
Pfam PF00383 Cytidine and deoxycytidylate deaminase zinc-binding region	1.09861	1.38629	1.38629	1.60944	1.38629	0.693147	1.09861	0.693147	1.09861	1.79176	1.79176	0.693147	0.693147	0.693147	1.09861	1.38629	1.09861	1.09861	1.60944	1.38629	1.38629	1.79176	1.38629	1.09861	1.60944	1.38629	1.38629	1.38629	1.79176	1.09861	1.60944	1.38629	1.38629	1.60944	1.60944	1.79176	1.09861	1.09861	1.79176	1.09861	1.60944	1.09861	1.79176	1.79176	1.60944	1.38629	1.79176	1.38629	1.38629
Pfam PF00679 Elongation factor G C-terminus	1.09861	1.38629	1.38629	1.79176	1.38629	1.38629	1.09861	1.38629	1.09861	1.60944	1.38629	1.38629	1.09861	1.38629	1.38629	1.60944	1.38629	1.09861	1.38629	1.38629	1.38629	1.60944	1.38629	1.38629	1.38629	1.60944	1.60944	1.38629	1.60944	1.60944	1.79176	1.79176	1.38629	1.38629	1.60944	1.60944	1.38629	1.60944	1.60944	1.60944	1.38629	1.38629	1.38629	1.79176	1.38629	1.38629	1.94591	1.38629	1.38629
Pfam PF01225 Mur ligase family, catalytic domain	1.09861	1.38629	1.60944	1.38629	1.60944	0.693147	1.38629	1.38629	1.38629	1.38629	1.38629	1.38629	0	0.693147	1.60944	1.60944	1.09861	1.09861	1.09861	1.60944	1.38629	1.38629	1.38629	1.09861	1.38629	1.60944	1.60944	1.60944	1.60944	0	1.38629	1.38629	1.60944	1.60944	1.38629	1.38629	1.60944	1.60944	1.60944	1.38629	1.38629	1.09861	1.09861	1.60944	1.38629	1.60944	1.38629	1.60944	1.38629
Pfam PF13180 PDZ domain	1.09861	1.38629	0.693147	1.94591	1.09861	1.09861	1.38629	1.38629	1.38629	1.60944	2.07944	1.38629	0	1.60944	1.38629	1.79176	0.693147	1.09861	1.38629	0.693147	1.60944	2.56495	1.94591	1.38629	1.60944	1.60944	1.60944	1.60944	1.60944	1.60944	1.94591	2.19722	1.09861	1.60944	1.60944	1.60944	1.60944	1.79176	1.94591	1.79176	1.38629	1.38629	1.09861	1.94591	2.07944	1.38629	1.38629	1.09861	1.60944
Pfam PF00448 SRP54-type protein, GTPase domain	1.09861	1.38629	1.09861	1.09861	1.09861	1.38629	1.38629	1.38629	1.09861	1.09861	1.38629	1.38629	1.09861	1.38629	1.09861	1.38629	1.09861	1.09861	1.09861	1.09861	1.09861	1.09861	1.09861	1.09861	1.09861	1.38629	1.09861	1.09861	1.09861	0	1.38629	1.38629	1.09861	1.38629	1.09861	1.09861	1.09861	1.38629	1.09861	1.38629	1.09861	1.09861	1.09861	1.38629	1.09861	1.09861	1.09861	1.09861	1.38629
Pfam PF07973 Threonyl and Alanyl tRNA synthetase second additional domain	1.09861	1.38629	1.09861	1.09861	1.09861	1.09861	1.09861	1.09861	1.09861	1.09861	1.38629	1.09861	1.09861	1.09861	1.09861	1.38629	1.09861	1.09861	1.09861	1.09861	1.09861	1.38629	1.09861	1.09861	1.09861	1.09861	1.09861	1.09861	1.09861	1.09861	1.38629	1.09861	1.09861	1.38629	1.09861	1.09861	1.09861	1.09861	1.09861	1.09861	1.09861	1.09861	1.09861	1.38629	1.38629	1.09861	1.09861	1.09861	1.09861
Pfam PF01458 Uncharacterized protein family (UPF0051)	1.09861	1.38629	0	1.09861	1.09861	0	0	1.09861	1.09861	1.09861	1.09861	0	0	0	1.09861	0	0	1.09861	1.09861	0	1.09861	1.09861	1.09861	1.09861	1.09861	0	0	0	0	0.693147	0.693147	0	0	1.09861	1.09861	1.09861	0	0	1.09861	1.09861	1.09861	0	1.09861	1.09861	1.09861	1.09861	1.09861	1.09861	1.09861
Pfam PF01138 3' exoribonuclease family, domain 1	1.09861	1.09861	1.38629	1.09861	1.09861	1.09861	1.38629	1.09861	1.09861	1.38629	1.38629	1.09861	0	1.09861	1.38629	1.38629	1.09861	1.09861	1.09861	1.38629	1.38629	1.38629	1.38629	1.09861	1.09861	1.38629	1.38629	1.38629	1.09861	1.38629	1.09861	1.38629	1.38629	1.38629	1.38629	1.38629	1.38629	1.38629	1.09861	1.09861	1.38629	1.09861	1.09861	1.09861	1.38629	1.38629	1.38629	1.38629	1.38629
Pfam PF03725 3' exoribonuclease family, domain 2	1.09861	1.09861	1.38629	1.09861	1.09861	1.09861	1.38629	1.09861	1.09861	1.09861	1.38629	1.09861	0	1.09861	1.38629	1.38629	1.09861	1.09861	1.09861	1.38629	0.693147	1.38629	1.38629	1.09861	1.09861	1.38629	1.38629	1.38629	1.09861	1.38629	1.09861	1.38629	1.38629	1.38629	1.09861	1.09861	1.38629	1.38629	1.09861	1.09861	1.38629	1.09861	1.09861	0.693147	1.38629	1.38629	1.38629	1.38629	1.38629
Pfam PF00263 Bacterial type II and III secretion system protein	1.09861	1.09861	0.693147	0.693147	1.09861	0	1.09861	0	1.09861	0	0	0	0	0.693147	1.09861	2.19722	0	1.09861	0	1.09861	0	1.79176	1.09861	0	0	1.60944	1.38629	1.38629	0.693147	0	1.09861	1.38629	1.09861	1.09861	0	0	0.693147	1.60944	0	0.693147	0.693147	0.693147	0	0	0.693147	1.60944	0	1.38629	0
Pfam PF03099 Biotin/lipoate A/B protein ligase family	1.09861	1.09861	1.09861	1.38629	1.38629	0.693147	1.38629	0.693147	1.09861	1.09861	1.60944	0	0	0.693147	1.09861	1.09861	0.693147	1.09861	1.38629	1.09861	1.09861	1.09861	1.09861	1.60944	1.79176	1.38629	1.38629	1.38629	1.09861	0.693147	1.38629	1.38629	1.09861	1.09861	0.693147	1.09861	1.09861	1.09861	1.09861	1.38629	1.09861	1.09861	1.09861	1.09861	1.09861	1.38629	0.693147	1.38629	1.60944
Pfam PF02922 Carbohydrate-binding module 48 (Isoamylase N-terminal domain)	1.09861	1.09861	1.09861	1.60944	1.38629	0	0.693147	0	1.09861	1.09861	1.09861	0	0	0	0	1.38629	0	1.09861	0	1.09861	0	1.09861	0	0.693147	0	1.09861	0.693147	1.09861	0	0	0.693147	0.693147	0	0	1.38629	1.09861	0	1.38629	0.693147	0.693147	0	0	1.38629	0.693147	1.09861	1.09861	1.79176	1.38629	0
Pfam PF01098 Cell cycle protein	1.09861	1.09861	1.09861	0.693147	1.09861	1.09861	1.09861	1.38629	1.09861	1.09861	1.38629	1.38629	0	1.09861	1.09861	1.09861	0.693147	1.09861	1.38629	1.09861	1.09861	0.693147	1.09861	0.693147	1.09861	1.09861	1.09861	1.09861	1.09861	0	1.09861	1.09861	1.09861	1.09861	1.09861	1.09861	0.693147	1.09861	1.38629	1.38629	1.09861	1.09861	1.09861	1.38629	0.693147	1.09861	1.60944	1.09861	1.94591
Pfam PF13177 DNA polymerase III, delta subunit	1.09861	1.09861	1.09861	1.38629	1.09861	1.09861	1.09861	1.09861	1.09861	1.09861	1.09861	1.09861	1.09861	1.09861	1.09861	1.09861	1.09861	1.09861	1.09861	1.09861	1.09861	1.09861	1.09861	1.09861	1.09861	1.09861	1.09861	1.09861	1.09861	1.09861	1.09861	1.09861	1.09861	1.09861	1.09861	1.09861	1.09861	1.09861	1.09861	1.09861	1.09861	1.09861	1.09861	1.09861	1.09861	1.09861	0.693147	1.09861	1.09861
Pfam PF01678 Diaminopimelate epimerase	1.09861	1.09861	1.09861	1.09861	1.09861	1.09861	1.09861	0	1.09861	1.09861	1.09861	0	0	1.09861	1.09861	1.09861	1.09861	1.09861	0	1.09861	1.09861	1.09861	1.09861	0	0	1.09861	1.09861	1.09861	1.09861	1.09861	1.09861	1.09861	1.09861	1.09861	1.09861	1.09861	1.09861	1.60944	0	0	1.09861	1.09861	0	1.09861	1.09861	1.09861	1.60944	1.09861	1.09861
Pfam PF00275 EPSP synthase (3-phosphoshikimate 1-carboxyvinyltransferase)	1.09861	1.09861	1.09861	1.09861	1.09861	1.09861	1.09861	0.693147	1.09861	1.09861	1.38629	0.693147	0	1.09861	1.09861	0.693147	1.09861	1.09861	1.38629	1.09861	1.09861	1.38629	1.09861	1.38629	1.38629	1.38629	1.38629	1.09861	1.09861	0.693147	1.60944	1.09861	1.09861	1.09861	1.09861	1.09861	1.09861	1.09861	1.09861	1.09861	1.09861	0.693147	1.38629	1.38629	1.09861	1.09861	1.38629	1.09861	1.38629
Pfam PF00929 Exonuclease	1.09861	1.09861	1.60944	0	1.79176	0.693147	1.09861	0.693147	1.09861	1.38629	1.38629	0	0.693147	0.693147	1.60944	1.94591	1.60944	1.09861	1.38629	1.60944	0.693147	0.693147	1.09861	1.38629	1.60944	1.38629	1.38629	1.38629	0.693147	0	0.693147	0.693147	1.60944	1.38629	1.38629	1.38629	1.09861	2.07944	1.38629	0.693147	1.60944	0.693147	1.38629	1.09861	0.693147	1.60944	1.60944	1.79176	1.09861
Pfam PF02601 Exonuclease VII, large subunit	1.09861	1.09861	0.693147	0	0.693147	0.693147	0	0	1.09861	1.09861	0.693147	0	0	0.693147	0.693147	0.693147	0	1.09861	0.693147	0.693147	1.09861	0.693147	0.693147	0.693147	0.693147	0.693147	0.693147	0.693147	1.09861	0	0.693147	0.693147	0	0.693147	1.09861	1.09861	0.693147	0.693147	0.693147	1.09861	1.09861	0	0.693147	1.09861	0.693147	0.693147	1.09861	0.693147	0.693147
Pfam PF00814 Glycoprotease family	1.09861	1.09861	1.09861	1.09861	1.09861	0.693147	1.09861	1.09861	1.09861	1.09861	1.09861	1.09861	1.09861	0.693147	1.09861	1.09861	1.09861	1.09861	1.09861	1.09861	1.09861	1.09861	1.09861	1.09861	1.09861	1.09861	1.09861	1.09861	1.09861	1.09861	1.09861	1.09861	1.09861	1.09861	1.09861	1.09861	1.09861	1.09861	1.09861	1.09861	1.09861	1.09861	1.09861	1.09861	1.09861	1.09861	1.09861	1.09861	1.09861
Pfam PF00633 Helix-hairpin-helix motif	1.09861	1.09861	0.693147	0.693147	1.09861	1.09861	1.38629	0.693147	0.693147	1.09861	1.09861	0.693147	0	0.693147	0.693147	1.09861	1.09861	0.693147	0.693147	0.693147	0	0.693147	1.09861	1.09861	1.09861	1.09861	0.693147	1.09861	1.09861	0.693147	1.09861	0	0.693147	1.09861	1.09861	1.09861	0.693147	1.09861	1.09861	0.693147	1.09861	0.693147	1.09861	0.693147	1.09861	1.09861	1.38629	1.09861	1.09861
Pfam PF00730 HhH-GPD superfamily base excision DNA repair protein	1.09861	1.09861	1.09861	1.09861	1.38629	1.38629	1.38629	1.09861	1.09861	1.60944	1.60944	0.693147	0	1.38629	1.38629	1.38629	1.09861	1.09861	1.09861	1.09861	1.09861	1.38629	1.60944	1.09861	1.38629	1.60944	1.60944	1.38629	1.38629	1.09861	1.38629	1.38629	1.09861	1.09861	1.60944	1.60944	1.09861	1.38629	1.09861	0.693147	1.09861	0.693147	1.09861	1.38629	1.38629	1.38629	1.60944	1.38629	1.38629
Pfam PF13083 KH domain	1.09861	1.09861	0	0.693147	0	0.693147	0.693147	1.09861	1.09861	0.693147	1.09861	1.09861	0	0.693147	0	0	0	1.09861	1.09861	0	0.693147	0	0	1.09861	0	0	0	0	0	1.09861	1.09861	0.693147	0	0	0.693147	0.693147	0	0	0	1.09861	0	0	1.09861	1.09861	0	0	1.09861	0	1.09861
Pfam PF05362 Lon protease (S16) C-terminal proteolytic domain	1.09861	1.09861	1.09861	0	1.09861	0.693147	0.693147	1.09861	0.693147	0.693147	1.38629	1.09861	0.693147	0.693147	0.693147	1.38629	0.693147	1.09861	0.693147	1.09861	0.693147	0.693147	0.693147	0.693147	0	1.09861	1.09861	0.693147	0	0	1.79176	1.94591	1.09861	0.693147	1.09861	0.693147	0.693147	1.38629	0.693147	0.693147	0.693147	0.693147	0.693147	1.79176	0.693147	1.09861	1.38629	1.38629	0.693147
Pfam PF00677 Lumazine binding domain	1.09861	1.09861	1.09861	1.09861	1.09861	1.09861	1.09861	0	1.09861	1.09861	1.09861	0	0	1.09861	1.09861	1.09861	1.09861	1.09861	1.09861	1.09861	1.09861	1.09861	1.09861	0	1.09861	1.09861	1.09861	1.09861	1.09861	1.09861	1.09861	1.09861	1.09861	1.09861	1.09861	1.09861	1.09861	1.60944	1.09861	0	1.09861	1.09861	1.09861	1.09861	1.09861	1.09861	1.09861	1.09861	0
Pfam PF00557 Metallopeptidase family M24	1.09861	1.09861	1.09861	1.60944	1.60944	1.09861	1.09861	1.09861	1.09861	1.60944	1.60944	1.09861	1.09861	1.09861	1.38629	1.79176	0.693147	1.09861	1.60944	1.09861	1.38629	2.56495	1.09861	1.60944	1.38629	1.38629	1.38629	1.38629	1.38629	1.09861	1.38629	1.38629	1.09861	1.38629	2.30259	1.60944	1.09861	2.07944	1.38629	1.09861	1.09861	1.09861	1.60944	1.38629	1.38629	1.94591	2.19722	1.38629	1.38629
Pfam PF01336 OB-fold nucleic acid binding domain	1.09861	1.09861	1.79176	1.79176	1.94591	1.09861	1.09861	1.09861	1.09861	1.38629	1.60944	1.38629	1.09861	1.09861	1.60944	1.38629	1.38629	1.09861	1.79176	1.79176	1.38629	1.38629	1.09861	1.60944	1.79176	1.38629	1.38629	1.38629	1.38629	1.38629	1.60944	1.60944	1.60944	1.60944	1.38629	1.38629	1.09861	1.60944	1.60944	1.09861	1.60944	0.693147	1.60944	2.07944	1.38629	1.79176	1.60944	1.79176	1.60944
Pfam PF03462 PCRF domain	1.09861	1.09861	1.09861	1.09861	1.09861	1.09861	1.09861	1.09861	1.09861	1.09861	1.09861	1.09861	0.693147	1.09861	1.09861	1.09861	1.09861	1.09861	1.09861	1.09861	1.09861	1.09861	1.09861	1.09861	1.09861	1.09861	1.09861	1.09861	0.693147	1.09861	1.09861	1.09861	1.09861	1.09861	1.09861	1.09861	1.09861	1.09861	1.09861	0.693147	1.09861	1.09861	1.09861	1.38629	1.09861	1.09861	1.09861	1.09861	1.09861
Pfam PF01171 PP-loop family	1.09861	1.09861	1.09861	0.693147	1.09861	1.09861	1.09861	0.693147	1.09861	0.693147	0.693147	0.693147	0.693147	1.09861	1.09861	1.09861	0.693147	1.09861	0.693147	1.09861	0.693147	1.09861	0.693147	0.693147	0.693147	1.09861	1.09861	1.09861	0.693147	0.693147	1.38629	1.09861	1.09861	1.09861	0.693147	0.693147	1.09861	1.09861	0.693147	1.38629	1.09861	0.693147	0.693147	0.693147	1.09861	1.09861	0.693147	1.09861	0.693147
Pfam PF00365 Phosphofructokinase	1.09861	1.09861	0.693147	1.09861	0.693147	0	0.693147	1.09861	1.09861	0.693147	0.693147	1.09861	0.693147	0	0.693147	0	0.693147	1.09861	0.693147	0.693147	0.693147	0.693147	0	0.693147	0.693147	0	0	0	1.09861	0	0.693147	1.09861	0.693147	0.693147	0.693147	0.693147	0	0	0.693147	1.09861	1.09861	0	0.693147	0.693147	0.693147	0.693147	1.38629	0.693147	0.693147
Pfam PF00408 Phosphoglucomutase/phosphomannomutase, C-terminal domain	1.09861	1.09861	1.38629	1.38629	1.38629	1.09861	0.693147	0.693147	1.09861	1.60944	1.09861	0.693147	0	0.693147	1.38629	1.09861	0.693147	1.09861	0.693147	1.09861	1.38629	1.60944	1.38629	1.38629	1.09861	1.38629	1.38629	1.38629	1.09861	1.09861	1.38629	1.38629	1.09861	1.09861	1.60944	1.60944	1.09861	1.60944	1.09861	0.693147	1.09861	0.693147	1.09861	1.09861	1.09861	1.60944	1.60944	1.60944	1.38629
Pfam PF02878 Phosphoglucomutase/phosphomannomutase, alpha/beta/alpha domain I	1.09861	1.09861	1.38629	1.60944	1.38629	1.09861	1.38629	1.09861	1.09861	1.60944	1.09861	1.09861	0.693147	1.09861	1.38629	1.09861	0.693147	1.09861	0.693147	1.09861	1.38629	1.60944	1.38629	1.38629	1.09861	1.38629	1.38629	1.38629	1.09861	1.09861	1.38629	1.60944	1.09861	1.09861	1.60944	1.60944	1.09861	1.60944	1.09861	1.09861	1.09861	0.693147	1.09861	1.38629	1.09861	1.60944	1.79176	1.60944	1.60944
Pfam PF02879 Phosphoglucomutase/phosphomannomutase, alpha/beta/alpha domain II	1.09861	1.09861	1.38629	1.60944	1.38629	1.09861	1.09861	0.693147	1.09861	1.60944	1.09861	0.693147	0.693147	1.09861	1.38629	1.09861	0.693147	1.09861	0.693147	1.09861	1.38629	1.60944	1.38629	1.38629	1.09861	1.38629	1.38629	1.38629	1.09861	1.09861	1.38629	1.60944	1.09861	1.09861	1.60944	1.60944	1.09861	1.60944	1.09861	0.693147	1.09861	0.693147	1.09861	1.09861	1.09861	1.60944	1.79176	1.60944	1.60944
Pfam PF02880 Phosphoglucomutase/phosphomannomutase, alpha/beta/alpha domain III	1.09861	1.09861	1.38629	1.60944	1.38629	1.09861	0.693147	1.09861	1.09861	1.60944	1.09861	1.09861	0.693147	1.09861	1.38629	1.09861	0.693147	1.09861	0.693147	1.09861	1.38629	1.60944	1.38629	1.38629	1.09861	1.38629	1.38629	1.38629	1.09861	1.09861	1.38629	1.60944	1.09861	1.09861	1.60944	1.60944	1.09861	1.60944	1.09861	1.09861	1.09861	0.693147	1.09861	1.09861	1.09861	1.60944	1.60944	1.60944	1.60944
Pfam PF02355 Protein export membrane protein	1.09861	1.09861	1.09861	1.09861	1.09861	1.09861	1.09861	1.09861	1.09861	1.09861	1.09861	1.09861	0	1.09861	1.09861	1.09861	0	1.09861	0	1.09861	1.09861	1.09861	1.09861	0	1.09861	1.09861	1.09861	1.09861	0	1.09861	1.38629	1.09861	1.09861	1.09861	1.09861	1.09861	1.09861	1.09861	1.09861	1.09861	1.09861	1.09861	0	1.09861	1.60944	1.09861	1.09861	1.09861	1.09861
Pfam PF00472 RF-1 domain	1.09861	1.09861	1.09861	1.09861	1.38629	1.09861	1.09861	1.09861	1.09861	1.09861	1.09861	1.09861	0.693147	1.09861	1.09861	1.60944	1.09861	1.09861	1.09861	1.09861	1.09861	1.38629	1.38629	1.09861	1.09861	1.38629	1.38629	1.38629	1.09861	1.09861	1.09861	1.60944	1.09861	1.38629	1.09861	1.09861	1.09861	1.38629	1.09861	0.693147	1.38629	1.09861	1.09861	1.38629	1.38629	1.38629	1.38629	1.60944	1.09861
Pfam PF00623 RNA polymerase Rpb1, domain 2	1.09861	1.09861	1.09861	1.09861	1.09861	0.693147	1.09861	1.09861	1.09861	0.693147	1.09861	1.09861	0.693147	0.693147	1.09861	1.09861	1.09861	1.09861	0.693147	1.09861	0.693147	0.693147	0.693147	1.09861	1.09861	1.09861	1.09861	1.09861	1.09861	1.09861	1.09861	1.09861	1.09861	1.09861	0.693147	0.693147	1.09861	1.09861	1.09861	1.09861	0.693147	1.09861	0.693147	0.693147	0.693147	1.09861	1.09861	1.09861	0.693147
Pfam PF00347 Ribosomal protein L6	1.09861	1.09861	1.09861	1.09861	1.09861	1.09861	1.09861	1.09861	1.09861	1.09861	1.09861	1.09861	1.09861	1.09861	1.09861	1.09861	1.09861	1.09861	1.09861	1.09861	1.09861	1.09861	1.09861	1.09861	1.09861	1.09861	1.09861	1.09861	1.09861	1.09861	1.09861	1.09861	1.09861	1.09861	1.09861	1.09861	1.09861	1.09861	1.09861	1.09861	1.09861	0.693147	1.09861	1.09861	1.09861	1.09861	1.09861	1.09861	1.09861
Pfam PF02508 Rnf-Nqr subunit, membrane protein	1.09861	1.09861	1.60944	0	1.09861	0	0	0	1.09861	0	0	0	0	0	0	1.60944	1.09861	1.09861	0	1.60944	0	0	0	0	0	0	0	0	0	0	1.09861	0	1.60944	0	0	0	1.09861	0.693147	1.60944	1.09861	0	0	0	0	0	1.79176	0	1.09861	0
Pfam PF04545 Sigma-70, region 4	1.09861	1.09861	1.09861	2.19722	1.60944	1.09861	1.38629	1.38629	1.09861	1.79176	2.07944	1.09861	0.693147	1.09861	1.09861	1.94591	1.09861	1.09861	1.38629	1.38629	1.09861	1.79176	1.79176	0.693147	1.09861	1.38629	1.09861	1.38629	0	1.09861	1.38629	1.79176	1.38629	1.60944	1.79176	1.79176	1.09861	1.79176	0.693147	1.60944	1.38629	1.09861	0.693147	2.07944	1.60944	1.79176	2.99573	1.60944	1.09861
Pfam PF00482 Type II secretion system (T2SS), protein F	1.09861	1.09861	1.09861	1.09861	1.60944	0	1.60944	0	1.09861	1.09861	1.09861	0	0	0	1.60944	2.19722	0	1.09861	1.09861	1.60944	0	2.19722	1.60944	1.09861	1.09861	1.94591	1.60944	1.09861	1.09861	1.09861	1.60944	1.94591	1.60944	1.60944	1.09861	1.09861	1.09861	1.94591	0	0	1.09861	0	1.09861	1.09861	1.09861	1.94591	1.60944	1.09861	1.09861
Pfam PF04851 Type III restriction enzyme, res subunit	1.09861	1.09861	1.38629	0.693147	1.60944	2.19722	0.693147	1.09861	1.09861	1.79176	1.60944	1.09861	1.38629	1.38629	1.94591	1.09861	0	1.38629	1.60944	1.60944	1.38629	1.09861	1.09861	1.79176	1.60944	1.09861	0.693147	1.09861	1.94591	1.38629	1.60944	1.60944	1.09861	0.693147	1.38629	1.79176	1.79176	1.09861	1.09861	1.79176	0.693147	0.693147	1.79176	1.09861	1.09861	1.09861	2.07944	1.94591	1.09861
Pfam PF01416 tRNA pseudouridine synthase	1.09861	1.09861	1.09861	1.09861	1.09861	1.09861	1.09861	1.09861	1.09861	1.09861	1.09861	1.09861	1.09861	1.09861	1.09861	1.09861	1.09861	1.09861	1.09861	1.09861	1.09861	1.09861	1.09861	1.09861	1.09861	1.09861	1.09861	1.09861	1.09861	1.09861	1.09861	1.09861	1.09861	1.09861	1.09861	1.09861	1.09861	1.09861	1.09861	1.09861	1.09861	1.09861	1.09861	1.09861	1.09861	1.09861	1.09861	1.09861	1.09861
Pfam PF09334 tRNA synthetases class I (M)	1.09861	1.09861	0.693147	1.09861	0.693147	1.09861	1.09861	1.09861	1.09861	1.38629	1.09861	1.09861	1.09861	1.09861	0.693147	1.09861	0.693147	1.09861	1.09861	0.693147	1.09861	1.38629	1.09861	1.09861	1.09861	1.09861	1.09861	1.09861	1.09861	1.09861	1.09861	1.38629	0.693147	0.693147	1.09861	1.38629	1.09861	1.09861	1.09861	1.09861	1.09861	1.09861	1.09861	0.693147	0.693147	0.693147	1.09861	0.693147	1.09861
Pfam PF00579 tRNA synthetases class I (W and Y)	1.09861	1.09861	1.09861	1.09861	1.09861	1.09861	1.38629	1.09861	1.09861	1.09861	1.38629	1.09861	1.09861	1.09861	1.09861	1.38629	1.09861	1.09861	1.09861	1.09861	1.09861	1.09861	1.09861	1.09861	1.09861	1.09861	1.09861	1.09861	1.09861	1.09861	1.09861	1.09861	1.09861	1.38629	1.09861	1.09861	1.09861	1.09861	1.09861	1.09861	1.09861	1.09861	1.09861	1.38629	1.09861	1.09861	1.38629	1.38629	1.09861
Pfam PF00152 tRNA synthetases class II (D, K and N)	1.09861	1.09861	1.60944	1.38629	1.79176	1.09861	1.38629	1.38629	1.09861	1.38629	1.38629	1.09861	1.60944	1.09861	1.60944	1.09861	1.60944	1.09861	1.38629	1.60944	1.38629	1.09861	1.09861	1.60944	1.38629	1.09861	1.09861	1.09861	1.09861	1.38629	1.38629	1.60944	1.60944	1.60944	1.38629	1.38629	0.693147	1.09861	1.38629	1.38629	1.38629	0.693147	1.38629	1.79176	1.38629	1.60944	1.09861	1.60944	1.38629
Pfam PF00137 ATP synthase subunit C	1.09861	0.693147	0.693147	0.693147	0.693147	0.693147	0.693147	1.09861	1.09861	0.693147	0.693147	0.693147	0.693147	0.693147	0.693147	0.693147	0.693147	1.09861	0.693147	0.693147	0.693147	0.693147	0.693147	1.38629	0.693147	0.693147	0.693147	0.693147	0.693147	0.693147	0.693147	0.693147	0.693147	1.09861	0.693147	0.693147	0.693147	0.693147	1.09861	1.09861	0.693147	0.693147	1.38629	0.693147	0.693147	0.693147	0.693147	0.693147	1.09861
Pfam PF00308 Bacterial dnaA protein	1.09861	0.693147	1.09861	0.693147	1.09861	0.693147	0.693147	0.693147	1.09861	0.693147	0.693147	0.693147	0.693147	0.693147	0.693147	1.09861	0.693147	1.09861	0.693147	1.09861	0.693147	1.09861	0.693147	0.693147	0.693147	1.09861	1.09861	1.09861	0.693147	0.693147	1.09861	1.09861	1.09861	1.09861	0.693147	0.693147	1.09861	1.09861	0.693147	0.693147	1.09861	1.09861	0.693147	0.693147	1.09861	1.09861	0.693147	1.09861	0.693147
Pfam PF08299 Bacterial dnaA protein helix-turn-helix	1.09861	0.693147	0.693147	0.693147	0.693147	0.693147	0.693147	0.693147	1.09861	0.693147	0.693147	0.693147	0.693147	0.693147	0.693147	0.693147	0.693147	1.09861	0.693147	0.693147	0.693147	0.693147	1.09861	0.693147	0.693147	0.693147	0.693147	0.693147	0.693147	0.693147	1.09861	1.38629	0.693147	0.693147	0.693147	0.693147	0.693147	0.693147	0.693147	0.693147	0.693147	0.693147	0.693147	0.693147	1.09861	0.693147	0.693147	0.693147	0.693147
Pfam PF12706 Beta-lactamase superfamily domain	1.09861	0.693147	0	1.60944	1.38629	0	0.693147	1.09861	1.09861	1.79176	1.38629	1.09861	0	0.693147	1.09861	1.38629	0	1.09861	1.09861	1.09861	1.09861	1.60944	0.693147	1.38629	1.09861	0.693147	0.693147	1.09861	0.693147	1.09861	1.60944	1.60944	0.693147	1.38629	1.38629	1.79176	0	1.38629	1.38629	1.09861	1.09861	0	1.09861	1.09861	0.693147	1.09861	1.79176	1.38629	1.09861
Pfam PF00574 Clp protease	1.09861	0.693147	0.693147	1.60944	0.693147	0.693147	1.09861	1.09861	1.09861	1.09861	1.09861	1.09861	0	0.693147	1.09861	1.38629	0.693147	1.09861	1.09861	0.693147	1.09861	1.38629	0.693147	0.693147	1.09861	1.09861	0.693147	0.693147	1.09861	1.09861	1.09861	0.693147	0.693147	0.693147	1.09861	1.09861	0.693147	1.38629	0.693147	1.09861	0.693147	0.693147	0.693147	1.38629	1.38629	0.693147	1.79176	1.38629	1.09861
Pfam PF00793 DAHP synthetase I family	1.09861	0.693147	1.09861	0.693147	1.60944	0.693147	0.693147	0	1.09861	0	0.693147	0	0	0.693147	1.09861	1.38629	0.693147	1.09861	1.09861	1.38629	0	1.09861	1.09861	0.693147	0.693147	1.38629	1.38629	1.09861	1.09861	1.09861	0.693147	1.60944	1.38629	1.09861	0	0	1.38629	1.60944	1.09861	0.693147	1.09861	0	1.09861	0.693147	0.693147	1.60944	0	1.60944	0.693147
Pfam PF00204 DNA gyrase B	1.09861	0.693147	1.09861	0.693147	1.09861	0.693147	0.693147	0.693147	1.09861	0.693147	1.09861	1.09861	1.09861	0.693147	1.09861	1.09861	0.693147	1.09861	1.09861	1.09861	0.693147	1.09861	1.09861	1.09861	1.09861	1.09861	1.09861	1.09861	0.693147	0.693147	0.693147	0.693147	1.09861	1.09861	0.693147	0.693147	1.09861	1.09861	1.09861	1.09861	1.09861	0.693147	1.09861	1.09861	1.09861	1.09861	1.09861	1.09861	1.09861
Pfam PF00986 DNA gyrase B subunit, carboxyl terminus	1.09861	0.693147	1.09861	0.693147	1.09861	0.693147	0.693147	0.693147	1.09861	0.693147	1.09861	1.09861	1.09861	0.693147	1.09861	1.09861	0.693147	1.09861	1.09861	1.09861	0.693147	1.09861	1.09861	1.09861	1.09861	1.09861	1.09861	1.09861	0.693147	0.693147	0.693147	0.693147	1.09861	1.09861	0.693147	0.693147	1.09861	1.09861	1.09861	1.09861	1.09861	0.693147	1.09861	1.09861	1.09861	1.09861	1.09861	1.09861	1.09861
Pfam PF00521 DNA gyrase/topoisomerase IV, subunit A	1.09861	0.693147	1.09861	1.09861	1.09861	0.693147	0.693147	0.693147	1.09861	0.693147	1.09861	1.09861	1.09861	0.693147	1.09861	1.09861	0.693147	1.09861	1.09861	1.09861	1.09861	1.09861	1.09861	1.09861	1.09861	1.09861	1.09861	1.09861	0.693147	0.693147	0.693147	0.693147	1.09861	1.09861	0.693147	0.693147	1.09861	1.09861	1.09861	1.09861	1.09861	0.693147	1.09861	1.09861	1.09861	1.09861	1.09861	1.09861	1.09861
Pfam PF01595 Domain of unknown function DUF21	1.09861	0.693147	1.09861	1.09861	1.09861	0.693147	1.09861	1.09861	1.09861	1.38629	1.79176	0.693147	0.693147	0.693147	0.693147	1.09861	0	1.09861	1.09861	1.09861	0	0.693147	1.09861	0.693147	1.09861	0	0	0	1.09861	0.693147	1.09861	0.693147	1.09861	1.09861	1.38629	1.38629	0	1.09861	1.09861	1.09861	0.693147	0.693147	0.693147	1.09861	1.09861	1.09861	1.60944	1.09861	1.38629
Pfam PF08207 Elongation factor P (EF-P) KOW-like domain	1.09861	0.693147	0.693147	0.693147	1.09861	0.693147	0.693147	0.693147	1.09861	0.693147	0.693147	0.693147	0.693147	0.693147	1.09861	0.693147	0.693147	1.09861	0.693147	0.693147	0.693147	1.09861	0.693147	0.693147	0.693147	0.693147	0.693147	0.693147	0.693147	1.09861	0.693147	1.09861	0.693147	0.693147	0.693147	0.693147	0.693147	0.693147	1.09861	0.693147	0.693147	0.693147	0.693147	0.693147	0.693147	1.09861	0.693147	1.09861	0.693147
Pfam PF01132 Elongation factor P (EF-P) OB domain	1.09861	0.693147	0.693147	0.693147	1.09861	0.693147	0.693147	0.693147	1.09861	0.693147	0.693147	0.693147	0.693147	0.693147	1.09861	0.693147	0.693147	1.09861	0.693147	0.693147	0.693147	1.09861	0.693147	0.693147	0.693147	0.693147	0.693147	0.693147	0.693147	1.09861	0.693147	1.09861	0.693147	0.693147	0.693147	0.693147	0.693147	0.693147	1.09861	0.693147	0.693147	0.693147	0.693147	0.693147	0.693147	1.09861	0.693147	1.09861	0.693147
Pfam PF09285 Elongation factor P, C-terminal	1.09861	0.693147	0.693147	0.693147	1.09861	0.693147	0.693147	0.693147	1.09861	0.693147	0.693147	0.693147	0.693147	0.693147	1.09861	0.693147	0.693147	1.09861	0.693147	0.693147	0.693147	1.09861	0.693147	0.693147	0.693147	0.693147	0.693147	0.693147	0.693147	1.09861	0.693147	1.09861	0.693147	0.693147	0.693147	0.693147	0.693147	0.693147	1.09861	0.693147	0.693147	0.693147	0.693147	0.693147	0.693147	1.09861	0.693147	1.09861	0.693147
Pfam PF04551 GcpE protein	1.09861	0.693147	0.693147	0.693147	0.693147	0.693147	0.693147	0.693147	1.09861	0.693147	0.693147	0	0	0.693147	0.693147	0.693147	0.693147	1.09861	0	0.693147	0.693147	0.693147	0.693147	0	0	0.693147	0.693147	0.693147	1.09861	0.693147	0.693147	0.693147	0.693147	0	0.693147	0.693147	0.693147	0.693147	1.09861	0.693147	0	0.693147	0	0.693147	0.693147	0.693147	1.09861	0.693147	0.693147
Pfam PF00300 Histidine phosphatase superfamily (branch 1)	1.09861	0.693147	1.60944	1.94591	1.79176	0	1.38629	1.09861	1.09861	2.48491	0.693147	1.09861	0	0.693147	1.38629	1.38629	1.09861	1.09861	1.94591	1.60944	2.19722	2.19722	1.94591	1.60944	1.38629	1.38629	1.38629	1.38629	1.09861	1.09861	1.60944	1.38629	1.38629	0.693147	2.63906	2.48491	1.09861	2.07944	1.60944	1.60944	0.693147	0	1.60944	1.79176	1.79176	1.38629	2.77259	1.79176	2.30259
Pfam PF00675 Insulinase (Peptidase family M16)	1.09861	0.693147	0.693147	1.94591	1.38629	1.09861	1.09861	0.693147	1.09861	0.693147	1.38629	1.09861	0	0.693147	1.09861	1.60944	0	1.09861	0.693147	0.693147	0.693147	1.38629	1.94591	0.693147	0.693147	0.693147	0.693147	0.693147	1.09861	0.693147	1.38629	1.60944	0.693147	1.09861	0.693147	0.693147	0	1.79176	1.09861	0.693147	1.09861	1.38629	0.693147	1.79176	0.693147	1.09861	1.38629	1.09861	0.693147
Pfam PF00175 Oxidoreductase NAD-binding domain	1.09861	0.693147	0.693147	0.693147	2.07944	0	0	0.693147	1.09861	1.94591	1.79176	0	0	0	1.38629	2.63906	1.09861	1.09861	0.693147	0.693147	0	1.60944	1.09861	0	1.09861	2.63906	2.30259	2.30259	1.09861	0.693147	1.09861	1.09861	0.693147	1.79176	2.07944	1.94591	1.60944	2.63906	1.09861	0.693147	0	0	1.09861	0.693147	1.38629	2.19722	2.3979	2.07944	0.693147
Pfam PF03572 Peptidase family S41	1.09861	0.693147	0.693147	1.38629	0.693147	0.693147	0.693147	0.693147	1.09861	0	1.09861	0.693147	0	0.693147	1.38629	1.09861	0	1.09861	0	0.693147	0	0.693147	1.38629	0	0.693147	0.693147	0.693147	0.693147	1.38629	0.693147	0.693147	1.09861	0.693147	0.693147	0	0	0.693147	1.09861	1.60944	1.94591	0.693147	0	0	0.693147	0.693147	0.693147	1.60944	0.693147	0.693147
Pfam PF00589 Phage integrase family	1.09861	0.693147	1.38629	0.693147	2.48491	1.09861	0.693147	1.09861	1.09861	1.60944	1.94591	0	1.38629	0.693147	2.19722	1.60944	0	1.09861	2.19722	1.79176	1.09861	3.04452	1.60944	1.79176	2.07944	2.19722	1.09861	1.60944	1.38629	2.07944	2.3979	2.07944	1.38629	1.94591	2.07944	1.60944	1.79176	2.83321	2.07944	1.79176	0	1.09861	1.79176	1.60944	2.07944	2.19722	2.19722	2.30259	1.38629
Pfam PF01743 Poly A polymerase head domain	1.09861	0.693147	1.09861	1.09861	1.09861	0.693147	1.09861	1.09861	1.09861	0.693147	0.693147	0.693147	0	0.693147	1.09861	1.09861	0.693147	1.09861	0.693147	1.09861	0.693147	0.693147	0.693147	0.693147	0.693147	1.09861	1.09861	1.09861	0.693147	0.693147	1.09861	1.38629	1.09861	1.09861	0.693147	0.693147	1.09861	1.09861	0.693147	1.09861	1.09861	0.693147	0.693147	1.09861	0.693147	1.09861	0.693147	1.09861	0.693147
Pfam PF03739 Predicted permease YjgP/YjgQ family	1.09861	0.693147	1.09861	1.09861	1.09861	1.09861	1.09861	1.09861	1.09861	0	0	1.09861	0	1.09861	1.09861	1.09861	0	1.09861	0	1.09861	0	1.09861	1.79176	0	0	1.09861	1.09861	1.09861	1.09861	0	1.09861	1.09861	1.09861	1.09861	0	0	1.09861	1.09861	1.09861	1.09861	1.09861	0	0	0	1.09861	1.09861	0	1.09861	0
Pfam PF12627 Probable RNA and SrmB- binding site of polymerase A	1.09861	0.693147	1.09861	0.693147	1.09861	0.693147	0.693147	1.09861	1.09861	0.693147	0.693147	0.693147	0	0.693147	1.09861	1.09861	0.693147	1.09861	0.693147	1.09861	0.693147	0.693147	0.693147	0.693147	0.693147	1.09861	1.09861	1.09861	0.693147	0.693147	1.09861	1.38629	1.09861	1.09861	0.693147	0.693147	1.09861	1.09861	0.693147	1.09861	1.09861	0.693147	0.693147	0.693147	0.693147	1.09861	0.693147	1.09861	0.693147
Pfam PF01351 Ribonuclease HII	1.09861	0.693147	0.693147	0.693147	0.693147	0.693147	1.09861	0	1.09861	0.693147	1.09861	0.693147	0.693147	0.693147	0.693147	0.693147	0	1.09861	1.09861	0.693147	0.693147	0.693147	0.693147	1.09861	1.09861	0.693147	0.693147	0.693147	0.693147	0.693147	0.693147	0.693147	0.693147	0.693147	0.693147	0.693147	0.693147	0.693147	0.693147	0.693147	0.693147	0.693147	1.09861	0.693147	0.693147	0.693147	0.693147	0.693147	1.09861
Pfam PF00176 SNF2 family N-terminal domain	1.09861	0.693147	0.693147	0.693147	0.693147	0	0	0	1.09861	0.693147	1.09861	0	0	0	1.38629	1.09861	0	1.09861	0.693147	1.09861	0	0	0	0.693147	0	0.693147	0	0	0.693147	1.38629	0.693147	0	0.693147	1.09861	0	0.693147	0	1.38629	0.693147	0.693147	0	0.693147	0.693147	1.38629	0.693147	0.693147	1.38629	0.693147	1.09861
Pfam PF01514 Secretory protein of YscJ/FliF family	1.09861	0.693147	0	0	0.693147	0.693147	0.693147	0.693147	1.09861	0	0.693147	0.693147	0	0.693147	0	1.09861	0.693147	1.09861	0	0	0	1.09861	0.693147	0	0	1.09861	0.693147	1.09861	0	0	0.693147	0.693147	0	0.693147	0	0	0	0.693147	0	0.693147	0	0	0	0.693147	0.693147	1.38629	0	1.38629	0.693147
Pfam PF00464 Serine hydroxymethyltransferase	1.09861	0.693147	0.693147	0.693147	0.693147	0.693147	0.693147	0	1.09861	1.09861	0.693147	0.693147	0	0.693147	0.693147	1.38629	0.693147	1.09861	0.693147	0.693147	0.693147	1.09861	0.693147	0.693147	0.693147	1.09861	1.09861	0.693147	0.693147	0.693147	0.693147	0.693147	0	0.693147	0.693147	1.09861	0.693147	1.09861	0.693147	1.09861	0.693147	0.693147	0.693147	0.693147	0.693147	0.693147	1.60944	0.693147	0.693147
Pfam PF04539 Sigma-70 region 3	1.09861	0.693147	0.693147	1.79176	1.38629	0.693147	1.60944	1.09861	0.693147	1.38629	1.79176	0.693147	0.693147	0.693147	0.693147	1.38629	0.693147	1.09861	0.693147	0.693147	1.09861	0.693147	0.693147	0.693147	1.09861	1.09861	0.693147	1.09861	0	0.693147	0.693147	1.38629	0.693147	1.38629	1.60944	1.38629	0.693147	1.38629	0.693147	1.38629	1.09861	0.693147	0.693147	1.38629	0.693147	1.60944	2.63906	1.38629	1.09861
Pfam PF00588 SpoU rRNA Methylase family	1.09861	0.693147	1.60944	1.60944	1.94591	0.693147	1.09861	1.09861	1.09861	1.79176	1.38629	0.693147	1.38629	1.09861	1.38629	1.38629	0	1.09861	1.38629	1.60944	1.60944	1.79176	1.79176	1.38629	1.38629	1.60944	1.60944	1.60944	1.60944	0	1.60944	1.38629	1.60944	1.38629	1.79176	1.79176	1.79176	1.60944	1.38629	1.60944	1.38629	0.693147	1.38629	1.38629	1.79176	1.79176	1.60944	1.94591	1.38629
Pfam PF02511 Thymidylate synthase complementing protein	1.09861	0.693147	0	0.693147	0	0.693147	1.09861	0.693147	1.09861	0.693147	0	0	0	0.693147	0	0	0	1.09861	0	0	0.693147	0	0	0	0	0	0	0	0.693147	0.693147	0.693147	0.693147	0	0	0.693147	0.693147	0	0	0	0.693147	0	0.693147	0	1.09861	0	0	0.693147	0	0
Pfam PF13361 UvrD-like helicase C-terminal domain	1.09861	0.693147	1.38629	1.09861	1.60944	1.60944	0.693147	1.38629	1.38629	1.94591	1.60944	1.38629	0.693147	1.60944	1.38629	1.38629	1.09861	1.60944	1.09861	1.38629	1.38629	1.94591	1.09861	1.38629	1.38629	1.60944	1.38629	1.60944	1.09861	0.693147	1.79176	1.79176	1.38629	1.38629	1.79176	1.94591	1.38629	1.94591	1.38629	1.38629	1.09861	1.09861	1.09861	1.60944	1.09861	1.60944	1.79176	1.60944	1.38629
Pfam PF00580 UvrD/REP helicase N-terminal domain	1.09861	0.693147	1.38629	1.09861	1.60944	1.60944	0.693147	1.60944	1.09861	1.79176	1.60944	1.60944	0.693147	1.38629	1.38629	1.60944	1.09861	1.38629	1.09861	1.38629	1.38629	1.79176	1.09861	1.09861	1.09861	1.94591	1.79176	1.94591	1.09861	0.693147	1.60944	1.94591	1.38629	1.38629	1.79176	1.79176	1.60944	1.94591	1.09861	1.94591	1.09861	1.09861	1.09861	2.07944	1.38629	1.60944	1.94591	1.60944	1.09861
Pfam PF01297 Zinc-uptake complex component A periplasmic	1.09861	0.693147	1.09861	1.09861	0.693147	0	1.09861	1.09861	1.09861	0.693147	1.09861	0	0	0.693147	0	1.38629	0	1.09861	1.38629	1.09861	0.693147	0.693147	0	1.38629	1.09861	0.693147	0.693147	0.693147	0.693147	0.693147	1.09861	0.693147	1.09861	0	1.09861	0.693147	0.693147	1.38629	0.693147	1.09861	0	0.693147	1.38629	1.09861	1.09861	1.09861	0.693147	1.09861	1.38629
Pfam PF00111 2Fe-2S iron-sulfur cluster binding domain	1.09861	0	1.38629	2.30259	2.19722	0	0.693147	0	1.09861	1.94591	0.693147	0	0	0	0	2.77259	1.09861	1.09861	0	1.09861	0	2.3979	1.60944	0	0	3.04452	2.77259	2.70805	1.38629	0.693147	1.09861	0.693147	1.09861	1.09861	2.07944	1.94591	1.60944	2.89037	0.693147	0.693147	0	0.693147	0	0	1.94591	2.07944	1.94591	1.79176	0
Pfam PF13604 AAA domain	1.09861	0	0.693147	0	0.693147	0	0	0	1.09861	0.693147	0.693147	0.693147	0	0	0.693147	0.693147	0.693147	1.09861	0.693147	0.693147	0.693147	1.38629	0	0.693147	0.693147	0.693147	0.693147	0.693147	1.09861	0	0.693147	1.09861	0.693147	1.09861	0.693147	0.693147	0.693147	1.09861	0.693147	0	0	0	0.693147	1.09861	0.693147	0.693147	0.693147	0.693147	0.693147
Pfam PF13520 Amino acid permease	1.09861	0	0.693147	0.693147	2.56495	0	0	0	1.09861	1.79176	2.19722	0	1.09861	0	1.38629	2.30259	0	1.09861	2.19722	1.09861	0.693147	1.79176	1.38629	1.09861	1.94591	0.693147	0.693147	0	0.693147	0	0.693147	0	0.693147	2.07944	1.60944	1.79176	0	1.79176	0	1.60944	2.07944	0.693147	0.693147	1.60944	1.38629	1.60944	2.99573	2.48491	1.94591
Pfam PF01308 Chlamydia major outer membrane protein	1.09861	0	0	0	0	0	0	0	0.693147	0	0	0	0	0	0	0	0	1.09861	0	0	0	0	0	0	0	0	0	0	0	0	0	0	0	0	0	0	0	0	0	0	0	0	0	0	0	0	0	0	0
Pfam PF00549 CoA-ligase	1.09861	0	1.09861	0	1.60944	0	1.38629	0	1.09861	1.09861	1.09861	0	0	1.09861	1.09861	1.09861	0	1.09861	0	1.09861	1.09861	1.60944	1.09861	0	1.09861	1.09861	1.09861	1.09861	1.38629	0	1.09861	1.09861	0	1.09861	1.09861	1.09861	1.09861	1.09861	0	0	1.09861	1.09861	0	0	1.09861	1.09861	1.60944	1.38629	0
Pfam PF01345 Domain of unknown function DUF11	1.09861	0	0	0	0	0	0	0	1.09861	0	0	0	0	0	0	0	0	1.09861	0	0	0	0	0	0	0	0	0	0	0	0	0	0.693147	0	0	0	0	0	0	0	0	0	0	0	0	1.38629	0	0.693147	0	0
Pfam PF12728 Helix-turn-helix domain	1.09861	0	0	0	0	0	0	0.693147	1.38629	1.94591	1.09861	0	0	0	0.693147	0	0	1.38629	0	0.693147	0.693147	1.60944	0	0	0.693147	1.09861	0.693147	0.693147	0.693147	1.60944	2.07944	0.693147	0	0.693147	1.60944	1.79176	0	0.693147	1.79176	1.60944	0	0	0	1.09861	0.693147	0	2.07944	0	0.693147
Pfam PF07578 Lipid A Biosynthesis N-terminal domain	1.09861	0	0	0	0	0	0	0	1.09861	0	0	0	0	0	0.693147	0	0	1.09861	0	0	0	0.693147	0	0	0	0	0	0	0	0	0	0.693147	0	0	0	0	0	0	0	0	0	0	0	0	0	0	0	0	0
Pfam PF01914 MarC family integral membrane protein	1.09861	0	0	0	1.38629	0	0.693147	0.693147	0.693147	0	0.693147	0	0	0.693147	0.693147	1.38629	1.09861	1.09861	0	1.09861	0	0.693147	1.09861	0	0	1.38629	1.38629	0.693147	0.693147	0.693147	1.09861	0.693147	0.693147	0	0	0	0.693147	0.693147	0.693147	0	0.693147	0	0	0	0.693147	1.38629	0.693147	1.09861	0
Pfam PF02621 Menaquinone biosynthesis	1.09861	0	0	0	0	1.38629	1.09861	0	1.09861	0	0	0	0	1.09861	0	0	0	1.09861	0	0	0	0	0	0	0	0	0	0	0	0	1.09861	1.09861	0	0	0	0	0	0	0	0	0	0	0	0	0	0	1.09861	0	0
Pfam PF02899 Phage integrase, N-terminal SAM-like domain	1.09861	0	1.09861	0.693147	1.38629	0	0.693147	1.09861	0.693147	1.09861	1.38629	0	0	0	1.09861	1.09861	0	0.693147	0	1.09861	1.09861	1.94591	1.09861	0	1.38629	1.09861	1.09861	1.09861	1.09861	1.09861	1.09861	1.09861	1.38629	0.693147	1.09861	1.09861	1.09861	1.38629	1.09861	1.09861	0	1.09861	0.693147	1.09861	1.09861	1.38629	0	1.38629	1.09861
Pfam PF00359 Phosphoenolpyruvate-dependent sugar phosphotransferase system, EIIA 2	1.09861	0	1.09861	0	2.56495	0	0	1.09861	1.09861	0	1.94591	1.38629	0	0	0	1.09861	0.693147	1.09861	1.09861	1.60944	0	0.693147	0.693147	1.79176	2.30259	0.693147	0.693147	0.693147	1.09861	0	0.693147	0.693147	1.09861	0	0	0	0.693147	1.09861	0	1.09861	0	0	2.19722	1.60944	0.693147	1.79176	0.693147	2.48491	3.21888
Pfam PF05095 Protein of unknown function (DUF687)	1.09861	0	0	0	0	0	0	0	1.79176	0	0	0	0	0	0	0	0	0.693147	0	0	0	0	0	0	0	0	0	0	0	0	0	0	0	0	0	0	0	0	0	0	0	0	0	0	0	0	0	0	0
Pfam PF12843 Putative quorum-sensing-regulated virulence factor	1.09861	0	0	0	0.693147	0	0	0	1.09861	0	0	0	0	0	0	0.693147	0	1.09861	0	0	0	0	0	0	0	0.693147	0.693147	0.693147	0	0	0	0	0	0	0	0	0	0.693147	0	0	0	0	0	0	0	0.693147	0	0.693147	0
Pfam PF02810 SEC-C motif	1.09861	0	1.09861	0	1.60944	0.693147	0	0.693147	1.09861	1.09861	1.09861	0.693147	0	0.693147	0.693147	1.60944	0.693147	1.09861	0.693147	1.38629	0	0.693147	0.693147	0.693147	0.693147	0.693147	0.693147	0.693147	1.09861	0.693147	1.38629	1.60944	0.693147	1.38629	0	1.09861	1.38629	1.60944	0.693147	0.693147	0.693147	0.693147	0.693147	1.09861	1.09861	1.38629	1.09861	1.94591	0.693147
Pfam PF02201 SWIB/MDM2 domain	1.09861	0	0	0	0	0	0	0	1.09861	0	0	0	0	0	0	0	0	1.09861	0	0	0	0	0	0	0	0.693147	0.693147	0.693147	0	0	0	0	0	0	0	0	0	0	0	0	0	0	0	0	0	0	0	0	0
Pfam PF04434 SWIM zinc finger	1.09861	0	0	0.693147	0	0	0	0	1.09861	0.693147	0.693147	0	0	0	0	0	0	1.09861	0.693147	0	0	0	0.693147	0.693147	0.693147	0	0	0	0	0	0	0	0	0	0	0.693147	0	0	0	0.693147	0	0.693147	0	0.693147	0	0	1.60944	0	0
Pfam PF01235 Sodium:alanine symporter family	1.09861	0	1.09861	0	0.693147	0.693147	0	1.09861	1.09861	0	1.60944	0	0	0.693147	0	1.38629	0	1.09861	0	1.09861	0	0	0	0.693147	1.09861	0	0	0.693147	0.693147	0	0.693147	0	1.09861	0	0	0	1.38629	0.693147	0	0.693147	0	1.38629	0.693147	0	0.693147	0	0	1.09861	0
Pfam PF00375 Sodium:dicarboxylate symporter family	1.09861	0	1.09861	0	1.60944	0	0.693147	1.09861	1.09861	0.693147	1.60944	1.09861	0	1.38629	1.38629	1.60944	0	1.09861	0	1.09861	0	1.09861	1.38629	0.693147	1.09861	0	0	0	0	0	0	0	0.693147	1.38629	0	0.693147	0.693147	1.94591	0.693147	1.38629	0	1.09861	0	0.693147	0	1.60944	0.693147	1.79176	0
Pfam PF00209 Sodium:neurotransmitter symporter family	1.09861	0	1.60944	0	0	1.60944	1.09861	1.09861	1.09861	0	1.60944	0	0	1.94591	0	0	0	1.09861	0	1.60944	0	0	0	0	1.09861	0	0	0	0	0	1.09861	0	1.09861	0	0	0	1.94591	0	0	1.09861	0.693147	0	1.09861	0	0	0	0	0	1.09861
Pfam PF03219 TLC ATP/ADP transporter	1.09861	0	0	0	0	0	0	0	1.09861	0	0	0	0	0	0	0	0	1.09861	0	0	0	0	0	0	0	0	0	0	0	0	0	0	0	0	0	0	0	0	0	0	0	0	0	0	0	0	0	0	0
Pfam PF00515 Tetratricopeptide repeat	1.09861	0	0	2.19722	0.693147	0	0.693147	0.693147	1.09861	0	0.693147	2.07944	0	1.09861	0	0.693147	0	0.693147	0	0.693147	0	1.79176	0	0	0	0.693147	0.693147	1.09861	1.38629	0	1.60944	2.07944	0.693147	1.09861	0	0	0.693147	0.693147	1.79176	2.56495	0.693147	0.693147	0	2.70805	0	0	1.09861	0	0
Pfam PF07720 Tetratricopeptide repeat	1.09861	0	0	0	1.09861	0	0	0	1.38629	0	0	0	0	0	0	0	0	0.693147	0	0	0	0	0	0	0	0	0	0	0	0	0	0	0	0	0	0	0	0	0	1.09861	0	0	0	0	0	0.693147	0	1.09861	0
Pfam PF13371 Tetratricopeptide repeat	1.09861	0	0.693147	1.09861	0.693147	0.693147	0	0	0	0	0	1.94591	0	0	1.79176	0.693147	0.693147	0.693147	0	0.693147	0	1.38629	1.38629	0.693147	0.693147	0.693147	0.693147	0.693147	0.693147	0	1.38629	0.693147	0.693147	0	0	0	0	0.693147	1.79176	1.09861	0	0	0	0.693147	0.693147	1.09861	1.38629	0.693147	0.693147
Pfam PF03222 Tryptophan/tyrosine permease family	1.09861	0	1.60944	0	1.94591	0.693147	0	0	1.09861	0	0	0	0	0	0	1.38629	0	1.09861	0	1.79176	0	0	0	0	0	0	0	0	0	0	1.09861	0	1.60944	1.09861	0	0	0.693147	0.693147	0	0	0.693147	0	0	0	0	1.38629	0	1.79176	0
Pfam PF02902 Ulp1 protease family, C-terminal catalytic domain	1.09861	0	0	0	0.693147	0	0	0	0	0	0	0	0	0	0	0	0	1.09861	0	0	0	1.09861	0	0	0	0	0	0	0	0	0	0	0	0	0	0	0	0	0	0	0	0.693147	0	0	0	0	0	0	0
Pfam PF13538 UvrD-like helicase C-terminal domain	1.09861	0	0.693147	0	0.693147	0	0	0	1.09861	0.693147	1.09861	0.693147	0	0	0.693147	1.09861	0.693147	1.09861	0.693147	0.693147	0	0.693147	0	0.693147	0.693147	0	0	0	1.09861	0	0.693147	1.09861	0.693147	0.693147	0.693147	0.693147	0.693147	0.693147	1.09861	0	0	0	0.693147	1.09861	0.693147	0.693147	1.38629	1.09861	0.693147
Pfam PF00692 dUTPase	1.09861	0	0.693147	0	1.09861	1.09861	1.09861	0.693147	1.09861	1.09861	1.09861	0	0	0.693147	1.09861	1.09861	1.09861	1.09861	1.60944	0.693147	1.09861	0.693147	0.693147	0.693147	0	1.09861	1.09861	1.09861	0.693147	0.693147	0.693147	0.693147	0.693147	1.09861	1.09861	1.09861	1.09861	1.09861	0.693147	0.693147	1.09861	1.09861	0.693147	1.09861	0.693147	1.09861	1.09861	1.09861	0.693147
Pfam PF02817 e3 binding domain	1.09861	0	1.09861	0.693147	1.09861	0	0	0	1.09861	1.09861	1.60944	0	0	0	1.09861	1.60944	0.693147	1.09861	0.693147	1.09861	0.693147	1.60944	1.09861	1.09861	1.38629	1.38629	1.09861	1.09861	0	0	0	1.38629	1.09861	1.38629	0.693147	1.09861	1.09861	1.38629	0	0	1.38629	1.09861	1.09861	0	1.38629	1.09861	1.38629	1.09861	1.09861
Pfam PF00534 Glycosyl transferases group 1	0.693147	2.56495	1.38629	2.99573	2.19722	0.693147	2.19722	0	0.693147	2.07944	2.3979	0.693147	0	1.60944	2.19722	2.83321	0	0.693147	2.07944	1.60944	1.79176	2.56495	2.3979	1.09861	1.79176	2.83321	2.83321	2.63906	2.19722	1.38629	2.83321	2.63906	0.693147	1.38629	2.70805	2.19722	1.79176	2.63906	1.94591	2.07944	1.60944	0.693147	2.19722	2.83321	1.94591	1.38629	2.77259	2.3979	1.09861
Pfam PF00072 Response regulator receiver domain	0.693147	2.48491	1.94591	4.12713	3.63759	2.3979	1.60944	1.38629	0.693147	2.56495	3.58352	2.07944	0	2.56495	3.2581	4.54329	0	0.693147	2.07944	2.48491	1.79176	4.21951	4.2485	2.56495	2.83321	3.49651	3.4012	3.13549	2.3979	3.2581	4.52179	4.74493	1.38629	2.77259	2.83321	2.56495	1.38629	4.62497	2.07944	2.56495	2.56495	1.38629	2.70805	3.7612	3.46574	3.49651	4.27667	3.68888	2.89037
Pfam PF00664 ABC transporter transmembrane region	0.693147	2.07944	1.94591	2.30259	1.94591	0.693147	1.09861	0	0.693147	2.07944	2.56495	0	1.09861	1.38629	1.60944	2.3979	1.09861	0.693147	2.3979	1.94591	1.09861	2.94444	2.07944	1.94591	1.94591	2.30259	2.30259	2.07944	1.60944	1.09861	1.09861	1.79176	1.38629	2.30259	2.07944	2.07944	1.09861	2.63906	1.38629	3.80666	1.09861	1.38629	2.63906	2.3979	2.30259	2.63906	3.17805	2.30259	2.70805
Pfam PF12911 N-terminal TM domain of oligopeptide transport permease C	0.693147	2.07944	1.38629	0.693147	1.94591	1.09861	0	0	0.693147	0.693147	1.38629	0.693147	0	0	0	1.09861	0	0.693147	0.693147	1.38629	0.693147	2.48491	0	0.693147	1.38629	2.07944	1.94591	1.79176	0.693147	0.693147	0.693147	0.693147	1.09861	0	1.09861	0.693147	0	1.60944	0	1.38629	0	0	0.693147	2.07944	1.94591	1.79176	1.79176	1.79176	1.09861
Pfam PF00117 Glutamine amidotransferase class-I	0.693147	1.94591	1.79176	1.94591	1.94591	1.60944	1.79176	0.693147	1.09861	1.79176	1.94591	0.693147	0.693147	2.19722	1.94591	2.63906	1.38629	1.09861	1.94591	1.94591	1.79176	2.07944	1.94591	1.60944	1.94591	1.94591	1.79176	1.94591	1.94591	1.79176	1.94591	1.94591	1.60944	2.19722	1.79176	1.79176	1.79176	1.94591	1.60944	1.09861	1.79176	1.38629	1.60944	1.79176	1.94591	1.94591	2.07944	2.07944	2.07944
Pfam PF00753 Metallo-beta-lactamase superfamily	0.693147	1.94591	1.38629	1.79176	1.79176	1.09861	1.60944	0	0.693147	2.3979	2.56495	0	0.693147	1.38629	1.79176	2.63906	0.693147	0.693147	1.79176	1.60944	1.79176	2.56495	2.56495	1.79176	2.19722	2.30259	2.07944	1.60944	1.09861	1.38629	1.79176	2.3979	1.38629	1.60944	2.56495	2.3979	1.38629	2.30259	1.38629	1.79176	1.09861	0.693147	1.94591	2.70805	2.19722	1.94591	2.48491	1.94591	2.3979
Pfam PF00291 Pyridoxal-phosphate dependent enzyme	0.693147	1.94591	1.60944	1.94591	2.30259	1.38629	1.79176	0	0	2.19722	2.07944	0	0	1.60944	1.94591	2.63906	1.38629	0	1.79176	1.60944	1.79176	2.63906	2.07944	0.693147	2.07944	2.48491	2.48491	1.94591	1.79176	1.60944	1.79176	1.94591	0.693147	1.60944	1.94591	2.19722	1.60944	2.56495	0	0	1.09861	0	1.60944	1.60944	1.79176	2.30259	2.63906	2.3979	1.60944
Pfam PF00106 short chain dehydrogenase	0.693147	1.94591	1.38629	2.56495	2.89037	1.38629	1.38629	0	0.693147	3.8712	3.46574	0	0	1.60944	2.56495	3.8712	0.693147	0.693147	2.63906	1.60944	2.30259	4.41884	3.49651	1.79176	2.19722	4.11087	3.89182	3.55535	2.48491	1.09861	1.60944	1.79176	0.693147	3.04452	4.72739	3.85015	1.38629	3.63759	1.60944	1.09861	2.30259	1.09861	1.79176	2.56495	3.55535	2.70805	4.23411	2.56495	2.3979
Pfam PF01656 CobQ/CobB/MinD/ParA nucleotide binding domain	0.693147	1.79176	0	2.30259	0.693147	1.60944	1.38629	1.38629	0.693147	1.94591	1.38629	1.60944	0	1.09861	1.60944	2.07944	0.693147	0.693147	0	0	1.38629	1.60944	1.60944	0	0	1.09861	1.09861	1.09861	1.79176	1.38629	2.48491	1.94591	0.693147	1.09861	1.79176	1.94591	0.693147	2.30259	1.38629	1.79176	0.693147	0.693147	0	1.79176	1.60944	0.693147	2.19722	1.38629	1.60944
Pfam PF00512 His Kinase A (phospho-acceptor) domain	0.693147	1.79176	1.09861	3.58352	3.04452	0.693147	1.60944	0	0.693147	2.19722	2.77259	1.09861	0	1.09861	2.30259	3.93183	0	0.693147	1.79176	1.94591	1.60944	3.46574	3.63759	1.94591	2.19722	2.94444	2.83321	2.56495	1.94591	2.63906	3.7612	4.34381	0.693147	2.48491	2.48491	2.19722	1.38629	3.98898	1.09861	1.38629	2.07944	0.693147	1.94591	3.13549	2.63906	2.89037	3.3322	3.04452	2.30259
Pfam PF01261 Xylose isomerase-like TIM barrel	0.693147	1.79176	1.09861	0.693147	2.19722	0	0.693147	0	0.693147	1.09861	1.94591	0	0.693147	0	0	1.79176	0.693147	0.693147	0.693147	1.38629	1.09861	2.94444	1.38629	1.09861	1.09861	1.09861	0.693147	0	1.38629	0.693147	1.09861	1.38629	1.09861	0.693147	1.38629	1.09861	0	1.38629	0	0.693147	0	0	0.693147	1.38629	2.19722	1.94591	2.3979	2.30259	1.79176
Pfam PF00270 DEAD/DEAH box helicase	0.693147	1.60944	2.19722	1.94591	2.70805	1.38629	1.79176	1.94591	0.693147	2.19722	2.30259	1.38629	0.693147	1.09861	2.30259	2.63906	1.09861	0.693147	1.79176	2.19722	1.60944	2.30259	2.19722	2.07944	1.94591	2.19722	2.19722	2.19722	1.94591	1.60944	1.79176	2.30259	2.07944	2.19722	2.30259	2.19722	2.07944	2.63906	2.07944	2.07944	1.79176	1.38629	2.07944	2.19722	2.30259	2.56495	2.70805	2.56495	2.3979
Pfam PF00672 HAMP domain	0.693147	1.60944	1.09861	2.07944	3.04452	0.693147	1.09861	1.38629	0.693147	2.63906	2.83321	0	0	1.09861	0.693147	3.78419	0	0.693147	0.693147	1.38629	1.60944	2.30259	2.94444	1.38629	1.79176	2.70805	2.3979	2.48491	0.693147	1.38629	3.49651	4.15888	0.693147	1.38629	2.77259	2.63906	1.38629	3.80666	0	2.94444	0.693147	0	1.60944	3.17805	2.56495	2.94444	3.52636	3.21888	2.30259
Pfam PF13419 Haloacid dehalogenase-like hydrolase	0.693147	1.60944	1.09861	1.60944	2.30259	0	1.09861	1.09861	0.693147	1.09861	1.38629	0.693147	0.693147	1.09861	1.38629	2.48491	0	0	2.07944	1.79176	0	2.63906	1.94591	1.60944	1.60944	2.19722	2.07944	1.94591	1.38629	1.09861	1.79176	2.19722	1.09861	1.09861	1.79176	0.693147	1.38629	2.3979	1.60944	1.38629	1.09861	0.693147	1.60944	2.48491	2.07944	2.19722	2.83321	2.3979	1.79176
Pfam PF00483 Nucleotidyl transferase	0.693147	1.60944	1.09861	2.07944	1.94591	1.09861	1.79176	0	0.693147	1.60944	2.19722	0	0	1.60944	1.60944	1.94591	0	0.693147	1.79176	1.09861	1.60944	2.07944	1.38629	1.38629	1.09861	1.09861	1.09861	1.09861	1.94591	1.60944	1.60944	1.79176	1.09861	1.38629	1.60944	1.60944	1.38629	1.79176	1.09861	1.38629	1.60944	0	1.60944	2.3979	1.09861	1.94591	2.30259	2.19722	1.09861
Pfam PF00486 Transcriptional regulatory protein, C terminal	0.693147	1.60944	1.60944	2.3979	2.89037	1.38629	0.693147	0	0.693147	2.70805	2.63906	0	0	1.94591	1.79176	3.21888	0	0.693147	1.94591	1.79176	1.60944	3.29584	2.56495	1.79176	2.30259	3.04452	2.94444	2.70805	1.09861	2.77259	1.38629	2.07944	1.09861	1.60944	2.83321	2.77259	0.693147	3.29584	1.09861	1.09861	1.38629	0.693147	2.19722	3.13549	2.30259	2.89037	3.58352	3.04452	2.3979
Pfam PF00578 AhpC/TSA family	0.693147	1.38629	1.38629	1.94591	1.09861	1.09861	1.79176	0.693147	0.693147	2.48491	2.07944	0	0	1.09861	1.38629	2.07944	0.693147	0.693147	0.693147	1.38629	1.60944	1.79176	1.60944	1.09861	1.09861	2.19722	2.19722	1.79176	1.79176	1.09861	1.60944	1.94591	1.09861	1.79176	2.19722	2.48491	0.693147	2.07944	1.94591	1.09861	1.60944	1.38629	1.09861	0.693147	1.09861	1.38629	1.79176	1.38629	0.693147
Pfam PF07733 Bacterial DNA polymerase III alpha subunit	0.693147	1.38629	0.693147	0.693147	0.693147	0.693147	0.693147	0.693147	0.693147	1.09861	1.38629	0.693147	1.09861	0.693147	0.693147	1.09861	0.693147	0.693147	1.09861	0.693147	0.693147	1.09861	1.09861	1.09861	1.09861	1.09861	1.09861	0.693147	0.693147	0.693147	0.693147	0.693147	0.693147	0.693147	1.09861	1.09861	0.693147	1.09861	0.693147	0.693147	0.693147	0.693147	1.09861	1.38629	1.09861	0.693147	1.09861	0.693147	1.09861
Pfam PF00795 Carbon-nitrogen hydrolase	0.693147	1.38629	0.693147	1.79176	1.38629	1.94591	1.38629	1.09861	0.693147	1.38629	1.09861	0.693147	0	1.09861	1.09861	2.30259	0	0.693147	0	0.693147	1.38629	1.38629	1.79176	0	0.693147	1.79176	1.38629	1.09861	1.79176	1.09861	1.38629	1.38629	0.693147	1.60944	1.38629	1.60944	1.09861	2.30259	1.38629	1.79176	1.09861	0	0.693147	1.38629	1.60944	1.60944	2.19722	1.79176	1.09861
Pfam PF02687 FtsX-like permease family	0.693147	1.38629	1.38629	1.09861	1.94591	0.693147	1.09861	1.60944	0.693147	1.79176	2.19722	0.693147	1.09861	1.79176	0.693147	2.19722	0.693147	0.693147	2.19722	2.07944	0.693147	1.94591	1.79176	2.19722	1.94591	1.60944	1.60944	1.60944	2.48491	0.693147	1.60944	2.63906	1.60944	1.60944	1.38629	1.79176	1.38629	2.19722	2.63906	2.30259	1.38629	0.693147	2.30259	3.3673	1.60944	2.30259	3.13549	1.94591	2.48491
Pfam PF00288 GHMP kinases N terminal domain	0.693147	1.38629	1.38629	1.38629	1.38629	1.09861	1.09861	0.693147	0	1.60944	1.38629	1.38629	0.693147	1.38629	1.09861	0.693147	1.09861	0.693147	1.79176	1.38629	1.09861	0.693147	0.693147	1.38629	1.79176	0.693147	0.693147	0.693147	1.09861	1.09861	0.693147	0.693147	0.693147	1.09861	1.60944	1.60944	0.693147	0.693147	1.09861	1.09861	1.38629	0.693147	1.79176	1.79176	0.693147	1.38629	1.38629	1.60944	1.94591
Pfam PF00953 Glycosyl transferase family 4	0.693147	1.38629	1.09861	1.09861	1.09861	1.09861	1.09861	0.693147	0.693147	1.09861	1.09861	0.693147	0	0.693147	1.09861	1.09861	0.693147	0.693147	1.09861	1.09861	1.09861	0.693147	0	1.09861	1.09861	1.09861	1.09861	1.09861	0.693147	0	0.693147	0.693147	1.09861	1.09861	1.09861	1.09861	0.693147	1.09861	1.09861	1.09861	1.09861	0.693147	0.693147	1.09861	0.693147	1.09861	1.09861	1.09861	1.38629
Pfam PF14520 Helix-hairpin-helix domain	0.693147	1.38629	1.60944	1.09861	1.38629	0.693147	0	0.693147	0.693147	1.09861	1.09861	0.693147	0.693147	0.693147	0.693147	1.38629	0.693147	1.09861	0.693147	1.60944	1.09861	1.09861	1.38629	1.38629	0.693147	1.60944	1.60944	1.60944	1.38629	0.693147	1.09861	1.38629	1.09861	1.38629	1.09861	1.09861	1.38629	1.38629	1.09861	0.693147	1.60944	1.09861	0.693147	1.09861	0.693147	1.60944	1.38629	1.38629	0.693147
Pfam PF00206 Lyase	0.693147	1.38629	1.60944	1.38629	1.60944	1.38629	1.09861	0	0.693147	1.38629	1.60944	0	0	1.79176	1.38629	2.19722	1.09861	0.693147	1.09861	1.60944	1.38629	1.60944	1.60944	0.693147	1.38629	1.60944	1.60944	1.38629	1.09861	1.09861	1.79176	1.38629	1.60944	1.38629	1.60944	1.38629	1.60944	1.94591	1.09861	1.09861	1.09861	1.09861	0.693147	1.60944	1.38629	1.60944	1.79176	1.60944	1.38629
Pfam PF03819 MazG nucleotide pyrophosphohydrolase domain	0.693147	1.38629	1.09861	1.09861	1.09861	0	1.09861	0.693147	0.693147	0.693147	1.60944	0.693147	0	0	0.693147	1.09861	0	0.693147	0.693147	1.09861	0	1.09861	1.09861	0	1.09861	0.693147	0.693147	0.693147	1.09861	0.693147	0.693147	1.38629	1.09861	0.693147	0.693147	0.693147	0	1.09861	1.38629	1.09861	0	0	0	1.38629	1.38629	1.09861	1.60944	1.09861	1.09861
Pfam PF02811 PHP domain	0.693147	1.38629	1.09861	1.09861	1.38629	0.693147	1.38629	0.693147	0.693147	1.38629	1.79176	0.693147	1.09861	0.693147	0.693147	1.38629	0.693147	0.693147	1.38629	1.09861	0.693147	1.09861	1.09861	1.09861	1.38629	1.38629	1.38629	1.09861	1.09861	1.38629	1.60944	1.09861	1.09861	1.09861	1.38629	1.38629	1.09861	1.38629	0.693147	1.38629	1.09861	0.693147	1.09861	1.94591	1.09861	1.38629	1.60944	1.38629	1.60944
Pfam PF00717 Peptidase S24-like	0.693147	1.38629	1.60944	1.38629	1.60944	0.693147	0.693147	1.09861	0.693147	1.09861	1.94591	1.09861	0	0.693147	1.94591	1.79176	0.693147	0.693147	1.38629	1.60944	1.09861	1.79176	1.60944	2.07944	1.60944	1.38629	1.09861	1.09861	0.693147	1.38629	2.07944	1.60944	1.38629	1.94591	1.09861	1.09861	1.79176	2.19722	1.38629	0.693147	1.38629	0.693147	0.693147	1.60944	1.60944	1.38629	1.94591	1.60944	1.60944
Pfam PF01384 Phosphate transporter family	0.693147	1.38629	0.693147	0	1.38629	0.693147	0	0	0.693147	1.38629	1.60944	0	0	0.693147	0	1.60944	0.693147	0.693147	0	0.693147	0.693147	1.60944	0	0	1.09861	1.09861	1.09861	0.693147	0	1.09861	1.09861	1.09861	0.693147	1.38629	1.09861	1.38629	0.693147	1.60944	0.693147	0	0.693147	0	0	1.09861	1.38629	0.693147	1.60944	0.693147	1.60944
Pfam PF01048 Phosphorylase superfamily	0.693147	1.38629	1.38629	1.09861	1.79176	1.09861	0.693147	1.38629	1.09861	1.79176	1.38629	1.09861	1.09861	1.09861	0.693147	1.09861	1.09861	0.693147	1.38629	1.38629	1.09861	1.79176	1.09861	1.79176	1.38629	1.09861	1.09861	0.693147	0.693147	0.693147	1.09861	1.60944	1.09861	1.09861	1.09861	1.79176	0.693147	1.09861	1.60944	1.09861	1.09861	0	1.60944	1.09861	1.38629	1.79176	1.79176	1.79176	1.38629
Pfam PF07719 Tetratricopeptide repeat	0.693147	1.38629	0	1.38629	1.09861	1.38629	2.19722	2.30259	0.693147	0	1.09861	1.60944	0	0.693147	2.07944	0.693147	0	0.693147	0	1.60944	0	2.48491	1.79176	0.693147	0.693147	0	0	0	1.79176	0	2.48491	2.83321	1.94591	1.79176	0	0	0	2.30259	2.3979	2.89037	0	0.693147	0	1.38629	1.79176	0.693147	1.60944	0.693147	0.693147
Pfam PF00306 ATP synthase alpha/beta chain, C terminal domain	0.693147	1.09861	1.09861	1.09861	1.09861	1.09861	1.09861	1.38629	0.693147	1.09861	1.09861	0.693147	1.38629	1.09861	1.09861	1.09861	1.09861	0.693147	1.09861	1.09861	1.09861	1.09861	1.09861	1.60944	1.09861	1.09861	1.09861	1.09861	1.38629	1.09861	1.09861	1.09861	1.09861	1.60944	0.693147	1.09861	1.09861	1.09861	0.693147	0.693147	1.09861	1.09861	1.60944	1.09861	1.09861	1.09861	1.09861	1.09861	1.60944
Pfam PF00583 Acetyltransferase (GNAT) family	0.693147	1.09861	0.693147	2.19722	2.56495	0.693147	1.09861	0.693147	0.693147	2.07944	3.43399	0	0.693147	1.60944	1.38629	3.04452	0	0.693147	2.56495	0.693147	1.60944	3.3673	2.70805	1.38629	2.19722	2.77259	2.63906	2.19722	1.38629	2.07944	1.60944	1.60944	1.09861	2.63906	2.3979	2.19722	1.09861	2.99573	1.09861	2.19722	1.09861	0.693147	2.30259	2.63906	2.70805	2.30259	3.80666	2.63906	2.77259
Pfam PF03780 Asp23 family, cell envelope-related function	0.693147	1.09861	0	0	0	0	0	0	0.693147	0	1.09861	0	0	0	0	0	0	0.693147	1.60944	0	0	0	0	1.60944	1.38629	0	0	0	0	0	0	0	0	0	0	0	0	0	0	0	0	0	1.38629	1.09861	0	0	1.09861	0	1.09861
Pfam PF02517 CAAX protease self-immunity	0.693147	1.09861	0	1.94591	0	0	0.693147	0.693147	0.693147	1.60944	1.60944	0.693147	0	0	0.693147	1.09861	0	0.693147	2.07944	0.693147	0	0.693147	1.79176	1.09861	1.60944	0.693147	0.693147	0.693147	1.09861	0.693147	0	1.09861	0	1.09861	1.38629	1.60944	0	0	0.693147	2.07944	0	0.693147	2.48491	1.79176	0	1.09861	0.693147	0.693147	1.38629
Pfam PF02786 Carbamoyl-phosphate synthase L chain, ATP binding domain	0.693147	1.09861	0.693147	1.38629	1.38629	1.38629	1.79176	0	0.693147	1.94591	2.07944	0	0	1.60944	1.38629	2.19722	1.09861	0.693147	1.60944	1.38629	1.38629	1.94591	2.07944	1.38629	1.79176	2.30259	2.07944	1.94591	1.38629	1.38629	1.60944	1.94591	1.38629	1.79176	2.07944	1.94591	1.38629	1.79176	1.09861	0.693147	1.60944	1.38629	1.38629	1.60944	1.79176	1.38629	1.94591	1.38629	1.60944
Pfam PF03600 Citrate transporter	0.693147	1.09861	0	1.09861	1.38629	0	0	0	0.693147	1.09861	1.38629	0	0	0.693147	1.09861	1.09861	0	0.693147	0.693147	0.693147	0.693147	0.693147	0	0.693147	0.693147	0	0	0	0.693147	0	0	1.09861	0.693147	0.693147	0.693147	1.09861	0.693147	1.38629	0	0.693147	0.693147	0	0	0	0.693147	1.09861	0.693147	1.79176	0
Pfam PF02629 CoA binding domain	0.693147	1.09861	0.693147	0.693147	1.38629	0	1.09861	0	0.693147	0.693147	1.09861	0	0	0.693147	0.693147	0.693147	0	0.693147	0.693147	0.693147	0.693147	1.09861	0.693147	0.693147	1.09861	0.693147	0.693147	0.693147	1.09861	0	1.09861	0.693147	0	0.693147	0.693147	0.693147	0.693147	0.693147	0.693147	1.09861	0.693147	0.693147	0.693147	0.693147	0.693147	0.693147	1.38629	1.09861	0.693147
Pfam PF05746 DALR anticodon binding domain	0.693147	1.09861	1.09861	1.09861	1.09861	0.693147	1.09861	0.693147	0.693147	0.693147	0.693147	0.693147	0.693147	0.693147	1.09861	1.09861	1.09861	1.09861	0.693147	1.09861	0.693147	1.09861	0.693147	0.693147	0.693147	1.09861	1.09861	1.09861	0.693147	0.693147	0.693147	1.09861	1.09861	1.09861	0.693147	0.693147	1.09861	1.09861	0.693147	0.693147	1.09861	1.09861	0.693147	0.693147	1.09861	1.09861	1.09861	1.09861	0.693147
Pfam PF01131 DNA topoisomerase	0.693147	1.09861	1.09861	0.693147	1.09861	1.09861	1.38629	0.693147	0.693147	0.693147	1.09861	0.693147	0.693147	0.693147	1.38629	0.693147	0.693147	0.693147	0.693147	1.09861	0.693147	0.693147	0.693147	0.693147	1.09861	0.693147	0.693147	0.693147	0.693147	0.693147	1.38629	0.693147	1.38629	0.693147	0.693147	0.693147	0.693147	1.09861	1.60944	0.693147	0.693147	0.693147	0.693147	1.38629	0.693147	1.09861	0.693147	1.09861	1.09861
Pfam PF00226 DnaJ domain	0.693147	1.09861	1.09861	2.07944	1.38629	1.38629	1.09861	1.09861	0.693147	1.09861	0.693147	1.38629	0.693147	1.60944	1.38629	1.38629	0.693147	0.693147	0.693147	1.09861	1.09861	2.07944	1.79176	0.693147	0.693147	1.09861	1.09861	1.09861	0.693147	1.09861	1.38629	1.79176	1.09861	1.38629	1.38629	1.09861	1.38629	1.60944	0.693147	1.38629	1.60944	1.60944	0.693147	1.09861	1.79176	1.38629	1.38629	1.38629	0.693147
Pfam PF14492 Elongation Factor G, domain II	0.693147	1.09861	0.693147	1.60944	0.693147	0.693147	0.693147	1.38629	0.693147	1.09861	1.09861	1.38629	0.693147	0.693147	0.693147	1.09861	0.693147	0.693147	1.38629	0.693147	0.693147	1.09861	0.693147	1.09861	1.09861	1.09861	1.09861	0.693147	1.09861	1.09861	1.38629	1.38629	0.693147	0.693147	1.09861	1.09861	0.693147	1.09861	1.09861	1.60944	0.693147	1.09861	0.693147	1.09861	0.693147	0.693147	1.60944	0.693147	0.693147
Pfam PF03764 Elongation factor G, domain IV	0.693147	1.09861	0.693147	1.38629	0.693147	0.693147	0.693147	1.09861	0.693147	1.09861	0.693147	1.09861	0.693147	0.693147	0.693147	1.09861	0.693147	0.693147	0.693147	0.693147	0.693147	1.09861	0.693147	0.693147	0.693147	1.09861	1.09861	0.693147	1.09861	1.09861	1.38629	1.38629	0.693147	0.693147	1.09861	1.09861	0.693147	1.09861	1.09861	1.38629	0.693147	0.693147	0.693147	1.38629	0.693147	0.693147	1.60944	0.693147	0.693147
Pfam PF01312 FlhB HrpN YscU SpaS Family	0.693147	1.09861	0	0	0.693147	1.09861	0.693147	1.09861	0.693147	0	1.09861	0.693147	0	1.09861	0	1.38629	0.693147	0.693147	0	0	0	1.09861	1.09861	0	0	1.38629	1.38629	1.38629	0	0	0.693147	1.09861	0	1.09861	0	0	0	1.09861	0	1.09861	0	0	0	1.09861	0.693147	1.38629	0	1.38629	0.693147
Pfam PF00551 Formyl transferase	0.693147	1.09861	1.38629	1.38629	1.60944	1.09861	1.60944	0.693147	0.693147	1.60944	1.38629	0.693147	0.693147	1.38629	1.38629	1.94591	0.693147	0.693147	1.09861	1.38629	1.09861	1.38629	1.38629	1.09861	1.09861	1.38629	2.07944	1.38629	1.38629	1.38629	1.60944	1.09861	0.693147	1.38629	1.09861	1.60944	1.09861	1.79176	1.09861	1.09861	1.09861	1.09861	1.09861	1.09861	1.79176	1.60944	1.60944	1.60944	1.09861
Pfam PF01134 Glucose inhibited division protein A	0.693147	1.09861	0.693147	1.09861	0.693147	0.693147	1.09861	0.693147	0.693147	0	1.09861	0.693147	0.693147	0.693147	0.693147	0.693147	0.693147	0.693147	1.09861	0.693147	0	1.09861	1.09861	1.09861	1.09861	0.693147	0.693147	0.693147	0.693147	0	1.09861	1.09861	0.693147	0.693147	0	0	0.693147	0.693147	0.693147	0.693147	0.693147	0.693147	1.09861	1.38629	1.09861	0.693147	0	0.693147	1.09861
Pfam PF14579 Helix-hairpin-helix motif	0.693147	1.09861	0.693147	0.693147	0.693147	0.693147	0.693147	0.693147	0.693147	1.09861	1.38629	0.693147	1.09861	0.693147	0.693147	1.09861	0.693147	0.693147	1.09861	0.693147	0.693147	1.09861	1.09861	1.09861	1.09861	1.09861	1.09861	0.693147	0.693147	0.693147	0.693147	0.693147	0.693147	0.693147	1.09861	1.09861	0.693147	1.09861	0.693147	0.693147	0.693147	0.693147	1.09861	1.38629	1.09861	0.693147	1.09861	0.693147	1.09861
Pfam PF13581 Histidine kinase-like ATPase domain	0.693147	1.09861	0	1.09861	0	0	0	0.693147	0.693147	0.693147	1.38629	0	0	0	0	0.693147	0	0.693147	0	0	0	0.693147	0.693147	0	0.693147	0.693147	0	0.693147	0.693147	0	0.693147	0.693147	0	0	1.94591	0.693147	0	0.693147	0	1.38629	0	0	0	0.693147	0	0	3.91202	0	1.09861
Pfam PF13393 Histidyl-tRNA synthetase	0.693147	1.09861	0.693147	1.09861	0.693147	0.693147	1.09861	0.693147	0.693147	0.693147	1.09861	0.693147	0.693147	0.693147	0.693147	1.09861	0.693147	0.693147	1.09861	0.693147	0.693147	1.09861	1.38629	0.693147	1.09861	1.09861	1.09861	1.09861	0.693147	1.09861	0.693147	1.09861	0.693147	0.693147	0.693147	0.693147	1.09861	1.09861	1.09861	0.693147	0.693147	0.693147	0.693147	1.09861	1.09861	0.693147	0.693147	0.693147	1.09861
Pfam PF05496 Holliday junction DNA helicase ruvB N-terminus	0.693147	1.09861	0.693147	0.693147	0.693147	1.09861	0	0.693147	0.693147	0.693147	1.09861	0.693147	1.09861	1.09861	1.09861	1.09861	0	0.693147	1.09861	0.693147	0.693147	0.693147	0.693147	0.693147	0.693147	0.693147	0.693147	0.693147	0.693147	1.09861	1.09861	0.693147	0.693147	0.693147	0.693147	0.693147	1.09861	1.09861	1.09861	0.693147	0.693147	0.693147	0.693147	1.09861	0.693147	0.693147	0.693147	0.693147	1.09861
Pfam PF00012 Hsp70 protein	0.693147	1.09861	1.09861	1.79176	1.94591	0.693147	0.693147	0.693147	0.693147	1.60944	1.09861	1.38629	0.693147	0.693147	0.693147	1.79176	1.09861	0.693147	0.693147	1.09861	1.09861	1.60944	1.38629	1.09861	0.693147	1.09861	1.09861	1.09861	0.693147	0.693147	0.693147	0.693147	1.09861	0.693147	1.94591	1.60944	1.09861	1.79176	0.693147	0.693147	0.693147	1.09861	0.693147	1.60944	1.38629	1.60944	1.38629	1.94591	1.09861
Pfam PF02742 Iron dependent repressor, metal binding and dimerisation domain	0.693147	1.09861	0	0	0.693147	0	0	0.693147	0.693147	1.09861	0.693147	0	0	0	0.693147	0	0	0.693147	0.693147	0	0.693147	0.693147	0	0.693147	0.693147	0	0	0	0.693147	0.693147	0	0.693147	0	0	0.693147	1.09861	0	0	0.693147	1.09861	0	0	0.693147	1.09861	0	0	0.693147	0.693147	0.693147
Pfam PF00013 KH domain	0.693147	1.09861	0.693147	0.693147	0.693147	0.693147	1.09861	1.09861	0.693147	0.693147	1.09861	1.09861	0	1.09861	0.693147	0.693147	0.693147	0.693147	1.09861	0.693147	0.693147	0.693147	0.693147	1.09861	1.09861	0.693147	0.693147	0.693147	1.09861	1.09861	1.09861	1.09861	0.693147	0.693147	0.693147	0.693147	0.693147	0.693147	1.09861	1.09861	0.693147	0.693147	1.09861	1.09861	0.693147	0.693147	0.693147	0.693147	1.09861
Pfam PF07650 KH domain	0.693147	1.09861	1.09861	1.09861	1.09861	1.09861	1.09861	1.09861	0.693147	1.09861	1.09861	1.09861	1.09861	1.09861	1.09861	1.09861	1.09861	0.693147	1.09861	1.09861	1.09861	1.09861	1.09861	1.09861	1.09861	1.09861	1.09861	1.09861	1.09861	0.693147	1.09861	1.09861	1.09861	1.09861	1.09861	1.09861	1.09861	1.09861	1.09861	1.09861	1.09861	1.09861	1.09861	1.09861	1.09861	1.09861	1.09861	1.09861	1.09861
Pfam PF00467 KOW motif	0.693147	1.09861	1.09861	1.09861	1.09861	1.09861	1.09861	1.09861	0.693147	0.693147	1.09861	0.693147	1.09861	0.693147	1.09861	1.09861	0.693147	0.693147	1.09861	1.09861	0.693147	0.693147	1.09861	1.09861	1.09861	0.693147	0.693147	0.693147	0.693147	1.09861	1.09861	1.09861	1.09861	1.09861	0.693147	0.693147	1.09861	1.09861	1.09861	1.09861	1.09861	0	1.09861	0.693147	1.09861	1.09861	0.693147	1.09861	0.693147
Pfam PF05175 Methyltransferase small domain	0.693147	1.09861	1.38629	0.693147	1.38629	1.09861	0.693147	0	0.693147	0	0.693147	0.693147	1.09861	1.09861	1.09861	1.79176	0.693147	0.693147	1.09861	1.09861	0.693147	1.38629	0.693147	1.09861	1.38629	1.38629	1.38629	1.09861	0	0	0	0.693147	1.09861	1.09861	0.693147	0	1.09861	1.60944	0	0	0.693147	0.693147	1.38629	0	1.09861	1.38629	0.693147	1.38629	1.09861
Pfam PF06723 MreB/Mbl protein	0.693147	1.09861	0.693147	0	0.693147	0.693147	0.693147	0.693147	0.693147	0	1.38629	0.693147	0	0.693147	0.693147	0.693147	0	0.693147	0	0.693147	0	0	0.693147	0	0	0.693147	0.693147	0.693147	1.09861	0	1.09861	1.09861	0.693147	0.693147	0	0	0	0.693147	0.693147	0.693147	0.693147	0.693147	0	1.09861	0	0.693147	1.09861	0.693147	1.38629
Pfam PF00488 MutS domain V	0.693147	1.09861	0.693147	1.38629	0.693147	0.693147	1.09861	0.693147	0.693147	0	1.09861	1.09861	0	0.693147	0.693147	0.693147	0.693147	0.693147	1.09861	0.693147	0	0.693147	0.693147	1.09861	1.38629	0.693147	0.693147	0.693147	1.09861	0.693147	1.09861	1.09861	0.693147	0.693147	0	0	0.693147	0.693147	1.38629	1.09861	0.693147	0.693147	0.693147	1.60944	0.693147	0.693147	0	0.693147	1.09861
Pfam PF00293 NUDIX domain	0.693147	1.09861	1.79176	2.19722	2.70805	1.09861	1.09861	0.693147	0.693147	2.56495	1.79176	0	0	1.09861	1.94591	2.70805	0.693147	0.693147	2.3979	2.07944	1.79176	2.48491	2.77259	1.94591	1.60944	2.07944	1.94591	2.07944	2.07944	1.09861	1.60944	2.07944	1.60944	1.79176	2.70805	2.56495	1.60944	2.70805	0.693147	1.38629	1.79176	0.693147	2.30259	2.30259	2.3979	2.56495	3.29584	2.70805	2.19722
Pfam PF01029 NusB family	0.693147	1.09861	1.09861	1.09861	1.09861	0.693147	0.693147	0.693147	0.693147	1.09861	1.09861	0.693147	0.693147	0.693147	1.09861	1.09861	0.693147	0.693147	1.09861	1.09861	0.693147	1.09861	1.09861	1.09861	1.09861	0.693147	0.693147	0.693147	1.09861	0.693147	1.09861	1.09861	1.09861	1.09861	1.09861	1.09861	1.09861	1.09861	0.693147	0.693147	1.09861	0.693147	1.09861	1.09861	1.09861	1.09861	1.09861	1.09861	1.09861
Pfam PF00989 PAS fold	0.693147	1.09861	0	2.07944	2.07944	0	1.38629	0	0.693147	0	2.30259	0	0	0	0.693147	2.19722	0	0	0.693147	0	0.693147	1.94591	2.07944	0.693147	0	1.60944	1.60944	0.693147	1.38629	1.79176	2.07944	2.56495	0	0.693147	1.09861	0	0	1.94591	0	0	0.693147	0	0.693147	1.60944	1.09861	1.94591	2.48491	1.60944	0.693147
Pfam PF02163 Peptidase family M50	0.693147	1.09861	0.693147	1.60944	0.693147	1.38629	1.09861	0.693147	0.693147	1.38629	1.60944	0.693147	0	0.693147	0.693147	0.693147	0	0.693147	0.693147	0.693147	0.693147	1.09861	1.09861	0.693147	0.693147	1.09861	1.09861	0.693147	1.09861	1.38629	1.09861	1.09861	0.693147	1.38629	1.09861	1.38629	1.09861	0.693147	0.693147	0.693147	1.09861	0.693147	1.60944	1.38629	0.693147	0.693147	1.38629	0.693147	1.09861
Pfam PF02562 PhoH-like protein	0.693147	1.09861	0	0.693147	1.09861	0	0.693147	0	0.693147	1.09861	1.09861	0	0	0	0.693147	1.09861	0	0.693147	0.693147	0.693147	1.09861	0.693147	1.09861	0.693147	0.693147	1.09861	1.09861	1.09861	0.693147	0	1.09861	0.693147	0	1.09861	1.09861	1.09861	0.693147	1.09861	1.09861	0.693147	0.693147	0	0.693147	0	0.693147	1.09861	1.09861	1.09861	0.693147
Pfam PF00550 Phosphopantetheine attachment site	0.693147	1.09861	0.693147	0.693147	1.38629	1.09861	1.09861	0.693147	0.693147	3.55535	3.78419	0.693147	0.693147	0.693147	1.09861	3.2581	0.693147	0.693147	1.09861	0.693147	2.77259	1.79176	1.09861	1.38629	1.60944	1.38629	1.38629	1.09861	0.693147	0.693147	1.09861	1.38629	0.693147	2.07944	3.46574	3.55535	0.693147	2.83321	0.693147	0.693147	2.07944	0.693147	1.38629	1.94591	1.60944	2.56495	4.45435	1.60944	1.09861
Pfam PF00348 Polyprenyl synthetase	0.693147	1.09861	1.09861	1.09861	1.09861	1.09861	1.09861	0.693147	0.693147	1.79176	1.38629	0.693147	0	1.09861	1.09861	1.09861	0.693147	0.693147	1.38629	1.09861	0.693147	1.38629	1.09861	0.693147	1.09861	1.09861	1.09861	1.09861	1.09861	0.693147	1.09861	1.09861	1.09861	1.09861	1.60944	1.79176	1.09861	1.09861	1.09861	0.693147	1.09861	1.09861	0.693147	0.693147	1.09861	1.09861	1.94591	1.09861	1.38629
Pfam PF01865 Protein of unknown function DUF47	0.693147	1.09861	0.693147	0	0	0	0	0	0.693147	0	0.693147	0	0	0	0	0.693147	0	0.693147	0	0.693147	0	0	0	0	0.693147	0	0	0	0	0.693147	0.693147	0.693147	0.693147	0.693147	0	0	0	0	0	0	0.693147	0	0	0.693147	0.693147	0	0.693147	0	0.693147
Pfam PF00809 Pterin binding enzyme	0.693147	1.09861	1.09861	1.09861	1.09861	0.693147	0.693147	0	0.693147	1.38629	0.693147	0	0	0.693147	0.693147	1.09861	0	0.693147	0.693147	0.693147	1.38629	1.09861	1.09861	0.693147	0.693147	1.09861	1.09861	1.09861	1.09861	0.693147	1.09861	1.09861	0.693147	0.693147	1.38629	1.38629	0.693147	1.09861	0.693147	0	0.693147	0	0.693147	1.09861	1.38629	1.09861	1.38629	1.09861	0.693147
Pfam PF01588 Putative tRNA binding domain	0.693147	1.09861	1.09861	0.693147	1.38629	1.09861	1.09861	0.693147	0.693147	0.693147	1.60944	0.693147	1.09861	1.09861	1.09861	1.38629	0.693147	0.693147	1.38629	1.09861	0.693147	1.09861	0.693147	1.09861	1.38629	1.38629	1.38629	1.09861	1.09861	0.693147	1.38629	0.693147	1.09861	1.38629	0.693147	0.693147	1.09861	1.09861	1.09861	0.693147	0.693147	0.693147	1.38629	1.09861	1.09861	1.09861	0.693147	1.09861	1.38629
Pfam PF02592 Putative vitamin uptake transporter	0.693147	1.09861	0.693147	0	0.693147	0	0	0	1.09861	0	0.693147	1.09861	0	0	0	0.693147	0	0.693147	0	0.693147	0	0.693147	0	0	0.693147	1.09861	1.09861	1.09861	0	0.693147	0	0	0.693147	1.09861	0	0	0.693147	0.693147	0	0.693147	0.693147	0	0	0	1.09861	0.693147	0	0.693147	0
Pfam PF02852 Pyridine nucleotide-disulphide oxidoreductase, dimerisation domain	0.693147	1.09861	1.09861	1.09861	1.60944	0	0.693147	0.693147	0.693147	1.79176	1.38629	0.693147	0	0	1.09861	1.79176	0.693147	0.693147	1.94591	1.09861	0.693147	2.07944	1.38629	1.38629	1.60944	1.79176	1.60944	1.79176	1.38629	0.693147	1.38629	1.94591	1.09861	1.79176	1.60944	1.79176	1.38629	1.79176	1.09861	1.38629	0.693147	1.09861	1.60944	0	1.94591	1.79176	1.94591	1.60944	1.60944
Pfam PF02887 Pyruvate kinase, alpha/beta domain	0.693147	1.09861	0.693147	1.09861	1.09861	0	0	0	0.693147	0.693147	0.693147	0.693147	0	0.693147	0.693147	1.09861	0.693147	0.693147	0.693147	0.693147	0.693147	0.693147	0.693147	0.693147	0.693147	0.693147	0.693147	0.693147	0	0	0.693147	0.693147	0.693147	0.693147	0.693147	0.693147	0.693147	1.09861	0	0.693147	0.693147	0	0.693147	1.09861	0.693147	1.09861	1.09861	1.09861	0.693147
Pfam PF04997 RNA polymerase Rpb1, domain 1	0.693147	1.09861	0.693147	0.693147	0.693147	0.693147	0.693147	0.693147	0.693147	0.693147	0.693147	0.693147	0.693147	0.693147	0.693147	0.693147	0.693147	0.693147	0.693147	0.693147	0.693147	0.693147	0.693147	0.693147	0.693147	0.693147	0.693147	0.693147	0.693147	0.693147	0.693147	0.693147	0.693147	0.693147	0.693147	0.693147	0.693147	0.693147	0.693147	0.693147	0.693147	0.693147	0.693147	0.693147	0.693147	0.693147	0.693147	0.693147	0.693147
Pfam PF02881 SRP54-type protein, helical bundle domain	0.693147	1.09861	1.09861	1.09861	1.09861	0.693147	1.09861	1.09861	0.693147	1.09861	1.09861	1.09861	1.09861	0.693147	1.09861	1.09861	1.09861	0.693147	1.09861	1.09861	1.09861	1.09861	1.09861	1.09861	1.09861	1.09861	1.09861	1.09861	1.09861	0	1.09861	1.09861	1.09861	1.09861	1.09861	1.09861	1.09861	1.09861	1.09861	0.693147	1.09861	1.09861	1.09861	1.09861	1.09861	1.09861	1.09861	1.09861	1.09861
Pfam PF01118 Semialdehyde dehydrogenase, NAD binding domain	0.693147	1.09861	1.09861	1.09861	1.60944	0.693147	1.09861	0	0.693147	1.38629	1.09861	0	0	1.09861	1.09861	1.38629	1.09861	0.693147	1.09861	1.09861	1.09861	1.09861	1.38629	0	1.09861	1.09861	1.09861	1.09861	1.09861	1.09861	1.09861	1.09861	1.09861	0.693147	1.38629	1.38629	1.09861	1.60944	0.693147	0	0.693147	0.693147	0.693147	1.38629	1.09861	1.38629	1.38629	1.38629	1.09861
Pfam PF02774 Semialdehyde dehydrogenase, dimerisation domain	0.693147	1.09861	0.693147	1.09861	1.38629	0.693147	1.09861	0	0.693147	1.09861	1.09861	0	0	1.09861	0.693147	1.38629	1.09861	0.693147	1.09861	1.09861	1.09861	0.693147	1.09861	0	1.09861	1.09861	1.09861	1.09861	1.09861	1.09861	1.09861	1.09861	1.09861	0.693147	1.09861	1.09861	1.09861	1.38629	0.693147	0	0.693147	0.693147	0.693147	1.38629	0.693147	1.38629	1.38629	1.38629	1.09861
Pfam PF07228 Stage II sporulation protein E (SpoIIE)	0.693147	1.09861	0	1.79176	0	0	0	1.38629	1.09861	0.693147	1.60944	0	0	0	0	1.38629	0	1.09861	0	0	0	0.693147	0	0	0.693147	0.693147	0.693147	0.693147	0	0	0.693147	1.60944	0	0	1.60944	0.693147	0	1.09861	0	1.60944	0	0	0	0.693147	0	0	3.78419	0	1.09861
Pfam PF02824 TGS domain	0.693147	1.09861	1.38629	0.693147	1.38629	0.693147	0.693147	0	0	0.693147	1.38629	0.693147	0	0.693147	1.38629	1.38629	0	0.693147	1.09861	1.38629	0.693147	1.09861	1.09861	1.09861	1.09861	1.38629	1.09861	1.38629	1.09861	0.693147	0.693147	1.09861	1.38629	1.38629	0.693147	0.693147	1.38629	1.38629	1.38629	0	1.09861	0	1.09861	1.09861	1.09861	1.38629	1.09861	1.38629	1.09861
Pfam PF00456 Transketolase, thiamine diphosphate binding domain	0.693147	1.09861	1.09861	0.693147	1.38629	0.693147	0.693147	0.693147	0.693147	1.09861	0.693147	0	0.693147	0.693147	1.09861	1.09861	1.09861	0.693147	0.693147	1.60944	1.09861	1.09861	1.09861	0.693147	0.693147	1.38629	1.38629	1.38629	1.09861	0.693147	0.693147	1.09861	1.09861	1.09861	1.09861	1.09861	1.09861	1.09861	0.693147	0.693147	1.09861	0.693147	1.38629	1.09861	1.38629	1.60944	1.94591	1.60944	1.60944
Pfam PF00437 Type II/IV secretion system protein	0.693147	1.09861	0.693147	1.60944	1.38629	1.09861	1.60944	0	0.693147	0.693147	0.693147	0	0	0.693147	1.79176	2.19722	0	0.693147	0.693147	1.09861	0	1.79176	1.38629	0.693147	0.693147	1.94591	1.60944	0.693147	0.693147	1.60944	1.60944	2.19722	1.09861	1.94591	0.693147	0.693147	1.60944	1.60944	0	0	1.09861	0.693147	0.693147	1.38629	0.693147	1.60944	1.38629	1.09861	0.693147
Pfam PF01052 Type III flagellar switch regulator (C-ring) FliN C-term	0.693147	1.09861	0	0	1.09861	1.38629	1.09861	1.09861	0.693147	0	1.09861	1.09861	0	1.38629	0	1.38629	1.09861	0.693147	0	0	0	1.38629	1.09861	0	0	1.38629	1.09861	1.38629	0	0	1.09861	1.09861	0	1.09861	0	0	0	1.09861	0	1.09861	0	0	0	1.09861	1.09861	1.79176	0	1.60944	1.60944
Pfam PF12344 Ultra-violet resistance protein B	0.693147	1.09861	0.693147	0.693147	0.693147	0.693147	0.693147	0.693147	0.693147	0.693147	0.693147	0.693147	0.693147	0.693147	0.693147	0.693147	0	0.693147	0.693147	0.693147	0.693147	0.693147	0.693147	0.693147	0.693147	0.693147	0.693147	0.693147	0.693147	0.693147	0.693147	0.693147	0.693147	0.693147	0.693147	0.693147	0.693147	0.693147	0.693147	0.693147	0.693147	0.693147	0.693147	0.693147	0.693147	0.693147	0.693147	0.693147	0.693147
Pfam PF00749 tRNA synthetases class I (E and Q), catalytic domain	0.693147	1.09861	1.09861	0.693147	1.38629	1.09861	0.693147	0.693147	0.693147	0.693147	0.693147	0.693147	0.693147	1.09861	1.38629	1.60944	1.09861	0.693147	0.693147	1.09861	0.693147	1.38629	1.09861	0.693147	0.693147	1.38629	1.38629	1.09861	0.693147	0.693147	1.38629	1.38629	1.09861	1.09861	0.693147	0.693147	1.38629	1.38629	1.09861	0.693147	1.09861	1.09861	0.693147	0.693147	1.09861	1.38629	0.693147	1.38629	0.693147
Pfam PF02670 1-deoxy-D-xylulose 5-phosphate reductoisomerase	0.693147	0.693147	0.693147	0.693147	0.693147	0.693147	0.693147	0.693147	0.693147	0.693147	0.693147	0	0	0.693147	0.693147	0.693147	0.693147	0.693147	0	0.693147	0.693147	0	0.693147	0	0	0.693147	0.693147	0.693147	0.693147	0.693147	0.693147	0.693147	0.693147	0	0.693147	0.693147	0.693147	0.693147	0.693147	0.693147	0	0.693147	0	0.693147	0.693147	0.693147	0.693147	0.693147	0.693147
Pfam PF08436 1-deoxy-D-xylulose 5-phosphate reductoisomerase C-terminal	0.693147	0.693147	0.693147	0.693147	0.693147	0.693147	0.693147	0.693147	0.693147	0.693147	0.693147	0	0	0.693147	0.693147	0.693147	0.693147	0.693147	0	0.693147	0.693147	0	0.693147	0	0	0.693147	0.693147	0.693147	0.693147	0.693147	0.693147	0.693147	0.693147	0	0.693147	0.693147	0.693147	0.693147	0.693147	0.693147	0	0.693147	0	0.693147	0.693147	0.693147	0.693147	0.693147	0.693147
Pfam PF13292 1-deoxy-D-xylulose-5-phosphate synthase	0.693147	0.693147	0.693147	0.693147	0.693147	0.693147	0.693147	0.693147	0.693147	1.38629	0.693147	0	0	0.693147	0.693147	0.693147	0.693147	0.693147	1.38629	0.693147	0.693147	0.693147	0.693147	0	0	0.693147	0.693147	0.693147	0.693147	0.693147	0.693147	1.09861	0.693147	0	0.693147	1.38629	0.693147	0.693147	0.693147	0.693147	0	0	0	0.693147	0.693147	0.693147	1.09861	0.693147	0.693147
Pfam PF01189 16S rRNA methyltransferase RsmF	0.693147	0.693147	0.693147	0.693147	1.09861	0	0	0	0.693147	0.693147	0.693147	0	0	0.693147	0.693147	0.693147	0	0.693147	0.693147	0.693147	0	1.09861	1.09861	1.09861	0.693147	1.09861	1.09861	1.09861	0.693147	0	1.09861	1.09861	0.693147	0.693147	0.693147	0.693147	1.09861	0.693147	0.693147	0.693147	0.693147	0	1.09861	0.693147	1.09861	0.693147	0.693147	1.09861	0.693147
Pfam PF01128 2-C-methyl-D-erythritol 4-phosphate cytidylyltransferase	0.693147	0.693147	0.693147	0.693147	0.693147	0.693147	0.693147	0.693147	0.693147	0.693147	0.693147	0	0	0.693147	0.693147	0.693147	0.693147	0.693147	0	0.693147	0.693147	0.693147	0.693147	0	1.09861	0.693147	0.693147	0.693147	0.693147	0.693147	0.693147	0.693147	0.693147	0	0.693147	0.693147	0.693147	0.693147	0.693147	0.693147	0	0.693147	0.693147	0.693147	0.693147	0.693147	0.693147	0.693147	1.09861
Pfam PF00926 3,4-dihydroxy-2-butanone 4-phosphate synthase	0.693147	0.693147	0.693147	0.693147	0.693147	0.693147	0.693147	0	0.693147	1.09861	0.693147	0	0	0.693147	0.693147	0.693147	0.693147	0.693147	0.693147	0.693147	0.693147	0.693147	0.693147	0	0.693147	1.09861	1.09861	1.09861	0.693147	0.693147	1.09861	0.693147	0.693147	0.693147	0.693147	1.09861	0.693147	1.38629	0.693147	0	0.693147	0.693147	0.693147	0.693147	0.693147	0.693147	0.693147	0.693147	0
Pfam PF01761 3-dehydroquinate synthase	0.693147	0.693147	0.693147	0.693147	0.693147	0.693147	0	0	0.693147	0.693147	0.693147	0	0	0.693147	0.693147	0.693147	0.693147	0.693147	0.693147	0.693147	0.693147	0.693147	0.693147	0.693147	0.693147	0.693147	0.693147	0.693147	0.693147	1.09861	0	0.693147	0.693147	0.693147	0.693147	0.693147	0.693147	0.693147	0.693147	0.693147	0.693147	0	0.693147	0.693147	0.693147	0.693147	0.693147	0.693147	0.693147
Pfam PF01648 4'-phosphopantetheinyl transferase superfamily	0.693147	0.693147	0.693147	0.693147	1.38629	0.693147	0.693147	0.693147	0.693147	1.09861	0.693147	0.693147	0.693147	0.693147	0.693147	0.693147	0.693147	0.693147	0.693147	0.693147	1.09861	1.09861	0.693147	0.693147	1.09861	0.693147	0.693147	0.693147	1.09861	0.693147	0.693147	0.693147	0.693147	0.693147	1.09861	1.09861	0.693147	0.693147	0.693147	0.693147	1.09861	0.693147	0.693147	1.38629	0.693147	1.09861	1.79176	1.38629	0.693147
Pfam PF01367 5'-3' exonuclease, C-terminal SAM fold	0.693147	0.693147	0.693147	0.693147	1.09861	0.693147	0.693147	0.693147	0.693147	1.09861	1.09861	0.693147	0.693147	0.693147	0.693147	0.693147	0.693147	0.693147	0.693147	0.693147	0.693147	0.693147	0.693147	0.693147	1.09861	0.693147	0.693147	0.693147	0.693147	0.693147	0.693147	0.693147	0.693147	0.693147	1.09861	1.09861	0.693147	0.693147	0.693147	0.693147	0.693147	0.693147	0.693147	0.693147	0.693147	1.09861	1.09861	1.09861	1.09861
Pfam PF02739 5'-3' exonuclease, N-terminal resolvase-like domain	0.693147	0.693147	0.693147	0.693147	1.09861	1.09861	0.693147	0.693147	0.693147	1.09861	1.09861	0.693147	0.693147	0.693147	0.693147	0.693147	0.693147	0.693147	0.693147	0.693147	0.693147	0.693147	0.693147	0.693147	1.09861	0.693147	0.693147	0.693147	0.693147	0.693147	0.693147	0.693147	0.693147	0.693147	1.09861	1.09861	0.693147	1.09861	0.693147	0.693147	0.693147	0.693147	0.693147	0.693147	0.693147	1.09861	1.09861	1.09861	1.09861
Pfam PF00885 6,7-dimethyl-8-ribityllumazine synthase	0.693147	0.693147	0.693147	0.693147	0.693147	0.693147	0.693147	0	0.693147	0.693147	0.693147	0	0	0.693147	0.693147	0.693147	0.693147	0.693147	0.693147	0.693147	0.693147	1.09861	1.09861	0	0.693147	0.693147	0.693147	0.693147	0.693147	0.693147	0.693147	0.693147	0.693147	0.693147	0.693147	0.693147	0.693147	0.693147	0.693147	0	0.693147	0.693147	0.693147	0.693147	1.09861	0.693147	0.693147	0.693147	0
Pfam PF01035 6-O-methylguanine DNA methyltransferase, DNA binding domain	0.693147	0.693147	0.693147	0	1.38629	0.693147	0.693147	0.693147	0.693147	1.09861	1.09861	0	0	0.693147	0.693147	1.60944	0	0.693147	1.09861	0.693147	0.693147	1.60944	1.60944	0	0.693147	1.38629	1.38629	1.09861	0.693147	0.693147	0.693147	0.693147	0.693147	1.09861	1.09861	1.09861	0.693147	1.38629	0.693147	0.693147	0.693147	0	0.693147	0.693147	1.09861	1.38629	1.60944	1.38629	1.60944
Pfam PF00393 6-phosphogluconate dehydrogenase, C-terminal domain	0.693147	0.693147	0.693147	0.693147	0.693147	0	0.693147	0.693147	0.693147	1.38629	1.38629	0.693147	0	0	0	0	0.693147	0.693147	1.09861	0.693147	0.693147	1.38629	0	0	0.693147	0	0	0	0.693147	0	0	0	0.693147	0	1.09861	1.38629	0.693147	0.693147	0	0	0	0	0.693147	0	0.693147	0.693147	1.38629	0.693147	0.693147
Pfam PF02096 60Kd inner membrane protein	0.693147	0.693147	0.693147	0.693147	0.693147	0.693147	0.693147	0.693147	0.693147	0.693147	1.09861	0.693147	0.693147	0.693147	0.693147	0.693147	0.693147	0.693147	1.09861	0.693147	0.693147	0.693147	0.693147	1.09861	0.693147	0.693147	0.693147	0.693147	0.693147	0.693147	0.693147	0.693147	0.693147	0.693147	0.693147	0.693147	0.693147	0.693147	0.693147	1.09861	0.693147	0.693147	1.09861	0.693147	0.693147	0.693147	1.09861	0.693147	1.09861
Pfam PF01288 7,8-dihydro-6-hydroxymethylpterin-pyrophosphokinase (HPPK)	0.693147	0.693147	0.693147	0.693147	0.693147	0.693147	0.693147	0	0.693147	0.693147	0.693147	0	0	0.693147	1.09861	1.09861	0	0.693147	0.693147	0.693147	0.693147	0.693147	0.693147	0.693147	0.693147	0.693147	0.693147	0.693147	0.693147	0.693147	0.693147	0.693147	0.693147	0.693147	0.693147	0.693147	0.693147	1.09861	1.09861	0	0.693147	0	0.693147	0.693147	0.693147	0.693147	0.693147	0.693147	0.693147
Pfam PF13481 AAA domain	0.693147	0.693147	0.693147	0.693147	0.693147	0.693147	1.09861	0.693147	0.693147	0.693147	0.693147	0	0	0.693147	1.09861	0.693147	0	0.693147	0.693147	0.693147	0	1.09861	0.693147	1.09861	0.693147	1.38629	0.693147	0.693147	0.693147	0.693147	0.693147	0.693147	0.693147	0.693147	0.693147	0.693147	0.693147	0.693147	1.38629	1.09861	0.693147	1.38629	0.693147	0.693147	0.693147	1.09861	0.693147	0.693147	0.693147
Pfam PF02190 ATP-dependent protease La (LON) substrate-binding domain	0.693147	0.693147	0.693147	0.693147	0.693147	0.693147	0.693147	0.693147	0.693147	0.693147	0.693147	1.09861	0.693147	0.693147	0.693147	1.38629	0.693147	0.693147	0	0.693147	0	1.09861	1.09861	0	0	1.38629	1.38629	1.09861	0	0	1.09861	1.38629	0.693147	0.693147	1.09861	0.693147	0.693147	1.38629	0.693147	0.693147	0.693147	0.693147	0	1.09861	1.09861	0.693147	1.09861	0.693147	0
Pfam PF00698 Acyl transferase domain	0.693147	0.693147	0.693147	0.693147	0.693147	0.693147	0.693147	0	0.693147	3.04452	1.60944	0	0	0.693147	0.693147	1.09861	0.693147	0.693147	0.693147	0.693147	2.48491	0.693147	0.693147	0.693147	0.693147	1.09861	1.09861	0.693147	0.693147	0.693147	0.693147	1.09861	0.693147	0.693147	2.56495	3.04452	0.693147	0.693147	0.693147	0.693147	1.09861	0.693147	0.693147	1.09861	1.09861	1.38629	3.97029	0.693147	0.693147
Pfam PF00406 Adenylate kinase	0.693147	0.693147	0.693147	1.09861	0.693147	0.693147	0.693147	0.693147	0.693147	0.693147	0.693147	0.693147	0.693147	0.693147	0.693147	0.693147	0.693147	0.693147	0.693147	0.693147	0.693147	0.693147	0.693147	0.693147	0.693147	0.693147	0.693147	0.693147	0.693147	0.693147	0.693147	0.693147	0.693147	0.693147	0.693147	0.693147	0.693147	0.693147	0.693147	0.693147	0.693147	0.693147	0.693147	0.693147	0.693147	0.693147	0.693147	0.693147	0.693147
Pfam PF05191 Adenylate kinase, active site lid	0.693147	0.693147	0.693147	0	0.693147	0	0	0.693147	0.693147	0	0.693147	0.693147	0.693147	0	0	0.693147	0.693147	0	0.693147	0.693147	0	0	0	0	0.693147	0.693147	0.693147	0.693147	0.693147	0.693147	0	0.693147	0.693147	0.693147	0	0	0.693147	0.693147	0	0.693147	0.693147	0	0	0.693147	0	0.693147	0.693147	0.693147	0.693147
Pfam PF01425 Amidase	0.693147	0.693147	0	1.09861	0	0.693147	0.693147	0.693147	0.693147	1.94591	0.693147	0.693147	0.693147	0.693147	0	1.94591	0	0.693147	1.09861	0	1.09861	2.63906	1.79176	1.09861	0.693147	2.89037	2.77259	2.48491	0.693147	0.693147	0.693147	0.693147	0	1.38629	1.79176	1.94591	0.693147	1.60944	0	0.693147	0.693147	0.693147	0.693147	1.09861	1.38629	0.693147	1.79176	0	1.09861
Pfam PF02912 Aminoacyl tRNA synthetase class II, N-terminal domain	0.693147	0.693147	0.693147	0.693147	0.693147	0.693147	0.693147	0	0.693147	0.693147	0.693147	0	0	0.693147	0.693147	0.693147	0.693147	0.693147	0.693147	0.693147	0.693147	0.693147	0.693147	0.693147	0.693147	0.693147	0.693147	0.693147	0.693147	0.693147	0.693147	0.693147	0.693147	0.693147	0.693147	0.693147	0.693147	0.693147	0.693147	0	0.693147	0.693147	0.693147	0.693147	0.693147	0.693147	0.693147	0.693147	0.693147
Pfam PF04073 Aminoacyl-tRNA editing domain	0.693147	0.693147	1.09861	0.693147	1.38629	0.693147	0.693147	0.693147	0.693147	0.693147	1.38629	0	0	0.693147	0.693147	1.94591	0.693147	0.693147	1.38629	1.09861	0.693147	1.38629	1.09861	1.09861	1.09861	1.60944	1.60944	1.09861	0.693147	0.693147	1.09861	1.09861	1.09861	1.09861	0.693147	1.09861	1.09861	1.60944	0.693147	1.09861	0.693147	0	1.09861	0.693147	1.60944	1.09861	1.60944	1.60944	1.09861
Pfam PF00202 Aminotransferase class-III	0.693147	0.693147	1.09861	1.09861	2.07944	1.09861	1.38629	0	1.09861	1.94591	2.19722	0	0	1.38629	1.38629	2.63906	1.09861	0.693147	0.693147	1.38629	1.60944	3.04452	1.94591	0	1.94591	2.56495	2.56495	2.48491	1.38629	0.693147	1.38629	1.38629	1.38629	1.60944	2.07944	2.19722	1.38629	2.94444	1.09861	0	1.09861	1.09861	0	1.79176	1.94591	1.60944	2.70805	1.94591	1.38629
Pfam PF02424 ApbE family	0.693147	0.693147	0.693147	0	0.693147	0	0.693147	0.693147	0.693147	0	0	0	0	0	0.693147	0.693147	0	0.693147	1.09861	0.693147	0	1.09861	0.693147	0.693147	0	0.693147	0	0.693147	0.693147	0.693147	0.693147	0	0.693147	0	0	0	0.693147	0.693147	0.693147	0.693147	0	0	0.693147	1.09861	0	0.693147	1.60944	0.693147	0.693147
Pfam PF03485 Arginyl tRNA synthetase N terminal domain	0.693147	0.693147	0.693147	0.693147	0.693147	0.693147	0.693147	0.693147	0.693147	0.693147	0.693147	0.693147	0.693147	0.693147	0.693147	0.693147	0.693147	0.693147	0.693147	0.693147	0.693147	0.693147	0.693147	0.693147	0.693147	0.693147	0.693147	0.693147	0.693147	0.693147	0.693147	0.693147	0.693147	0.693147	0.693147	0.693147	0.693147	0.693147	0.693147	0.693147	0.693147	0.693147	0.693147	0.693147	0.693147	0.693147	1.09861	0.693147	0.693147
Pfam PF03483 B3/4 domain	0.693147	0.693147	0.693147	0.693147	0.693147	0	0.693147	0	0.693147	0.693147	0.693147	0	0.693147	0.693147	0.693147	1.09861	0.693147	0.693147	1.09861	0.693147	0.693147	1.09861	0.693147	1.09861	0.693147	0.693147	0.693147	0.693147	0.693147	0.693147	1.09861	0.693147	0.693147	0.693147	0.693147	0.693147	0.693147	0.693147	1.09861	0	0.693147	0.693147	0.693147	0.693147	0.693147	0.693147	1.09861	1.09861	0.693147
Pfam PF00533 BRCA1 C Terminus (BRCT) domain	0.693147	0.693147	0.693147	1.09861	0.693147	0.693147	0.693147	1.38629	0.693147	0.693147	0.693147	0.693147	0.693147	0.693147	0.693147	0.693147	0.693147	0.693147	0.693147	0.693147	0.693147	0.693147	0.693147	0.693147	0.693147	1.09861	1.09861	0.693147	0.693147	0.693147	0.693147	0.693147	0.693147	0.693147	0.693147	0.693147	0.693147	0.693147	0.693147	0.693147	0.693147	0.693147	0.693147	1.38629	0.693147	0.693147	0.693147	0.693147	0.693147
Pfam PF00216 Bacterial DNA-binding protein	0.693147	0.693147	1.38629	0.693147	1.60944	0.693147	1.09861	0.693147	0.693147	0.693147	1.09861	0.693147	0.693147	0.693147	1.60944	1.79176	1.38629	0.693147	1.09861	1.38629	0.693147	1.38629	1.60944	0.693147	0.693147	1.79176	1.60944	1.60944	1.09861	0	2.07944	1.79176	1.38629	1.38629	0.693147	0.693147	1.38629	1.79176	2.07944	0.693147	1.79176	1.38629	0.693147	0.693147	1.38629	1.60944	1.09861	1.60944	0.693147
Pfam PF03118 Bacterial RNA polymerase, alpha chain C terminal domain	0.693147	0.693147	0.693147	0.693147	0.693147	0.693147	0.693147	0.693147	0.693147	0.693147	0.693147	0.693147	0.693147	0.693147	0.693147	0.693147	0.693147	0.693147	0.693147	0.693147	0.693147	0.693147	0.693147	0.693147	0.693147	0.693147	0.693147	0.693147	0.693147	0.693147	0.693147	0.693147	0.693147	0.693147	0.693147	0.693147	0.693147	0.693147	0.693147	0.693147	0.693147	0.693147	0.693147	0.693147	0.693147	0.693147	1.09861	0.693147	0.693147
Pfam PF01311 Bacterial export proteins, family 1	0.693147	0.693147	0	0	0.693147	0.693147	0.693147	0.693147	0.693147	0	0.693147	0.693147	0	0.693147	0	1.09861	0.693147	0.693147	0	0	0	1.09861	0.693147	0	0	1.09861	0.693147	1.09861	0	0	0.693147	0.693147	0	0.693147	0	0	0	0.693147	0	0.693147	0	0	0	0.693147	0.693147	1.38629	0	1.38629	0.693147
Pfam PF01313 Bacterial export proteins, family 3	0.693147	0.693147	0	0	0.693147	0.693147	0.693147	0.693147	0.693147	0	0.693147	0.693147	0	0.693147	0	1.09861	0.693147	0.693147	0	0	0	1.09861	0.693147	0	0	1.09861	1.09861	1.09861	0	0	0.693147	0.693147	0	0.693147	0	0	0	0.693147	0	0.693147	0	0	0	0.693147	0.693147	1.38629	0	1.38629	0.693147
Pfam PF05697 Bacterial trigger factor protein (TF)	0.693147	0.693147	0.693147	0.693147	0.693147	0.693147	0.693147	0.693147	0.693147	0.693147	0.693147	0.693147	0.693147	0.693147	0.693147	0.693147	0.693147	0.693147	0.693147	0.693147	0.693147	0.693147	0.693147	0.693147	0.693147	0.693147	0.693147	0.693147	0.693147	0.693147	0.693147	0.693147	0.693147	0.693147	0.693147	0.693147	0.693147	0.693147	0.693147	0.693147	0.693147	0.693147	0.693147	0.693147	0.693147	0.693147	0.693147	0.693147	0.693147
Pfam PF05698 Bacterial trigger factor protein (TF) C-terminus	0.693147	0.693147	0.693147	0.693147	0.693147	0.693147	0.693147	0.693147	0.693147	0.693147	1.09861	0.693147	0.693147	0.693147	0.693147	0.693147	0.693147	0.693147	0.693147	0.693147	0.693147	0.693147	0.693147	0.693147	0.693147	0.693147	0.693147	0.693147	0.693147	0.693147	0.693147	0.693147	0.693147	0.693147	0.693147	0.693147	0.693147	0.693147	0	0.693147	0.693147	0.693147	0.693147	0.693147	0.693147	0.693147	0.693147	0.693147	0.693147
Pfam PF02801 Beta-ketoacyl synthase, C-terminal domain	0.693147	0.693147	0.693147	1.09861	1.09861	0.693147	0.693147	0	0.693147	3.09104	2.89037	0	0	0.693147	1.09861	1.60944	0.693147	0.693147	0.693147	0.693147	2.56495	1.79176	1.09861	0.693147	0.693147	1.09861	1.09861	0.693147	0.693147	0.693147	1.09861	1.09861	0.693147	2.19722	2.70805	3.09104	0.693147	1.79176	0.693147	0.693147	1.38629	0.693147	0.693147	1.38629	1.60944	1.94591	4.09434	1.09861	0.693147
Pfam PF00109 Beta-ketoacyl synthase, N-terminal domain	0.693147	0.693147	0.693147	1.09861	1.09861	0.693147	0.693147	0	0.693147	3.09104	2.89037	0	0	0.693147	1.09861	1.60944	0.693147	0.693147	0.693147	0.693147	2.56495	1.94591	1.38629	0.693147	0.693147	1.09861	1.09861	0.693147	0.693147	0.693147	1.09861	1.38629	0.693147	2.19722	2.70805	3.09104	0.693147	1.94591	0.693147	0.693147	1.38629	0.693147	0.693147	1.38629	1.79176	2.07944	4.14313	1.09861	0.693147
Pfam PF02577 Bifunctional nuclease	0.693147	0.693147	0	0.693147	0	0	0.693147	0	0.693147	0.693147	0	0	0	0	0	0	0	0.693147	0	0	0.693147	0	0	0	0	0	0	0	0.693147	0	0.693147	0.693147	0	0	0.693147	0.693147	0	0	0	0	0	0	0	0	0	0	0.693147	0	0
Pfam PF02632 BioY family	0.693147	0.693147	0	0.693147	0	0	0	0.693147	0	0	1.09861	0	0	0	0	0	0	0.693147	1.09861	0	0	1.09861	0	0.693147	0.693147	0.693147	0.693147	0.693147	0	0.693147	0.693147	0	0	0	0	0	0	0	0	0.693147	0	0.693147	0.693147	1.38629	0.693147	0	0.693147	0	0.693147
Pfam PF10417 C-terminal domain of 1-Cys peroxiredoxin	0.693147	0.693147	0	1.09861	0.693147	0.693147	1.09861	0.693147	0.693147	0	1.09861	0	0	0.693147	0	1.60944	0.693147	0.693147	0	0.693147	0	1.09861	0.693147	0.693147	0.693147	0.693147	0.693147	0.693147	1.09861	0.693147	0.693147	1.09861	0	0.693147	0	0	0	1.38629	0.693147	0.693147	1.09861	0.693147	0	0	0	0.693147	0	1.09861	0.693147
Pfam PF01807 CHC2 zinc finger	0.693147	0.693147	0.693147	0.693147	0.693147	0.693147	0.693147	0.693147	0.693147	0.693147	0.693147	0	0.693147	0.693147	1.09861	0.693147	0.693147	0.693147	0.693147	0.693147	0.693147	0.693147	0.693147	0.693147	0.693147	0.693147	0.693147	0.693147	0.693147	1.09861	1.09861	1.09861	0.693147	0.693147	0.693147	0.693147	0.693147	0.693147	1.09861	0.693147	0.693147	0.693147	0.693147	0.693147	0.693147	0.693147	0.693147	0.693147	0.693147
Pfam PF06418 CTP synthase N-terminus	0.693147	0.693147	0.693147	0.693147	0.693147	0.693147	0.693147	0.693147	0.693147	0.693147	0.693147	0.693147	0.693147	0.693147	0.693147	0.693147	0.693147	0.693147	0.693147	0.693147	0.693147	0.693147	0.693147	0.693147	0.693147	0.693147	0.693147	0.693147	0.693147	0.693147	0.693147	0.693147	0.693147	0.693147	0.693147	0.693147	0.693147	0.693147	0.693147	0.693147	0.693147	0.693147	0.693147	0.693147	0.693147	0.693147	0.693147	0.693147	0.693147
Pfam PF02559 CarD-like/TRCF domain	0.693147	0.693147	0.693147	0.693147	0.693147	0.693147	0	1.09861	0.693147	1.09861	1.09861	1.09861	0	0.693147	0.693147	0.693147	0.693147	0.693147	0.693147	0.693147	1.09861	1.09861	1.09861	0.693147	0.693147	0.693147	0.693147	0.693147	0.693147	0.693147	1.09861	0.693147	0.693147	0.693147	1.09861	1.09861	0.693147	0.693147	0.693147	1.09861	0.693147	0	0.693147	0.693147	1.09861	0.693147	1.09861	0.693147	0.693147
Pfam PF01039 Carboxyl transferase domain	0.693147	0.693147	0.693147	0.693147	0.693147	0.693147	0.693147	0	0.693147	1.94591	1.38629	0	0	0.693147	0.693147	1.79176	0	0.693147	0.693147	0.693147	1.38629	1.60944	1.60944	0.693147	0.693147	1.60944	1.38629	1.09861	1.60944	0.693147	0	1.09861	0.693147	1.60944	2.19722	1.94591	0.693147	1.09861	0.693147	0.693147	1.09861	0.693147	0.693147	0.693147	0.693147	0.693147	1.94591	0.693147	0.693147
Pfam PF00166 Chaperonin 10 Kd subunit	0.693147	0.693147	0.693147	0.693147	0.693147	0.693147	0.693147	0.693147	0.693147	0.693147	0.693147	0.693147	0	0.693147	0.693147	0.693147	0.693147	0.693147	0.693147	0.693147	0.693147	1.60944	0.693147	0.693147	0.693147	0.693147	0.693147	0.693147	1.09861	0.693147	0.693147	0.693147	0.693147	0.693147	0.693147	0.693147	0.693147	0.693147	0.693147	0.693147	0.693147	0.693147	0.693147	0.693147	0.693147	0.693147	1.09861	0.693147	0.693147
Pfam PF01264 Chorismate synthase	0.693147	0.693147	0.693147	0.693147	0.693147	0.693147	0.693147	0	0.693147	0.693147	0.693147	0	0	0.693147	0.693147	0.693147	0.693147	0.693147	0.693147	0.693147	0.693147	0.693147	0.693147	0.693147	0.693147	0.693147	0.693147	0.693147	0.693147	0.693147	0.693147	0.693147	0.693147	0.693147	0.693147	0.693147	0.693147	0.693147	0.693147	0.693147	0.693147	0	0.693147	0.693147	0.693147	0.693147	0.693147	0.693147	0.693147
Pfam PF06689 ClpX C4-type zinc finger	0.693147	0.693147	0.693147	0.693147	0.693147	0.693147	0.693147	0.693147	0.693147	0.693147	0.693147	0.693147	0	0.693147	0.693147	0.693147	0.693147	0.693147	0.693147	0.693147	0.693147	0.693147	0.693147	0.693147	0.693147	0.693147	0.693147	0.693147	0.693147	0	0.693147	0.693147	0.693147	0.693147	0.693147	0.693147	0.693147	0.693147	0.693147	0.693147	0.693147	0.693147	0.693147	0.693147	0.693147	0.693147	0.693147	0.693147	0.693147
Pfam PF03772 Competence protein	0.693147	0.693147	0.693147	0.693147	0.693147	0.693147	0.693147	0.693147	0.693147	0.693147	0.693147	0.693147	0.693147	0.693147	0.693147	0.693147	0	0.693147	0.693147	0.693147	0	0.693147	0.693147	0.693147	0.693147	0.693147	0	0	0.693147	0.693147	0.693147	0.693147	0.693147	0.693147	0	0.693147	0.693147	0.693147	0.693147	0.693147	0	0.693147	0.693147	0	0.693147	0.693147	0	0.693147	0.693147
Pfam PF03602 Conserved hypothetical protein 95	0.693147	0.693147	0.693147	0.693147	0.693147	0.693147	0	0.693147	0.693147	0.693147	0.693147	0.693147	0	0.693147	0.693147	0.693147	0.693147	0.693147	0.693147	0.693147	0.693147	1.09861	0.693147	0.693147	0.693147	0.693147	0.693147	0.693147	0.693147	0.693147	0.693147	0.693147	0.693147	0.693147	0.693147	0.693147	0.693147	0.693147	0.693147	0.693147	0.693147	0.693147	0.693147	0.693147	0.693147	0.693147	0.693147	0.693147	0.693147
Pfam PF01321 Creatinase/Prolidase N-terminal domain	0.693147	0.693147	0	0	0.693147	0.693147	0.693147	0.693147	0.693147	1.09861	1.09861	0.693147	0.693147	0.693147	0.693147	0.693147	0	0.693147	1.09861	0	0.693147	2.48491	0.693147	1.09861	1.09861	0.693147	0.693147	0.693147	1.09861	0.693147	1.09861	1.09861	0	0	1.94591	1.09861	0.693147	1.60944	1.09861	0.693147	0.693147	0.693147	1.09861	1.09861	1.09861	1.09861	1.09861	0	1.09861
Pfam PF02075 Crossover junction endodeoxyribonuclease RuvC	0.693147	0.693147	0.693147	0.693147	0.693147	0.693147	0	0.693147	0.693147	0.693147	0	0	0	0.693147	0.693147	0.693147	0	0.693147	0	0.693147	0.693147	0.693147	0.693147	0	0	0.693147	0.693147	0.693147	0.693147	0.693147	0.693147	0.693147	0.693147	0.693147	0.693147	0.693147	0.693147	0.693147	0.693147	0.693147	0.693147	0.693147	0	0	0.693147	0.693147	0.693147	0.693147	0
Pfam PF00027 Cyclic nucleotide-binding domain	0.693147	0.693147	1.09861	2.56495	1.38629	0	1.09861	1.79176	0.693147	2.3979	0.693147	0	0	0.693147	0.693147	1.94591	0	0.693147	0.693147	1.38629	1.09861	2.19722	1.79176	0.693147	0.693147	1.60944	1.60944	1.09861	1.09861	0.693147	1.38629	1.09861	1.09861	1.79176	1.60944	2.30259	0.693147	1.94591	1.38629	2.48491	0	0	0	1.38629	1.38629	1.09861	1.94591	1.09861	1.38629
Pfam PF02224 Cytidylate kinase	0.693147	0.693147	1.09861	0.693147	0.693147	0	0.693147	0.693147	0.693147	0.693147	0.693147	0.693147	0.693147	0	0.693147	0.693147	0	0.693147	0.693147	0.693147	0.693147	0.693147	0.693147	0.693147	0.693147	0.693147	0.693147	0.693147	0.693147	0	0.693147	0.693147	0.693147	0.693147	0.693147	0.693147	0.693147	0.693147	0.693147	0.693147	0.693147	0	0.693147	0.693147	0.693147	0.693147	0.693147	0.693147	0.693147
Pfam PF01148 Cytidylyltransferase family	0.693147	0.693147	0.693147	0.693147	1.09861	0.693147	0.693147	0.693147	0.693147	0.693147	0.693147	0	0.693147	0.693147	0.693147	1.09861	0	0.693147	0.693147	1.09861	0.693147	0.693147	0.693147	0.693147	0.693147	0.693147	0.693147	0.693147	0.693147	0.693147	0.693147	0.693147	0.693147	0.693147	0.693147	0.693147	0.693147	0.693147	0.693147	0.693147	0.693147	0.693147	0.693147	0	1.09861	1.09861	0.693147	0.693147	0.693147
Pfam PF02683 Cytochrome C biogenesis protein transmembrane region	0.693147	0.693147	1.09861	1.09861	0.693147	0.693147	0.693147	0.693147	0.693147	1.38629	0.693147	0	0	0.693147	0	1.09861	0	0.693147	0	1.09861	0.693147	0.693147	0.693147	0.693147	0	0.693147	0.693147	0.693147	0.693147	0.693147	0.693147	1.09861	0.693147	1.09861	1.38629	1.38629	0.693147	1.09861	0.693147	0	0.693147	0	1.09861	0	0.693147	0.693147	0.693147	1.09861	0
Pfam PF07478 D-ala D-ala ligase C-terminus	0.693147	0.693147	0.693147	0.693147	1.09861	0.693147	0.693147	0	0.693147	0.693147	0.693147	0.693147	0	0.693147	0.693147	1.09861	0	0.693147	0.693147	0.693147	0.693147	1.38629	0.693147	0.693147	0.693147	0.693147	0.693147	0.693147	0.693147	0.693147	0.693147	0.693147	0.693147	0.693147	0.693147	0.693147	0.693147	1.38629	0.693147	0.693147	0.693147	0.693147	0.693147	1.09861	0.693147	0.693147	0.693147	1.09861	0.693147
Pfam PF01820 D-ala D-ala ligase N-terminus	0.693147	0.693147	0.693147	0.693147	1.09861	0.693147	0.693147	0	0.693147	0.693147	0.693147	0.693147	0	0.693147	0.693147	1.09861	0	0.693147	0.693147	0.693147	0.693147	1.09861	0.693147	0.693147	0.693147	0.693147	0.693147	0.693147	0.693147	0	0.693147	0.693147	0.693147	0.693147	0.693147	0.693147	0.693147	1.38629	0.693147	0.693147	0.693147	0.693147	0.693147	0.693147	0.693147	0.693147	0.693147	1.09861	0.693147
Pfam PF09190 DALR domain	0.693147	0.693147	0.693147	0.693147	0.693147	0.693147	0.693147	0	0.693147	0.693147	0.693147	0	0	0.693147	0.693147	0.693147	0.693147	0.693147	0.693147	0.693147	0.693147	0	0.693147	0.693147	0.693147	0.693147	0.693147	0.693147	0.693147	0.693147	0.693147	0.693147	0.693147	0.693147	0.693147	0.693147	0.693147	0.693147	0.693147	0.693147	0.693147	0.693147	0.693147	0.693147	0	0.693147	0.693147	0.693147	0.693147
Pfam PF01119 DNA mismatch repair protein, C-terminal domain	0.693147	0.693147	0.693147	0.693147	0.693147	0	0.693147	0.693147	0.693147	0	0.693147	0.693147	0	0	0.693147	0.693147	0.693147	0.693147	0.693147	0.693147	0	0.693147	0.693147	0.693147	0.693147	0.693147	0.693147	0.693147	0.693147	0.693147	0.693147	0.693147	0.693147	0.693147	0	0	0.693147	0.693147	0.693147	0	0.693147	1.09861	0.693147	0.693147	0.693147	0.693147	0	0.693147	0.693147
Pfam PF02768 DNA polymerase III beta subunit, C-terminal domain	0.693147	0.693147	0.693147	0.693147	0.693147	0.693147	0.693147	0.693147	0.693147	0.693147	0.693147	0.693147	0.693147	0.693147	0.693147	0.693147	0.693147	0.693147	0.693147	0.693147	0.693147	0.693147	0.693147	0.693147	0.693147	0.693147	0.693147	0.693147	0.693147	1.09861	0.693147	0.693147	0.693147	0.693147	0.693147	0.693147	0.693147	0.693147	0.693147	0.693147	0.693147	0.693147	0.693147	0.693147	0.693147	0.693147	1.09861	0.693147	0.693147
Pfam PF00712 DNA polymerase III beta subunit, N-terminal domain	0.693147	0.693147	0.693147	0.693147	0.693147	0.693147	0.693147	0.693147	0.693147	0.693147	0.693147	0.693147	0.693147	0.693147	0.693147	0.693147	0.693147	0.693147	0.693147	0.693147	0.693147	0.693147	0.693147	0.693147	0.693147	0.693147	0.693147	0.693147	0.693147	0.693147	0.693147	0.693147	0.693147	0.693147	0.693147	0.693147	0.693147	0.693147	0.693147	0.693147	0.693147	0.693147	0.693147	0.693147	0.693147	0.693147	1.09861	0.693147	0.693147
Pfam PF02767 DNA polymerase III beta subunit, central domain	0.693147	0.693147	0.693147	0.693147	0.693147	0.693147	0.693147	0.693147	0.693147	0.693147	0.693147	0.693147	0.693147	0.693147	0.693147	0.693147	0.693147	0.693147	0.693147	0.693147	0.693147	0.693147	0.693147	0.693147	0.693147	0.693147	0.693147	0.693147	0.693147	1.09861	0	0.693147	0.693147	0.693147	0.693147	0.693147	0.693147	0.693147	0.693147	0.693147	0.693147	0.693147	0.693147	0.693147	0.693147	0.693147	1.09861	0.693147	0.693147
Pfam PF00476 DNA polymerase family A	0.693147	0.693147	0.693147	0.693147	0.693147	0.693147	0.693147	0.693147	0.693147	0.693147	0.693147	0.693147	0	0.693147	1.38629	0.693147	0	0.693147	0.693147	0.693147	0.693147	0.693147	0.693147	0.693147	0.693147	0.693147	0.693147	0.693147	0.693147	1.38629	0.693147	0.693147	0.693147	0.693147	0.693147	0.693147	0.693147	1.09861	0.693147	0.693147	0.693147	0.693147	0.693147	0.693147	0.693147	0.693147	1.09861	0.693147	0.693147
Pfam PF08275 DNA primase catalytic core, N-terminal domain	0.693147	0.693147	0.693147	0.693147	0.693147	0.693147	0.693147	0.693147	0.693147	0.693147	0.693147	0	0.693147	0.693147	0.693147	0.693147	0.693147	0.693147	0.693147	0.693147	0.693147	0.693147	0.693147	0.693147	0.693147	0.693147	0.693147	0.693147	0.693147	0.693147	0.693147	0.693147	0.693147	0.693147	0.693147	0.693147	0.693147	0.693147	0.693147	0.693147	0.693147	0.693147	0.693147	1.09861	0.693147	0.693147	0.693147	0.693147	0.693147
Pfam PF13288 DXP reductoisomerase C-terminal domain	0.693147	0.693147	0.693147	0.693147	0.693147	0.693147	0.693147	0.693147	0.693147	0.693147	0.693147	0	0	0.693147	0.693147	0.693147	0.693147	0.693147	0	0.693147	0.693147	0	0.693147	0	0	0.693147	0.693147	0.693147	0.693147	0.693147	0.693147	0.693147	0.693147	0	0.693147	0.693147	0.693147	0.693147	0.693147	0.693147	0	0.693147	0	0.693147	0.693147	0.693147	0.693147	0.693147	0.693147
Pfam PF01791 DeoC/LacD family aldolase	0.693147	0.693147	0.693147	0.693147	1.60944	0	1.09861	0.693147	0.693147	0.693147	0.693147	0	0.693147	0	0	0	0	0.693147	0.693147	1.09861	0.693147	1.38629	0	1.38629	1.38629	0	0	0	0.693147	0.693147	0.693147	0	0.693147	0.693147	0.693147	0.693147	0	0	0.693147	1.09861	0.693147	0.693147	1.09861	0.693147	0.693147	1.60944	0.693147	1.60944	1.09861
Pfam PF01121 Dephospho-CoA kinase	0.693147	0.693147	0.693147	0.693147	0.693147	0.693147	0.693147	0.693147	0.693147	0.693147	0.693147	0.693147	0	0.693147	0.693147	0.693147	0.693147	0.693147	1.09861	0.693147	0.693147	0.693147	0.693147	0.693147	0.693147	0.693147	0.693147	0.693147	0.693147	0.693147	0.693147	0.693147	0.693147	0.693147	0.693147	0.693147	0.693147	0.693147	0.693147	0.693147	0.693147	0.693147	0.693147	0.693147	0.693147	0.693147	0.693147	0.693147	0.693147
Pfam PF05173 Dihydrodipicolinate reductase, C-terminus	0.693147	0.693147	0.693147	0.693147	0.693147	0.693147	0.693147	0	0.693147	0.693147	0.693147	0	0	0.693147	0.693147	0.693147	0.693147	0.693147	0.693147	0.693147	0	1.09861	0.693147	0	0.693147	0.693147	0.693147	0.693147	0.693147	0.693147	0.693147	0.693147	0.693147	0.693147	0.693147	0.693147	0.693147	0.693147	0.693147	0	0.693147	0.693147	0.693147	0.693147	0.693147	0.693147	0.693147	0.693147	0.693147
Pfam PF01113 Dihydrodipicolinate reductase, N-terminus	0.693147	0.693147	0.693147	0.693147	0.693147	0.693147	0.693147	0	0.693147	1.09861	0.693147	0	0	0.693147	0.693147	0.693147	0.693147	0.693147	0.693147	0.693147	0	1.09861	0.693147	0	0.693147	0.693147	0.693147	0.693147	0.693147	0.693147	0.693147	0.693147	0.693147	0.693147	1.09861	1.09861	0.693147	0.693147	0.693147	0	0.693147	0.693147	0.693147	0.693147	0.693147	0.693147	0.693147	0.693147	0.693147
Pfam PF00701 Dihydrodipicolinate synthetase family	0.693147	0.693147	1.09861	0.693147	1.60944	0.693147	0.693147	0	0.693147	0.693147	1.09861	0	0	1.09861	0.693147	1.60944	0.693147	0.693147	0.693147	1.09861	0.693147	1.94591	0.693147	0.693147	1.09861	1.94591	1.60944	1.79176	0.693147	0.693147	0.693147	0.693147	0.693147	0.693147	1.38629	0.693147	0.693147	1.79176	0.693147	0	0.693147	0.693147	1.38629	1.09861	1.09861	1.09861	2.07944	1.38629	0.693147
Pfam PF00186 Dihydrofolate reductase	0.693147	0.693147	0.693147	0	0.693147	0	0	0	0.693147	0.693147	0.693147	0	0.693147	0	0.693147	0.693147	0.693147	0.693147	0.693147	0.693147	0.693147	0.693147	0.693147	0.693147	0.693147	0.693147	0.693147	0.693147	0	0	0	0.693147	0.693147	0.693147	0.693147	0.693147	0.693147	0.693147	0.693147	0	0.693147	0.693147	0.693147	0.693147	0.693147	0.693147	0	0.693147	0.693147
Pfam PF01207 Dihydrouridine synthase (Dus)	0.693147	0.693147	1.38629	1.09861	1.38629	0.693147	0.693147	0.693147	0.693147	0.693147	1.09861	1.09861	0	0.693147	0.693147	1.38629	0	0.693147	0.693147	1.38629	0.693147	1.09861	1.09861	0.693147	0.693147	1.09861	1.09861	1.09861	0.693147	0	1.09861	0.693147	1.38629	1.38629	0.693147	0.693147	1.38629	1.38629	0.693147	1.09861	0.693147	0.693147	0.693147	1.09861	1.09861	1.38629	0.693147	1.38629	0.693147
Pfam PF02457 DisA bacterial checkpoint controller nucleotide-binding	0.693147	0.693147	0	0.693147	0	0	0.693147	0.693147	0.693147	0.693147	1.38629	0.693147	0	0	0	0	0	0.693147	0.693147	0	0	0	0	0.693147	0.693147	0	0	0	0	0	1.09861	1.38629	0	0	0.693147	0.693147	0	0	0.693147	0.693147	0	0	0.693147	1.09861	0	0	0.693147	0	0.693147
Pfam PF01769 Divalent cation transporter	0.693147	0.693147	0	0.693147	0	0	0	0.693147	0.693147	0.693147	0.693147	0.693147	0.693147	0	0	0.693147	0	0.693147	0	0	0	1.09861	0.693147	0	0.693147	0.693147	0.693147	0.693147	0.693147	0	0.693147	0	0	0	0	0.693147	0.693147	0.693147	0.693147	0.693147	0	0.693147	0	0	0.693147	0.693147	0	0	0
Pfam PF11638 DnaA N-terminal domain	0.693147	0.693147	0.693147	0.693147	0.693147	0	0	0.693147	1.09861	0	0.693147	0.693147	0	0.693147	0.693147	0.693147	0.693147	1.09861	0	0.693147	0	0.693147	0.693147	0	0.693147	0.693147	0.693147	0.693147	0.693147	0.693147	0.693147	0.693147	0.693147	0.693147	0	0	0.693147	0.693147	0.693147	0.693147	0.693147	0.693147	0	0.693147	0.693147	0.693147	0	0.693147	0.693147
Pfam PF03796 DnaB-like helicase C terminal domain	0.693147	0.693147	0.693147	0.693147	0.693147	0.693147	0.693147	0.693147	0.693147	0.693147	1.09861	0.693147	0.693147	0.693147	0.693147	0.693147	0.693147	0.693147	0.693147	0.693147	1.09861	0.693147	0.693147	0.693147	0.693147	0.693147	0.693147	0.693147	0.693147	0.693147	0.693147	0.693147	1.09861	0.693147	1.09861	0.693147	1.38629	1.38629	0.693147	0.693147	0.693147	0.693147	0.693147	0.693147	0.693147	0.693147	0.693147	0.693147	0.693147
Pfam PF00772 DnaB-like helicase N terminal domain	0.693147	0.693147	0.693147	0.693147	0.693147	0.693147	0.693147	0.693147	0.693147	0.693147	0.693147	0.693147	0.693147	0.693147	0.693147	0.693147	0.693147	0.693147	0.693147	0.693147	0.693147	0.693147	0.693147	0.693147	1.09861	0.693147	0.693147	0.693147	0.693147	0.693147	0.693147	0.693147	1.09861	0.693147	0.693147	0.693147	1.38629	1.09861	0.693147	0.693147	0.693147	0.693147	0.693147	0.693147	0.693147	0.693147	0.693147	0.693147	0.693147
Pfam PF01556 DnaJ C terminal domain	0.693147	0.693147	0.693147	1.38629	1.09861	1.09861	1.09861	0	0.693147	1.09861	0.693147	1.09861	0.693147	1.09861	1.09861	0.693147	0.693147	0.693147	0.693147	0.693147	1.09861	1.09861	1.09861	0.693147	0.693147	1.09861	1.09861	1.09861	0.693147	1.09861	1.09861	1.38629	0.693147	1.09861	1.09861	1.09861	0.693147	1.09861	0.693147	0.693147	1.09861	0.693147	0.693147	0.693147	1.09861	0.693147	1.38629	1.09861	0.693147
Pfam PF00684 DnaJ central domain	0.693147	0.693147	0.693147	0.693147	0.693147	0.693147	1.09861	0	0.693147	1.09861	0.693147	0.693147	0.693147	0.693147	0.693147	0.693147	0.693147	0.693147	0.693147	0.693147	1.09861	0.693147	0.693147	0.693147	0.693147	0.693147	0.693147	0.693147	0.693147	0.693147	0.693147	0.693147	0.693147	0.693147	1.09861	1.09861	0.693147	0.693147	0.693147	0.693147	0.693147	0.693147	0.693147	0.693147	0.693147	0.693147	1.09861	0.693147	0.693147
Pfam PF00035 Double-stranded RNA binding motif	0.693147	0.693147	0.693147	1.09861	0.693147	0.693147	0.693147	0.693147	0.693147	0.693147	0.693147	0.693147	0.693147	0.693147	0.693147	0.693147	0.693147	0.693147	0.693147	0.693147	0.693147	0.693147	0.693147	0.693147	0.693147	0.693147	0.693147	0.693147	0.693147	0.693147	0.693147	0.693147	0.693147	0.693147	0.693147	0.693147	0.693147	0.693147	0.693147	0.693147	0.693147	0.693147	0.693147	0.693147	0.693147	0.693147	0.693147	0.693147	0.693147
Pfam PF00122 E1-E2 ATPase	0.693147	0.693147	0.693147	2.30259	1.60944	1.38629	1.38629	0.693147	0.693147	2.56495	1.60944	0	1.09861	1.38629	0	2.07944	0	0.693147	2.30259	0.693147	1.60944	2.07944	1.38629	1.38629	1.38629	1.79176	1.38629	1.60944	1.38629	0.693147	1.79176	1.94591	0	2.30259	1.60944	2.56495	1.09861	1.94591	1.09861	1.38629	0.693147	0	1.60944	1.79176	0.693147	1.79176	1.60944	1.94591	2.07944
Pfam PF00889 Elongation factor TS	0.693147	0.693147	0.693147	0.693147	0.693147	0.693147	0.693147	0.693147	0.693147	0.693147	0.693147	0.693147	0.693147	1.09861	0.693147	0.693147	0.693147	0.693147	0.693147	0.693147	0.693147	0.693147	0.693147	0.693147	0.693147	0.693147	0.693147	0.693147	0.693147	0.693147	0.693147	0.693147	0.693147	0.693147	0.693147	0.693147	0.693147	0.693147	0.693147	0.693147	0.693147	0.693147	0.693147	0.693147	0.693147	0.693147	0.693147	0.693147	0.693147
Pfam PF03143 Elongation factor Tu C-terminal domain	0.693147	0.693147	1.09861	0.693147	1.09861	0.693147	1.09861	0.693147	0.693147	0.693147	0.693147	0.693147	0.693147	0.693147	0.693147	1.09861	0.693147	0.693147	0.693147	1.09861	0.693147	0.693147	1.09861	0.693147	0.693147	0.693147	0.693147	1.09861	0.693147	0.693147	0.693147	1.09861	0.693147	1.09861	0.693147	0.693147	1.09861	1.09861	0.693147	0.693147	1.09861	1.09861	0.693147	1.38629	1.09861	1.09861	1.09861	1.09861	0.693147
Pfam PF00113 Enolase, C-terminal TIM barrel domain	0.693147	0.693147	0.693147	0.693147	0.693147	0.693147	0.693147	0.693147	0.693147	0.693147	0.693147	0.693147	0.693147	0.693147	0.693147	0.693147	0.693147	0.693147	1.38629	0.693147	0.693147	0.693147	0.693147	0.693147	0.693147	0.693147	0.693147	0.693147	1.09861	0.693147	0.693147	0.693147	0.693147	0.693147	1.09861	0.693147	0.693147	0.693147	0.693147	0.693147	0.693147	0.693147	0.693147	0.693147	0.693147	0.693147	0.693147	0.693147	0.693147
Pfam PF03952 Enolase, N-terminal domain	0.693147	0.693147	0.693147	0.693147	0.693147	0.693147	0.693147	0.693147	0.693147	0.693147	0.693147	0.693147	0.693147	0.693147	0.693147	0.693147	0.693147	0.693147	1.09861	0.693147	0.693147	0.693147	0.693147	0.693147	0.693147	0.693147	0.693147	0.693147	1.09861	0.693147	0.693147	0.693147	0.693147	0.693147	1.09861	0.693147	0.693147	0.693147	0.693147	0.693147	0.693147	0.693147	0.693147	0.693147	0.693147	0.693147	0.693147	0.693147	0.693147
Pfam PF00890 FAD binding domain	0.693147	0.693147	1.09861	1.09861	1.60944	0.693147	1.09861	0	0.693147	2.19722	1.09861	0	0	1.09861	1.09861	1.60944	0	0.693147	0.693147	1.09861	1.09861	1.38629	1.38629	0	0.693147	2.30259	2.19722	1.79176	1.60944	0	1.94591	1.09861	1.09861	1.09861	2.70805	2.30259	1.09861	1.94591	1.09861	0	1.09861	0.693147	0	1.09861	1.38629	1.60944	2.19722	1.79176	1.09861
Pfam PF01494 FAD binding domain	0.693147	0.693147	0	1.38629	2.07944	0	0.693147	0	0.693147	1.79176	1.09861	0	0	0	1.09861	2.19722	0	0.693147	0	1.38629	0.693147	2.56495	1.38629	0	0.693147	2.19722	1.94591	1.60944	1.38629	0	0	0	1.09861	1.60944	2.56495	1.94591	0.693147	1.94591	0.693147	0	1.09861	0.693147	0	0	1.60944	1.38629	2.89037	2.07944	0
Pfam PF01565 FAD binding domain	0.693147	0.693147	1.38629	1.60944	1.94591	1.09861	1.38629	0.693147	0.693147	2.56495	1.79176	0.693147	0	1.09861	1.38629	2.30259	0.693147	0.693147	0.693147	1.09861	1.79176	2.56495	1.38629	0.693147	0.693147	2.19722	1.94591	2.19722	1.60944	0	1.94591	1.38629	0.693147	1.79176	2.07944	2.56495	1.60944	1.94591	0.693147	1.09861	0.693147	0.693147	0.693147	1.09861	2.19722	1.79176	2.30259	1.38629	0.693147
Pfam PF01266 FAD dependent oxidoreductase	0.693147	0.693147	1.09861	1.94591	2.07944	0.693147	0.693147	0	0.693147	1.60944	1.60944	1.09861	0	0.693147	1.09861	3.17805	0	0.693147	1.09861	1.38629	1.60944	3.63759	1.60944	1.09861	0.693147	3.09104	2.99573	2.48491	0	0	1.38629	0.693147	1.38629	1.79176	2.07944	1.60944	1.79176	3.21888	0	1.09861	1.60944	0	1.09861	1.38629	2.83321	1.79176	2.48491	2.07944	1.09861
Pfam PF06574 FAD synthetase	0.693147	0.693147	0.693147	0.693147	0.693147	0.693147	0.693147	0.693147	0.693147	0.693147	0.693147	0	0.693147	1.09861	0.693147	0.693147	0.693147	0.693147	0.693147	0.693147	0.693147	0.693147	0.693147	0.693147	0.693147	0.693147	0.693147	0.693147	0.693147	0.693147	0.693147	0.693147	0.693147	0.693147	0.693147	0.693147	0.693147	0.693147	0.693147	1.09861	0.693147	0.693147	0.693147	0.693147	0.693147	0.693147	0.693147	0.693147	1.09861
Pfam PF04205 FMN-binding domain	0.693147	0.693147	1.09861	0	0.693147	0	0.693147	1.09861	0.693147	0	0	0	0	0	0	1.38629	0.693147	0.693147	0	1.09861	0	0.693147	0	0	0	0	0	0	0	1.38629	0.693147	0	1.09861	0	0	0	0.693147	0.693147	1.38629	1.60944	0	0	0	1.09861	0	1.09861	1.60944	0.693147	1.09861
Pfam PF07977 FabA-like domain	0.693147	0.693147	1.09861	0.693147	1.09861	0.693147	0.693147	0	0.693147	0	1.09861	0	0	0.693147	1.09861	1.09861	0	0.693147	1.09861	1.09861	0	1.09861	1.09861	0.693147	0.693147	0.693147	0.693147	0.693147	0.693147	0	0.693147	1.09861	1.09861	1.09861	0	0	0.693147	1.09861	0.693147	0.693147	1.38629	0.693147	0.693147	0.693147	1.38629	1.38629	0.693147	1.09861	0.693147
Pfam PF02504 Fatty acid synthesis protein	0.693147	0.693147	0	0.693147	0.693147	0.693147	0.693147	0	0.693147	0	0.693147	0	0.693147	0.693147	0	0.693147	0	0.693147	0.693147	0.693147	0	0.693147	0.693147	0.693147	0.693147	0.693147	0.693147	0.693147	0.693147	0.693147	0.693147	0.693147	0.693147	0.693147	0	0	0.693147	0.693147	0	0.693147	0.693147	0.693147	0.693147	0.693147	0.693147	0.693147	0	0.693147	0.693147
Pfam PF03147 Ferredoxin-fold anticodon binding domain	0.693147	0.693147	0.693147	0.693147	0.693147	0.693147	0.693147	0	0.693147	0.693147	0.693147	0	0	0.693147	0.693147	0.693147	0.693147	0.693147	0.693147	0.693147	0.693147	0.693147	0.693147	0.693147	0.693147	0.693147	0.693147	0.693147	0.693147	0.693147	0.693147	0.693147	0.693147	0.693147	0.693147	0.693147	0.693147	0.693147	0.693147	0	0.693147	0.693147	0.693147	0.693147	0.693147	0.693147	0.693147	0.693147	0.693147
Pfam PF02108 Flagellar assembly protein FliH	0.693147	0.693147	0	0	0.693147	0.693147	0.693147	0.693147	1.09861	0	0.693147	0.693147	0	0.693147	0	1.09861	0.693147	0.693147	0	0	0	0	0	0	0	0.693147	0.693147	0.693147	0	0	0.693147	0.693147	0	0.693147	0	0	0	0.693147	0	0.693147	0	0	0	0.693147	0	1.09861	0	0.693147	0.693147
Pfam PF04347 Flagellar biosynthesis protein, FliO	0.693147	0.693147	0	0	0.693147	0	0	0.693147	0.693147	0	0.693147	0	0	0	0	0.693147	0.693147	0.693147	0	0	0	0.693147	0.693147	0	0	0.693147	0.693147	0.693147	0	0	0.693147	0.693147	0	0.693147	0	0	0	0.693147	0	0.693147	0	0	0	0.693147	0.693147	0.693147	0	0.693147	0
Pfam PF02441 Flavoprotein	0.693147	0.693147	0.693147	1.09861	1.09861	1.09861	1.09861	0	0.693147	0.693147	1.38629	0.693147	0	1.09861	0.693147	1.09861	0	0.693147	0.693147	1.09861	0.693147	0.693147	1.09861	0.693147	0.693147	1.09861	1.09861	1.09861	0.693147	0.693147	1.09861	1.09861	1.09861	1.09861	1.09861	0.693147	1.09861	1.09861	0.693147	0	0.693147	0.693147	1.09861	0.693147	0.693147	1.09861	1.38629	1.38629	0.693147
Pfam PF14841 FliG middle domain	0.693147	0.693147	0	0	0.693147	0.693147	0.693147	1.09861	0.693147	0	0.693147	1.09861	0	0.693147	0	0.693147	0.693147	0.693147	0	0	0	0.693147	0.693147	0	0	0.693147	0.693147	0.693147	0	0	0.693147	0.693147	0	0.693147	0	0	0	0.693147	0	1.09861	0	0	0	0.693147	0.693147	1.09861	0	0.693147	0.693147
Pfam PF00813 FliP family	0.693147	0.693147	0	0	0.693147	0	0.693147	0.693147	0.693147	0	0.693147	0.693147	0	0.693147	0	1.09861	0.693147	0.693147	0	0	0	1.09861	0.693147	0	0	1.09861	1.09861	1.09861	0	0	0.693147	0.693147	0	0.693147	0	0	0	0.693147	0	0.693147	0	0	0	0.693147	0.693147	1.38629	0	1.38629	0.693147
Pfam PF02911 Formyl transferase, C-terminal domain	0.693147	0.693147	0.693147	0.693147	1.09861	0.693147	1.09861	0.693147	0.693147	0.693147	0.693147	0.693147	0.693147	0.693147	0.693147	1.09861	0.693147	0.693147	0.693147	0.693147	0.693147	0.693147	0.693147	0.693147	0.693147	0.693147	1.38629	0.693147	0.693147	0.693147	0.693147	0.693147	0.693147	1.09861	0.693147	0.693147	0.693147	0.693147	0.693147	0.693147	0.693147	0.693147	0.693147	0.693147	0.693147	1.09861	1.09861	1.09861	0.693147
Pfam PF02938 GAD domain	0.693147	0.693147	0.693147	0.693147	0.693147	0.693147	0.693147	0.693147	0.693147	0.693147	0.693147	0.693147	0.693147	0.693147	0.693147	0.693147	0.693147	0.693147	0.693147	0.693147	0.693147	0.693147	0.693147	0.693147	0.693147	0.693147	0.693147	0.693147	0.693147	0.693147	0.693147	0.693147	0.693147	0.693147	0.693147	0.693147	0	0.693147	0.693147	0.693147	0.693147	0.693147	0.693147	0.693147	0.693147	0.693147	0.693147	0.693147	0.693147
Pfam PF01541 GIY-YIG catalytic domain	0.693147	0.693147	0.693147	1.09861	1.09861	0.693147	0.693147	0.693147	0.693147	1.09861	1.38629	0.693147	0.693147	0.693147	0.693147	1.09861	0	0.693147	1.09861	0.693147	0.693147	1.38629	1.60944	1.09861	1.09861	0.693147	0.693147	0.693147	0.693147	0.693147	1.09861	0.693147	0.693147	1.79176	0.693147	1.09861	1.38629	1.09861	0.693147	0.693147	1.38629	1.09861	1.09861	1.09861	1.38629	1.09861	0.693147	1.09861	1.38629
Pfam PF00925 GTP cyclohydrolase II	0.693147	0.693147	0.693147	0.693147	0.693147	1.09861	0.693147	0	0.693147	1.09861	0.693147	0	0	1.09861	1.09861	1.09861	0.693147	0.693147	0.693147	0.693147	0.693147	0.693147	0.693147	0	0.693147	0.693147	0.693147	0.693147	0.693147	0.693147	0.693147	0.693147	0.693147	1.09861	0.693147	1.09861	1.09861	1.38629	0.693147	0	0.693147	0.693147	0.693147	0.693147	0.693147	0.693147	1.60944	0.693147	0
Pfam PF16360 GTP-binding GTPase Middle Region	0.693147	0.693147	0	0.693147	0.693147	0	0.693147	0	0.693147	0.693147	0.693147	0	0	0	0.693147	0.693147	0	0.693147	0.693147	0.693147	0.693147	0.693147	0.693147	0.693147	0.693147	0.693147	0.693147	0.693147	0.693147	0.693147	0.693147	0.693147	0.693147	0.693147	0.693147	0.693147	0.693147	0.693147	0.693147	0.693147	0.693147	0	0.693147	0.693147	0.693147	0.693147	0.693147	0.693147	1.09861
Pfam PF13167 GTP-binding GTPase N-terminal	0.693147	0.693147	0	0.693147	0.693147	0	0.693147	0	0.693147	0.693147	0.693147	0	0	0	0.693147	0.693147	0	0.693147	0.693147	0.693147	0.693147	0.693147	0.693147	0.693147	0.693147	0.693147	0.693147	0.693147	0.693147	0.693147	0.693147	0.693147	0.693147	0.693147	0.693147	0.693147	0.693147	0.693147	0.693147	0.693147	0.693147	0	0.693147	0.693147	0.693147	0.693147	0.693147	0.693147	1.09861
Pfam PF06421 GTP-binding protein LepA C-terminus	0.693147	0.693147	0.693147	0.693147	0.693147	0.693147	0.693147	0.693147	0.693147	0.693147	0.693147	0.693147	0.693147	0.693147	0.693147	0.693147	0.693147	0.693147	0.693147	0.693147	0.693147	0.693147	0.693147	0.693147	0.693147	0.693147	0.693147	0.693147	0.693147	0.693147	0.693147	0.693147	0.693147	0.693147	0.693147	0.693147	0.693147	0.693147	0.693147	0.693147	0.693147	0.693147	0.693147	0.693147	0.693147	0.693147	0.693147	0.693147	0.693147
Pfam PF10396 GTP-binding protein TrmE N-terminus	0.693147	0.693147	0.693147	0.693147	0.693147	0.693147	0.693147	0.693147	0.693147	0	0.693147	0.693147	0.693147	0.693147	0.693147	0.693147	0.693147	0.693147	0.693147	0.693147	0	0.693147	0.693147	0.693147	0.693147	0.693147	0.693147	0.693147	0.693147	0	0.693147	0.693147	0.693147	0.693147	0	0	0.693147	0.693147	0.693147	0.693147	0.693147	0.693147	0.693147	0.693147	0.693147	0.693147	0	0.693147	0.693147
Pfam PF01018 GTP1/OBG	0.693147	0.693147	0.693147	0.693147	0.693147	0.693147	0.693147	0.693147	0.693147	0.693147	0.693147	0.693147	0.693147	0.693147	0.693147	0.693147	0.693147	0.693147	0.693147	0.693147	0.693147	0.693147	0.693147	0.693147	0.693147	0.693147	0.693147	0.693147	0.693147	0.693147	0.693147	0.693147	0.693147	0.693147	0.693147	0.693147	0.693147	0.693147	0.693147	0.693147	0.693147	0.693147	0.693147	0.693147	0.693147	0.693147	0.693147	0.693147	0.693147
Pfam PF02637 GatB domain	0.693147	0.693147	0	0.693147	0	0.693147	0.693147	0.693147	0.693147	0.693147	0.693147	0.693147	0.693147	0.693147	0	0.693147	0	0.693147	0.693147	0	0.693147	0.693147	0.693147	0.693147	0.693147	0.693147	0.693147	0.693147	0.693147	0.693147	0.693147	0.693147	0	0.693147	0.693147	0.693147	0.693147	0.693147	0	0.693147	0.693147	0.693147	0.693147	1.09861	0.693147	0	0.693147	0	0.693147
Pfam PF02934 GatB/GatE catalytic domain	0.693147	0.693147	0	0.693147	0	0.693147	0.693147	0.693147	0.693147	0.693147	0.693147	0.693147	0.693147	0.693147	0	0.693147	0	0.693147	0.693147	0	0.693147	0.693147	0.693147	0.693147	0.693147	0.693147	0.693147	0.693147	0.693147	0.693147	0.693147	0.693147	0	0.693147	0.693147	0.693147	0.693147	0.693147	0	0.693147	0.693147	0.693147	0.693147	1.09861	0.693147	0	0.693147	0	0.693147
Pfam PF13932 GidA associated domain	0.693147	0.693147	0.693147	0.693147	0.693147	0.693147	0.693147	0.693147	0.693147	0	0.693147	0.693147	0.693147	0.693147	0.693147	0.693147	0.693147	0.693147	0.693147	0.693147	0	0.693147	0.693147	0.693147	0.693147	0.693147	0.693147	0.693147	0.693147	0	0.693147	0.693147	0.693147	0.693147	0	0	0.693147	0.693147	0.693147	0.693147	0.693147	0.693147	0.693147	0.693147	0.693147	0.693147	0	0.693147	0.693147
Pfam PF02686 Glu-tRNAGln amidotransferase C subunit	0.693147	0.693147	0	0.693147	0	0.693147	0.693147	0	0.693147	0.693147	0.693147	0.693147	0.693147	0.693147	0	0.693147	0	0.693147	0.693147	0	0.693147	0.693147	0.693147	0.693147	0.693147	0.693147	0.693147	0.693147	0.693147	0.693147	0.693147	0.693147	0	0.693147	0.693147	0.693147	0.693147	0.693147	0	0.693147	0.693147	0.693147	0.693147	1.09861	0.693147	0	0.693147	0	0.693147
Pfam PF02812 Glu/Leu/Phe/Val dehydrogenase, dimerisation domain	0.693147	0.693147	0.693147	0.693147	0.693147	0.693147	0	0	0.693147	0	1.38629	0	0	0	0	1.09861	0	0.693147	0	0.693147	0	0	0.693147	0	0.693147	1.09861	0.693147	1.09861	0.693147	0	0.693147	0.693147	0	0.693147	0	0	0.693147	1.09861	0.693147	0.693147	0.693147	0	0.693147	0.693147	0	0.693147	1.09861	1.09861	0.693147
Pfam PF01182 Glucosamine-6-phosphate isomerases/6-phosphogluconolactonase	0.693147	0.693147	0.693147	0.693147	1.38629	0.693147	0	0.693147	0.693147	0.693147	1.09861	1.09861	0	0	0.693147	0.693147	0	0.693147	1.09861	1.09861	0.693147	0.693147	0.693147	0.693147	0.693147	0	0	0	0.693147	0	0.693147	0	1.09861	0.693147	0.693147	0.693147	0.693147	0.693147	1.09861	0.693147	0	0	0.693147	0.693147	0.693147	0.693147	1.09861	0.693147	1.60944
Pfam PF02781 Glucose-6-phosphate dehydrogenase, C-terminal domain	0.693147	0.693147	0.693147	0.693147	0.693147	1.09861	0.693147	0.693147	0.693147	1.09861	0.693147	0.693147	0	0	0.693147	1.09861	0.693147	0.693147	0.693147	0.693147	0	1.09861	0.693147	0	0.693147	0	0	0	0.693147	0	0	0	0.693147	0.693147	1.09861	1.09861	0.693147	1.38629	0	0	0	0	0.693147	0	0.693147	0.693147	1.09861	0.693147	0.693147
Pfam PF00479 Glucose-6-phosphate dehydrogenase, NAD binding domain	0.693147	0.693147	0.693147	0.693147	0.693147	0.693147	0.693147	0.693147	0.693147	1.09861	0.693147	0.693147	0	0	0.693147	1.09861	0.693147	0.693147	0.693147	0.693147	0	1.09861	0.693147	0	0.693147	0	0	0	0.693147	0	0	0	0.693147	0.693147	1.09861	1.09861	0.693147	1.38629	0	0	0	0	0.693147	0	0.693147	0.693147	1.09861	0.693147	0.693147
Pfam PF00208 Glutamate/Leucine/Phenylalanine/Valine dehydrogenase	0.693147	0.693147	0.693147	1.09861	0.693147	0.693147	0	0	0.693147	0	1.60944	0	0	0	0	1.09861	0	0.693147	0	0.693147	0	0	1.09861	0	0.693147	1.09861	0.693147	1.09861	0.693147	0	1.09861	1.09861	0	0.693147	0	0	0.693147	1.09861	0.693147	0.693147	0.693147	0	0.693147	0.693147	0	0.693147	1.09861	1.09861	0.693147
Pfam PF13522 Glutamine amidotransferase domain	0.693147	0.693147	1.09861	1.09861	1.09861	0.693147	0.693147	0.693147	0.693147	1.38629	1.09861	0	0	0.693147	1.09861	1.09861	0.693147	0.693147	1.09861	1.09861	1.09861	1.60944	0.693147	0.693147	0.693147	1.09861	1.09861	1.09861	0.693147	0.693147	0.693147	1.09861	0.693147	1.09861	1.38629	1.38629	1.09861	1.09861	0	0	1.09861	0.693147	0.693147	0.693147	1.09861	1.09861	1.60944	1.09861	0.693147
Pfam PF02800 Glyceraldehyde 3-phosphate dehydrogenase, C-terminal domain	0.693147	0.693147	0.693147	1.09861	1.09861	1.09861	0.693147	0.693147	0.693147	0.693147	1.09861	0.693147	0	0.693147	0.693147	1.38629	0.693147	0.693147	1.09861	0.693147	0.693147	0.693147	0.693147	0.693147	1.09861	0.693147	0.693147	0.693147	0.693147	0.693147	1.09861	0.693147	0.693147	0.693147	0.693147	0.693147	1.09861	1.38629	0.693147	0.693147	0.693147	0.693147	0.693147	0.693147	0.693147	1.09861	1.09861	1.09861	0.693147
Pfam PF00044 Glyceraldehyde 3-phosphate dehydrogenase, NAD binding domain	0.693147	0.693147	0.693147	1.09861	1.09861	1.09861	0.693147	0.693147	0.693147	0.693147	1.09861	0.693147	0	0.693147	0.693147	1.38629	0.693147	0.693147	1.09861	0.693147	0.693147	0.693147	0.693147	0.693147	1.09861	0.693147	0.693147	0.693147	0.693147	0.693147	1.09861	0.693147	0.693147	0.693147	0.693147	0.693147	1.09861	1.38629	0.693147	0.693147	0.693147	0.693147	0.693147	0.693147	0.693147	1.09861	1.09861	1.09861	0.693147
Pfam PF01597 Glycine cleavage H-protein	0.693147	0.693147	0	0.693147	0.693147	0	1.79176	0	0.693147	0.693147	0.693147	0	0	0	0.693147	1.38629	0	0.693147	0	0	0.693147	0.693147	0.693147	0.693147	1.09861	0.693147	0.693147	0.693147	0.693147	0	0.693147	1.09861	0	0.693147	0.693147	0.693147	0.693147	1.09861	0.693147	0.693147	0.693147	0	0	0	0.693147	0.693147	0.693147	0.693147	0.693147
Pfam PF04101 Glycosyltransferase family 28 C-terminal domain	0.693147	0.693147	0.693147	0.693147	0.693147	0.693147	0.693147	0.693147	0.693147	1.09861	1.38629	0.693147	0	0.693147	0.693147	0.693147	0.693147	0.693147	0.693147	0.693147	1.09861	0.693147	0.693147	0.693147	1.09861	0.693147	0.693147	0.693147	0.693147	0	1.09861	0.693147	0.693147	0.693147	1.38629	1.09861	0.693147	0.693147	0.693147	0.693147	0.693147	0.693147	0.693147	1.38629	0.693147	1.09861	0.693147	0.693147	0.693147
Pfam PF03033 Glycosyltransferase family 28 N-terminal domain	0.693147	0.693147	0.693147	0.693147	0.693147	0.693147	0.693147	0.693147	0.693147	1.38629	0.693147	0.693147	0	0.693147	0.693147	1.09861	0.693147	0.693147	0.693147	0.693147	1.09861	0.693147	0.693147	0.693147	0.693147	0.693147	0.693147	0.693147	0.693147	0	0.693147	0.693147	0.693147	0.693147	1.60944	1.38629	0.693147	0.693147	0.693147	0.693147	0.693147	0.693147	0.693147	0.693147	0.693147	0.693147	1.09861	0.693147	0.693147
Pfam PF02091 Glycyl-tRNA synthetase alpha subunit	0.693147	0.693147	0.693147	0.693147	0.693147	0.693147	0.693147	0	0.693147	0	0.693147	0	0	0.693147	0.693147	0.693147	0.693147	0.693147	0.693147	0.693147	0	0.693147	0.693147	0.693147	0	0.693147	0.693147	0.693147	0	0	0.693147	0.693147	0.693147	0.693147	0	0	0.693147	0.693147	0	0	0.693147	0.693147	0.693147	0	0.693147	0.693147	0	0.693147	0.693147
Pfam PF02092 Glycyl-tRNA synthetase beta subunit	0.693147	0.693147	0.693147	0.693147	0.693147	0.693147	0.693147	0	0.693147	0	0.693147	0	0	0.693147	0.693147	0.693147	0.693147	0.693147	0.693147	0.693147	0	0.693147	0.693147	0.693147	0	0.693147	0.693147	0.693147	0	0	0.693147	0.693147	0.693147	0.693147	0	0	0.693147	0.693147	0	0	0.693147	0.693147	0.693147	0	0.693147	0.693147	0	0.693147	0.693147
Pfam PF01025 GrpE	0.693147	0.693147	0.693147	0.693147	0.693147	0.693147	0.693147	0.693147	0.693147	0.693147	0.693147	0.693147	0.693147	0.693147	0.693147	0.693147	1.09861	0.693147	0.693147	0.693147	0.693147	0.693147	0.693147	0.693147	0.693147	0.693147	0.693147	0.693147	0.693147	0.693147	0.693147	0.693147	0.693147	0.693147	0.693147	0.693147	0.693147	0.693147	0.693147	0.693147	0.693147	0.693147	0.693147	1.09861	0.693147	0.693147	1.09861	0.693147	0.693147
Pfam PF00625 Guanylate kinase	0.693147	0.693147	0.693147	0.693147	0.693147	0.693147	0	0	0.693147	0.693147	0.693147	0	0.693147	0.693147	0.693147	0.693147	0.693147	0.693147	0.693147	0.693147	0.693147	0.693147	0.693147	0.693147	0.693147	0.693147	0.693147	0.693147	0.693147	0.693147	0.693147	0.693147	0.693147	0.693147	0.693147	0.693147	0.693147	0.693147	0.693147	0	0.693147	0.693147	0.693147	1.38629	0.693147	1.09861	0.693147	0.693147	0.693147
Pfam PF01809 Haemolytic domain	0.693147	0.693147	0.693147	0.693147	0.693147	0.693147	0.693147	0.693147	0.693147	0.693147	0.693147	0.693147	0	0.693147	0.693147	0.693147	0	0.693147	0.693147	0.693147	0	0.693147	0.693147	0.693147	0.693147	0.693147	0.693147	0.693147	0.693147	0	0.693147	0.693147	0.693147	0.693147	0	0.693147	0.693147	0.693147	0.693147	0.693147	0.693147	0	0.693147	0.693147	0.693147	0	0.693147	0.693147	0.693147
Pfam PF01725 Ham1 family	0.693147	0.693147	0.693147	0.693147	0.693147	0	0.693147	0.693147	0.693147	0.693147	0.693147	0.693147	0	0.693147	0.693147	0.693147	0	0.693147	0	0.693147	0.693147	0.693147	0.693147	0.693147	0.693147	0.693147	0.693147	0.693147	0.693147	0.693147	0.693147	0.693147	0.693147	0.693147	0.693147	0.693147	0.693147	0.693147	0.693147	1.09861	0.693147	0	0.693147	0.693147	0.693147	0.693147	0.693147	0.693147	0.693147
Pfam PF12826 Helix-hairpin-helix motif	0.693147	0.693147	0.693147	1.09861	0.693147	0	0.693147	0.693147	0.693147	1.09861	0.693147	0	0.693147	0	0.693147	1.09861	0.693147	0.693147	0.693147	0.693147	0.693147	0.693147	0	0.693147	0.693147	0.693147	0.693147	0.693147	1.09861	1.09861	0.693147	1.09861	0.693147	1.09861	1.09861	1.09861	0.693147	0.693147	0.693147	0	0.693147	0.693147	0.693147	1.60944	0.693147	0.693147	1.09861	0.693147	1.09861
Pfam PF13413 Helix-turn-helix domain	0.693147	0.693147	0.693147	0	0.693147	0	0	0.693147	0.693147	0	0.693147	0.693147	0	0	0	0.693147	0	0.693147	0.693147	0.693147	0	0	0.693147	0.693147	0.693147	0.693147	0	0.693147	0.693147	0	0.693147	0.693147	0.693147	0.693147	0	0	0	0.693147	0	0.693147	0.693147	0	0.693147	0	0	0.693147	0.693147	0.693147	0.693147
Pfam PF13589 Histidine kinase-, DNA gyrase B-, and HSP90-like ATPase	0.693147	0.693147	0.693147	0	0.693147	0	0.693147	0	0	0	0.693147	0.693147	0	0	0.693147	0.693147	0.693147	0.693147	0.693147	0.693147	0	0	1.09861	0	0.693147	0	0	0	0.693147	0	1.09861	0	0.693147	0.693147	0	0	0.693147	1.09861	0	0.693147	0.693147	0	0.693147	0.693147	0.693147	1.09861	0.693147	0.693147	0.693147
Pfam PF05491 Holliday junction DNA helicase ruvB C-terminus	0.693147	0.693147	0.693147	0.693147	0.693147	0.693147	0	0.693147	0.693147	0.693147	0.693147	0.693147	0.693147	0.693147	0.693147	0.693147	0	0.693147	0.693147	0.693147	0.693147	0.693147	0.693147	0.693147	0.693147	0.693147	0.693147	0.693147	0.693147	0.693147	0.693147	0.693147	0.693147	0.693147	0.693147	0.693147	0.693147	0.693147	0.693147	0.693147	0.693147	0.693147	0.693147	0.693147	0.693147	0.693147	0.693147	0.693147	0.693147
Pfam PF03652 Holliday junction resolvase	0.693147	0.693147	0.693147	1.09861	0.693147	0.693147	0.693147	0	0.693147	0.693147	0.693147	0	0.693147	0.693147	0.693147	0.693147	0.693147	0.693147	0.693147	0.693147	0.693147	0.693147	0.693147	0.693147	0.693147	0.693147	0.693147	0.693147	0.693147	0.693147	0.693147	0	0.693147	0.693147	0.693147	0.693147	0.693147	0.693147	0.693147	0	0.693147	0.693147	0.693147	0.693147	0.693147	0.693147	0.693147	0.693147	0.693147
Pfam PF01628 HrcA protein C terminal domain	0.693147	0.693147	0	0.693147	0	0	0	0	0.693147	0.693147	0.693147	0	0.693147	0	0.693147	0	0	0.693147	0.693147	0	0.693147	0.693147	0.693147	0.693147	0.693147	0.693147	0.693147	0.693147	0.693147	0.693147	0.693147	0.693147	0	0	0.693147	0.693147	0	0	0	0	0	0	0.693147	0.693147	0.693147	0	0.693147	0	0.693147
Pfam PF01715 IPP transferase	0.693147	0.693147	0.693147	0.693147	0.693147	0.693147	0.693147	0.693147	0.693147	0.693147	0.693147	0.693147	0	0.693147	0.693147	0.693147	0.693147	0.693147	0.693147	0.693147	0.693147	0.693147	0.693147	0.693147	0	0.693147	0.693147	0.693147	0.693147	0.693147	0.693147	0.693147	0.693147	0.693147	0.693147	0.693147	0.693147	0.693147	1.09861	1.09861	0.693147	0.693147	0.693147	0.693147	0.693147	0.693147	0.693147	0.693147	0.693147
Pfam PF00459 Inositol monophosphatase family	0.693147	0.693147	1.09861	1.60944	1.09861	0	1.09861	0	0.693147	1.60944	0.693147	0.693147	0	1.09861	1.09861	1.09861	1.09861	0.693147	0.693147	1.09861	1.38629	2.07944	1.60944	0.693147	1.09861	1.38629	1.38629	1.38629	1.09861	0	0.693147	0.693147	1.09861	0.693147	2.07944	1.60944	1.09861	1.38629	0	0	1.38629	0.693147	0.693147	0	1.79176	1.09861	1.60944	1.09861	0.693147
Pfam PF14714 KH-domain-like of EngA bacterial GTPase enzymes, C-terminal	0.693147	0.693147	0.693147	0.693147	0.693147	0.693147	0.693147	0.693147	0.693147	0.693147	0.693147	0.693147	0.693147	0.693147	0.693147	0.693147	0.693147	0.693147	0.693147	0.693147	0.693147	0.693147	0.693147	0.693147	0.693147	0.693147	0.693147	0.693147	0.693147	0.693147	0.693147	0.693147	0.693147	0.693147	0.693147	0.693147	0.693147	0.693147	0.693147	0.693147	0.693147	0.693147	0.693147	0.693147	0	0.693147	0.693147	0.693147	0.693147
Pfam PF13603 Leucyl-tRNA synthetase, Domain 2	0.693147	0.693147	0.693147	0.693147	0.693147	0.693147	0.693147	0.693147	0.693147	0.693147	0.693147	0.693147	0.693147	0.693147	0.693147	0.693147	0.693147	0.693147	0.693147	0.693147	0.693147	0.693147	0.693147	0.693147	0.693147	0.693147	0.693147	0.693147	0.693147	0.693147	0.693147	0.693147	0.693147	0.693147	0.693147	0.693147	0.693147	0.693147	0.693147	0.693147	0.693147	0.693147	0.693147	0.693147	0.693147	0.693147	0.693147	0.693147	0.693147
Pfam PF02401 LytB protein	0.693147	0.693147	0.693147	0.693147	0.693147	0.693147	0.693147	0.693147	0.693147	1.09861	0.693147	0	0	0.693147	0.693147	0.693147	0.693147	0.693147	0	0.693147	0.693147	0.693147	0.693147	0	0	0.693147	0.693147	0.693147	0.693147	0.693147	0.693147	0.693147	0.693147	0	0.693147	1.09861	0.693147	0.693147	1.09861	0.693147	0	0.693147	0	0.693147	0.693147	0.693147	0.693147	0.693147	0.693147
Pfam PF02545 Maf-like protein	0.693147	0.693147	0	0.693147	1.09861	0.693147	0.693147	0	0.693147	0.693147	0.693147	0	0	0.693147	0.693147	1.09861	0	0.693147	0	0.693147	0.693147	1.09861	1.09861	0	0	1.09861	1.09861	1.09861	0.693147	0.693147	0.693147	0.693147	0.693147	0.693147	0.693147	0.693147	1.09861	1.09861	0.693147	0.693147	0	0.693147	0	0.693147	1.09861	1.09861	0.693147	1.09861	0
Pfam PF03448 MgtE intracellular N domain	0.693147	0.693147	0	0.693147	0	0.693147	0	0.693147	0.693147	1.09861	1.09861	0.693147	0.693147	0.693147	0	0.693147	0	0.693147	0	0	0	1.09861	0.693147	0	0.693147	0.693147	0.693147	0.693147	0.693147	0	0.693147	0.693147	0	0	1.09861	1.09861	0.693147	0.693147	0.693147	0.693147	0	1.09861	0	0	0.693147	0.693147	0.693147	0	0
Pfam PF12631 MnmE helical domain	0.693147	0.693147	0.693147	0.693147	0.693147	0.693147	0.693147	0.693147	0.693147	0	0.693147	0.693147	0.693147	0.693147	0.693147	0.693147	0.693147	0.693147	0.693147	0.693147	0	0.693147	0.693147	0.693147	0.693147	0.693147	0.693147	0.693147	0.693147	0	0.693147	0.693147	0.693147	0.693147	0	0	0.693147	0.693147	0.693147	0.693147	0.693147	0.693147	0.693147	0.693147	0.693147	0.693147	0	0.693147	0.693147
Pfam PF01618 MotA/TolQ/ExbB proton channel family	0.693147	0.693147	1.09861	1.38629	1.38629	1.60944	1.38629	0.693147	0.693147	0	1.09861	0.693147	0	1.79176	1.38629	2.07944	0	0.693147	0	1.09861	0	1.60944	1.38629	0	0	1.60944	1.60944	1.60944	1.09861	0	2.07944	1.09861	1.09861	1.38629	0	0	0.693147	1.79176	1.38629	0.693147	0.693147	0	0	1.09861	1.60944	1.60944	0	1.60944	0.693147
Pfam PF01795 MraW methylase family	0.693147	0.693147	0.693147	0.693147	0.693147	0.693147	0.693147	0.693147	0.693147	0.693147	0.693147	0.693147	0.693147	0.693147	0.693147	0.693147	0.693147	0.693147	0.693147	0.693147	0.693147	0.693147	0.693147	0.693147	0.693147	0.693147	0.693147	0.693147	0.693147	0.693147	0.693147	0.693147	0.693147	0.693147	0.693147	0.693147	0.693147	0.693147	0.693147	0.693147	0.693147	0.693147	0.693147	0.693147	0.693147	0.693147	0.693147	0.693147	0.693147
Pfam PF08676 MutL C terminal dimerisation domain	0.693147	0.693147	0.693147	0.693147	0.693147	0	0.693147	0.693147	0.693147	0	0.693147	0.693147	0	0	0.693147	0.693147	0.693147	0.693147	0.693147	0.693147	0	0.693147	0.693147	0.693147	0.693147	0.693147	0.693147	0.693147	0.693147	0.693147	0.693147	0.693147	0.693147	0.693147	0	0	0.693147	0.693147	0.693147	0	0.693147	1.09861	0.693147	0.693147	0.693147	0.693147	0	0.693147	0.693147
Pfam PF01624 MutS domain I	0.693147	0.693147	0.693147	0.693147	0.693147	0	0.693147	0.693147	0.693147	0	0.693147	0.693147	0	0	0.693147	0.693147	0.693147	0.693147	0.693147	0.693147	0	0.693147	0.693147	0.693147	0.693147	0.693147	0.693147	0.693147	0.693147	0.693147	0.693147	0.693147	0.693147	0.693147	0	0	0.693147	0.693147	0.693147	0.693147	0.693147	0.693147	0	0.693147	0.693147	0.693147	0	0.693147	0.693147
Pfam PF05188 MutS domain II	0.693147	0.693147	0.693147	0.693147	0.693147	0	0.693147	0.693147	0.693147	0	0.693147	0.693147	0	0	0.693147	0.693147	0.693147	0.693147	0.693147	0.693147	0	0.693147	0.693147	0.693147	0.693147	0.693147	0.693147	0.693147	0.693147	0.693147	0.693147	0.693147	0.693147	0.693147	0	0	0.693147	0.693147	0.693147	0.693147	0.693147	0.693147	0	0.693147	0.693147	0.693147	0	0.693147	0.693147
Pfam PF05192 MutS domain III	0.693147	0.693147	0.693147	0.693147	0.693147	0	0.693147	0.693147	0.693147	0	0.693147	0.693147	0	0	0.693147	0.693147	0.693147	0.693147	0.693147	0.693147	0	0.693147	0.693147	0.693147	0.693147	0.693147	0.693147	0.693147	0.693147	0.693147	0.693147	0.693147	0.693147	0.693147	0	0	0.693147	0.693147	0.693147	0.693147	0.693147	0.693147	0	1.09861	0.693147	0.693147	0	0.693147	0.693147
Pfam PF05190 MutS family domain IV	0.693147	0.693147	0.693147	0.693147	0.693147	0	0.693147	0.693147	0.693147	0	0.693147	0.693147	0	0	0.693147	0.693147	0.693147	0.693147	0.693147	0.693147	0	0.693147	0.693147	0.693147	0.693147	0.693147	0.693147	0.693147	0.693147	0.693147	0.693147	0.693147	0.693147	0.693147	0	0	0.693147	0.693147	0.693147	0.693147	0.693147	0.693147	0	0.693147	0.693147	0.693147	0	0.693147	0.693147
Pfam PF03023 MviN-like protein	0.693147	0.693147	0.693147	0.693147	0.693147	0.693147	1.09861	0.693147	0.693147	0.693147	0	0.693147	0	0.693147	0.693147	1.09861	0.693147	0.693147	0	0.693147	0.693147	0.693147	0.693147	0	0	1.09861	1.09861	1.09861	0	0	1.09861	0.693147	0.693147	1.09861	0.693147	0.693147	0.693147	0.693147	0	0.693147	0.693147	0.693147	0	0.693147	0.693147	0.693147	1.38629	0.693147	0
Pfam PF00697 N-(5'phosphoribosyl)anthranilate (PRA) isomerase	0.693147	0.693147	0.693147	0.693147	0.693147	0.693147	0.693147	0	0	0	0.693147	0	0	0.693147	0.693147	0.693147	0.693147	0.693147	0.693147	0.693147	0	0.693147	0.693147	0	0.693147	0.693147	0.693147	0.693147	0.693147	0.693147	1.38629	0.693147	0	0.693147	0	0	0.693147	0.693147	0	0	0.693147	0	0.693147	0.693147	0.693147	0.693147	0	0.693147	0.693147
Pfam PF03446 NAD binding domain of 6-phosphogluconate dehydrogenase	0.693147	0.693147	1.09861	1.09861	1.79176	0	1.09861	0.693147	0.693147	1.60944	1.94591	0.693147	0	0	0	1.94591	0.693147	0.693147	1.38629	1.09861	0.693147	2.07944	1.09861	0	0.693147	2.48491	2.19722	1.60944	0.693147	0	0	1.09861	0.693147	0.693147	1.94591	1.60944	1.09861	1.79176	0	0.693147	0.693147	0	0.693147	0.693147	1.79176	1.09861	2.19722	1.94591	1.09861
Pfam PF03120 NAD-dependent DNA ligase OB-fold domain	0.693147	0.693147	0.693147	0.693147	1.09861	0.693147	0.693147	0.693147	0.693147	0.693147	0.693147	0.693147	0.693147	0.693147	0.693147	0.693147	0.693147	0.693147	0.693147	0.693147	0.693147	0.693147	0.693147	0.693147	0.693147	0.693147	0.693147	0.693147	0.693147	0.693147	0.693147	0.693147	0.693147	0.693147	0.693147	0.693147	0.693147	1.09861	0.693147	0.693147	0.693147	0.693147	0.693147	1.09861	0.693147	1.09861	0.693147	1.09861	0.693147
Pfam PF01653 NAD-dependent DNA ligase adenylation domain	0.693147	0.693147	0.693147	0.693147	1.09861	0.693147	0.693147	0.693147	0.693147	0.693147	0.693147	0.693147	0.693147	0.693147	0.693147	0.693147	0.693147	0.693147	0.693147	0.693147	0.693147	0.693147	0.693147	0.693147	0.693147	1.09861	1.09861	1.09861	0.693147	0.693147	0.693147	0.693147	0.693147	0.693147	0.693147	0.693147	0.693147	1.09861	0.693147	0.693147	0.693147	0.693147	0.693147	1.09861	0.693147	1.09861	0.693147	1.09861	0.693147
Pfam PF07479 NAD-dependent glycerol-3-phosphate dehydrogenase C-terminus	0.693147	0.693147	0.693147	0.693147	0.693147	0.693147	0.693147	0.693147	0.693147	1.09861	0.693147	0.693147	0.693147	0.693147	0.693147	0.693147	0	0.693147	0.693147	0.693147	0.693147	0.693147	0.693147	0.693147	0.693147	0.693147	0.693147	0.693147	0.693147	0.693147	0.693147	0.693147	0.693147	0.693147	1.09861	1.09861	0.693147	0.693147	0.693147	0.693147	0.693147	0.693147	0.693147	0.693147	0.693147	0.693147	0.693147	0.693147	0.693147
Pfam PF01210 NAD-dependent glycerol-3-phosphate dehydrogenase N-terminus	0.693147	0.693147	0.693147	1.09861	0.693147	0.693147	0.693147	0.693147	0.693147	1.09861	0.693147	0.693147	0.693147	0.693147	0.693147	0.693147	0	0.693147	0.693147	0.693147	0.693147	0.693147	0.693147	0.693147	0.693147	0.693147	0.693147	0.693147	0.693147	0.693147	0.693147	0.693147	0.693147	0.693147	1.09861	1.09861	0.693147	0.693147	0.693147	0.693147	0.693147	0.693147	0.693147	0.693147	0.693147	0.693147	0.693147	0.693147	0.693147
Pfam PF09084 NMT1/THI5 like	0.693147	0.693147	0.693147	0	0.693147	0	0	0	0.693147	0	0.693147	0	0	0	0	2.07944	0	0.693147	0	0.693147	0	2.30259	0.693147	0	0	2.48491	1.94591	2.07944	0	0	0	0	0	0.693147	1.09861	0	0.693147	1.60944	0.693147	0	0	0	0.693147	0.693147	1.09861	0.693147	1.60944	0	0
Pfam PF03116 NQR2, RnfD, RnfE family	0.693147	0.693147	1.09861	0.693147	0.693147	0	0	0.693147	0.693147	0	0	0.693147	0	0	0	1.09861	0.693147	0.693147	0	1.09861	0	0.693147	0	0	0	0	0	0	0	0	0.693147	0	1.09861	0	0	0	0.693147	0.693147	1.09861	1.09861	0	0	0	0	0	1.09861	0	0.693147	0
Pfam PF01592 NifU-like N terminal domain	0.693147	0.693147	0.693147	0	0.693147	0.693147	0.693147	0.693147	0.693147	0.693147	0.693147	0	0.693147	0.693147	0	0.693147	0.693147	0.693147	0.693147	0.693147	0.693147	1.09861	0.693147	0.693147	0.693147	0.693147	0.693147	0.693147	0.693147	0.693147	0.693147	1.09861	0.693147	1.09861	0.693147	0.693147	0.693147	0.693147	0	0.693147	1.09861	0.693147	0.693147	1.09861	0.693147	0.693147	0.693147	0.693147	0.693147
Pfam PF08529 NusA N-terminal domain	0.693147	0.693147	0.693147	0.693147	0.693147	0.693147	0	0.693147	0.693147	1.09861	0.693147	0.693147	0.693147	0.693147	0.693147	0.693147	0.693147	0.693147	0.693147	0.693147	1.09861	0.693147	0.693147	0.693147	0.693147	0.693147	0.693147	0.693147	0.693147	0.693147	0.693147	0.693147	0.693147	0.693147	1.09861	1.09861	0.693147	0.693147	0.693147	0.693147	0.693147	0.693147	0.693147	0.693147	0.693147	0.693147	1.09861	0.693147	0.693147
Pfam PF13184 NusA-like KH domain	0.693147	0.693147	0.693147	0.693147	0.693147	0.693147	0.693147	0.693147	0.693147	0.693147	0.693147	0.693147	0.693147	0.693147	0.693147	0.693147	0.693147	0.693147	0.693147	0.693147	0.693147	0.693147	0.693147	0.693147	0.693147	0.693147	0.693147	0.693147	0.693147	0.693147	0.693147	0.693147	0.693147	0.693147	0.693147	0.693147	0.693147	0.693147	0.693147	0.693147	0.693147	0.693147	0.693147	0.693147	0.693147	0.693147	0.693147	0.693147	0.693147
Pfam PF13742 OB-fold nucleic acid binding domain	0.693147	0.693147	0.693147	0	0.693147	0.693147	0	0	0.693147	0.693147	0.693147	0	0	0.693147	0.693147	0.693147	0	0.693147	0.693147	0.693147	0.693147	0.693147	0.693147	0.693147	0.693147	0.693147	0.693147	0.693147	0.693147	0	0.693147	0.693147	0	0.693147	0.693147	0.693147	0.693147	0.693147	0.693147	0.693147	0.693147	0	0.693147	0.693147	0.693147	0.693147	0.693147	0.693147	0.693147
Pfam PF00691 OmpA family	0.693147	0.693147	1.09861	0	1.79176	1.09861	1.38629	1.38629	0.693147	0.693147	1.09861	1.09861	0	1.60944	1.38629	2.70805	0.693147	0.693147	0	1.38629	0	2.30259	1.94591	0	0	2.07944	2.07944	1.60944	1.09861	0	2.07944	2.30259	1.38629	1.94591	0	0.693147	1.09861	2.77259	1.94591	1.94591	1.38629	0.693147	0	1.09861	1.79176	2.3979	0.693147	1.79176	0.693147
Pfam PF03938 Outer membrane protein (OmpH-like)	0.693147	0.693147	0.693147	0	0.693147	0	0.693147	0.693147	0.693147	0	0	0.693147	0	0	0	0.693147	0	0.693147	0	0.693147	0	0	0.693147	0	0	0.693147	0.693147	0.693147	0.693147	0	1.09861	0.693147	0.693147	0.693147	0	0	0.693147	0.693147	1.38629	0.693147	0.693147	0.693147	0	0	0	0.693147	0	0.693147	0
Pfam PF02896 PEP-utilising enzyme, TIM barrel domain	0.693147	0.693147	0.693147	0.693147	1.79176	0.693147	0.693147	0.693147	0.693147	0	0.693147	0.693147	0	0	1.09861	1.60944	0.693147	0.693147	0.693147	0.693147	0	1.60944	1.60944	0.693147	0.693147	1.09861	1.09861	1.09861	1.09861	0.693147	1.38629	1.60944	0.693147	1.09861	0	0	1.09861	1.38629	0.693147	1.38629	0.693147	0.693147	1.09861	0.693147	1.09861	1.60944	1.09861	1.60944	1.09861
Pfam PF00391 PEP-utilising enzyme, mobile domain	0.693147	0.693147	0.693147	1.09861	1.94591	0.693147	0.693147	0.693147	0.693147	1.09861	1.60944	0.693147	0	0.693147	1.09861	1.60944	0.693147	0.693147	0.693147	0.693147	0.693147	1.60944	1.60944	0.693147	1.09861	1.09861	1.09861	1.09861	1.09861	0.693147	2.19722	1.60944	0.693147	1.09861	1.09861	1.09861	1.09861	1.60944	0.693147	1.60944	0.693147	0.693147	0.693147	1.60944	1.09861	1.60944	1.38629	1.60944	1.38629
Pfam PF13638 PIN domain	0.693147	0.693147	0	0	0	0	0	0	0.693147	0.693147	0.693147	0	0	0	0	0.693147	0	0.693147	0	0	0.693147	0	0	0	0	0.693147	0.693147	0.693147	0	0	0.693147	0.693147	0	0.693147	0.693147	0.693147	0	0.693147	0.693147	0	0	0	0	0	0	0	0.693147	0	0
Pfam PF03717 Penicillin-binding Protein dimerisation domain	0.693147	0.693147	1.09861	0.693147	1.09861	1.09861	1.09861	1.09861	0.693147	0.693147	1.94591	1.09861	0	1.09861	1.09861	1.38629	0.693147	0.693147	1.09861	1.09861	0.693147	0.693147	1.09861	0.693147	1.38629	1.09861	1.09861	1.09861	1.09861	0	1.09861	1.09861	1.09861	1.09861	0.693147	0.693147	0.693147	1.38629	1.09861	1.09861	1.09861	1.09861	1.09861	1.94591	0.693147	1.09861	1.09861	1.60944	1.38629
Pfam PF01432 Peptidase family M3	0.693147	0.693147	0.693147	0.693147	1.09861	0.693147	0	0.693147	0.693147	0	0.693147	0.693147	1.09861	0.693147	1.09861	0.693147	0	0.693147	0.693147	0.693147	0	1.09861	1.09861	1.09861	1.09861	0.693147	0.693147	0.693147	0	0	0	0.693147	0.693147	0.693147	0	0	0.693147	0.693147	1.09861	1.38629	0.693147	0	1.09861	0	1.09861	0.693147	0	1.09861	1.09861
Pfam PF01434 Peptidase family M41	0.693147	0.693147	1.09861	1.60944	0.693147	0.693147	0.693147	0.693147	0.693147	0.693147	0.693147	0.693147	0.693147	0.693147	0.693147	0.693147	0.693147	0.693147	0.693147	0.693147	0.693147	0.693147	0.693147	0.693147	0.693147	0.693147	0.693147	0.693147	1.09861	0.693147	0.693147	1.09861	0.693147	0.693147	0.693147	0.693147	0.693147	0.693147	0.693147	0.693147	0.693147	0.693147	0.693147	1.38629	0.693147	0.693147	0.693147	0.693147	0.693147
Pfam PF01195 Peptidyl-tRNA hydrolase	0.693147	0.693147	0.693147	0.693147	0.693147	0.693147	0.693147	0.693147	0.693147	0.693147	0.693147	0.693147	0.693147	0.693147	0.693147	0.693147	0.693147	0.693147	0.693147	0.693147	0.693147	0.693147	0.693147	0.693147	0.693147	0.693147	0.693147	0.693147	0.693147	0.693147	0.693147	0.693147	0.693147	0.693147	0.693147	0.693147	0.693147	0.693147	0.693147	0.693147	0.693147	0.693147	0.693147	0.693147	0.693147	0.693147	0.693147	0.693147	0.693147
Pfam PF00342 Phosphoglucose isomerase	0.693147	0.693147	0.693147	1.09861	0.693147	0.693147	0	0.693147	0.693147	0.693147	1.09861	0.693147	0	0.693147	0.693147	0.693147	0.693147	0.693147	0.693147	0.693147	0.693147	0.693147	0.693147	0.693147	0.693147	1.09861	1.09861	1.09861	0.693147	0	1.09861	1.09861	0.693147	0.693147	0.693147	0.693147	1.09861	1.09861	0.693147	0.693147	0.693147	0	0.693147	0.693147	0.693147	0.693147	1.09861	0.693147	1.09861
Pfam PF00162 Phosphoglycerate kinase	0.693147	0.693147	0.693147	0.693147	0.693147	0.693147	0.693147	0.693147	0.693147	0.693147	0.693147	0.693147	0.693147	0.693147	0.693147	0.693147	0.693147	0.693147	0.693147	0.693147	0.693147	0.693147	0.693147	0.693147	0.693147	0.693147	0.693147	0.693147	0.693147	0.693147	0.693147	0.693147	0.693147	0.693147	0.693147	0.693147	0.693147	0.693147	0.693147	0.693147	0.693147	0.693147	0.693147	0.693147	0.693147	0.693147	0.693147	0.693147	0.693147
Pfam PF01327 Polypeptide deformylase	0.693147	0.693147	0.693147	0.693147	0.693147	0.693147	0.693147	0.693147	0.693147	0.693147	1.09861	0.693147	0.693147	0.693147	0.693147	0.693147	0.693147	0.693147	0.693147	0.693147	0.693147	0.693147	0.693147	1.09861	1.09861	1.09861	1.09861	1.09861	0.693147	0.693147	0.693147	1.09861	0.693147	1.38629	0.693147	0.693147	0.693147	1.09861	0.693147	0.693147	1.09861	0.693147	1.09861	1.09861	1.09861	0.693147	1.38629	0.693147	0.693147
Pfam PF03726 Polyribonucleotide nucleotidyltransferase, RNA binding domain	0.693147	0.693147	0.693147	0.693147	0.693147	0	0.693147	0.693147	0.693147	0.693147	0.693147	0.693147	0	0.693147	0.693147	0.693147	0.693147	0.693147	0.693147	0.693147	0.693147	0.693147	0.693147	0.693147	0.693147	0.693147	0.693147	0.693147	0.693147	0.693147	0.693147	0.693147	0.693147	0.693147	0.693147	0.693147	0.693147	0.693147	0.693147	0.693147	0.693147	0.693147	0.693147	0.693147	0.693147	0.693147	0.693147	0.693147	0.693147
Pfam PF01522 Polysaccharide deacetylase	0.693147	0.693147	0	0.693147	1.38629	0.693147	0	0	0.693147	0.693147	1.94591	0	0	0	1.60944	1.09861	0	0.693147	1.38629	0	1.09861	1.94591	1.38629	1.09861	1.09861	2.07944	2.07944	1.60944	0	0.693147	1.60944	2.07944	0	1.38629	1.38629	0.693147	0	0.693147	1.09861	0.693147	0.693147	0.693147	0.693147	2.56495	0.693147	1.60944	2.48491	1.60944	0.693147
Pfam PF02699 Preprotein translocase subunit	0.693147	0.693147	0.693147	0	0.693147	0.693147	0.693147	0.693147	0.693147	0.693147	0.693147	0.693147	0	0.693147	0.693147	0.693147	0.693147	0.693147	0.693147	0.693147	0.693147	0.693147	0.693147	0.693147	0.693147	0.693147	0.693147	0.693147	0.693147	0.693147	0.693147	0.693147	0.693147	0.693147	0.693147	0.693147	0.693147	0.693147	0.693147	0.693147	0.693147	0.693147	1.09861	0.693147	0.693147	0.693147	0.693147	0.693147	0.693147
Pfam PF01790 Prolipoprotein diacylglyceryl transferase	0.693147	0.693147	0.693147	0.693147	0.693147	0.693147	0.693147	0.693147	0.693147	0.693147	0.693147	0.693147	0.693147	0.693147	0.693147	0.693147	0.693147	0.693147	0.693147	0.693147	0.693147	0.693147	0.693147	0.693147	0.693147	0.693147	0.693147	0.693147	0.693147	0.693147	0.693147	0.693147	0.693147	0.693147	0.693147	0.693147	0.693147	1.09861	0.693147	1.09861	0.693147	0.693147	0.693147	0.693147	0.693147	0.693147	0.693147	0.693147	0.693147
Pfam PF05258 Protein of unknown function (DUF721)	0.693147	0.693147	0.693147	0.693147	0	0	0	0.693147	0	0.693147	0	0	0	0	0.693147	0.693147	0	0.693147	0	0.693147	0.693147	0.693147	0.693147	0	0	0	0	0	0.693147	0	0.693147	0.693147	0.693147	0.693147	0.693147	0.693147	0.693147	0.693147	0.693147	0.693147	0.693147	0.693147	0	0	0.693147	0.693147	0.693147	0	0
Pfam PF06071 Protein of unknown function (DUF933)	0.693147	0.693147	0.693147	0.693147	0.693147	0.693147	0.693147	0.693147	0.693147	0.693147	0.693147	0.693147	0.693147	0.693147	0.693147	0.693147	0.693147	0.693147	0.693147	0.693147	0.693147	0.693147	0.693147	0.693147	0.693147	0.693147	0.693147	0.693147	0.693147	0.693147	0.693147	0.693147	0.693147	0.693147	0.693147	0.693147	0.693147	0.693147	0.693147	0.693147	0.693147	0.693147	0.693147	0.693147	0.693147	0.693147	0.693147	0.693147	0.693147
Pfam PF02390 Putative methyltransferase	0.693147	0.693147	0.693147	0.693147	0.693147	0.693147	0.693147	0.693147	0.693147	0.693147	0.693147	0	0.693147	0.693147	0.693147	0.693147	0.693147	0	0.693147	0.693147	0.693147	0.693147	0.693147	0.693147	0.693147	0.693147	0.693147	0.693147	0	0	0	0.693147	0.693147	0.693147	0.693147	0.693147	0.693147	0.693147	0.693147	0.693147	0	0.693147	0.693147	0.693147	0.693147	0.693147	0.693147	0.693147	0.693147
Pfam PF01255 Putative undecaprenyl diphosphate synthase	0.693147	0.693147	0.693147	0.693147	0.693147	0.693147	0.693147	0.693147	0.693147	1.09861	0.693147	0.693147	0	0.693147	0.693147	0.693147	0.693147	0.693147	0.693147	0.693147	1.09861	0.693147	0.693147	0.693147	0.693147	0.693147	0.693147	0.693147	0.693147	0.693147	0.693147	0.693147	0.693147	0.693147	1.09861	1.38629	0.693147	0.693147	0.693147	0.693147	0.693147	0.693147	0.693147	1.09861	0.693147	0.693147	1.09861	0.693147	0.693147
Pfam PF00224 Pyruvate kinase, barrel domain	0.693147	0.693147	0.693147	1.09861	1.09861	0	0	0	0.693147	0.693147	0.693147	0.693147	0.693147	0.693147	0.693147	1.09861	0.693147	0.693147	0.693147	0.693147	0.693147	0.693147	0.693147	0.693147	0.693147	0.693147	0.693147	0.693147	0	0	0.693147	0.693147	0.693147	0.693147	0.693147	0.693147	0.693147	1.09861	0	0.693147	0.693147	0	0.693147	1.09861	0.693147	1.09861	1.09861	1.09861	0.693147
Pfam PF01702 Queuine tRNA-ribosyltransferase	0.693147	0.693147	0.693147	0.693147	0.693147	0.693147	0.693147	0	0.693147	0	0.693147	0.693147	0	0.693147	0.693147	0.693147	0.693147	0.693147	0.693147	0.693147	0	0.693147	0.693147	0.693147	0.693147	0.693147	0.693147	0.693147	0.693147	0.693147	0.693147	1.09861	0.693147	1.09861	0	0	0.693147	0.693147	0.693147	0.693147	0.693147	0.693147	0.693147	0.693147	0.693147	0.693147	0	0.693147	0.693147
Pfam PF08032 RNA 2'-O ribose methyltransferase substrate binding	0.693147	0.693147	1.09861	1.09861	1.09861	0.693147	0.693147	0.693147	0.693147	1.09861	1.09861	0	1.09861	0.693147	0.693147	0.693147	0	0.693147	1.09861	1.09861	1.09861	1.09861	1.09861	1.09861	1.09861	0.693147	0.693147	0.693147	1.09861	0	0.693147	0.693147	1.09861	0.693147	1.09861	1.09861	0.693147	0.693147	0.693147	1.09861	0.693147	0.693147	1.09861	1.09861	1.09861	1.09861	1.09861	1.09861	1.09861
Pfam PF04983 RNA polymerase Rpb1, domain 3	0.693147	0.693147	0.693147	1.09861	0.693147	0.693147	0.693147	0.693147	0.693147	0.693147	0.693147	0.693147	0.693147	0.693147	0.693147	0.693147	0.693147	0.693147	0.693147	0.693147	0.693147	0.693147	0.693147	0.693147	0.693147	0.693147	0.693147	0.693147	0.693147	0.693147	0.693147	0.693147	0.693147	0.693147	0.693147	0.693147	0.693147	0.693147	0.693147	0.693147	0.693147	0.693147	0.693147	0.693147	0.693147	0.693147	0.693147	0.693147	0.693147
Pfam PF05000 RNA polymerase Rpb1, domain 4	0.693147	0.693147	0.693147	0.693147	0.693147	0.693147	0.693147	0.693147	0.693147	0.693147	0.693147	0.693147	0.693147	0.693147	0.693147	0.693147	0.693147	0.693147	0.693147	0.693147	0.693147	0.693147	0.693147	0.693147	0.693147	0.693147	0.693147	0.693147	0.693147	0.693147	0.693147	0.693147	0.693147	0.693147	0.693147	0.693147	0.693147	0.693147	0.693147	0.693147	0.693147	0.693147	0.693147	0.693147	0.693147	0.693147	0.693147	0.693147	0.693147
Pfam PF04998 RNA polymerase Rpb1, domain 5	0.693147	0.693147	0.693147	1.09861	0.693147	0.693147	0.693147	0.693147	0.693147	0.693147	0.693147	0.693147	0.693147	0.693147	0.693147	0.693147	0.693147	0.693147	0.693147	0.693147	0.693147	0.693147	0.693147	0.693147	0.693147	0.693147	0.693147	0.693147	0.693147	0.693147	0.693147	0.693147	0.693147	0.693147	0.693147	0.693147	0.693147	0.693147	0.693147	0.693147	0.693147	0.693147	0.693147	0.693147	0.693147	0.693147	0.693147	0.693147	0.693147
Pfam PF04565 RNA polymerase Rpb2, domain 3	0.693147	0.693147	0.693147	0.693147	0.693147	0.693147	0.693147	0.693147	0.693147	0.693147	0.693147	0.693147	0.693147	0.693147	0.693147	0.693147	0.693147	0.693147	0.693147	0.693147	0.693147	0.693147	0.693147	0.693147	0.693147	0.693147	0.693147	0.693147	0.693147	0.693147	0.693147	0.693147	0.693147	0.693147	0.693147	0.693147	0.693147	0.693147	0.693147	0.693147	0.693147	0	0.693147	0.693147	0.693147	0.693147	0.693147	0.693147	0.693147
Pfam PF00562 RNA polymerase Rpb2, domain 6	0.693147	0.693147	0.693147	0.693147	0.693147	0.693147	0.693147	0.693147	0.693147	0.693147	0.693147	0.693147	0.693147	0.693147	0.693147	0.693147	0.693147	0.693147	0.693147	0.693147	0.693147	0.693147	0.693147	0.693147	0.693147	0.693147	0.693147	0.693147	0.693147	0.693147	0.693147	0.693147	0.693147	0.693147	0.693147	0.693147	0.693147	0.693147	0.693147	0.693147	0.693147	0	0.693147	0.693147	0.693147	0.693147	0.693147	0.693147	0.693147
Pfam PF04560 RNA polymerase Rpb2, domain 7	0.693147	0.693147	0.693147	0.693147	0.693147	0.693147	0.693147	0.693147	0.693147	0.693147	0.693147	0.693147	0.693147	0.693147	0.693147	0.693147	0.693147	0.693147	0.693147	0.693147	0.693147	0.693147	0.693147	0.693147	0.693147	0.693147	0.693147	0.693147	0.693147	0.693147	0.693147	0.693147	0.693147	0.693147	0.693147	0.693147	0.693147	0.693147	0.693147	0.693147	0.693147	0	0.693147	0.693147	0.693147	0.693147	0.693147	0.693147	0.693147
Pfam PF01193 RNA polymerase Rpb3/Rpb11 dimerisation domain	0.693147	0.693147	0.693147	0.693147	0.693147	0.693147	0.693147	0.693147	0.693147	0.693147	0.693147	0.693147	0.693147	0.693147	0.693147	0.693147	0.693147	0.693147	0.693147	0.693147	0.693147	0.693147	0.693147	0.693147	0.693147	0.693147	0.693147	0.693147	0.693147	0.693147	0.693147	0.693147	0.693147	0.693147	0.693147	0.693147	0.693147	0.693147	0.693147	0.693147	0.693147	0.693147	0.693147	0.693147	0.693147	0.693147	1.09861	0.693147	0.693147
Pfam PF01000 RNA polymerase Rpb3/RpoA insert domain	0.693147	0.693147	0.693147	0.693147	0.693147	0.693147	0.693147	0.693147	0.693147	0.693147	0.693147	0.693147	0.693147	0.693147	0.693147	0.693147	0.693147	0.693147	0.693147	0.693147	0.693147	0.693147	0.693147	0.693147	0.693147	0.693147	0.693147	0.693147	0.693147	0.693147	0.693147	0.693147	0.693147	0.693147	0.693147	0.693147	0.693147	0.693147	0.693147	0.693147	0.693147	0.693147	0.693147	0.693147	0.693147	0.693147	1.09861	0.693147	0.693147
Pfam PF04563 RNA polymerase beta subunit	0.693147	0.693147	0.693147	0.693147	0.693147	0.693147	0.693147	0.693147	0.693147	0.693147	0.693147	0.693147	0.693147	0.693147	0.693147	0.693147	0.693147	0.693147	0.693147	0.693147	0.693147	0.693147	0.693147	0.693147	0.693147	0.693147	0.693147	0.693147	0.693147	0.693147	0.693147	0.693147	0.693147	0.693147	0.693147	0.693147	0.693147	0.693147	0.693147	0.693147	0.693147	0	0.693147	0.693147	0.693147	0.693147	0.693147	0.693147	0.693147
Pfam PF10385 RNA polymerase beta subunit external 1 domain	0.693147	0.693147	0.693147	0.693147	0.693147	0.693147	0.693147	0.693147	0.693147	0.693147	0.693147	0.693147	0.693147	0.693147	0.693147	0.693147	0.693147	0.693147	0.693147	0.693147	0.693147	0.693147	0.693147	0.693147	0.693147	0.693147	0.693147	0.693147	0.693147	0.693147	0.693147	0.693147	0.693147	0.693147	0.693147	0.693147	0.693147	0.693147	0.693147	0.693147	0.693147	0	0.693147	0.693147	0.693147	0.693147	0.693147	0.693147	0.693147
Pfam PF00773 RNB domain	0.693147	0.693147	1.09861	1.09861	1.09861	0.693147	0.693147	1.09861	0.693147	0	0.693147	0	0.693147	0.693147	0	0.693147	1.09861	0.693147	1.09861	1.09861	0	1.09861	0.693147	0.693147	0.693147	1.38629	1.38629	1.38629	1.09861	0	1.09861	0.693147	1.09861	0.693147	0	0	1.38629	0.693147	0.693147	0.693147	0.693147	0	0.693147	0.693147	0.693147	1.09861	0.693147	1.09861	0.693147
Pfam PF02463 RecF/RecN/SMC N terminal domain	0.693147	0.693147	1.09861	1.38629	1.09861	0.693147	1.09861	1.38629	0	1.38629	1.09861	0.693147	1.09861	0	1.38629	1.38629	0	0.693147	0.693147	0.693147	1.38629	1.38629	1.38629	1.38629	1.60944	1.09861	1.09861	1.09861	1.09861	0.693147	0	1.38629	1.09861	1.60944	1.38629	1.38629	1.09861	1.38629	0.693147	1.38629	1.09861	0.693147	1.38629	1.60944	1.38629	1.09861	1.38629	1.09861	1.38629
Pfam PF07498 Rho termination factor, N-terminal domain	0.693147	0.693147	0.693147	1.09861	0.693147	0.693147	0.693147	0.693147	0.693147	0.693147	0.693147	0	0	0.693147	0.693147	1.09861	0.693147	0.693147	0	0.693147	0.693147	0.693147	0.693147	0	0.693147	0.693147	0.693147	0.693147	0.693147	0	0.693147	1.09861	0.693147	0.693147	1.38629	0.693147	0.693147	0.693147	0.693147	0.693147	0.693147	0.693147	0	0.693147	0.693147	0.693147	0.693147	0.693147	0.693147
Pfam PF07497 Rho termination factor, RNA-binding domain	0.693147	0.693147	0.693147	0	0.693147	0.693147	0.693147	0.693147	0.693147	0.693147	0.693147	0.693147	0	0.693147	0.693147	0.693147	0.693147	0.693147	0	0.693147	0.693147	0.693147	0.693147	0	0.693147	0.693147	0.693147	0.693147	0.693147	0	0.693147	0.693147	0.693147	0.693147	0.693147	0.693147	0.693147	0.693147	0.693147	0.693147	0.693147	0.693147	0	0.693147	0.693147	0.693147	1.09861	0.693147	0.693147
Pfam PF01872 RibD C-terminal domain	0.693147	0.693147	0.693147	0.693147	0.693147	0.693147	1.09861	0	0.693147	1.09861	1.38629	0	0	0	1.09861	1.09861	0.693147	0.693147	1.09861	0.693147	1.09861	2.19722	0.693147	0	0.693147	0.693147	0.693147	0.693147	0.693147	0.693147	0.693147	1.38629	0.693147	1.09861	1.38629	1.09861	0.693147	0.693147	0.693147	0	0.693147	0.693147	0.693147	1.09861	1.38629	0.693147	1.60944	0.693147	1.09861
Pfam PF01687 Riboflavin kinase	0.693147	0.693147	0.693147	0.693147	0.693147	0.693147	0.693147	0	0.693147	0.693147	1.09861	0	0.693147	0.693147	0.693147	0.693147	0.693147	0.693147	0.693147	0.693147	0.693147	0.693147	0.693147	0.693147	0.693147	0.693147	0.693147	0.693147	0.693147	0.693147	0.693147	0.693147	0.693147	0.693147	0.693147	0.693147	0.693147	0.693147	0.693147	0.693147	0.693147	0.693147	0.693147	0.693147	0.693147	0.693147	0.693147	0.693147	0.693147
Pfam PF08206 Ribonuclease B OB domain	0.693147	0.693147	1.09861	0.693147	1.38629	0	0.693147	0	0.693147	0	1.09861	0	0	0	0	0.693147	1.09861	0.693147	1.09861	1.09861	0	0	0	0.693147	1.09861	0.693147	0.693147	0.693147	0.693147	0	0.693147	0.693147	1.09861	0.693147	0	0	0.693147	0.693147	1.09861	0	0.693147	0	0.693147	1.09861	0	1.09861	0	1.09861	0.693147
Pfam PF10150 Ribonuclease E/G family	0.693147	0.693147	1.09861	0.693147	1.09861	0	0.693147	0	0.693147	0.693147	0	0	0	0	1.09861	1.09861	0.693147	0.693147	0	1.09861	0.693147	0.693147	1.09861	0	0	1.09861	1.09861	1.09861	0.693147	0	0.693147	1.09861	0.693147	0.693147	0.693147	0.693147	1.09861	1.09861	0.693147	0	0.693147	0.693147	0	0.693147	0.693147	1.09861	0.693147	1.09861	0.693147
Pfam PF00825 Ribonuclease P	0.693147	0.693147	0.693147	0.693147	0.693147	0.693147	0	0	0.693147	0.693147	0.693147	0.693147	0.693147	0.693147	0.693147	0.693147	0.693147	0.693147	0.693147	0.693147	0.693147	0.693147	0.693147	0.693147	0.693147	0.693147	0.693147	0.693147	0.693147	0.693147	0.693147	0.693147	0.693147	0.693147	0.693147	0.693147	0.693147	0.693147	0.693147	0.693147	0.693147	0	0.693147	0.693147	0.693147	0.693147	0	0.693147	0.693147
Pfam PF14622 Ribonuclease-III-like	0.693147	0.693147	0.693147	1.09861	0.693147	0.693147	0.693147	0.693147	0.693147	0.693147	0.693147	0.693147	0.693147	0.693147	0.693147	0.693147	0.693147	0.693147	0.693147	0.693147	0.693147	0.693147	0.693147	0.693147	0.693147	0.693147	0.693147	0.693147	0.693147	0.693147	0.693147	0.693147	0.693147	0.693147	0.693147	0.693147	0.693147	0.693147	0.693147	0.693147	0.693147	0.693147	0.693147	0.693147	0.693147	0.693147	0.693147	0.693147	0.693147
Pfam PF00317 Ribonucleotide reductase, all-alpha domain	0.693147	0.693147	0.693147	0.693147	1.09861	0.693147	0.693147	0.693147	0.693147	1.09861	1.09861	0	0	0.693147	0.693147	0.693147	0.693147	0.693147	0.693147	0.693147	0.693147	0	0.693147	1.09861	0.693147	0.693147	0.693147	0.693147	0	1.38629	0.693147	0.693147	0.693147	0.693147	0.693147	1.09861	0.693147	0.693147	0.693147	0.693147	0.693147	0.693147	0.693147	0.693147	0	1.09861	0.693147	1.09861	0.693147
Pfam PF02867 Ribonucleotide reductase, barrel domain	0.693147	0.693147	0.693147	1.09861	1.38629	0.693147	0.693147	0.693147	0.693147	1.38629	1.09861	0	0	0.693147	0.693147	1.09861	0.693147	0.693147	0.693147	0.693147	0.693147	1.09861	1.09861	1.09861	0.693147	0.693147	0.693147	0.693147	1.09861	1.38629	0.693147	0.693147	0.693147	0.693147	0.693147	1.09861	0.693147	0.693147	0.693147	0.693147	0.693147	1.09861	0.693147	1.09861	1.09861	1.38629	1.09861	1.09861	0.693147
Pfam PF00861 Ribosomal L18p/L5e family	0.693147	0.693147	0.693147	0.693147	0.693147	0.693147	0.693147	0.693147	0.693147	0.693147	0.693147	0.693147	0.693147	0.693147	0.693147	0.693147	0.693147	0.693147	0.693147	0.693147	0.693147	0.693147	0.693147	0.693147	0.693147	0.693147	0.693147	0.693147	0.693147	0.693147	0.693147	0.693147	0.693147	0.693147	0.693147	0.693147	0.693147	0.693147	0.693147	0.693147	0.693147	0.693147	0.693147	0.693147	0.693147	0.693147	0.693147	0.693147	0.693147
Pfam PF01386 Ribosomal L25p family	0.693147	0.693147	0.693147	0.693147	0.693147	0.693147	0	0.693147	0.693147	0.693147	0.693147	0.693147	0	0.693147	0.693147	0.693147	0.693147	0.693147	0	0.693147	0.693147	0.693147	0.693147	0	0.693147	0.693147	0.693147	0.693147	0.693147	0.693147	0.693147	0.693147	0.693147	0.693147	0.693147	0.693147	0.693147	0.693147	0.693147	0.693147	0.693147	0.693147	0	0	0.693147	0.693147	0.693147	0.693147	0.693147
Pfam PF01016 Ribosomal L27 protein	0.693147	0.693147	0.693147	0.693147	0.693147	0.693147	0.693147	0.693147	0.693147	0.693147	0.693147	0.693147	0.693147	0.693147	0.693147	0.693147	0.693147	0.693147	0.693147	0.693147	0.693147	0.693147	0.693147	0.693147	0.693147	0.693147	0.693147	0.693147	0.693147	0.693147	0.693147	0.693147	0.693147	0.693147	0.693147	0.693147	0.693147	0.693147	0.693147	0.693147	0.693147	0.693147	0.693147	0.693147	0.693147	0.693147	0.693147	0.693147	0.693147
Pfam PF00830 Ribosomal L28 family	0.693147	0.693147	0.693147	0.693147	0.693147	0.693147	0.693147	0	0.693147	1.38629	0.693147	0.693147	0.693147	0.693147	0.693147	0.693147	0.693147	0.693147	0.693147	0.693147	0	0.693147	0.693147	0.693147	0.693147	0.693147	0.693147	0.693147	0.693147	0.693147	0.693147	0.693147	0.693147	0.693147	0.693147	1.09861	0.693147	0.693147	0.693147	0.693147	0.693147	0.693147	0.693147	0.693147	0.693147	0.693147	1.09861	0.693147	0.693147
Pfam PF00831 Ribosomal L29 protein	0.693147	0.693147	0.693147	0.693147	0.693147	0.693147	0.693147	0.693147	0.693147	0.693147	0.693147	0.693147	0.693147	0.693147	0.693147	0.693147	0.693147	0.693147	0.693147	0.693147	0.693147	0.693147	0.693147	0.693147	0.693147	0.693147	0.693147	0.693147	0.693147	0.693147	0.693147	0.693147	0.693147	0.693147	0.693147	0.693147	0.693147	0.693147	0.693147	0.693147	0.693147	0.693147	0.693147	0.693147	0.693147	0.693147	0.693147	0.693147	0.693147
Pfam PF01783 Ribosomal L32p protein family	0.693147	0.693147	0.693147	0.693147	0.693147	0.693147	0.693147	0.693147	0.693147	0.693147	0.693147	0.693147	0.693147	0.693147	0.693147	0.693147	0.693147	0	0.693147	0.693147	0.693147	0.693147	0.693147	0.693147	0.693147	0.693147	0.693147	0.693147	0.693147	0.693147	0.693147	0.693147	0.693147	0.693147	0.693147	0.693147	0.693147	0.693147	0	0.693147	0.693147	0.693147	0.693147	0.693147	0.693147	0.693147	0.693147	0.693147	1.09861
Pfam PF03947 Ribosomal Proteins L2, C-terminal domain	0.693147	0.693147	0.693147	0.693147	0.693147	0.693147	0.693147	0.693147	0.693147	0.693147	0.693147	0.693147	0.693147	0.693147	0.693147	0.693147	0.693147	0.693147	0.693147	0.693147	0.693147	0.693147	0.693147	0.693147	0.693147	0.693147	0.693147	0.693147	0.693147	0.693147	0.693147	0.693147	0.693147	0.693147	0.693147	0.693147	0.693147	0.693147	0.693147	0.693147	0.693147	0.693147	0.693147	0.693147	0.693147	0.693147	0.693147	0.693147	0.693147
Pfam PF00181 Ribosomal Proteins L2, RNA binding domain	0.693147	0.693147	0.693147	0.693147	0.693147	0.693147	0.693147	0.693147	0.693147	0.693147	0.693147	0.693147	0.693147	0.693147	0.693147	0.693147	0.693147	0.693147	0.693147	0.693147	0.693147	0.693147	0.693147	0.693147	0.693147	0.693147	0.693147	0.693147	0.693147	0.693147	0.693147	0.693147	0.693147	0.693147	0.693147	0.693147	0.693147	0.693147	0.693147	0.693147	0.693147	0.693147	0.693147	0.693147	0.693147	0.693147	0.693147	0.693147	0.693147
Pfam PF00398 Ribosomal RNA adenine dimethylase	0.693147	0.693147	0.693147	0.693147	0.693147	0.693147	0.693147	0.693147	0.693147	1.09861	0.693147	0.693147	0.693147	0.693147	0.693147	0.693147	0.693147	0.693147	0.693147	0.693147	0.693147	1.38629	0.693147	0.693147	1.09861	0.693147	0.693147	0.693147	0.693147	0.693147	0.693147	0.693147	0.693147	0.693147	0.693147	1.09861	0.693147	0.693147	0.693147	0.693147	0.693147	0.693147	0.693147	0.693147	0.693147	1.09861	0.693147	0.693147	0.693147
Pfam PF00829 Ribosomal prokaryotic L21 protein	0.693147	0.693147	0.693147	0.693147	0.693147	0.693147	0.693147	0.693147	0.693147	0.693147	0.693147	0.693147	0.693147	0.693147	0.693147	0.693147	0.693147	0.693147	0.693147	0.693147	0.693147	0.693147	0.693147	0.693147	0.693147	0.693147	0.693147	0.693147	0.693147	0.693147	0.693147	0.693147	0.693147	0.693147	0.693147	0.693147	0.693147	0.693147	0.693147	0.693147	0.693147	0.693147	0.693147	0.693147	0.693147	0.693147	0.693147	0.693147	0.693147
Pfam PF00466 Ribosomal protein L10	0.693147	0.693147	0.693147	0.693147	0.693147	0.693147	0.693147	0.693147	0.693147	0.693147	0.693147	0.693147	0.693147	0.693147	0.693147	0.693147	0.693147	0.693147	0.693147	0.693147	0.693147	0.693147	0.693147	0.693147	0.693147	0.693147	0.693147	0.693147	0.693147	0.693147	0.693147	0.693147	0.693147	0.693147	0.693147	0.693147	0.693147	0.693147	0.693147	0.693147	0.693147	0.693147	0.693147	0.693147	0.693147	0.693147	0.693147	0.693147	0.693147
Pfam PF03946 Ribosomal protein L11, N-terminal domain	0.693147	0.693147	0.693147	0.693147	0.693147	0.693147	0.693147	0.693147	0.693147	0.693147	0.693147	0.693147	0.693147	0.693147	0.693147	0.693147	0.693147	0.693147	0.693147	0.693147	0.693147	0.693147	0.693147	0.693147	0.693147	0.693147	0.693147	0.693147	0.693147	0.693147	0.693147	0.693147	0.693147	0.693147	0.693147	0.693147	0.693147	0.693147	0.693147	0.693147	0.693147	0.693147	0.693147	0.693147	0.693147	0.693147	0.693147	0.693147	0.693147
Pfam PF00298 Ribosomal protein L11, RNA binding domain	0.693147	0.693147	0.693147	0.693147	0.693147	0.693147	0.693147	0.693147	0.693147	0.693147	0.693147	0.693147	0.693147	0.693147	0.693147	0.693147	0.693147	0.693147	0.693147	0.693147	0.693147	0.693147	0.693147	0.693147	0.693147	0.693147	0.693147	0.693147	0.693147	0.693147	0.693147	0.693147	0.693147	0.693147	0.693147	0.693147	0.693147	0.693147	0.693147	0.693147	0.693147	0.693147	0.693147	0.693147	0.693147	0.693147	0.693147	0.693147	0.693147
Pfam PF00572 Ribosomal protein L13	0.693147	0.693147	0.693147	0.693147	0.693147	0.693147	0.693147	0.693147	0.693147	0.693147	0.693147	0.693147	0.693147	0.693147	0.693147	0.693147	0.693147	0.693147	0.693147	0.693147	0.693147	0.693147	0.693147	0.693147	0.693147	0.693147	0.693147	0.693147	0.693147	0.693147	0.693147	0.693147	0.693147	0.693147	0.693147	0.693147	0.693147	0.693147	0.693147	0.693147	0.693147	0.693147	0.693147	0.693147	0.693147	0.693147	0.693147	0.693147	0.693147
Pfam PF00238 Ribosomal protein L14p/L23e	0.693147	0.693147	0.693147	0.693147	0.693147	0.693147	0.693147	0.693147	0.693147	0.693147	0.693147	0.693147	0.693147	0.693147	0.693147	0.693147	0.693147	0.693147	0.693147	0.693147	0.693147	0.693147	0.693147	0.693147	0.693147	0.693147	0.693147	0.693147	0.693147	0.693147	0.693147	0.693147	0.693147	0.693147	0.693147	0.693147	0.693147	0.693147	0.693147	0.693147	0.693147	0.693147	0.693147	0.693147	0.693147	0.693147	0.693147	0.693147	0.693147
Pfam PF00252 Ribosomal protein L16p/L10e	0.693147	0.693147	0.693147	0.693147	0.693147	0.693147	0.693147	0.693147	0.693147	0.693147	0.693147	0.693147	0.693147	0.693147	0.693147	0.693147	0.693147	0.693147	0.693147	0.693147	0.693147	0.693147	0.693147	0.693147	0.693147	0.693147	0.693147	0.693147	0.693147	0.693147	0.693147	0.693147	0.693147	0.693147	0.693147	0.693147	0.693147	0.693147	0.693147	0.693147	0.693147	0.693147	0.693147	0.693147	0.693147	0.693147	0.693147	0.693147	0.693147
Pfam PF01196 Ribosomal protein L17	0.693147	0.693147	0.693147	0.693147	0.693147	0.693147	0.693147	0.693147	0.693147	0.693147	0.693147	0.693147	0.693147	0.693147	0.693147	0.693147	0.693147	0.693147	0.693147	0.693147	0.693147	0.693147	0.693147	0	0.693147	0.693147	0.693147	0.693147	0.693147	0.693147	0.693147	0.693147	0.693147	0.693147	0.693147	0.693147	0.693147	0.693147	0.693147	0.693147	0.693147	0.693147	0.693147	0.693147	0.693147	0.693147	0.693147	0.693147	0.693147
Pfam PF00828 Ribosomal protein L18e/L15	0.693147	0.693147	0.693147	0.693147	0.693147	0.693147	0.693147	0.693147	0.693147	0.693147	0.693147	0.693147	0.693147	0.693147	0.693147	0.693147	0.693147	0.693147	0.693147	0.693147	0.693147	0.693147	0.693147	0.693147	0.693147	0.693147	0.693147	0.693147	0.693147	0.693147	0.693147	0.693147	0.693147	0.693147	0.693147	0.693147	0.693147	0.693147	0.693147	0.693147	0.693147	0.693147	0.693147	0.693147	0.693147	0.693147	0.693147	0.693147	0.693147
Pfam PF01245 Ribosomal protein L19	0.693147	0.693147	0.693147	0.693147	0.693147	0.693147	0.693147	0.693147	0.693147	0.693147	0.693147	0.693147	0.693147	0.693147	0.693147	0.693147	0.693147	0.693147	0.693147	0.693147	0.693147	0.693147	0.693147	0.693147	0.693147	0.693147	0.693147	0.693147	0.693147	0.693147	0.693147	0.693147	0.693147	0.693147	0.693147	0.693147	0.693147	0.693147	0.693147	0.693147	0.693147	0.693147	0.693147	0.693147	0.693147	0.693147	0.693147	0.693147	0.693147
Pfam PF00687 Ribosomal protein L1p/L10e family	0.693147	0.693147	0.693147	0.693147	0.693147	0.693147	0.693147	0.693147	0.693147	0.693147	0.693147	0.693147	0.693147	0.693147	0.693147	0.693147	0.693147	0.693147	0.693147	0.693147	0.693147	0.693147	0.693147	0.693147	0.693147	0.693147	0.693147	0.693147	0.693147	0.693147	0.693147	0.693147	0.693147	0.693147	0.693147	0.693147	0.693147	0.693147	0.693147	0.693147	0.693147	0.693147	0.693147	0.693147	0.693147	0.693147	0.693147	0.693147	0.693147
Pfam PF00453 Ribosomal protein L20	0.693147	0.693147	0.693147	0.693147	0.693147	0.693147	0.693147	0.693147	0.693147	0.693147	0.693147	0.693147	0.693147	0.693147	0.693147	0.693147	0.693147	0.693147	0.693147	0.693147	0.693147	0.693147	0.693147	0.693147	0.693147	0.693147	0.693147	0.693147	0.693147	0.693147	0.693147	0.693147	0.693147	0.693147	0.693147	0.693147	0.693147	0.693147	0.693147	0.693147	0.693147	0.693147	0.693147	0.693147	0.693147	0.693147	0.693147	0.693147	0.693147
Pfam PF00237 Ribosomal protein L22p/L17e	0.693147	0.693147	0.693147	0.693147	0.693147	0.693147	0.693147	0.693147	0.693147	0.693147	0.693147	0.693147	0.693147	0.693147	0.693147	0.693147	0.693147	0.693147	0.693147	0.693147	0.693147	0.693147	0.693147	0.693147	0.693147	0.693147	0.693147	0.693147	0.693147	0.693147	0.693147	0.693147	0.693147	0.693147	0.693147	0.693147	0.693147	0.693147	0.693147	0.693147	0.693147	0.693147	0.693147	0.693147	0.693147	0.693147	0.693147	0.693147	0.693147
Pfam PF00276 Ribosomal protein L23	0.693147	0.693147	0.693147	0.693147	0.693147	0.693147	0.693147	0.693147	0.693147	0.693147	0.693147	0.693147	0.693147	0.693147	0.693147	0.693147	0.693147	0.693147	0.693147	0.693147	0.693147	0.693147	0.693147	0.693147	0.693147	0.693147	0.693147	0.693147	0.693147	0.693147	0.693147	0.693147	0.693147	0.693147	0.693147	0.693147	0.693147	0.693147	0.693147	0.693147	0.693147	0.693147	0.693147	0.693147	0.693147	0.693147	0.693147	0.693147	0.693147
Pfam PF00297 Ribosomal protein L3	0.693147	0.693147	0.693147	0.693147	0.693147	0.693147	0.693147	0.693147	0.693147	0.693147	0.693147	0.693147	0.693147	0.693147	0.693147	0.693147	0.693147	0.693147	0.693147	0.693147	0.693147	0.693147	0.693147	0.693147	0.693147	0.693147	0.693147	0.693147	0.693147	0.693147	0.693147	0.693147	0.693147	0.693147	0.693147	0.693147	0.693147	0.693147	0.693147	0.693147	0.693147	0.693147	0.693147	0.693147	0.693147	0.693147	0.693147	0.693147	0.693147
Pfam PF01197 Ribosomal protein L31	0.693147	0.693147	0.693147	0.693147	1.09861	0.693147	0.693147	0.693147	0.693147	0.693147	1.09861	0.693147	0.693147	0.693147	0.693147	1.09861	0.693147	0.693147	0.693147	1.09861	0.693147	0.693147	0.693147	0.693147	0.693147	0.693147	0.693147	0.693147	0.693147	0.693147	0.693147	0.693147	1.09861	0.693147	1.09861	0.693147	1.09861	0.693147	0.693147	0.693147	0.693147	0.693147	0.693147	0.693147	0.693147	1.09861	1.38629	1.09861	0.693147
Pfam PF00471 Ribosomal protein L33	0.693147	0.693147	0.693147	0	0.693147	0.693147	0.693147	0.693147	0.693147	1.09861	1.09861	0.693147	0.693147	0.693147	0.693147	0.693147	0.693147	0.693147	1.38629	0.693147	0.693147	0.693147	0.693147	0.693147	1.09861	0.693147	0.693147	0.693147	0.693147	0.693147	0.693147	0.693147	0.693147	0.693147	1.09861	1.09861	0.693147	0.693147	0.693147	0.693147	0.693147	0.693147	1.38629	0.693147	0.693147	0.693147	1.09861	0.693147	1.09861
Pfam PF00468 Ribosomal protein L34	0.693147	0.693147	0.693147	0	0.693147	0.693147	0.693147	0	0.693147	0.693147	0.693147	0.693147	0.693147	0.693147	0.693147	0.693147	0.693147	0	0.693147	0.693147	0.693147	0	0.693147	0.693147	0.693147	0.693147	0.693147	0.693147	0.693147	0	0.693147	0.693147	0.693147	0.693147	0	0.693147	0.693147	0.693147	0.693147	0.693147	0.693147	0	0.693147	0.693147	0.693147	0.693147	0.693147	0.693147	0.693147
Pfam PF01632 Ribosomal protein L35	0.693147	0.693147	0.693147	0.693147	0.693147	0.693147	0.693147	0.693147	0.693147	0.693147	0.693147	0.693147	0.693147	0.693147	0.693147	0.693147	0.693147	0.693147	0.693147	0.693147	0.693147	0.693147	0.693147	0.693147	0.693147	0.693147	0.693147	0.693147	0.693147	0.693147	0.693147	0.693147	0.693147	0	0.693147	0.693147	0.693147	0.693147	0.693147	0.693147	0.693147	0.693147	0.693147	0.693147	0.693147	0.693147	0.693147	0.693147	0.693147
Pfam PF00444 Ribosomal protein L36	0.693147	0.693147	0.693147	0	1.09861	0.693147	0.693147	0	0.693147	0.693147	0.693147	0.693147	0.693147	0.693147	0	1.09861	0.693147	0.693147	0.693147	1.09861	0.693147	0.693147	0.693147	0.693147	0.693147	0.693147	0.693147	0.693147	0.693147	0	0.693147	0.693147	1.09861	0.693147	0	0.693147	0.693147	0.693147	0	0.693147	0.693147	0.693147	0.693147	0.693147	0.693147	1.09861	0.693147	1.09861	0.693147
Pfam PF00573 Ribosomal protein L4/L1 family	0.693147	0.693147	0.693147	0.693147	0.693147	0.693147	0.693147	0.693147	0.693147	0.693147	0.693147	0.693147	0.693147	0.693147	0.693147	0.693147	0.693147	0.693147	0.693147	0.693147	0.693147	0.693147	0.693147	0.693147	0.693147	0.693147	0.693147	0.693147	0.693147	0.693147	0.693147	0.693147	0.693147	0.693147	0.693147	0.693147	0.693147	0.693147	0.693147	0.693147	0.693147	0.693147	0.693147	0.693147	0.693147	0.693147	0.693147	0.693147	0.693147
Pfam PF00281 Ribosomal protein L5	0.693147	0.693147	0.693147	0.693147	0.693147	0.693147	0.693147	0.693147	0.693147	0.693147	0.693147	0.693147	0.693147	0.693147	0.693147	0.693147	0.693147	0.693147	0.693147	0.693147	0.693147	0.693147	0.693147	0.693147	0.693147	0.693147	0.693147	0.693147	0.693147	0.693147	0.693147	0.693147	0.693147	0.693147	0.693147	0.693147	0.693147	0.693147	0.693147	0.693147	0.693147	0.693147	0.693147	0.693147	0.693147	0.693147	0.693147	0.693147	0.693147
Pfam PF00542 Ribosomal protein L7/L12 C-terminal domain	0.693147	0.693147	0.693147	1.09861	0.693147	0.693147	0.693147	0.693147	0.693147	0.693147	0.693147	0.693147	0.693147	0.693147	0.693147	0.693147	0.693147	0.693147	0.693147	0.693147	0.693147	0.693147	0.693147	0.693147	0.693147	0.693147	0.693147	0.693147	0.693147	0.693147	0.693147	0.693147	0.693147	0.693147	0.693147	0.693147	0.693147	0.693147	0.693147	0.693147	0.693147	0.693147	0.693147	0.693147	0.693147	0.693147	1.09861	0.693147	0.693147
Pfam PF16320 Ribosomal protein L7/L12 dimerisation domain	0.693147	0.693147	0.693147	0.693147	0.693147	0.693147	0.693147	0.693147	0.693147	0.693147	0.693147	0.693147	0.693147	0.693147	0.693147	0.693147	0.693147	0.693147	0.693147	0.693147	0.693147	0.693147	0.693147	0.693147	0.693147	0.693147	0.693147	0.693147	0.693147	0.693147	0.693147	0.693147	0.693147	0.693147	0.693147	0.693147	0.693147	0.693147	0.693147	0.693147	0.693147	0.693147	0.693147	0.693147	0.693147	0.693147	0.693147	0.693147	0.693147
Pfam PF03948 Ribosomal protein L9, C-terminal domain	0.693147	0.693147	0.693147	0.693147	0.693147	0.693147	0.693147	0.693147	0.693147	0.693147	0.693147	0.693147	0.693147	0.693147	0.693147	0.693147	0.693147	0.693147	0.693147	0.693147	0.693147	0.693147	0.693147	0.693147	0.693147	0.693147	0.693147	0.693147	0.693147	0.693147	0.693147	0.693147	0.693147	0.693147	0.693147	0.693147	0.693147	0.693147	0.693147	0.693147	0.693147	0.693147	0.693147	0.693147	0.693147	0.693147	0.693147	0.693147	0.693147
Pfam PF01281 Ribosomal protein L9, N-terminal domain	0.693147	0.693147	0.693147	0.693147	0.693147	0.693147	0.693147	0.693147	0.693147	0.693147	0.693147	0.693147	0.693147	0.693147	0.693147	0.693147	0.693147	0.693147	0.693147	0.693147	0.693147	0.693147	0.693147	0.693147	0.693147	0.693147	0.693147	0.693147	0.693147	0.693147	0.693147	0.693147	0.693147	0.693147	0.693147	0.693147	0.693147	0.693147	0.693147	0.693147	0.693147	0.693147	0.693147	0.693147	0.693147	0.693147	0.693147	0.693147	0.693147
Pfam PF00338 Ribosomal protein S10p/S20e	0.693147	0.693147	0.693147	0.693147	0.693147	0.693147	0.693147	0.693147	0.693147	0.693147	0.693147	0.693147	0.693147	0.693147	0.693147	0.693147	0.693147	0.693147	0.693147	0.693147	0.693147	0.693147	0.693147	0.693147	0.693147	0.693147	0.693147	0.693147	0.693147	0.693147	0.693147	0.693147	0.693147	0.693147	0.693147	0.693147	0.693147	0.693147	0.693147	0.693147	0.693147	0.693147	0.693147	0.693147	0.693147	0.693147	0.693147	0.693147	0.693147
Pfam PF00411 Ribosomal protein S11	0.693147	0.693147	0.693147	0.693147	0.693147	0.693147	0.693147	0.693147	0.693147	0.693147	0.693147	0.693147	0.693147	0.693147	0.693147	0.693147	0.693147	0.693147	0.693147	0.693147	0.693147	0.693147	0.693147	0.693147	0.693147	0.693147	0.693147	0.693147	0.693147	0.693147	0.693147	0.693147	0.693147	0.693147	0.693147	0.693147	0.693147	0.693147	0.693147	0.693147	0.693147	0.693147	0.693147	0.693147	0.693147	0.693147	0.693147	0.693147	0.693147
Pfam PF00164 Ribosomal protein S12/S23	0.693147	0.693147	0.693147	0.693147	0.693147	0.693147	1.09861	0.693147	0.693147	0.693147	0.693147	0.693147	0.693147	0.693147	0.693147	0.693147	0.693147	0.693147	0.693147	0.693147	0.693147	0.693147	0.693147	0.693147	0.693147	0.693147	0.693147	0.693147	0.693147	0.693147	0.693147	0.693147	0.693147	0.693147	0.693147	0.693147	0.693147	0.693147	0.693147	0.693147	0.693147	0.693147	0.693147	0.693147	0.693147	0.693147	0.693147	0.693147	0.693147
Pfam PF00416 Ribosomal protein S13/S18	0.693147	0.693147	0.693147	0.693147	0.693147	0.693147	0.693147	0.693147	0.693147	0.693147	0.693147	0.693147	0.693147	0.693147	0.693147	0.693147	0.693147	0.693147	0.693147	0.693147	0.693147	0.693147	0.693147	0.693147	0.693147	1.09861	1.09861	1.09861	0.693147	0.693147	0.693147	0.693147	0.693147	0.693147	0.693147	0.693147	0.693147	0.693147	0.693147	0.693147	0.693147	0.693147	0.693147	0.693147	0.693147	0.693147	0.693147	0.693147	0.693147
Pfam PF00253 Ribosomal protein S14p/S29e	0.693147	0.693147	0.693147	0.693147	0.693147	0.693147	0.693147	0	0.693147	1.09861	1.09861	0.693147	0.693147	0.693147	0	0.693147	0.693147	0.693147	1.09861	0.693147	0.693147	0.693147	0.693147	1.09861	1.09861	0.693147	0.693147	0.693147	0.693147	0	0.693147	0.693147	0.693147	0.693147	1.09861	1.09861	0.693147	0.693147	0.693147	0.693147	0.693147	0.693147	0.693147	0.693147	0.693147	0.693147	1.09861	0.693147	1.09861
Pfam PF00312 Ribosomal protein S15	0.693147	0.693147	1.09861	0.693147	0.693147	0.693147	0.693147	0.693147	0.693147	0.693147	0.693147	0.693147	0.693147	0.693147	0.693147	0.693147	0.693147	0.693147	0.693147	0.693147	0.693147	0.693147	0.693147	0.693147	0.693147	0.693147	0.693147	0.693147	0.693147	0.693147	0.693147	0.693147	0.693147	0.693147	0.693147	0.693147	0.693147	0.693147	0.693147	0.693147	0.693147	0.693147	0.693147	0.693147	0.693147	0.693147	0.693147	0.693147	0.693147
Pfam PF00886 Ribosomal protein S16	0.693147	0.693147	0.693147	0.693147	0.693147	0.693147	0.693147	0.693147	0.693147	0.693147	0.693147	0.693147	0.693147	0.693147	0.693147	0.693147	0.693147	0.693147	0.693147	0.693147	0.693147	0.693147	0.693147	0.693147	0.693147	0.693147	0.693147	0.693147	0.693147	0.693147	0.693147	0.693147	0.693147	0.693147	0.693147	0.693147	0.693147	0.693147	0.693147	0.693147	0.693147	0.693147	0.693147	0.693147	0.693147	0.693147	0.693147	0.693147	0.693147
Pfam PF00366 Ribosomal protein S17	0.693147	0.693147	0.693147	0.693147	0.693147	0.693147	0.693147	0.693147	0.693147	0.693147	0.693147	0.693147	0.693147	0.693147	0.693147	0.693147	0.693147	0.693147	0.693147	0.693147	0.693147	0.693147	0.693147	0.693147	0.693147	0.693147	0.693147	0.693147	0.693147	0.693147	0.693147	0.693147	0.693147	0.693147	0.693147	0.693147	0.693147	0.693147	0.693147	0.693147	0.693147	0.693147	0.693147	0.693147	0.693147	0.693147	0.693147	0.693147	0.693147
Pfam PF01084 Ribosomal protein S18	0.693147	0.693147	0.693147	0.693147	0.693147	0.693147	0.693147	0.693147	0.693147	1.09861	0.693147	0.693147	0.693147	0.693147	0.693147	0.693147	0.693147	0.693147	0.693147	0.693147	0.693147	0.693147	0.693147	0.693147	0.693147	0.693147	0.693147	0.693147	0.693147	0.693147	0.693147	0.693147	0.693147	0.693147	1.09861	1.09861	0.693147	0.693147	0.693147	0.693147	0.693147	0.693147	0.693147	0.693147	0.693147	0.693147	1.09861	0.693147	0.693147
Pfam PF00203 Ribosomal protein S19	0.693147	0.693147	0.693147	0.693147	0.693147	0.693147	0.693147	0.693147	0.693147	0.693147	0.693147	0.693147	0.693147	0.693147	0	0.693147	0.693147	0.693147	0.693147	0.693147	0.693147	0.693147	0.693147	0.693147	0.693147	0.693147	0.693147	0.693147	0.693147	0.693147	0.693147	0.693147	0.693147	0.693147	0.693147	0.693147	0.693147	0.693147	0.693147	0.693147	0.693147	0.693147	0.693147	0.693147	0.693147	0.693147	0.693147	0.693147	0.693147
Pfam PF00318 Ribosomal protein S2	0.693147	0.693147	0.693147	0.693147	0.693147	0.693147	0.693147	0.693147	0.693147	0.693147	0.693147	0.693147	0.693147	0.693147	0.693147	0.693147	0.693147	0.693147	0.693147	0.693147	0.693147	0.693147	0.693147	0.693147	0.693147	0.693147	0.693147	0.693147	0.693147	0.693147	0.693147	0.693147	0.693147	0.693147	0.693147	0.693147	0.693147	0.693147	0.693147	0.693147	0.693147	0.693147	0.693147	0.693147	0.693147	0.693147	0.693147	0.693147	0.693147
Pfam PF01649 Ribosomal protein S20	0.693147	0.693147	0.693147	0.693147	0.693147	0.693147	0.693147	0	0.693147	0.693147	0.693147	0.693147	0.693147	0.693147	0.693147	0.693147	0.693147	0.693147	0.693147	0.693147	0.693147	0.693147	0.693147	0.693147	0.693147	0.693147	0.693147	0.693147	0.693147	0.693147	0.693147	0.693147	0.693147	0.693147	0.693147	0.693147	0.693147	0.693147	0.693147	0.693147	0.693147	0.693147	0.693147	0.693147	0.693147	0.693147	0.693147	0.693147	0.693147
Pfam PF00189 Ribosomal protein S3, C-terminal domain	0.693147	0.693147	0.693147	0.693147	0.693147	0.693147	0.693147	0.693147	0.693147	0.693147	0.693147	0.693147	0.693147	0.693147	0.693147	0.693147	0.693147	0.693147	0.693147	0.693147	0.693147	0.693147	0.693147	0.693147	0.693147	0.693147	0.693147	0.693147	0.693147	0.693147	0.693147	0.693147	0.693147	0.693147	0.693147	0.693147	0.693147	0.693147	0.693147	0.693147	0.693147	0.693147	0.693147	0.693147	0.693147	0.693147	0.693147	0.693147	0.693147
Pfam PF00163 Ribosomal protein S4/S9 N-terminal domain	0.693147	0.693147	0.693147	0.693147	0.693147	0.693147	0.693147	0.693147	0.693147	0.693147	0.693147	0.693147	0.693147	0.693147	0.693147	0.693147	0.693147	0.693147	0.693147	0.693147	0.693147	0.693147	0.693147	0.693147	0.693147	0.693147	0.693147	0.693147	0.693147	0.693147	0.693147	0.693147	0.693147	0.693147	0.693147	0.693147	0.693147	0.693147	0.693147	0.693147	0.693147	0.693147	0.693147	1.38629	0.693147	0.693147	0.693147	0.693147	0.693147
Pfam PF03719 Ribosomal protein S5, C-terminal domain	0.693147	0.693147	0.693147	0.693147	0.693147	0.693147	0.693147	0.693147	0.693147	0.693147	0.693147	0.693147	0.693147	0.693147	0.693147	0.693147	0.693147	0.693147	0.693147	0.693147	0.693147	0.693147	0.693147	0.693147	0.693147	0.693147	0.693147	0.693147	0.693147	0.693147	0.693147	0.693147	0.693147	0.693147	0.693147	0.693147	0.693147	0.693147	0.693147	0.693147	0.693147	0.693147	0.693147	0.693147	0.693147	0.693147	0.693147	0.693147	0.693147
Pfam PF00333 Ribosomal protein S5, N-terminal domain	0.693147	0.693147	0.693147	0.693147	0.693147	0.693147	0.693147	0.693147	0.693147	0.693147	0.693147	0.693147	0.693147	0.693147	0.693147	0.693147	0.693147	0.693147	0.693147	0.693147	0.693147	0.693147	0.693147	0.693147	0.693147	0.693147	0.693147	0.693147	0.693147	0.693147	0.693147	0.693147	0.693147	0.693147	0.693147	0.693147	0.693147	0.693147	0.693147	0.693147	0.693147	0.693147	0.693147	0.693147	0.693147	0.693147	0.693147	0.693147	0.693147
Pfam PF01250 Ribosomal protein S6	0.693147	0.693147	0.693147	0.693147	0.693147	0.693147	0.693147	0.693147	0.693147	0.693147	0.693147	0.693147	0.693147	0.693147	0.693147	0.693147	0.693147	0.693147	0.693147	0.693147	0.693147	0.693147	0.693147	0.693147	0.693147	0.693147	0.693147	0.693147	0.693147	0.693147	0.693147	0.693147	0.693147	0.693147	0.693147	0.693147	0.693147	0.693147	0.693147	0.693147	0.693147	0.693147	0.693147	0.693147	0.693147	0.693147	0.693147	0.693147	0.693147
Pfam PF00177 Ribosomal protein S7p/S5e	0.693147	0.693147	0.693147	0.693147	0.693147	0.693147	1.09861	0.693147	0.693147	0.693147	0.693147	0.693147	0.693147	0.693147	0.693147	0.693147	0.693147	0.693147	0.693147	0.693147	0.693147	0.693147	0.693147	0.693147	0.693147	0.693147	0.693147	0.693147	0.693147	0.693147	0.693147	0.693147	0.693147	0.693147	0.693147	0.693147	0.693147	0.693147	0.693147	0.693147	0.693147	0.693147	0.693147	0.693147	0.693147	0.693147	0.693147	0.693147	0.693147
Pfam PF00410 Ribosomal protein S8	0.693147	0.693147	0.693147	0.693147	0.693147	0.693147	0.693147	0.693147	0.693147	0.693147	0.693147	0.693147	0.693147	0.693147	0.693147	0.693147	0.693147	0.693147	0.693147	0.693147	0.693147	0.693147	0.693147	0.693147	0.693147	0.693147	0.693147	0.693147	0.693147	0.693147	0.693147	0.693147	0.693147	0.693147	0.693147	0.693147	0.693147	0.693147	0.693147	0.693147	0.693147	0.693147	0.693147	0.693147	0.693147	0.693147	0.693147	0.693147	0.693147
Pfam PF00380 Ribosomal protein S9/S16	0.693147	0.693147	0.693147	0.693147	0.693147	0.693147	0.693147	0.693147	0.693147	0.693147	0.693147	0.693147	0.693147	0.693147	0.693147	0.693147	0.693147	0.693147	0.693147	0.693147	0.693147	0.693147	0.693147	0.693147	0.693147	0.693147	0.693147	0.693147	0.693147	0.693147	0.693147	0.693147	0.693147	0.693147	0.693147	0.693147	0.693147	0.693147	0.693147	0.693147	0.693147	0.693147	0.693147	0.693147	0.693147	0.693147	0.693147	0.693147	0.693147
Pfam PF14693 Ribosomal protein TL5, C-terminal domain	0.693147	0.693147	0	0	0	0.693147	0	0.693147	0.693147	0.693147	0.693147	0.693147	0	0.693147	0.693147	0.693147	0	0.693147	0	0	0.693147	0.693147	0.693147	0	0.693147	0.693147	0.693147	0.693147	0.693147	0.693147	0.693147	0.693147	0	0.693147	0.693147	0.693147	0.693147	0.693147	0.693147	0.693147	0.693147	0.693147	0	0	0.693147	0	0.693147	0	0.693147
Pfam PF02410 Ribosomal silencing factor during starvation	0.693147	0.693147	0.693147	0.693147	0.693147	0.693147	0.693147	0.693147	0.693147	0.693147	0.693147	0.693147	0	0.693147	0.693147	0.693147	0	0.693147	0.693147	0.693147	0.693147	0.693147	0.693147	0.693147	0.693147	0.693147	0.693147	0.693147	0.693147	0.693147	0.693147	0.693147	0.693147	0.693147	0.693147	0.693147	0.693147	0.693147	0	0.693147	0.693147	0.693147	0.693147	0	0.693147	0.693147	0.693147	0.693147	0.693147
Pfam PF01765 Ribosome recycling factor	0.693147	0.693147	0.693147	0.693147	0.693147	0.693147	0.693147	0.693147	0.693147	0.693147	0.693147	0.693147	0.693147	0.693147	0.693147	0.693147	0.693147	0.693147	0.693147	0.693147	0.693147	0.693147	0.693147	0.693147	0.693147	0.693147	0.693147	0.693147	0.693147	0.693147	0.693147	0.693147	0.693147	0.693147	0.693147	0.693147	0.693147	0.693147	0.693147	0.693147	0.693147	0.693147	0.693147	0.693147	0.693147	0.693147	0.693147	0.693147	0.693147
Pfam PF02033 Ribosome-binding factor A	0.693147	0.693147	0.693147	0.693147	0.693147	0.693147	0.693147	0.693147	0.693147	0.693147	0.693147	0.693147	0.693147	0.693147	0.693147	0.693147	0.693147	0.693147	0.693147	0.693147	0.693147	0.693147	0.693147	0.693147	0.693147	0.693147	0.693147	0.693147	0.693147	0.693147	0	0.693147	0.693147	0.693147	0.693147	0.693147	0.693147	0.693147	0.693147	0.693147	0.693147	0.693147	0.693147	0.693147	0.693147	0.693147	0.693147	0.693147	0.693147
Pfam PF00834 Ribulose-phosphate 3 epimerase family	0.693147	0.693147	0.693147	0.693147	1.38629	0.693147	0.693147	0.693147	0.693147	0.693147	0.693147	0	0.693147	0.693147	0.693147	0.693147	0.693147	0.693147	0.693147	1.09861	0.693147	1.09861	0.693147	0.693147	0.693147	0.693147	0.693147	0.693147	0.693147	0.693147	0.693147	0.693147	0.693147	0.693147	0.693147	0.693147	0.693147	0.693147	0.693147	0.693147	0.693147	0.693147	1.09861	0.693147	0.693147	0.693147	0.693147	1.38629	1.94591
Pfam PF01330 RuvA N terminal domain	0.693147	0.693147	0.693147	0.693147	0.693147	0.693147	0	0.693147	0.693147	0.693147	0.693147	0.693147	0	0.693147	0.693147	0.693147	0	0.693147	0.693147	0.693147	0.693147	0.693147	0.693147	0.693147	0.693147	0.693147	0.693147	0.693147	0.693147	0.693147	0.693147	0.693147	0.693147	0.693147	0.693147	0.693147	0.693147	0.693147	0.693147	0.693147	0.693147	0.693147	0.693147	0.693147	0.693147	0.693147	0.693147	0.693147	0.693147
Pfam PF10672 S-adenosylmethionine-dependent methyltransferase	0.693147	0.693147	0	0	1.09861	0	1.09861	0	0.693147	0	0.693147	0	0	0	1.09861	1.38629	0.693147	0.693147	0.693147	0.693147	0	0	0	0.693147	0.693147	0	0	0	0.693147	0	0.693147	1.09861	0.693147	1.09861	0	0	0.693147	1.38629	0.693147	0.693147	0	0	0.693147	0	0.693147	1.09861	0	1.09861	0.693147
Pfam PF07517 SecA DEAD-like domain	0.693147	0.693147	0.693147	0.693147	0.693147	0.693147	0.693147	0.693147	0.693147	1.09861	0.693147	0.693147	0.693147	0.693147	0.693147	0.693147	0.693147	0.693147	0.693147	0.693147	1.09861	0.693147	0.693147	0.693147	1.09861	0.693147	0.693147	0.693147	0.693147	0.693147	0.693147	0.693147	0.693147	0.693147	1.09861	1.09861	0.693147	0.693147	0.693147	0.693147	0.693147	0.693147	1.09861	0.693147	0.693147	0.693147	1.09861	0.693147	1.09861
Pfam PF07516 SecA Wing and Scaffold domain	0.693147	0.693147	0.693147	0.693147	0.693147	0.693147	0.693147	0.693147	0.693147	1.09861	0.693147	0.693147	0.693147	0.693147	0.693147	0.693147	0.693147	0.693147	0.693147	0.693147	1.09861	0.693147	0.693147	0.693147	1.09861	0.693147	0.693147	0.693147	0.693147	0.693147	0.693147	0.693147	0.693147	0.693147	1.09861	1.09861	0.693147	0.693147	0.693147	0.693147	0.693147	0.693147	1.09861	0.693147	0.693147	0.693147	1.09861	0.693147	1.09861
Pfam PF01043 SecA preprotein cross-linking domain	0.693147	0.693147	0.693147	0.693147	0.693147	0.693147	0.693147	0.693147	0.693147	1.09861	0.693147	0.693147	0.693147	0.693147	0.693147	0.693147	0.693147	0.693147	0.693147	0.693147	1.09861	0.693147	0.693147	0.693147	1.09861	0.693147	0.693147	0.693147	0.693147	0.693147	0.693147	0.693147	0.693147	0.693147	1.09861	1.09861	0.693147	0.693147	0.693147	0.693147	0.693147	0.693147	1.09861	0.693147	0.693147	0.693147	1.09861	0.693147	1.09861
Pfam PF00584 SecE/Sec61-gamma subunits of protein translocation complex	0.693147	0.693147	0.693147	0.693147	0.693147	0.693147	0.693147	0.693147	0.693147	0.693147	0.693147	0.693147	0.693147	0.693147	0.693147	0.693147	0.693147	0.693147	0.693147	0.693147	0.693147	0.693147	0.693147	0.693147	0.693147	0.693147	0.693147	0.693147	0.693147	0.693147	0.693147	0.693147	0.693147	0.693147	0.693147	0.693147	0.693147	0.693147	0.693147	0.693147	0.693147	0.693147	0.693147	0.693147	0.693147	0.693147	0.693147	0.693147	0.693147
Pfam PF00344 SecY translocase	0.693147	0.693147	0.693147	0.693147	0.693147	0.693147	0.693147	0.693147	0.693147	0.693147	0.693147	0.693147	0.693147	0.693147	0.693147	0.693147	0.693147	0.693147	0.693147	0.693147	0.693147	0.693147	0.693147	0.693147	1.09861	0.693147	0.693147	0.693147	0.693147	0.693147	0.693147	0.693147	0.693147	0.693147	0.693147	0.693147	0.693147	0.693147	0.693147	0.693147	0.693147	0.693147	1.09861	0.693147	0.693147	0.693147	0.693147	0.693147	0.693147
Pfam PF02403 Seryl-tRNA synthetase N-terminal domain	0.693147	0.693147	0.693147	0.693147	0.693147	0.693147	0.693147	0.693147	0.693147	0.693147	0.693147	0.693147	0.693147	0.693147	0.693147	0.693147	0.693147	0.693147	0.693147	0.693147	0.693147	0.693147	0.693147	0.693147	0.693147	0.693147	0.693147	0.693147	0.693147	0.693147	0.693147	0.693147	0.693147	0.693147	0.693147	0.693147	0.693147	0.693147	0.693147	0.693147	0.693147	0.693147	0.693147	1.09861	0.693147	0.693147	1.09861	0.693147	0.693147
Pfam PF01488 Shikimate / quinate 5-dehydrogenase	0.693147	0.693147	0.693147	1.38629	1.09861	0.693147	1.09861	0	0.693147	0.693147	1.09861	0	0	1.09861	1.09861	1.09861	0.693147	0.693147	0	1.09861	0.693147	0.693147	0.693147	0	1.09861	1.09861	1.09861	1.09861	0.693147	0	1.09861	1.09861	0.693147	1.09861	0.693147	0.693147	1.09861	1.38629	0	0.693147	1.09861	0	0	1.09861	0.693147	1.09861	0.693147	1.09861	1.09861
Pfam PF08501 Shikimate dehydrogenase substrate binding domain	0.693147	0.693147	1.09861	0.693147	1.09861	0.693147	0.693147	0	0.693147	0.693147	0.693147	0	0	0.693147	0.693147	1.09861	0.693147	0.693147	0.693147	1.09861	0.693147	0.693147	0.693147	1.09861	0.693147	0.693147	0.693147	0.693147	0.693147	0.693147	0.693147	0.693147	0.693147	0.693147	0.693147	0.693147	0.693147	1.79176	0.693147	0.693147	0.693147	0	0.693147	0.693147	0.693147	1.09861	1.09861	1.38629	1.38629
Pfam PF01202 Shikimate kinase	0.693147	0.693147	0.693147	0.693147	1.60944	0.693147	0.693147	0	0.693147	0.693147	0.693147	0	0	0.693147	0.693147	0.693147	0.693147	0.693147	0.693147	1.09861	0.693147	1.60944	0.693147	0.693147	0.693147	0.693147	0.693147	0.693147	0.693147	0.693147	1.09861	0.693147	0.693147	0.693147	1.09861	0.693147	1.09861	1.09861	0.693147	1.09861	0.693147	0	0.693147	0.693147	0.693147	1.60944	1.38629	1.60944	0.693147
Pfam PF03979 Sigma-70 factor, region 1.1	0.693147	0.693147	0.693147	0	0.693147	0	0.693147	0.693147	0.693147	0	0.693147	0.693147	0	0	0.693147	0.693147	0.693147	0.693147	0.693147	0.693147	0	0.693147	0.693147	0.693147	0.693147	0.693147	0.693147	0.693147	0	0	0.693147	0.693147	0.693147	0.693147	0	0	0.693147	0.693147	0	0.693147	0.693147	0.693147	0.693147	0.693147	0.693147	0.693147	0	0.693147	0.693147
Pfam PF00140 Sigma-70 factor, region 1.2	0.693147	0.693147	1.09861	1.79176	1.09861	0.693147	1.09861	1.09861	0.693147	1.09861	0.693147	1.09861	0	0.693147	0.693147	1.38629	0.693147	0.693147	0.693147	1.09861	1.09861	1.09861	1.09861	0.693147	0.693147	1.09861	1.09861	1.09861	0	0.693147	1.09861	1.38629	1.09861	1.38629	1.09861	1.09861	1.09861	1.09861	0.693147	1.38629	1.38629	1.09861	0.693147	0.693147	1.09861	1.38629	1.38629	1.09861	0.693147
Pfam PF01252 Signal peptidase (SPase) II	0.693147	0.693147	0.693147	0.693147	0.693147	0.693147	0.693147	0.693147	0.693147	0.693147	0.693147	0.693147	0.693147	0.693147	0.693147	0.693147	0.693147	0.693147	0.693147	0.693147	0.693147	0.693147	0.693147	0.693147	0.693147	0.693147	0.693147	0.693147	0.693147	0.693147	0.693147	0.693147	0.693147	0.693147	0.693147	0.693147	0.693147	0.693147	0.693147	0.693147	0.693147	0.693147	0.693147	0.693147	0.693147	0.693147	0.693147	0.693147	1.09861
Pfam PF02978 Signal peptide binding domain	0.693147	0.693147	0.693147	0.693147	0.693147	0.693147	0.693147	0.693147	0.693147	0.693147	0.693147	0.693147	0.693147	0.693147	0.693147	0.693147	0.693147	0.693147	0.693147	0.693147	0.693147	0.693147	0.693147	0.693147	0.693147	0.693147	0.693147	0.693147	0.693147	0	0.693147	0.693147	0.693147	0.693147	0.693147	0.693147	0.693147	0.693147	0.693147	0.693147	0.693147	0.693147	0.693147	0.693147	0.693147	0.693147	0.693147	0.693147	0.693147
Pfam PF00436 Single-strand binding protein family	0.693147	0.693147	1.09861	1.09861	1.09861	0.693147	0.693147	1.09861	0.693147	1.09861	1.09861	0.693147	0.693147	0.693147	1.79176	0.693147	0.693147	0.693147	1.60944	1.09861	0.693147	0.693147	0.693147	0.693147	1.38629	0.693147	0.693147	0.693147	1.09861	0.693147	0.693147	1.09861	1.38629	1.09861	1.09861	1.09861	0.693147	0.693147	0.693147	0.693147	0.693147	0.693147	1.09861	1.60944	0.693147	1.09861	1.09861	1.09861	1.38629
Pfam PF01668 SmpB protein	0.693147	0.693147	0.693147	0.693147	0.693147	0.693147	0.693147	0.693147	0.693147	0.693147	0.693147	0.693147	0.693147	0.693147	0.693147	0.693147	0.693147	0.693147	0.693147	0.693147	0.693147	0.693147	0.693147	0.693147	0.693147	0.693147	0.693147	0.693147	0.693147	0.693147	0.693147	0.693147	0.693147	0.693147	0.693147	0.693147	0.693147	0.693147	0.693147	0.693147	0.693147	0.693147	0.693147	0.693147	0.693147	0.693147	0.693147	0.693147	0.693147
Pfam PF08323 Starch synthase catalytic domain	0.693147	0.693147	0.693147	1.09861	0.693147	0	0.693147	0	0.693147	0	0.693147	0	0	0	0	0.693147	0	0.693147	0.693147	0.693147	0.693147	0.693147	0	0	0	0.693147	0.693147	0	0.693147	0	0.693147	1.09861	0	0	0.693147	0	0	0.693147	0.693147	0.693147	0	0	0.693147	0.693147	0.693147	0.693147	0	0.693147	0
Pfam PF01103 Surface antigen	0.693147	0.693147	1.09861	1.09861	1.09861	0.693147	1.09861	0.693147	0.693147	0	0	0.693147	0	0.693147	1.09861	1.60944	0.693147	0.693147	0	1.09861	0	1.09861	1.38629	0	0	1.09861	1.09861	1.09861	1.38629	0	1.09861	1.38629	1.09861	1.09861	0	0	1.09861	1.60944	1.09861	0.693147	1.09861	0.693147	0	0	1.09861	1.09861	0	1.09861	0
Pfam PF01975 Survival protein SurE	0.693147	0.693147	0.693147	1.09861	0.693147	0.693147	0.693147	0.693147	0.693147	0	0	0	0	0.693147	0.693147	0.693147	0	0.693147	0	0.693147	0	0.693147	0.693147	0	0	0.693147	0.693147	0.693147	0.693147	0.693147	0.693147	0.693147	0.693147	0.693147	0	0	0.693147	0.693147	0.693147	0	0.693147	0.693147	0	0	0.693147	0.693147	0	0.693147	0
Pfam PF03461 TRCF domain	0.693147	0.693147	0.693147	0.693147	0.693147	0.693147	0	0.693147	0.693147	0.693147	0.693147	0.693147	0	0.693147	0.693147	0.693147	0.693147	0.693147	0.693147	0.693147	0.693147	0.693147	0.693147	0.693147	0.693147	0.693147	0.693147	0.693147	0.693147	0.693147	0.693147	0.693147	0.693147	0.693147	0.693147	0.693147	0.693147	0.693147	0.693147	0.693147	0.693147	0	0.693147	0.693147	0.693147	0.693147	0.693147	0.693147	0.693147
Pfam PF01026 TatD related DNase	0.693147	0.693147	1.38629	0.693147	1.38629	0.693147	0.693147	1.09861	0.693147	0.693147	0.693147	0.693147	0.693147	0.693147	1.09861	1.38629	0.693147	0.693147	0.693147	1.09861	0.693147	0.693147	0.693147	0.693147	0.693147	1.09861	1.09861	1.09861	0.693147	0.693147	0.693147	1.09861	1.38629	0.693147	0.693147	0.693147	1.09861	1.38629	1.09861	1.38629	0.693147	0.693147	0.693147	1.09861	0.693147	1.09861	0.693147	1.38629	1.09861
Pfam PF01300 Telomere recombination	0.693147	0.693147	1.09861	1.60944	1.38629	0.693147	1.09861	0.693147	0.693147	0.693147	0.693147	0.693147	0.693147	0.693147	0.693147	1.09861	0.693147	0.693147	0.693147	1.09861	0.693147	0.693147	0.693147	0.693147	1.09861	1.09861	1.09861	1.09861	1.09861	1.09861	1.09861	1.09861	1.09861	1.38629	0.693147	0.693147	1.09861	1.09861	1.09861	0.693147	1.09861	0.693147	0.693147	1.09861	0.693147	1.09861	1.09861	1.38629	0.693147
Pfam PF02882 Tetrahydrofolate dehydrogenase/cyclohydrolase, NAD(P)-binding domain	0.693147	0.693147	0.693147	0.693147	0.693147	0.693147	0.693147	0.693147	0.693147	0.693147	0.693147	0.693147	0.693147	0.693147	0.693147	0.693147	0.693147	0.693147	0.693147	0.693147	0.693147	1.09861	0.693147	0.693147	0.693147	0.693147	1.09861	1.09861	0.693147	0.693147	0.693147	1.09861	0.693147	0.693147	0.693147	0.693147	0.693147	1.09861	0.693147	0.693147	0.693147	0.693147	0.693147	0.693147	1.09861	0.693147	1.09861	0.693147	0.693147
Pfam PF00763 Tetrahydrofolate dehydrogenase/cyclohydrolase, catalytic domain	0.693147	0.693147	0.693147	0.693147	0.693147	0.693147	0.693147	0.693147	0.693147	0.693147	0.693147	0.693147	0	0.693147	0.693147	0.693147	0.693147	0.693147	0.693147	0.693147	0.693147	1.09861	0.693147	0.693147	0.693147	0.693147	1.09861	1.09861	0.693147	0.693147	0.693147	1.09861	0.693147	0.693147	0.693147	0.693147	0.693147	1.09861	0.693147	0.693147	0.693147	0.693147	0.693147	0.693147	1.09861	0.693147	1.09861	0.693147	0.693147
Pfam PF02367 Threonylcarbamoyl adenosine biosynthesis protein TsaE	0.693147	0.693147	0.693147	0.693147	0.693147	0.693147	0.693147	0.693147	0.693147	0.693147	0.693147	0.693147	0	0.693147	0.693147	0.693147	0	0.693147	0.693147	0.693147	0.693147	0.693147	0.693147	0.693147	0.693147	0.693147	0.693147	0.693147	0.693147	0.693147	0.693147	0.693147	0.693147	0.693147	0.693147	0.693147	0.693147	0.693147	0.693147	0.693147	0.693147	0	0.693147	0.693147	0.693147	0.693147	0.693147	0.693147	0.693147
Pfam PF02223 Thymidylate kinase	0.693147	0.693147	0.693147	0.693147	0.693147	0.693147	0.693147	0.693147	0.693147	0.693147	1.09861	0.693147	0.693147	0.693147	0.693147	0.693147	0.693147	0.693147	0.693147	0.693147	0.693147	0.693147	0.693147	0.693147	0.693147	0.693147	0.693147	0.693147	0.693147	0.693147	0.693147	1.09861	0.693147	0.693147	0.693147	0.693147	0.693147	0.693147	0	0.693147	0.693147	0.693147	0.693147	0	0.693147	0.693147	0.693147	0.693147	0.693147
Pfam PF13662 Toprim domain	0.693147	0.693147	1.09861	1.09861	1.09861	0.693147	1.09861	1.09861	1.09861	1.09861	1.09861	0	0.693147	1.09861	1.60944	1.09861	0	0.693147	1.09861	1.09861	1.09861	1.09861	1.09861	1.38629	1.09861	1.09861	1.09861	1.09861	1.09861	1.09861	1.09861	0.693147	1.09861	1.09861	1.09861	1.09861	1.09861	1.38629	1.09861	1.09861	1.09861	1.60944	1.38629	1.38629	1.09861	1.09861	1.09861	0.693147	1.38629
Pfam PF00923 Transaldolase	0.693147	0.693147	0.693147	0.693147	1.60944	0.693147	0.693147	0	0.693147	0.693147	0.693147	0	0	0.693147	0	0.693147	0.693147	0.693147	0	1.09861	0.693147	0.693147	0.693147	1.38629	0.693147	0.693147	0.693147	0.693147	0.693147	0.693147	0.693147	0.693147	0.693147	0	0.693147	0.693147	0.693147	0.693147	0.693147	0	0.693147	0.693147	0.693147	0.693147	0.693147	1.09861	1.09861	1.38629	1.79176
Pfam PF01272 Transcription elongation factor, GreA/GreB, C-term	0.693147	0.693147	1.09861	0	1.38629	0.693147	0	0.693147	0.693147	1.09861	0.693147	0.693147	0.693147	0.693147	0.693147	1.38629	0.693147	0.693147	0.693147	1.09861	0.693147	1.38629	1.09861	0.693147	0.693147	1.38629	1.38629	1.09861	0.693147	0.693147	0.693147	1.79176	1.09861	0.693147	1.09861	1.09861	1.09861	1.79176	0.693147	0.693147	0.693147	0.693147	0.693147	1.38629	1.09861	1.38629	0.693147	1.38629	0.693147
Pfam PF03449 Transcription elongation factor, N-terminal	0.693147	0.693147	1.09861	0	1.09861	0.693147	0	0.693147	0.693147	0.693147	0.693147	0.693147	0.693147	0.693147	0.693147	1.09861	0.693147	0.693147	0.693147	1.09861	0.693147	0.693147	0.693147	0.693147	0.693147	1.09861	1.09861	1.09861	0.693147	0.693147	0.693147	1.09861	1.09861	0.693147	0.693147	0.693147	1.09861	1.09861	0.693147	0.693147	0.693147	0.693147	0.693147	1.38629	0.693147	1.09861	0.693147	1.09861	0.693147
Pfam PF02357 Transcription termination factor nusG	0.693147	0.693147	0.693147	0.693147	1.09861	0.693147	0.693147	0.693147	0.693147	0.693147	0.693147	0.693147	0.693147	0.693147	0.693147	0.693147	0.693147	0.693147	0.693147	0.693147	0.693147	1.09861	0.693147	0.693147	0.693147	0.693147	0.693147	0.693147	1.09861	0.693147	0.693147	0.693147	0.693147	0.693147	0.693147	0.693147	0.693147	0.693147	0.693147	1.09861	1.09861	0.693147	0.693147	0.693147	0.693147	1.09861	0.693147	1.09861	0.693147
Pfam PF01709 Transcriptional regulator	0.693147	0.693147	0.693147	0.693147	1.09861	0.693147	0.693147	0.693147	0.693147	0.693147	1.09861	0.693147	0.693147	0.693147	0.693147	0.693147	0	0.693147	0.693147	0.693147	0.693147	0.693147	0.693147	0.693147	0.693147	0.693147	0.693147	0.693147	0.693147	0.693147	0.693147	0.693147	0.693147	0.693147	0.693147	0.693147	0.693147	1.09861	0.693147	0.693147	0.693147	0.693147	0.693147	0.693147	0.693147	0.693147	0.693147	1.09861	1.09861
Pfam PF01176 Translation initiation factor 1A / IF-1	0.693147	0.693147	0.693147	0.693147	0.693147	0.693147	0.693147	0.693147	0.693147	0.693147	0.693147	0.693147	0.693147	0.693147	0.693147	0.693147	0.693147	0.693147	0.693147	0.693147	0.693147	0.693147	0.693147	0.693147	0.693147	1.09861	1.09861	1.09861	0.693147	0.693147	1.09861	0.693147	0.693147	0.693147	0.693147	0.693147	0.693147	0.693147	0.693147	0.693147	0.693147	0.693147	0.693147	0.693147	0.693147	0.693147	1.09861	0.693147	0.693147
Pfam PF04760 Translation initiation factor IF-2, N-terminal region	0.693147	0.693147	0.693147	1.09861	1.09861	0.693147	1.09861	0.693147	0.693147	1.09861	1.09861	0.693147	0.693147	1.09861	0.693147	0.693147	0.693147	0.693147	1.38629	0.693147	1.09861	0.693147	0.693147	1.09861	1.09861	1.09861	1.09861	1.09861	1.09861	0.693147	0.693147	1.09861	0.693147	1.09861	1.38629	1.09861	1.09861	1.09861	0.693147	0.693147	1.09861	0.693147	1.09861	1.09861	0.693147	1.09861	0.693147	1.09861	1.09861
Pfam PF00707 Translation initiation factor IF-3, C-terminal domain	0.693147	0.693147	0.693147	0.693147	0.693147	0.693147	0.693147	0.693147	0.693147	0.693147	0.693147	0.693147	0.693147	0.693147	0.693147	0.693147	0.693147	0.693147	0.693147	0.693147	0.693147	0.693147	0.693147	0.693147	0.693147	0.693147	0.693147	0.693147	0.693147	0.693147	0.693147	0.693147	0.693147	0.693147	0.693147	0.693147	0.693147	0.693147	0.693147	0.693147	0.693147	0.693147	0.693147	0.693147	0.693147	0.693147	0.693147	0.693147	0.693147
Pfam PF05198 Translation initiation factor IF-3, N-terminal domain	0.693147	0.693147	0.693147	0.693147	0.693147	0.693147	0.693147	0.693147	0.693147	0.693147	0.693147	0.693147	0.693147	0.693147	0.693147	0.693147	0.693147	0.693147	0.693147	0.693147	0.693147	0.693147	0.693147	0.693147	0.693147	0.693147	0.693147	0.693147	0.693147	0.693147	0.693147	0.693147	0.693147	0.693147	0.693147	0.693147	0.693147	0.693147	0.693147	0.693147	0.693147	0.693147	0.693147	0.693147	0.693147	0.693147	0.693147	0.693147	0.693147
Pfam PF11987 Translation-initiation factor 2	0.693147	0.693147	0.693147	0.693147	0.693147	0.693147	0.693147	0.693147	0.693147	0.693147	0.693147	0.693147	0.693147	0.693147	0.693147	0.693147	0.693147	0.693147	0.693147	0.693147	0.693147	0.693147	0.693147	0.693147	0.693147	0.693147	0.693147	0.693147	0.693147	0.693147	0.693147	0.693147	0.693147	0.693147	0.693147	0.693147	0.693147	0.693147	0.693147	0.693147	0.693147	0.693147	0.693147	0.693147	0.693147	0.693147	0.693147	0.693147	0.693147
Pfam PF00121 Triosephosphate isomerase	0.693147	0.693147	0.693147	0.693147	0.693147	0.693147	0.693147	0.693147	0.693147	0.693147	0.693147	0.693147	0.693147	0.693147	0.693147	0.693147	0.693147	0.693147	0.693147	1.09861	0.693147	1.09861	0.693147	0.693147	0.693147	0.693147	0.693147	0.693147	0.693147	0.693147	0.693147	0.693147	0.693147	0.693147	0.693147	0.693147	0.693147	0.693147	0.693147	0.693147	0.693147	0.693147	0.693147	0.693147	1.09861	0.693147	0.693147	0.693147	1.09861
Pfam PF01509 TruB family pseudouridylate synthase (N terminal domain)	0.693147	0.693147	0.693147	0.693147	0.693147	0	0.693147	0.693147	0.693147	0.693147	0.693147	0.693147	0.693147	0.693147	0.693147	0.693147	0.693147	0.693147	0.693147	0.693147	0.693147	0.693147	0.693147	0.693147	0.693147	0.693147	0.693147	0.693147	0.693147	0.693147	0.693147	0.693147	0.693147	0.693147	0.693147	0.693147	0.693147	0.693147	0.693147	0.693147	0.693147	0	0.693147	0.693147	0.693147	0.693147	0.693147	0.693147	0.693147
Pfam PF13365 Trypsin-like peptidase domain	0.693147	0.693147	1.09861	1.38629	1.38629	0	0.693147	1.09861	0.693147	1.79176	1.38629	0.693147	0	0.693147	1.09861	1.38629	0.693147	0.693147	0.693147	1.09861	1.60944	2.19722	2.07944	0.693147	1.79176	1.09861	1.09861	1.09861	0.693147	1.60944	1.09861	1.09861	1.09861	1.09861	1.60944	1.79176	0.693147	1.09861	1.09861	1.60944	1.09861	0.693147	0.693147	1.38629	1.60944	1.38629	1.79176	1.38629	0.693147
Pfam PF00290 Tryptophan synthase alpha chain	0.693147	0.693147	0.693147	0.693147	0.693147	0.693147	0.693147	0	0	0.693147	0.693147	0	0	0.693147	0.693147	0.693147	0.693147	0	0.693147	0.693147	0.693147	0.693147	0.693147	0	0.693147	0.693147	0.693147	0.693147	0.693147	0.693147	0.693147	0.693147	0	0.693147	0.693147	0.693147	0.693147	0.693147	0	0	0.693147	0	0.693147	0.693147	0.693147	0.693147	0.693147	0.693147	0.693147
Pfam PF02873 UDP-N-acetylenolpyruvoylglucosamine reductase, C-terminal domain	0.693147	0.693147	0.693147	0.693147	0.693147	0.693147	1.09861	0.693147	0.693147	0.693147	0.693147	0.693147	0	0.693147	0.693147	0.693147	0.693147	0.693147	0.693147	0.693147	0.693147	0.693147	0.693147	0.693147	0.693147	0.693147	0.693147	0.693147	0.693147	0	0.693147	0.693147	0.693147	0.693147	0.693147	0.693147	0.693147	0.693147	0.693147	0.693147	0.693147	0.693147	0.693147	0.693147	0.693147	0.693147	0.693147	0.693147	0.693147
Pfam PF01040 UbiA prenyltransferase family	0.693147	0.693147	0.693147	1.79176	1.38629	0.693147	1.09861	0	0.693147	1.60944	1.38629	0	0	0.693147	1.09861	1.38629	0.693147	0.693147	1.38629	1.09861	1.38629	1.60944	1.09861	0	1.09861	1.09861	1.09861	1.09861	1.94591	0.693147	1.09861	1.38629	1.09861	1.38629	1.38629	1.60944	0.693147	1.38629	1.09861	0	1.09861	1.09861	0	1.09861	1.09861	1.38629	1.09861	1.38629	1.38629
Pfam PF02588 Uncharacterised 5xTM membrane BCR, YitT family COG1284	0.693147	0.693147	0	0	0	0	0	0	0.693147	0	2.19722	0.693147	1.09861	0	0	0	0	0.693147	1.79176	0	0	0	0	1.60944	0.693147	0	0	0	0	0	1.09861	0	0	0	0	0	0	0.693147	0.693147	1.09861	0	0	1.09861	1.60944	0.693147	0	0	0	1.79176
Pfam PF10035 Uncharacterized protein conserved in bacteria (DUF2179)	0.693147	0.693147	0	0	0	0	0	0	0.693147	0	2.07944	0.693147	0	0	0	0	0	0.693147	1.38629	0	0	0	0	1.60944	1.09861	0	0	0	0	0	1.09861	0	0	0	0	0	0	0	0.693147	1.09861	0	0	1.09861	1.60944	0	0	0	0	1.94591
Pfam PF02130 Uncharacterized protein family UPF0054	0.693147	0.693147	0.693147	0.693147	0.693147	0.693147	0.693147	0.693147	0.693147	0.693147	0.693147	0.693147	0.693147	0.693147	0.693147	0.693147	0.693147	0.693147	0.693147	0.693147	0.693147	0.693147	0.693147	0.693147	0.693147	0.693147	0.693147	0.693147	0.693147	0.693147	0.693147	0.693147	0.693147	0.693147	0.693147	0.693147	0.693147	0.693147	0.693147	0.693147	0.693147	0.693147	0.693147	0.693147	0.693147	0.693147	0.693147	0.693147	0.693147
Pfam PF03167 Uracil DNA glycosylase superfamily	0.693147	0.693147	1.09861	0.693147	1.09861	1.09861	0.693147	0.693147	0.693147	1.09861	0.693147	0.693147	0.693147	1.38629	0.693147	0.693147	0.693147	0.693147	1.09861	0.693147	1.09861	1.60944	1.79176	1.09861	0.693147	1.09861	1.09861	1.09861	0.693147	0	0.693147	0.693147	0.693147	0.693147	1.60944	1.09861	1.09861	0.693147	1.09861	0.693147	0.693147	0.693147	1.09861	1.09861	1.38629	0.693147	1.60944	1.09861	1.09861
Pfam PF08459 UvrC Helix-hairpin-helix N-terminal	0.693147	0.693147	0.693147	0.693147	0.693147	0.693147	0.693147	0.693147	0.693147	0.693147	0.693147	0.693147	0.693147	0.693147	0.693147	0.693147	0	0.693147	0.693147	0.693147	0.693147	0.693147	0.693147	0.693147	0.693147	0.693147	0.693147	0.693147	0.693147	0.693147	0.693147	0.693147	0.693147	0.693147	0.693147	0.693147	0.693147	0.693147	0.693147	0.693147	0.693147	0.693147	0.693147	0.693147	0.693147	0.693147	0.693147	0.693147	0.693147
Pfam PF01988 VIT family	0.693147	0.693147	0	0	0	0	0	0	0.693147	0	0	0	0	0	0	0.693147	0	0.693147	1.09861	0	0	0.693147	0.693147	0	0	0.693147	0.693147	0.693147	0.693147	0	0	0	0	0.693147	0.693147	0	0	0	0	0	0	0	0.693147	0	0	0	1.09861	0	0
Pfam PF10458 Valyl tRNA synthetase tRNA binding arm	0.693147	0.693147	0.693147	0.693147	0.693147	0.693147	0.693147	0.693147	0	0.693147	0.693147	0.693147	0.693147	0.693147	0.693147	0.693147	0.693147	0.693147	0.693147	0.693147	0.693147	0.693147	0.693147	0.693147	0.693147	0.693147	0.693147	0.693147	0.693147	0.693147	0.693147	0.693147	0.693147	0.693147	0.693147	0.693147	0.693147	0.693147	0.693147	0.693147	0.693147	0	0.693147	0.693147	0.693147	0.693147	0.693147	0.693147	0.693147
Pfam PF02325 YGGT family	0.693147	0.693147	1.09861	1.09861	1.09861	0.693147	0	0.693147	0.693147	0.693147	0.693147	0.693147	0	0.693147	0	1.09861	0	0.693147	0.693147	1.09861	0.693147	0.693147	0.693147	0.693147	0.693147	1.09861	1.09861	1.09861	0	0	0.693147	0.693147	1.09861	1.09861	0.693147	0.693147	0	1.09861	0	0.693147	1.09861	0	0.693147	0.693147	0.693147	1.09861	0.693147	1.09861	0.693147
Pfam PF02575 YbaB/EbfC DNA-binding family	0.693147	0.693147	0.693147	0.693147	0.693147	0.693147	0	0	0.693147	1.09861	0.693147	0.693147	0.693147	0.693147	0.693147	0.693147	0.693147	0.693147	0.693147	0.693147	1.09861	0.693147	0.693147	0.693147	0.693147	0.693147	0.693147	0.693147	0.693147	0.693147	0.693147	0.693147	0.693147	0.693147	0.693147	1.09861	0.693147	0.693147	0	0.693147	1.09861	0.693147	0.693147	0.693147	0.693147	0.693147	0.693147	0.693147	0.693147
Pfam PF02542 YgbB family	0.693147	0.693147	0.693147	0.693147	0.693147	0.693147	0.693147	0.693147	0.693147	0.693147	0.693147	0	0	0.693147	0.693147	0.693147	0.693147	0.693147	0	0.693147	0.693147	0.693147	0.693147	0	0	0.693147	0.693147	0.693147	0.693147	0.693147	0.693147	0.693147	0.693147	0	0.693147	0.693147	0.693147	0.693147	0.693147	0.693147	0	0.693147	0	0.693147	0.693147	0.693147	0.693147	0.693147	0.693147
Pfam PF00702 haloacid dehalogenase-like hydrolase	0.693147	0.693147	0.693147	2.30259	1.94591	1.79176	1.38629	1.09861	0.693147	2.77259	1.94591	0.693147	1.09861	1.79176	0	2.48491	0	1.09861	2.30259	1.09861	1.94591	2.30259	1.79176	1.38629	1.60944	2.07944	1.94591	1.94591	1.94591	0.693147	1.79176	1.79176	0	2.07944	1.79176	2.77259	1.79176	2.19722	1.38629	1.60944	1.38629	0	1.60944	1.60944	1.38629	2.07944	1.94591	2.30259	2.3979
Pfam PF08282 haloacid dehalogenase-like hydrolase	0.693147	0.693147	1.60944	0.693147	2.19722	0.693147	0.693147	0.693147	0.693147	0.693147	2.30259	1.09861	1.09861	0.693147	0.693147	0.693147	1.09861	0.693147	2.30259	1.94591	0.693147	1.09861	0	1.94591	2.07944	1.09861	1.09861	1.09861	0	1.09861	0.693147	0.693147	1.60944	0.693147	0.693147	0.693147	0.693147	0.693147	1.09861	0	0.693147	0	2.19722	2.19722	1.09861	1.79176	1.94591	2.48491	2.56495
Pfam PF00056 lactate/malate dehydrogenase, NAD binding domain	0.693147	0.693147	0.693147	0.693147	0.693147	0	1.09861	0	0.693147	0.693147	1.09861	0.693147	0	1.09861	0.693147	0	0	0.693147	1.38629	0.693147	0.693147	0.693147	0.693147	0.693147	1.09861	0.693147	0.693147	0.693147	0.693147	0.693147	0.693147	0.693147	0.693147	0.693147	0.693147	0.693147	0	0.693147	0.693147	0.693147	0.693147	0.693147	0.693147	1.09861	0.693147	0.693147	1.09861	0.693147	1.38629
Pfam PF02866 lactate/malate dehydrogenase, alpha/beta C-terminal domain	0.693147	0.693147	0.693147	0.693147	0.693147	0	1.09861	0	0.693147	0.693147	1.09861	0.693147	0	1.09861	0.693147	0	0	0.693147	1.38629	0.693147	0.693147	0.693147	0.693147	0.693147	1.09861	0.693147	0.693147	0.693147	0.693147	0.693147	0.693147	0.693147	0.693147	0.693147	0.693147	0.693147	0	0.693147	0.693147	0.693147	0.693147	0.693147	0.693147	1.09861	0.693147	0.693147	0.693147	0.693147	1.60944
Pfam PF00154 recA bacterial DNA recombination protein	0.693147	0.693147	0.693147	0.693147	0.693147	0.693147	0.693147	0.693147	0.693147	0.693147	0.693147	0.693147	0.693147	0.693147	0.693147	0.693147	0	0.693147	0.693147	0.693147	1.09861	0.693147	0.693147	0.693147	0.693147	0.693147	0.693147	0.693147	0.693147	0.693147	0.693147	0.693147	0.693147	0.693147	0.693147	0.693147	0.693147	0.693147	0.693147	0.693147	0.693147	0.693147	0.693147	0.693147	0.693147	0.693147	0.693147	0.693147	0.693147
Pfam PF00673 ribosomal L5P family C-terminus	0.693147	0.693147	0.693147	0.693147	0.693147	0.693147	0.693147	0.693147	0.693147	0.693147	0.693147	0.693147	0.693147	0.693147	0.693147	0.693147	0.693147	0.693147	0.693147	0.693147	0.693147	0.693147	0.693147	0.693147	0.693147	0.693147	0.693147	0.693147	0.693147	0.693147	0.693147	0.693147	0.693147	0.693147	0.693147	0.693147	0.693147	0.693147	0.693147	0.693147	0.693147	0.693147	0.693147	0.693147	0.693147	0.693147	0.693147	0.693147	0.693147
Pfam PF01746 tRNA (Guanine-1)-methyltransferase	0.693147	0.693147	0.693147	0.693147	0.693147	0.693147	0.693147	0.693147	0.693147	0.693147	0.693147	0.693147	0.693147	0.693147	0.693147	0.693147	0.693147	0.693147	0.693147	0.693147	0.693147	0.693147	0.693147	0.693147	0.693147	0.693147	0.693147	0.693147	0.693147	0.693147	0.693147	0.693147	0.693147	0.693147	0.693147	0.693147	0.693147	0.693147	0.693147	0.693147	0.693147	0.693147	0.693147	0.693147	0.693147	0.693147	0.693147	0.693147	0.693147
Pfam PF05958 tRNA (Uracil-5-)-methyltransferase	0.693147	0.693147	1.38629	0.693147	1.38629	0	0.693147	0	0.693147	0.693147	1.09861	0	0	0.693147	0.693147	1.09861	0	0	1.09861	1.38629	0	0.693147	0.693147	1.09861	0.693147	0.693147	0.693147	0.693147	0.693147	0.693147	0.693147	1.09861	1.38629	0.693147	0	0.693147	0.693147	1.09861	0.693147	0.693147	0	0	1.09861	1.09861	0.693147	1.09861	0	1.38629	1.09861
Pfam PF03054 tRNA methyl transferase	0.693147	0.693147	0.693147	0.693147	0.693147	1.09861	0.693147	0	0.693147	0.693147	0.693147	0.693147	0.693147	0.693147	0.693147	0.693147	0.693147	0.693147	0.693147	0.693147	0.693147	1.09861	0.693147	0.693147	1.09861	0.693147	0.693147	0.693147	0.693147	0.693147	0.693147	0.693147	0.693147	0.693147	0.693147	0.693147	0.693147	0.693147	0.693147	0.693147	0.693147	0.693147	0.693147	0.693147	0.693147	0.693147	0.693147	0.693147	0.693147
Pfam PF16198 tRNA pseudouridylate synthase B C-terminal domain	0.693147	0.693147	0.693147	0	0.693147	0	0.693147	0.693147	0.693147	0.693147	0.693147	0	0	0	0.693147	0.693147	0.693147	0.693147	0.693147	0.693147	0.693147	0.693147	0.693147	0.693147	0.693147	0.693147	0.693147	0.693147	0.693147	0.693147	0.693147	0.693147	0.693147	0.693147	0.693147	0.693147	0.693147	0.693147	0.693147	0	0.693147	0	0.693147	0.693147	0.693147	0.693147	0.693147	0.693147	0.693147
Pfam PF03484 tRNA synthetase B5 domain	0.693147	0.693147	0.693147	0.693147	0.693147	0.693147	0.693147	0.693147	0.693147	0.693147	0.693147	0.693147	0.693147	0.693147	0.693147	0.693147	0.693147	0.693147	0.693147	0.693147	0.693147	0.693147	0.693147	0.693147	0.693147	0.693147	0.693147	0.693147	0.693147	0.693147	0.693147	0.693147	0.693147	0.693147	0.693147	0.693147	0.693147	0.693147	0.693147	0.693147	0.693147	0.693147	0.693147	0.693147	0.693147	0.693147	0.693147	0.693147	0.693147
Pfam PF01406 tRNA synthetases class I (C) catalytic domain	0.693147	0.693147	0.693147	0.693147	0.693147	0.693147	0.693147	0.693147	0.693147	1.09861	0.693147	0.693147	0.693147	0.693147	0.693147	0.693147	0.693147	0.693147	0.693147	0.693147	1.09861	0.693147	0.693147	0.693147	0.693147	0.693147	0.693147	0.693147	0.693147	0.693147	1.09861	0.693147	0.693147	0.693147	1.09861	1.09861	0.693147	0.693147	0.693147	0.693147	0.693147	0.693147	0.693147	0.693147	0.693147	0.693147	1.09861	0.693147	0.693147
Pfam PF00750 tRNA synthetases class I (R)	0.693147	0.693147	0.693147	0.693147	0.693147	0.693147	0.693147	0.693147	0.693147	0.693147	0.693147	0.693147	0.693147	0.693147	0.693147	0.693147	0.693147	0.693147	0.693147	0.693147	0.693147	0.693147	1.09861	0.693147	0.693147	0.693147	0.693147	0.693147	0.693147	0.693147	0.693147	0.693147	0.693147	1.09861	1.09861	0.693147	0.693147	0.693147	0.693147	0.693147	0.693147	0.693147	0.693147	0.693147	1.09861	0.693147	0.693147	0.693147	0.693147
Pfam PF01411 tRNA synthetases class II (A)	0.693147	0.693147	0.693147	0.693147	0.693147	0.693147	0.693147	0.693147	0.693147	0.693147	0.693147	0.693147	0.693147	0.693147	0.693147	1.09861	0.693147	0.693147	0.693147	0.693147	0.693147	1.09861	0.693147	0.693147	0.693147	0.693147	0.693147	0.693147	0.693147	0.693147	0.693147	0.693147	0.693147	0.693147	0.693147	0.693147	0.693147	0.693147	0.693147	0.693147	0.693147	0.693147	0.693147	1.09861	1.09861	0.693147	0.693147	0.693147	0.693147
Pfam PF01409 tRNA synthetases class II core domain (F)	0.693147	0.693147	0.693147	0.693147	0.693147	0.693147	0.693147	0.693147	0.693147	0.693147	0.693147	1.09861	0.693147	0.693147	0.693147	0.693147	0.693147	0.693147	0.693147	0.693147	0.693147	0.693147	0.693147	0.693147	0.693147	0.693147	0.693147	0.693147	0.693147	0.693147	0.693147	0.693147	0.693147	0.693147	0.693147	0.693147	0.693147	0.693147	0.693147	0.693147	0.693147	0.693147	0.693147	0.693147	0.693147	0.693147	0.693147	0.693147	0.693147
Pfam PF01209 ubiE/COQ5 methyltransferase family	0.693147	0.693147	0	0.693147	0.693147	0.693147	0	0	0.693147	0.693147	0.693147	0	0	0.693147	0.693147	0.693147	0	0.693147	0	0.693147	0.693147	1.09861	0.693147	0	0.693147	0.693147	0.693147	0.693147	1.09861	1.38629	0.693147	0.693147	0.693147	0.693147	1.09861	0.693147	0.693147	0.693147	0.693147	0	0.693147	0.693147	0	0	0.693147	0.693147	0.693147	0.693147	0.693147
Pfam PF16870 2-oxoglutarate dehydrogenase C-terminal	0.693147	0	0.693147	0	0.693147	0	0	0	0.693147	0.693147	0.693147	0	0	0	0.693147	0.693147	0.693147	0.693147	0	0.693147	0.693147	0.693147	0.693147	0	0.693147	0.693147	0.693147	0.693147	0	0	0	0.693147	0.693147	0.693147	0.693147	0.693147	0.693147	0.693147	0	0	0.693147	0.693147	0	0	0.693147	0.693147	0.693147	0.693147	0
Pfam PF13085 2Fe-2S iron-sulfur cluster binding domain	0.693147	0	0.693147	1.09861	1.09861	0.693147	1.09861	0	0.693147	1.38629	0.693147	0	0	1.09861	0.693147	0.693147	0	0.693147	0	0.693147	0.693147	0.693147	0.693147	0	0.693147	0.693147	0.693147	0.693147	1.09861	0	1.09861	0.693147	0.693147	0.693147	1.09861	1.38629	0.693147	0.693147	0.693147	0	0.693147	0.693147	0	0	0.693147	1.09861	1.38629	1.09861	0
Pfam PF04413 3-Deoxy-D-manno-octulosonic-acid transferase (kdotransferase)	0.693147	0	0.693147	0	0.693147	0.693147	0.693147	0	0.693147	0	0	0	0	0.693147	0.693147	0.693147	0	0.693147	0	0.693147	0	0.693147	0.693147	0	0	0.693147	0.693147	0.693147	0.693147	0	0.693147	0.693147	0.693147	0.693147	0	0	0.693147	0.693147	0.693147	0	0.693147	0	0	0	0.693147	0.693147	0	0.693147	0
Pfam PF08545 3-Oxoacyl-[acyl-carrier-protein (ACP)] synthase III	0.693147	0	0.693147	0.693147	0.693147	0.693147	0.693147	0	0.693147	0.693147	1.09861	0	0	1.09861	1.09861	1.60944	0	0.693147	0.693147	0.693147	0	1.38629	1.09861	0.693147	0.693147	1.09861	1.09861	0.693147	1.09861	0	0.693147	1.09861	0.693147	1.60944	1.09861	0.693147	0.693147	1.38629	0.693147	1.09861	1.09861	0.693147	0.693147	1.38629	0.693147	0.693147	2.30259	0.693147	0.693147
Pfam PF08541 3-Oxoacyl-[acyl-carrier-protein (ACP)] synthase III C terminal	0.693147	0	0.693147	0.693147	0.693147	0.693147	0.693147	0	0.693147	0.693147	1.09861	0	0	1.09861	1.09861	1.60944	0	0.693147	0.693147	0.693147	0	1.38629	1.60944	0.693147	0.693147	1.38629	1.38629	1.09861	0.693147	0	0.693147	1.09861	0.693147	1.60944	1.09861	0.693147	0.693147	1.38629	0.693147	0.693147	1.09861	0.693147	0.693147	1.09861	0.693147	0.693147	2.30259	0.693147	0.693147
Pfam PF01977 3-octaprenyl-4-hydroxybenzoate carboxy-lyase	0.693147	0	0	0.693147	0.693147	0.693147	0.693147	0	0.693147	0	0.693147	0	0	0.693147	0	1.09861	0	0.693147	0	0.693147	0	0	0.693147	0	0	0.693147	0.693147	0.693147	0	0	0.693147	1.09861	0.693147	0.693147	0.693147	0	0.693147	0.693147	0	0	0	0.693147	0	0	0	0.693147	0.693147	1.09861	0
Pfam PF02446 4-alpha-glucanotransferase	0.693147	0	0.693147	0.693147	0.693147	0	0.693147	0	0.693147	0.693147	0	0.693147	0	0	0	0.693147	0	0.693147	0	0.693147	0	0	0	0.693147	0	0.693147	0.693147	0	0	0	0.693147	0.693147	0	0	0.693147	0.693147	0	0.693147	0.693147	0.693147	0	0	0.693147	0	0	0.693147	0.693147	0.693147	0
Pfam PF13183 4Fe-4S dicluster domain	0.693147	0	1.38629	1.38629	1.79176	1.38629	1.60944	0	0.693147	1.60944	1.60944	0	0	1.38629	0	1.38629	0	0.693147	0.693147	1.60944	1.09861	0	0	0	0.693147	1.09861	1.09861	1.09861	1.94591	0	2.48491	1.60944	1.38629	1.09861	1.38629	1.60944	1.09861	1.38629	1.09861	0	0	0	0	0	0	1.38629	1.79176	1.38629	0
Pfam PF13491 4TM region of DNA translocase FtsK/SpoIIIE	0.693147	0	0	0	0.693147	0	0	0	0.693147	0.693147	0	0	0	0	0.693147	0.693147	0	0.693147	0	0.693147	0.693147	0.693147	0.693147	0	0	0.693147	0.693147	0.693147	0.693147	0	0.693147	0.693147	0.693147	0.693147	0.693147	0.693147	0.693147	0.693147	0.693147	0	0.693147	0.693147	0	0	0.693147	0.693147	0	0.693147	0
Pfam PF01812 5-formyltetrahydrofolate cyclo-ligase family	0.693147	0	0.693147	0.693147	0.693147	0.693147	0.693147	0.693147	0.693147	0.693147	0.693147	0	0	0.693147	0.693147	0.693147	0	0.693147	0.693147	0.693147	0.693147	1.09861	0.693147	0	0.693147	0.693147	0.693147	0.693147	0.693147	0	0.693147	0.693147	0	0.693147	0.693147	0.693147	0.693147	0.693147	0.693147	0.693147	0.693147	1.09861	0.693147	0.693147	1.09861	0.693147	0.693147	0.693147	0.693147
Pfam PF12848 ABC transporter	0.693147	0	1.60944	1.09861	1.60944	0.693147	0	0.693147	0.693147	1.09861	1.79176	0.693147	0	1.09861	1.38629	1.60944	0.693147	0.693147	1.60944	1.38629	1.09861	1.38629	1.38629	1.60944	1.38629	1.60944	1.60944	1.38629	1.09861	0.693147	1.38629	1.79176	1.38629	1.38629	1.38629	1.38629	1.60944	1.60944	1.38629	1.09861	0.693147	0	1.60944	1.60944	1.09861	1.09861	1.38629	1.60944	1.79176
Pfam PF04392 ABC transporter substrate binding protein	0.693147	0	0	0	0	0	0.693147	0	0.693147	0	0	0	0	0	0	0.693147	0	0.693147	0	0	0	0.693147	0	0.693147	0	1.09861	1.09861	1.09861	0	0	0	1.60944	0	0	0	0	0	0	0	0	0	0	0.693147	0	0.693147	0	0	0	0
Pfam PF00501 AMP-binding enzyme	0.693147	0	1.38629	1.38629	2.3979	0.693147	0.693147	1.09861	0.693147	3.7612	3.49651	1.09861	0	1.38629	1.79176	3.61092	0	0.693147	1.60944	1.60944	2.83321	3.09104	2.77259	1.09861	2.19722	3.4012	3.2581	2.83321	1.79176	1.79176	2.48491	2.19722	0.693147	2.3979	4.09434	3.78419	1.09861	3.46574	1.38629	1.60944	1.60944	0	0.693147	0	2.19722	2.48491	3.89182	2.30259	1.60944
Pfam PF01813 ATP synthase subunit D	0.693147	0	0	0	0	0	0	1.09861	0.693147	0	0	0.693147	0	0	0	0	0	0.693147	0	0	0	0	0	0.693147	0	0	0	0	0	0	0	0	0	0	0	0	0	0	0.693147	0.693147	0	0	0.693147	0	0	0	0	0	0
Pfam PF08442 ATP-grasp domain	0.693147	0	0.693147	0.693147	0.693147	0	1.09861	0	0.693147	0.693147	0.693147	0	0	0.693147	0.693147	0.693147	0	0.693147	0	0.693147	0.693147	1.09861	0.693147	0	0.693147	0.693147	0.693147	0.693147	1.09861	0	0.693147	0.693147	0	0.693147	0.693147	0.693147	0.693147	0.693147	0	0	0.693147	0.693147	0	0	0.693147	0.693147	1.09861	0.693147	0
Pfam PF00217 ATP:guanido phosphotransferase, C-terminal catalytic domain	0.693147	0	0	0	0	0	0	0	0.693147	0	0.693147	0	0	0	0	0	0	0.693147	0	0	0	0	0	0	0.693147	0	0	0	0	0	0	0	0	0	0	0	0	0	0	0.693147	0	0	0	0.693147	0	0	0	0	0.693147
Pfam PF16886 ATPsynthase alpha/beta subunit N-term extension	0.693147	0	0	0	0	0	0	1.09861	0.693147	0	0	0.693147	0	0	0	0	0	0.693147	0	0	0	0	0	0.693147	0	0	0	0	0	0	0	0	0	0	0	0	0	0	0.693147	0.693147	0	0	0.693147	0	0	0	0	0	0
Pfam PF03255 Acetyl co-enzyme A carboxylase carboxyltransferase alpha subunit	0.693147	0	0.693147	0.693147	0.693147	0.693147	0.693147	0	0.693147	0	0.693147	0	0	0.693147	0.693147	0.693147	0	0.693147	0.693147	0.693147	0	0.693147	0.693147	0.693147	0.693147	0.693147	0.693147	0.693147	0.693147	0	0.693147	0.693147	0.693147	0.693147	0	0	0.693147	0.693147	0	0.693147	0.693147	0	0.693147	0.693147	0.693147	0.693147	0.693147	0.693147	0.693147
Pfam PF02806 Alpha amylase, C-terminal all-beta domain	0.693147	0	0.693147	1.09861	1.09861	0	0.693147	0	0.693147	0.693147	0.693147	0	0	0	0	0.693147	0	0.693147	0	0.693147	0	0.693147	0	0.693147	0	0.693147	0.693147	0.693147	0	0	0.693147	0	0	0	0.693147	0.693147	0	0.693147	0.693147	0	0	0	0.693147	0	0.693147	0.693147	1.60944	1.09861	0
Pfam PF04972 BON domain	0.693147	0	1.09861	0	1.79176	0	0	0	0.693147	0.693147	0	0	0	0	0	1.60944	0	0.693147	0	1.38629	0	1.60944	0.693147	0	0	1.79176	1.94591	1.60944	0	0	1.38629	0.693147	1.38629	2.07944	0	0.693147	0.693147	2.07944	0	0	1.09861	1.09861	0	1.09861	1.60944	1.79176	0	1.79176	0
Pfam PF08455 Bacterial SNF2 helicase associated	0.693147	0	0	0	0	0	0	0	0.693147	0	0	0	0	0	0	0	0	0.693147	0.693147	0	0	0	0	0.693147	0	0	0	0	0	0	0.693147	0	0	0	0	0	0	0	0	0	0	0	0.693147	1.38629	0	0	0	0	0.693147
Pfam PF03279 Bacterial lipid A biosynthesis acyltransferase	0.693147	0	1.09861	0	1.38629	0.693147	0	0	0.693147	0.693147	0	0	0	0.693147	1.38629	1.09861	0	0.693147	0	1.09861	0.693147	0.693147	0.693147	0	0	1.09861	1.09861	1.09861	0.693147	0	0.693147	1.09861	1.09861	1.38629	0.693147	0.693147	1.09861	1.09861	0.693147	0	0	0	0	0	0.693147	1.09861	0.693147	1.38629	0
Pfam PF09613 Bacterial type III secretion protein (HrpB1_HrpK)	0.693147	0	0	0	0	0	0	0	0	0	0	0	0	0	0	0	0	0	0	0	0	0	0	0	0	0	0	0	0	0	0	0	0	0	0	0	0	0	0	0	0	0	0	0	0	0	0	0	0
Pfam PF02472 Biopolymer transport protein ExbD/TolR	0.693147	0	1.09861	1.60944	1.09861	1.38629	1.09861	0	0.693147	0	0	0	0	1.38629	1.60944	1.60944	0	0.693147	0	1.09861	0	1.09861	1.38629	0	0	1.38629	1.38629	1.38629	1.38629	0	1.38629	0.693147	1.09861	0.693147	0	0	0.693147	1.38629	1.38629	0	0.693147	0	0	0	1.09861	1.09861	0	1.09861	0
Pfam PF02785 Biotin carboxylase C-terminal domain	0.693147	0	0.693147	0.693147	0.693147	0.693147	1.38629	0	0.693147	1.60944	1.38629	0	0	1.09861	0.693147	1.94591	0	0.693147	1.09861	0.693147	0.693147	1.79176	1.79176	0.693147	1.38629	1.94591	1.79176	1.38629	0.693147	0.693147	1.09861	1.38629	0.693147	1.38629	1.79176	1.60944	0.693147	1.38629	0	0.693147	1.09861	0.693147	0.693147	1.09861	1.09861	0.693147	1.60944	0.693147	1.09861
Pfam PF09825 Biotin-protein ligase, N terminal	0.693147	0	0	0	0	0	0	0	0.693147	0	0	0	0	0	0	0	0	0.693147	0	0	0	0	0	0	0	0	0	0	0	0	0.693147	0	0	0	0	0	0	0	0	0	0	0	0	0	0	0	0	0	0
Pfam PF05525 Branched-chain amino acid transport protein	0.693147	0	0.693147	0	0.693147	0	0	0.693147	0.693147	0	1.09861	0	0	0	0	1.09861	0	0.693147	0	0.693147	0	0	0	0.693147	1.38629	0	0	0	0	0	0	0	0.693147	0	0	0	0	0.693147	0	0.693147	0	0	0.693147	0.693147	0	0.693147	0	0.693147	0
Pfam PF02591 C4-type zinc ribbon domain	0.693147	0	0	0	0	0.693147	0.693147	0.693147	0.693147	0.693147	0	0.693147	0	0.693147	0	0	0	0.693147	0	0	0	0	0	0	0	0	0	0	0	0.693147	0.693147	0	0	0	0.693147	0.693147	0	0	0.693147	0.693147	0	0	0	0.693147	0	0	0.693147	0	0
Pfam PF00289 Carbamoyl-phosphate synthase L chain, N-terminal domain	0.693147	0	0.693147	0.693147	0.693147	0.693147	1.38629	0	0.693147	1.60944	1.38629	0	0	1.09861	0.693147	1.94591	0	0.693147	1.09861	0.693147	0.693147	1.79176	1.79176	0.693147	1.38629	1.94591	1.60944	1.38629	0.693147	0.693147	1.09861	1.38629	0.693147	1.38629	1.79176	1.60944	0.693147	1.38629	0	0.693147	1.09861	0.693147	0.693147	1.09861	1.09861	0.693147	1.60944	0.693147	1.09861
Pfam PF00343 Carbohydrate phosphorylase	0.693147	0	0.693147	1.09861	1.09861	0	0.693147	0	0.693147	1.09861	0.693147	0	0	0	0	0.693147	0	0.693147	0.693147	0.693147	0	0.693147	0	0.693147	0	0	0	0	1.09861	0	1.09861	1.38629	0	0	1.38629	1.09861	0	0.693147	1.09861	0.693147	0	0	0.693147	1.09861	0.693147	0.693147	1.09861	1.09861	0
Pfam PF04966 Carbohydrate-selective porin, OprB family	0.693147	0	0	2.07944	0	0	0	0	0.693147	0	0	0	0	0	0	1.38629	0	0.693147	0	0	0	0	0.693147	0	0	0	0	0	0	0	0	0.693147	0	0	0	0	0	1.38629	0	0	0	0	0	0	0	0	0	0	0
Pfam PF05745 Chlamydia 15 kDa cysteine-rich outer membrane protein (CRPA)	0.693147	0	0	0	0	0	0	0	0.693147	0	0	0	0	0	0	0	0	0.693147	0	0	0	0	0	0	0	0	0	0	0	0	0	0	0	0	0	0	0	0	0	0	0	0	0	0	0	0	0	0	0
Pfam PF03503 Chlamydia cysteine-rich outer membrane protein 3	0.693147	0	0	0	0	0	0	0	0.693147	0	0	0	0	0	0	0	0	0.693147	0	0	0	0	0	0	0	0	0	0	0	0	0	0	0	0	0	0	0	0	0	0	0	0	0	0	0	0	0	0	0
Pfam PF03504 Chlamydia cysteine-rich outer membrane protein 6	0.693147	0	0	0	0	0	0	0	0.693147	0	0	0	0	0	0	0	0	0.693147	0	0	0	0	0	0	0	0	0	0	0	0	0	0	0	0	0	0	0	0	0	0	0	0	0	0	0	0	0	0	0
Pfam PF02348 Cytidylyltransferase	0.693147	0	1.09861	0.693147	0.693147	1.09861	0.693147	0	0.693147	0	0.693147	0	0	1.60944	0.693147	0.693147	0	0.693147	0	1.09861	0	0.693147	1.38629	0	0	0.693147	0.693147	0.693147	1.09861	0	1.60944	1.09861	1.09861	1.09861	0	0	0.693147	1.09861	0.693147	0.693147	0.693147	0	0	0.693147	0.693147	0.693147	0.693147	0.693147	0
Pfam PF01654 Cytochrome bd terminal oxidase subunit I	0.693147	0	0.693147	0.693147	1.09861	0	0.693147	0	0.693147	0.693147	1.09861	0	0	0.693147	0	0.693147	0	0.693147	0.693147	0.693147	0	0.693147	0.693147	0	0.693147	1.38629	1.38629	1.09861	0.693147	0	0.693147	0.693147	0.693147	1.09861	0.693147	0.693147	0	0.693147	0.693147	0	1.09861	0.693147	0	0	0.693147	0.693147	0.693147	1.38629	0.693147
Pfam PF02322 Cytochrome bd terminal oxidase subunit II	0.693147	0	0.693147	0.693147	1.09861	0	0.693147	0	0.693147	0.693147	1.09861	0	0	0.693147	0	0.693147	0	0.693147	0.693147	0.693147	0	0.693147	0.693147	0	0.693147	1.38629	1.38629	1.09861	0.693147	0	0.693147	0.693147	0.693147	1.09861	0.693147	0.693147	0	1.09861	0.693147	0	1.09861	0.693147	0	0	0.693147	0.693147	1.09861	1.38629	0.693147
Pfam PF02789 Cytosol aminopeptidase family, N-terminal domain	0.693147	0	0.693147	0.693147	0.693147	0.693147	0.693147	0	0.693147	0.693147	0.693147	0	0	0	0.693147	0.693147	0.693147	0.693147	0	0.693147	0.693147	1.09861	1.09861	0	0.693147	0.693147	0.693147	0.693147	0.693147	0.693147	0.693147	0.693147	0.693147	0.693147	0.693147	0.693147	0.693147	0.693147	0	0.693147	0	0.693147	0	0	0.693147	0.693147	0.693147	0.693147	0
Pfam PF00883 Cytosol aminopeptidase family, catalytic domain	0.693147	0	0.693147	0.693147	1.09861	0.693147	0.693147	0	0.693147	0.693147	0.693147	0	0.693147	0.693147	1.09861	0.693147	0.693147	0.693147	0	1.09861	0.693147	1.38629	1.38629	0	0.693147	0.693147	0.693147	0.693147	0.693147	0.693147	0.693147	0.693147	1.09861	1.09861	0.693147	0.693147	0.693147	0.693147	0	0.693147	0.693147	0.693147	0	0	1.09861	1.09861	0.693147	1.09861	0
Pfam PF00768 D-alanyl-D-alanine carboxypeptidase	0.693147	0	1.09861	0	1.60944	0	0	0.693147	0.693147	1.09861	1.38629	0.693147	0	0	0.693147	1.09861	0	0.693147	0.693147	0.693147	0.693147	1.60944	0.693147	1.09861	0.693147	1.09861	1.09861	1.09861	0.693147	0	0.693147	0	0.693147	0.693147	1.09861	1.09861	1.09861	1.09861	0	0.693147	0.693147	0.693147	0.693147	1.60944	1.60944	1.38629	1.38629	1.60944	1.09861
Pfam PF12169 DNA polymerase III subunits gamma and tau domain III	0.693147	0	0.693147	0.693147	0.693147	0	0	0.693147	0.693147	0.693147	0.693147	0	0	0	0.693147	0.693147	0.693147	0.693147	0	0.693147	0.693147	0.693147	0.693147	0.693147	0	0.693147	0.693147	0.693147	0.693147	0.693147	0.693147	0.693147	0.693147	0.693147	0.693147	0.693147	0.693147	0.693147	0.693147	0.693147	0.693147	0.693147	0.693147	0.693147	0.693147	0.693147	0	0.693147	0.693147
Pfam PF00490 Delta-aminolevulinic acid dehydratase	0.693147	0	0	0.693147	0.693147	0.693147	0.693147	0	0.693147	0.693147	0.693147	0	0	0.693147	0.693147	0.693147	0	0.693147	0	0.693147	0.693147	0.693147	0.693147	0	0.693147	0.693147	0.693147	0.693147	0.693147	0	0.693147	0.693147	0	0.693147	0.693147	0.693147	0.693147	1.09861	0	0	0.693147	0.693147	0	0.693147	0.693147	0.693147	0.693147	0.693147	0.693147
Pfam PF02152 Dihydroneopterin aldolase	0.693147	0	0.693147	0.693147	1.09861	0.693147	0	0	0.693147	0.693147	0.693147	0	0	0.693147	0.693147	1.09861	0	0.693147	0.693147	0.693147	0.693147	0.693147	0.693147	0.693147	0.693147	0.693147	0.693147	0.693147	0.693147	0	0	0	0.693147	0.693147	0.693147	0.693147	0.693147	0.693147	0.693147	0	0.693147	0	0.693147	0.693147	0.693147	0.693147	0.693147	0.693147	0.693147
Pfam PF02600 Disulfide bond formation protein DsbB	0.693147	0	0.693147	0	0.693147	0.693147	0	0	0.693147	0	1.09861	0	0	1.09861	0.693147	1.09861	0	0.693147	0	0.693147	0	0.693147	0.693147	0	0	1.09861	1.09861	1.09861	0	0	0	0	0.693147	0.693147	0	0	0.693147	1.09861	0	0	0.693147	0.693147	0	0	0.693147	0.693147	0	1.38629	0
Pfam PF11412 Disulphide bond corrector protein DsbC	0.693147	0	0.693147	0	0.693147	0	0	0	0.693147	0	0	0	0	0.693147	1.09861	1.09861	0	0.693147	0	0.693147	0	0.693147	0.693147	0	0	0.693147	0.693147	0.693147	0.693147	0	0	0	0.693147	0.693147	0	0	0.693147	1.09861	0.693147	0	0.693147	0	0	0	0.693147	0.693147	0	1.09861	0
Pfam PF01346 Domain amino terminal to FKBP-type peptidyl-prolyl isomerase	0.693147	0	0.693147	0	1.09861	0	0	0.693147	0.693147	0	0	0	0	0	1.38629	1.38629	0.693147	0.693147	0	1.09861	0	0	0.693147	0	0	0	0	0	0	0	0	0	0.693147	0.693147	0	0	0.693147	1.38629	1.38629	0.693147	0.693147	0	0	0	0	1.09861	0	1.09861	0
Pfam PF11858 Domain of unknown function (DUF3378)	0.693147	0	0	0	0	0	0	0	0.693147	0	0.693147	0	0	0	0	0	0	0.693147	0.693147	0	0	0	0	0.693147	0.693147	0	0	0	0	0	0	0	0	0	0	0	0	0	0	0	0	0	0.693147	0	0	0	0	0	0.693147
Pfam PF04070 Domain of unknown function (DUF378)	0.693147	0	0	0	0	0	0	0	0.693147	0	0.693147	0	0	0	0	0	0	0.693147	0	0	0	0.693147	0	0	0	0	0	0	0	0	0	0	0	0	0	0	0	0	0	0	0.693147	0	0	0.693147	0	0	0	0	0
Pfam PF16802 Domain of unknown function (DUF5070)	0.693147	0	0	0	0	0	0	0	0.693147	0	0	0	0	0	0	0	0	0.693147	0	0	0	0	0	0	0	0	0	0	0	0	0	0	0	0	0	0	0	0	0	0	0	0	0	0	0	0	0	0	0
Pfam PF13561 Enoyl-(Acyl carrier protein) reductase	0.693147	0	0.693147	0.693147	0.693147	1.09861	0.693147	0	0.693147	0.693147	0.693147	0	0	1.09861	0.693147	1.09861	0.693147	0.693147	0.693147	0.693147	0.693147	1.79176	0.693147	0	0.693147	1.38629	1.38629	1.09861	0.693147	0.693147	0.693147	1.09861	0.693147	1.60944	1.38629	0.693147	0.693147	0	0	0	0.693147	0.693147	0	0	1.09861	0.693147	1.60944	0.693147	0.693147
Pfam PF04257 Exodeoxyribonuclease V, gamma subunit	0.693147	0	0.693147	0	0.693147	0	0	0	0.693147	0.693147	0	0	0	0	0.693147	0.693147	0.693147	0.693147	0	0.693147	0	0	0	0	0	0	0	0	0.693147	0	0	0.693147	0.693147	0	0.693147	0.693147	0.693147	0.693147	0	0	0	0	0.693147	0.693147	0	0.693147	0	0.693147	0
Pfam PF01996 F420-0:Gamma-glutamyl ligase	0.693147	0	0	0	0	0	0	0	1.09861	1.09861	0	0	0	0	0	0	0	0.693147	0	0	1.09861	0	0	0.693147	0	0	0	0	0	0	0	0	0	0	1.09861	1.09861	0	0	0	0.693147	0	0.693147	0	0	0	0	1.09861	0	0
Pfam PF00667 FAD binding domain	0.693147	0	0	0	0.693147	0	0	0	1.09861	0	1.38629	0	0	0	0.693147	0	0.693147	1.09861	0	0	0	0	0	0	0.693147	0	0	0	0	0	0	0	0	0	0.693147	0	0	0.693147	0	0	0	0	0	0	0	0.693147	1.09861	0.693147	0
Pfam PF00498 FHA domain	0.693147	0	0	2.48491	0	0	0	0	1.09861	2.07944	0	0	0	0	0.693147	1.09861	0	0.693147	0	0	1.38629	1.09861	0	0	0	0.693147	0.693147	0	0	0	0	0	0	0	2.63906	2.19722	0	0.693147	0.693147	0	0	0	0	1.79176	0	0	2.48491	0	0
Pfam PF00254 FKBP-type peptidyl-prolyl cis-trans isomerase	0.693147	0	1.38629	1.09861	1.79176	1.09861	0	1.09861	0.693147	0	0.693147	0	0.693147	1.09861	1.38629	2.07944	0.693147	0.693147	0.693147	1.60944	0.693147	0.693147	1.38629	0.693147	0.693147	1.09861	1.09861	1.09861	0.693147	0	0.693147	1.79176	1.38629	1.09861	1.09861	0	1.09861	2.07944	1.79176	1.60944	1.09861	1.09861	0.693147	0.693147	0.693147	1.79176	1.60944	1.79176	0.693147
Pfam PF02657 Fe-S metabolism associated domain	0.693147	0	0.693147	0.693147	1.09861	0	0	0	0.693147	0.693147	0	0	0	0	0.693147	0.693147	0	0.693147	0	0.693147	0	0.693147	0.693147	0	0	0	0	0	0	0	0	0	0.693147	0	0.693147	0.693147	0	0.693147	0.693147	0	0	0	0	0	0.693147	1.09861	0	1.09861	0
Pfam PF00762 Ferrochelatase	0.693147	0	0.693147	0.693147	0.693147	0.693147	0.693147	0	0.693147	0.693147	0.693147	0	0	0.693147	0.693147	0.693147	0	0.693147	0.693147	0.693147	0.693147	0.693147	0.693147	0	0.693147	0.693147	0.693147	0.693147	1.09861	0	0	0.693147	0	0.693147	0.693147	0.693147	0.693147	0.693147	0.693147	0	0.693147	0.693147	0.693147	0	0.693147	0.693147	0.693147	0.693147	0.693147
Pfam PF01593 Flavin containing amine oxidoreductase	0.693147	0	0	2.07944	0	0	0.693147	0	0.693147	1.60944	1.09861	0	0	0	0	1.09861	0	0.693147	0	0	0.693147	2.07944	1.79176	0	1.38629	0.693147	0.693147	1.09861	2.07944	0.693147	0.693147	1.09861	0	1.38629	1.60944	1.60944	0.693147	2.07944	0.693147	0	0.693147	0	0	0	0	0	2.30259	0	0.693147
Pfam PF01580 FtsK/SpoIIIE family	0.693147	0	0	0	0.693147	1.09861	0	1.09861	0.693147	2.63906	1.79176	0.693147	0.693147	1.09861	0.693147	0.693147	0	0.693147	0.693147	0.693147	2.30259	1.09861	0.693147	0.693147	1.60944	0.693147	0.693147	0.693147	0.693147	1.09861	0.693147	0.693147	0.693147	0.693147	2.3979	2.70805	1.09861	0.693147	1.09861	1.09861	0.693147	0.693147	1.09861	2.30259	0.693147	0.693147	2.07944	0.693147	1.79176
Pfam PF09397 Ftsk gamma domain	0.693147	0	0	0	0.693147	0.693147	0	0.693147	0.693147	0.693147	1.09861	0.693147	0	0.693147	0.693147	0.693147	0	0.693147	0.693147	0.693147	0.693147	1.09861	0.693147	0.693147	1.09861	0.693147	0.693147	0.693147	0.693147	0.693147	0.693147	0.693147	0.693147	0.693147	0.693147	0.693147	1.09861	0.693147	0.693147	0.693147	0.693147	0.693147	0.693147	0.693147	0.693147	0.693147	1.09861	0.693147	1.09861
Pfam PF10415 Fumarase C C-terminus	0.693147	0	1.09861	0.693147	1.09861	1.09861	0	0	0.693147	0.693147	1.09861	0	0	1.09861	0.693147	1.38629	0	0.693147	0	1.09861	0.693147	0.693147	0.693147	0	0.693147	0.693147	0.693147	0.693147	0	0	1.38629	0.693147	1.09861	0.693147	0.693147	0.693147	1.09861	1.38629	0.693147	0.693147	0.693147	0.693147	0	1.09861	0.693147	1.09861	1.09861	1.09861	0.693147
Pfam PF02910 Fumarate reductase flavoprotein C-term	0.693147	0	0.693147	1.09861	1.38629	0.693147	1.09861	0	0.693147	1.60944	1.09861	0	0	1.09861	1.09861	1.38629	0	0.693147	0	0.693147	1.09861	1.09861	1.09861	0	0.693147	0.693147	0.693147	0.693147	1.60944	0	1.09861	1.09861	0.693147	1.09861	1.60944	1.60944	0.693147	1.38629	1.09861	0	1.09861	0.693147	0	0.693147	1.38629	1.38629	1.79176	1.38629	0.693147
Pfam PF05201 Glutamyl-tRNAGlu reductase, N-terminal domain	0.693147	0	0	0.693147	0.693147	0.693147	0.693147	0	0.693147	0.693147	0.693147	0	0	0.693147	0.693147	0.693147	0	0.693147	0	0.693147	0.693147	0	0	0	0.693147	0.693147	0.693147	0.693147	0.693147	0	0.693147	0.693147	0	0.693147	0.693147	0.693147	0.693147	0.693147	0	0	0.693147	0	0	0.693147	0	0.693147	0.693147	0.693147	0.693147
Pfam PF13646 HEAT repeats	0.693147	0	0	2.19722	0.693147	0	0	1.09861	1.09861	0	1.09861	0.693147	0	0	0	1.60944	0	0.693147	0	0	0	0.693147	0	0	1.09861	0	0	0	0	1.38629	1.79176	2.07944	0	0	1.09861	0	0	1.09861	0	1.60944	0	0	0	1.09861	0	1.09861	1.09861	0	0.693147
Pfam PF01230 HIT domain	0.693147	0	0.693147	0.693147	0.693147	1.09861	1.09861	0	0.693147	1.38629	0.693147	0.693147	0.693147	1.38629	0.693147	1.60944	0.693147	0.693147	0.693147	0.693147	1.09861	1.09861	1.09861	1.09861	0.693147	1.38629	1.38629	0.693147	1.09861	1.09861	1.38629	1.38629	0.693147	1.09861	1.38629	1.38629	0.693147	1.09861	0.693147	0.693147	0.693147	0.693147	1.09861	1.09861	1.09861	0.693147	1.09861	1.09861	0.693147
Pfam PF14490 Helix-hairpin-helix containing domain	0.693147	0	0	0	0	0	0	0	0.693147	0	0.693147	0	0	0	0	0	0	0.693147	0.693147	0	0	0	0	0.693147	0.693147	0	0	0	0.693147	0	0.693147	0	0	0	0	0	0	0	0	0	0	0	0.693147	1.09861	0	0	1.09861	0	0.693147
Pfam PF06969 HemN C-terminal domain	0.693147	0	0.693147	0.693147	1.09861	0.693147	0.693147	0.693147	0	0	0.693147	0	0	0.693147	0.693147	1.09861	0.693147	0.693147	0.693147	1.09861	0	1.60944	0.693147	0.693147	0.693147	1.09861	1.09861	0.693147	0	0.693147	0.693147	0.693147	0.693147	0.693147	0	0	1.09861	1.09861	0.693147	0.693147	0.693147	0	0.693147	0.693147	0.693147	1.09861	0	1.38629	0.693147
Pfam PF07382 Histone H1-like nucleoprotein HC2	0.693147	0	0	0	0	0	0	0	0.693147	0	0	0	0	0	0	0	0	0.693147	0	0	0	0	0	0	0	1.09861	0.693147	0.693147	0	0	0	0	0	0	0	0	0	0	0	0	0	0	0	0	0	0	0.693147	0	0
Pfam PF07432 Histone H1-like protein Hc1	0.693147	0	0	0	0	0	0	0	0.693147	0	0	0	0	0	0	0	0	0.693147	0	0	0	0	0	0	0	0	0	0	0	0	0	0	0	0	0	0	0	0	0	0	0	0	0	0	0	0	0	0	0
Pfam PF06188 HrpE/YscL/FliH and V-type ATPase subunit E	0.693147	0	0	0	0	0	0	0	0.693147	0	0	0	0	0	0	0	0	0.693147	0	0	0	0	0	0	0	0	0	0	0	0	0	0	0	0	0	0	0	0	0	0	0	0	0	0	0	0.693147	0	0	0
Pfam PF07201 HrpJ-like domain	0.693147	0	0	0	0	0	0	0	0.693147	0	0	0	0	0	0	0.693147	0	0.693147	0	0	0	0	0	0	0	0.693147	0.693147	0.693147	0	0	0	0	0	0	0	0	0	0	0	0	0	0	0	0	0	0	0	1.09861	0
Pfam PF01027 Inhibitor of apoptosis-promoting Bax1	0.693147	0	0.693147	0.693147	1.38629	0.693147	0	0	0.693147	0	0.693147	0.693147	0	0.693147	0	0.693147	0	0.693147	0.693147	0.693147	0	1.09861	0.693147	0.693147	0.693147	0.693147	0.693147	0.693147	0	0	0.693147	0	0.693147	0.693147	0	0	0.693147	0.693147	0.693147	0	0.693147	0.693147	0.693147	0.693147	0.693147	0.693147	0	1.60944	0.693147
Pfam PF00719 Inorganic pyrophosphatase	0.693147	0	0.693147	0.693147	0.693147	0.693147	0.693147	0	0.693147	0.693147	0	0	0.693147	0.693147	0.693147	0.693147	0.693147	0.693147	0	0.693147	0.693147	1.09861	0.693147	0	0	0.693147	0.693147	0.693147	0.693147	0.693147	0	0	0.693147	0.693147	0.693147	0.693147	0.693147	0.693147	0	0	0.693147	0.693147	0	0	0.693147	0.693147	0.693147	0.693147	0.693147
Pfam PF02777 Iron/manganese superoxide dismutases, C-terminal domain	0.693147	0	0.693147	0.693147	1.09861	0.693147	0.693147	0	0.693147	0.693147	1.09861	0.693147	0	0.693147	1.09861	1.09861	0.693147	0.693147	0.693147	0.693147	0.693147	0.693147	1.09861	0.693147	1.09861	1.09861	1.09861	1.09861	0.693147	0.693147	0.693147	0.693147	0.693147	0.693147	0.693147	0.693147	0	1.09861	0.693147	0	0.693147	0.693147	0.693147	0.693147	0.693147	1.09861	0.693147	1.09861	0.693147
Pfam PF00081 Iron/manganese superoxide dismutases, alpha-hairpin domain	0.693147	0	0.693147	0.693147	1.09861	0.693147	0.693147	0	0.693147	0.693147	1.09861	0.693147	0	0.693147	1.09861	1.09861	0.693147	0.693147	0.693147	0.693147	0.693147	0.693147	1.09861	0.693147	1.09861	1.09861	1.09861	1.09861	0.693147	0	0.693147	0	0.693147	0.693147	0.693147	0.693147	0	1.09861	0.693147	0	0.693147	0.693147	0.693147	0	0.693147	1.09861	0.693147	1.09861	0.693147
Pfam PF02684 Lipid-A-disaccharide synthetase	0.693147	0	0.693147	0.693147	0.693147	0.693147	0.693147	0	0.693147	0	0	0	0	0.693147	0.693147	0.693147	0	0.693147	0	0.693147	0	0.693147	0.693147	0	0	0.693147	0.693147	0.693147	0.693147	0	0.693147	0.693147	0.693147	1.09861	0	0	0.693147	0.693147	0.693147	0	0.693147	0	0	0	0.693147	0.693147	0	0.693147	0
Pfam PF04390 Lipopolysaccharide-assembly	0.693147	0	0.693147	0	0.693147	0.693147	0	0	0.693147	0	0	0	0	0.693147	0.693147	0.693147	0	0.693147	0	0.693147	0	0.693147	0.693147	0	0	0.693147	0.693147	0.693147	0.693147	0	0.693147	0.693147	0.693147	0.693147	0	0	0.693147	0.693147	0.693147	0	0.693147	0	0	0	0.693147	0.693147	0	0.693147	0
Pfam PF01823 MAC/Perforin domain	0.693147	0	0	0	0	0	0	0	0.693147	0	0	0	0	0	0	0	0	0.693147	0	0	0	0	0	0	0	0	0	0	0	0	0	0	0	0	0	0	0	0	0	0	0	0	0	0	0	0	0	0	0
Pfam PF01244 Membrane dipeptidase (Peptidase family M19)	0.693147	0	0	0	0	0	0	0	0.693147	0	0	0	0	0	0	1.09861	0	0.693147	0	0	0	1.09861	0.693147	0	0	1.09861	1.09861	0.693147	0	0	0	0	0	0	0	0	0	1.38629	0.693147	0	0.693147	0	0	0	1.38629	0	0.693147	0	0.693147
Pfam PF13489 Methyltransferase domain	0.693147	0	0	1.79176	1.09861	0	0.693147	0	0.693147	1.38629	0	0	0	1.38629	1.09861	1.79176	0	0	0	0.693147	0	1.79176	1.79176	0	0	1.09861	0.693147	0.693147	1.09861	0.693147	1.09861	1.79176	0.693147	1.09861	1.38629	1.09861	0.693147	1.79176	0.693147	0.693147	1.09861	0	0	0	1.38629	0.693147	2.30259	0.693147	0
Pfam PF16187 Middle or third domain of peptidase_M16	0.693147	0	0	0	0.693147	0	0	0	0.693147	0	0	0	0	0	0	0	0	0.693147	0	0	0	0	0	0	0	0	0	0	0	0	0	0	0.693147	0	0	0	0	0	0	0	0	0	0	0	0	0.693147	0	0.693147	0
Pfam PF02578 Multi-copper polyphenol oxidoreductase laccase	0.693147	0	0.693147	0.693147	0.693147	0	0.693147	0	0.693147	0.693147	0.693147	0.693147	0	0.693147	0.693147	1.09861	0	0.693147	0	0.693147	0.693147	0.693147	0.693147	0	0.693147	0.693147	0.693147	0.693147	0.693147	0	0.693147	0.693147	0.693147	0.693147	0.693147	0.693147	0.693147	0.693147	0	0	0.693147	0	0	0.693147	0.693147	1.09861	0.693147	0.693147	0
Pfam PF01520 N-acetylmuramoyl-L-alanine amidase	0.693147	0	0.693147	1.38629	1.38629	0.693147	0.693147	0.693147	0.693147	1.09861	1.79176	1.09861	0	0.693147	0.693147	1.09861	0.693147	0.693147	0	0.693147	1.09861	0.693147	0.693147	0	0.693147	0.693147	0.693147	0.693147	0.693147	0	0.693147	0.693147	0.693147	0.693147	1.38629	1.09861	0.693147	0.693147	0.693147	0.693147	0.693147	0	0	0.693147	0.693147	1.09861	0.693147	1.38629	1.09861
Pfam PF16881 N-terminal domain of lipoyl synthase of Radical_SAM family	0.693147	0	0.693147	0	0.693147	0	0	0	0	0.693147	0.693147	0	0	0	0.693147	0.693147	0.693147	0.693147	0	0.693147	0.693147	0.693147	0.693147	0	0.693147	0.693147	0.693147	0.693147	0	0	0	0	0	0	0.693147	0.693147	0.693147	0.693147	0	0	0	0.693147	0	0	0.693147	0.693147	0.693147	0.693147	0
Pfam PF01784 NIF3 (NGG1p interacting factor 3)	0.693147	0	0.693147	0	0.693147	0.693147	0	0.693147	0.693147	0.693147	0.693147	0.693147	0.693147	0.693147	0	0.693147	0.693147	0.693147	0.693147	0.693147	0.693147	0	0	0.693147	0.693147	0.693147	0.693147	0.693147	0	0	0.693147	0.693147	0.693147	0.693147	0.693147	0.693147	0.693147	0.693147	0.693147	0.693147	0	0	0.693147	0.693147	0	0.693147	0.693147	0.693147	0.693147
Pfam PF11973 NQRA C-terminal domain	0.693147	0	0.693147	0	0	0	0	0	0.693147	0	0	0	0	0	0	0.693147	0	0.693147	0	0.693147	0	0	0	0	0	0	0	0	0	0	0	0	0.693147	0	0	0	0.693147	0	0.693147	0	0	0	0	0	0	0.693147	0	0	0
Pfam PF14815 NUDIX domain	0.693147	0	0.693147	0	0.693147	0	0	0	0.693147	0	0.693147	0	0	0	0.693147	0.693147	0.693147	0.693147	0.693147	0.693147	0	0.693147	0.693147	0.693147	0.693147	0.693147	0.693147	0.693147	0	0	0	0	0.693147	0.693147	0	0	0.693147	0.693147	0.693147	0	0.693147	0	0.693147	0	0.693147	0.693147	0	0.693147	0.693147
Pfam PF05896 Na(+)-translocating NADH-quinone reductase subunit A (NQRA)	0.693147	0	0.693147	0	0	0	0	0	0.693147	0	0	0	0	0	0	0.693147	0	0.693147	0	0.693147	0	0	0	0	0	0	0	0	0	0	0	0	0.693147	0	0	0	0.693147	0	0.693147	0	0	0	0	0	0	0.693147	0	0	0
Pfam PF01106 NifU-like domain	0.693147	0	0.693147	0.693147	0.693147	1.09861	0.693147	0	0.693147	0	0.693147	0	0	1.09861	0.693147	0.693147	0.693147	0.693147	0	0.693147	0	0.693147	0.693147	0	0.693147	0	0	0	0.693147	0.693147	1.09861	1.09861	0.693147	0	0	0	0	0.693147	0.693147	0.693147	0	0.693147	0	0	0.693147	0.693147	0	0.693147	0.693147
Pfam PF00877 NlpC/P60 family	0.693147	0	1.09861	0.693147	1.60944	0.693147	0	0	0.693147	1.79176	2.30259	0	0	1.09861	1.09861	1.60944	0	0.693147	1.09861	0.693147	1.60944	0.693147	1.09861	0	0	1.38629	1.09861	1.38629	1.09861	0	1.60944	1.09861	0.693147	0	1.79176	1.60944	1.38629	1.38629	1.09861	0.693147	0.693147	0	0	1.79176	0.693147	1.60944	2.48491	2.19722	1.60944
Pfam PF00334 Nucleoside diphosphate kinase	0.693147	0	0.693147	0.693147	0.693147	0.693147	0.693147	0.693147	0.693147	0.693147	0.693147	0.693147	0	0.693147	0.693147	0.693147	0	0.693147	0	0.693147	0.693147	0.693147	0.693147	0	0.693147	0.693147	0.693147	0.693147	0.693147	0.693147	0.693147	0.693147	0.693147	0.693147	0.693147	0.693147	0.693147	0.693147	0	0	0.693147	0.693147	0.693147	0.693147	0.693147	0.693147	0.693147	0.693147	0.693147
Pfam PF08439 Oligopeptidase F	0.693147	0	0	0	0	0.693147	0	0	0.693147	0	0.693147	0.693147	1.09861	0.693147	0	0	0	0.693147	0.693147	0	0	0.693147	0.693147	1.09861	1.09861	0	0	0	0	0	0	0.693147	0	0	0	0	0	0	0	1.09861	0	0	1.09861	0	0.693147	0	0	0	1.09861
Pfam PF13525 Outer membrane lipoprotein	0.693147	0	0.693147	0	0.693147	0.693147	1.09861	0.693147	0	0	0	0	0	0.693147	1.09861	1.09861	0.693147	0.693147	0	0.693147	0	0.693147	0.693147	0	0	1.09861	1.09861	1.09861	1.09861	0	1.09861	1.38629	0.693147	1.09861	0	0	0.693147	1.09861	0.693147	0.693147	0.693147	0.693147	0	0	1.09861	0.693147	0	0.693147	0
Pfam PF00595 PDZ domain (Also known as DHR or GLGF)	0.693147	0	1.38629	1.09861	1.79176	0	1.09861	0	0	0	1.09861	0	0	0	0.693147	0.693147	0.693147	0.693147	0	1.60944	0	0	0.693147	0	0	0.693147	0.693147	0.693147	1.09861	0	0.693147	0	1.09861	0	0	0	0	0.693147	0.693147	0	0.693147	0	0	0	0	1.60944	0.693147	1.79176	0
Pfam PF05524 PEP-utilising enzyme, N-terminal	0.693147	0	0.693147	0	1.79176	0	0	0	0.693147	0	0.693147	0.693147	0	0	0.693147	1.38629	0.693147	0.693147	0.693147	0.693147	0	1.38629	1.38629	0.693147	0.693147	0.693147	0.693147	0.693147	0.693147	0	1.09861	1.09861	0.693147	0.693147	0	0	0.693147	1.09861	0	0.693147	0.693147	0	0.693147	0.693147	0.693147	1.38629	0.693147	1.38629	0.693147
Pfam PF00381 PTS HPr component phosphorylation site	0.693147	0	1.38629	0	1.94591	0	0	0.693147	0.693147	0	1.09861	1.09861	0.693147	0	0.693147	1.38629	0.693147	0.693147	0.693147	1.09861	0	1.38629	1.38629	0.693147	0.693147	0.693147	0.693147	0.693147	0.693147	0	1.09861	0.693147	0.693147	0.693147	0	0	0.693147	1.09861	0	0.693147	0.693147	0	0.693147	1.09861	0.693147	1.60944	0.693147	1.94591	0.693147
Pfam PF02195 ParB-like nuclease domain	0.693147	0	0	0	1.09861	0.693147	1.09861	0.693147	0.693147	1.09861	1.09861	1.09861	0	0.693147	1.09861	1.09861	0	0.693147	1.38629	0	0.693147	1.38629	0.693147	1.38629	1.38629	1.09861	0.693147	0.693147	0.693147	1.09861	1.38629	0.693147	0	1.09861	0.693147	0.693147	0.693147	0.693147	0.693147	1.38629	0.693147	1.38629	0.693147	1.09861	0.693147	0	0.693147	0.693147	1.38629
Pfam PF08367 Peptidase M16C associated	0.693147	0	0	0	0	0	0	0.693147	0.693147	0	0	0.693147	0	0	0	0	0	0.693147	0	0	0	0	0	0	0	0	0	0	0	0	0.693147	0	0	0	0	0	0	0	0	0.693147	0	0	0	1.09861	0	0	0	0	0
Pfam PF01343 Peptidase family S49	0.693147	0	1.38629	1.38629	1.38629	0.693147	0.693147	1.09861	0.693147	1.09861	0.693147	0	0	0.693147	1.09861	1.09861	0.693147	0.693147	0	1.38629	1.09861	1.09861	1.09861	0	0	0	0	0	1.09861	0	1.60944	1.09861	1.38629	1.09861	1.09861	1.09861	1.09861	1.38629	1.09861	1.09861	1.09861	0.693147	0	0	1.09861	1.38629	0	1.60944	0.693147
Pfam PF01161 Phosphatidylethanolamine-binding protein	0.693147	0	0	0	1.09861	0.693147	0.693147	0	0.693147	1.38629	0.693147	0	0.693147	0	0.693147	0	0	0.693147	0	0.693147	0.693147	0.693147	0	0	0.693147	0.693147	0.693147	0.693147	0.693147	0.693147	0	0	0	1.09861	1.09861	1.38629	0	0.693147	0	0	0	0	0	0.693147	0	0	0.693147	1.09861	0
Pfam PF02666 Phosphatidylserine decarboxylase	0.693147	0	0.693147	0	0.693147	0.693147	0	0	0.693147	0.693147	0.693147	0	0	1.09861	0.693147	0.693147	0	0.693147	0	0.693147	0.693147	0.693147	0	0	0	0.693147	0.693147	0.693147	0.693147	0	0.693147	0.693147	0.693147	0.693147	0.693147	0.693147	0.693147	0.693147	0.693147	0	0.693147	0.693147	0	1.09861	0.693147	0.693147	0.693147	0.693147	0
Pfam PF00821 Phosphoenolpyruvate carboxykinase	0.693147	0	0	0	0	0	0	0.693147	0.693147	0.693147	0	0	0	0	0	0	0	0.693147	0	0	0.693147	0	0	0	0	0.693147	0.693147	0	0.693147	0	0	0.693147	0	0	0.693147	0.693147	0	0	0	0	0	0	0	0	0	0	0.693147	0	0
Pfam PF02230 Phospholipase/Carboxylesterase	0.693147	0	0	0.693147	0.693147	0	0	0	0.693147	0	0	0	0	0	0.693147	0.693147	0	0.693147	0	0.693147	0	0	0	0	0	1.09861	1.09861	0.693147	1.09861	0	0	0	0	0.693147	0	0	0	0.693147	0	0	0.693147	0.693147	0	0	0	0	0	0	0.693147
Pfam PF04519 Polymer-forming cytoskeletal	0.693147	0	0	0	0	0.693147	0	1.38629	0.693147	0	1.60944	1.38629	0	0.693147	0.693147	0.693147	0	0.693147	0	0	0	0	1.09861	0	0	0	0	0	0	0	0.693147	0	0	0	0	0	0	0	0	1.38629	0	0	0	0	0	0.693147	0	0	0
Pfam PF01379 Porphobilinogen deaminase, dipyromethane cofactor binding domain	0.693147	0	0	0.693147	0.693147	0.693147	0.693147	0	0.693147	0.693147	0.693147	0	0	0.693147	0.693147	0.693147	0.693147	0.693147	0	0.693147	0.693147	0.693147	0.693147	0	0.693147	0.693147	0.693147	0.693147	0.693147	0	0.693147	0.693147	0	0.693147	0.693147	0.693147	0.693147	0.693147	0	0	0.693147	0.693147	0	0.693147	0.693147	0.693147	1.09861	0.693147	0.693147
Pfam PF01258 Prokaryotic dksA/traR C4-type zinc finger	0.693147	0	1.09861	0	1.09861	0	1.09861	0.693147	0.693147	0	1.38629	0.693147	0	0.693147	0.693147	1.79176	0.693147	0.693147	0	0.693147	0	0.693147	0.693147	0	0	0.693147	0.693147	0.693147	0.693147	1.09861	2.07944	1.38629	1.09861	0.693147	0	0	1.09861	1.38629	0.693147	0.693147	0.693147	0.693147	0	0.693147	1.09861	0.693147	0.693147	1.38629	0
Pfam PF06587 Protein of unknown function (DUF1137)	0.693147	0	0	0	0	0	0	0	0.693147	0	0	0	0	0	0	0	0	0.693147	0	0	0	0	0	0	0	0	0	0	0	0	0	0	0	0	0	0	0	0	0	0	0	0	0	0	0	0	0	0	0
Pfam PF06685 Protein of unknown function (DUF1186)	0.693147	0	0	0	0	0	0	0	0.693147	0	0	0	0	0	0	0	0	0.693147	0	0	0	0	0	0	0	0	0	0	0	0	0	0	0	0	0	0	0	0	0	0	0	0	0	0	0	0	0	0	0
Pfam PF06727 Protein of unknown function (DUF1207)	0.693147	0	0	0	0	0	0	0	0.693147	0	0	0	0	0	0	0	0	0.693147	0	0	0	0	0	0	0	0	0	0	0.693147	0	0	0	0	0	0	0	0	0	0	0	0	0	0	0	0	0	0	0	0
Pfam PF07075 Protein of unknown function (DUF1343)	0.693147	0	0	0	0	0	0	0	0.693147	0	0.693147	0	0	0	0	0	0	0.693147	0	0	0	0	0	0	0	0	0	0	1.09861	0	0	0	0	0	0	0	0	0	0.693147	0.693147	0	0	0	0.693147	0	0	0.693147	0	0
Pfam PF07079 Protein of unknown function (DUF1347)	0.693147	0	0	0	0	0	0	0	0.693147	0	0	0	0	0	0	0	0	0.693147	0	0	0	0	0	0	0	0	0	0	0	0	0	0	0	0	0	0	0	0	0	0	0	0	0	0	0	0	0	0	0
Pfam PF07379 Protein of unknown function (DUF1494)	0.693147	0	0	0	0	0	0	0	0.693147	0	0	0	0	0	0	0	0	0.693147	0	0	0	0	0	0	0	0	0	0	0	0	0	0	0	0	0	0	0	0	0	0	0	0	0	0	0	0	0	0	0
Pfam PF11019 Protein of unknown function (DUF2608)	0.693147	0	0	0	0	0	0	0	1.38629	0	0	0	0	0	0	0	0	0.693147	0	0	0	0	0	0	0	0	0	0	0	0	0	0	0	0	0	0	0	0	0	0	0	0	0	0	0	0	0	0	0
Pfam PF10915 Protein of unknown function (DUF2709)	0.693147	0	0	0	0	0	0	0	0.693147	0	0	0	0	0	0	0	0	0.693147	0	0	0	0	0	0	0	0	0	0	0	0	0	0	0	0	0	0	0	0	0	0	0	0	0	0	0	0	0	0	0
Pfam PF10962 Protein of unknown function (DUF2764)	0.693147	0	0	0	0	0	0	0	0.693147	0	0	0	0	0	0	0	0	0.693147	0	0	0	0	0	0	0	0	0	0	0	0	0	0	0	0	0	0	0	0	0.693147	0.693147	0	0	0	0	0	0	0	0	0
Pfam PF11996 Protein of unknown function (DUF3491)	0.693147	0	0	0	0	0	0	0	0	0	0	0	0	0	0	0	0	1.38629	0	0	0	0	0	0	0	0	0	0	0	0	0	0	0	0	0	0	0	0	0	0	0	0	0	0	0	0	0	0	0
Pfam PF12228 Protein of unknown function (DUF3604)	0.693147	0	0	0	0	0	0	0	0.693147	0	0	0	0	0	0	0	0	0.693147	0	0	0	0	0	0	0	0.693147	0	0	0	0	0	0	0	0	0	0	0	0	0	0	0	0	0	0	0	0	0	0	0
Pfam PF04367 Protein of unknown function (DUF502)	0.693147	0	0	0	0	0	0	0	0.693147	0	0	0	0	0	0.693147	0.693147	0	0.693147	0	0	0	0.693147	0	0	0	1.09861	1.09861	1.09861	0	0.693147	0	0	0	0.693147	0	0	0.693147	0	0	0	0.693147	0	0	0	0.693147	0	0	0	0
Pfam PF03190 Protein of unknown function, DUF255	0.693147	0	0	0	0	0	0.693147	0	0.693147	0.693147	1.09861	0	0	0	0	0	0	0.693147	0	0	0	0.693147	0	0	0	0	0	0	0.693147	0	0.693147	0.693147	0	0	0.693147	0.693147	0	0	0	0	0	0	0	0.693147	0	0	0.693147	0	0
Pfam PF13672 Protein phosphatase 2C	0.693147	0	0	1.38629	0.693147	0.693147	1.09861	0	0.693147	0.693147	0.693147	0	0.693147	0	0.693147	1.60944	0	0.693147	0.693147	0	0.693147	0.693147	0	0.693147	0.693147	0	0	0	0	0	0	0	0	0	0.693147	0.693147	0	0.693147	0	0	0	0	0.693147	1.38629	0	0.693147	1.38629	0	0.693147
Pfam PF07399 Putative Na+/H+ antiporter	0.693147	0	0	0	0	0	0	0	0.693147	0	0	0	0	0	0.693147	0	0	0.693147	0	0	0	0	0	0	0	0.693147	0.693147	0.693147	0	0	0	0	0	0	0	0	0	0	0	0	0	0	0	0	0	0	0	0	0
Pfam PF10722 Putative bacterial sensory transduction regulator	0.693147	0	0	0.693147	0.693147	0	0	0	0.693147	0.693147	0	0	0	0	0	0.693147	0	0.693147	0	0	0.693147	0.693147	0.693147	0	0	0.693147	0.693147	0	0	0	0	0	0	0	0.693147	0.693147	0	0	0	0	0	0	0	0	0.693147	0.693147	1.09861	0.693147	0
Pfam PF06962 Putative rRNA methylase	0.693147	0	0	0	0	0	0	0	0.693147	0	0.693147	0	0	0	0	0	0	0.693147	0.693147	0	0	0	0	0.693147	0.693147	0	0	0	0	0	0	0.693147	0	0	0	0	0	0	0	0	0	0	0.693147	0.693147	0	0	0	0	0.693147
Pfam PF01862 Pyruvoyl-dependent arginine decarboxylase (PvlArgDC)	0.693147	0	0	0	0	0	0	0	0.693147	0	0	0	0	0	0	0	0	0.693147	0	0	0	0	0	0	0	0	0	0	0.693147	0	0	0	0	0	0	0	0	0	0.693147	0	0	0	0	0	0	0	0	0	0
Pfam PF04561 RNA polymerase Rpb2, domain 2	0.693147	0	1.09861	0.693147	1.09861	1.09861	0.693147	1.09861	0.693147	0.693147	1.09861	1.09861	0.693147	1.09861	1.09861	1.09861	1.09861	0.693147	1.09861	1.09861	0.693147	1.09861	1.09861	1.09861	1.09861	1.09861	1.09861	1.09861	1.38629	0.693147	1.09861	1.09861	1.09861	1.09861	0.693147	0.693147	1.09861	1.09861	1.09861	0.693147	1.09861	0	1.09861	1.09861	1.09861	1.09861	0.693147	1.09861	1.09861
Pfam PF02565 Recombination protein O C terminal	0.693147	0	0.693147	0.693147	0.693147	0	0.693147	0.693147	0.693147	0.693147	0.693147	0	0.693147	0	0.693147	0.693147	0	0.693147	0.693147	0.693147	0.693147	0.693147	0.693147	0.693147	0.693147	0.693147	0.693147	0.693147	0.693147	0.693147	0.693147	0.693147	0.693147	0.693147	0.693147	0.693147	0.693147	0.693147	0.693147	0.693147	0.693147	0.693147	0.693147	0.693147	0.693147	0.693147	0.693147	0.693147	0.693147
Pfam PF12368 Rhodanase C-terminal	0.693147	0	0	0	0.693147	0	0	0	0.693147	0	0.693147	0	0	0	0	0	0.693147	0.693147	0.693147	0	0	0	0	0.693147	0.693147	0	0	0	0	0	0	0	0	0	0	0	0	0	0	0	0	0	0.693147	0	0	0.693147	0	0.693147	0.693147
Pfam PF00581 Rhodanese-like domain	0.693147	0	1.09861	1.79176	2.30259	0.693147	1.94591	0	0.693147	2.70805	1.79176	0.693147	0	1.09861	1.38629	2.63906	1.09861	0.693147	1.79176	1.38629	1.94591	1.94591	1.79176	1.09861	2.07944	2.77259	2.77259	1.94591	1.09861	0.693147	1.94591	2.89037	1.09861	1.79176	2.30259	2.70805	1.09861	2.19722	1.94591	1.60944	1.94591	0.693147	1.60944	0	1.79176	2.07944	2.3979	2.07944	1.38629
Pfam PF00268 Ribonucleotide reductase, small chain	0.693147	0	0.693147	0.693147	1.09861	0.693147	1.09861	0.693147	0.693147	1.38629	1.09861	0	0	0.693147	0.693147	0.693147	0.693147	0.693147	0.693147	0.693147	0.693147	0	0.693147	1.09861	0.693147	0.693147	0.693147	0.693147	0	0	0	0	0.693147	0.693147	1.09861	1.38629	0.693147	0.693147	0	0.693147	0.693147	0.693147	0.693147	0.693147	0	1.09861	0.693147	1.09861	0.693147
Pfam PF06026 Ribose 5-phosphate isomerase A (phosphoriboisomerase A)	0.693147	0	0.693147	0.693147	0.693147	0	0	0.693147	0.693147	0	0	0.693147	0	0	0.693147	0.693147	0.693147	0.693147	0.693147	0.693147	0	0.693147	0.693147	0.693147	0.693147	0.693147	0.693147	0.693147	0	0	0	0	0.693147	0.693147	0	0	0.693147	0.693147	0	0.693147	0.693147	0	0.693147	0.693147	0.693147	1.09861	0	0.693147	0.693147
Pfam PF01165 Ribosomal protein S21	0.693147	0	0.693147	0	0.693147	0.693147	0.693147	0.693147	0.693147	0	0.693147	0.693147	0.693147	0.693147	0.693147	0.693147	0.693147	0.693147	0.693147	0.693147	0	0.693147	0.693147	0.693147	0.693147	0.693147	0.693147	0.693147	0.693147	0.693147	0.693147	1.09861	0.693147	0.693147	0	0	0.693147	0.693147	0.693147	0.693147	0.693147	0.693147	0.693147	0.693147	1.09861	0.693147	0	0.693147	0.693147
Pfam PF02646 RmuC family	0.693147	0	0.693147	0	0.693147	0	0	0	0.693147	0	0	0	0	0	0.693147	0.693147	0	0.693147	0.693147	0.693147	0	0.693147	0.693147	0.693147	0	0.693147	0.693147	0.693147	0.693147	0	0	0	0.693147	0.693147	0	0	0.693147	0.693147	0.693147	0	0.693147	0.693147	0.693147	0	0.693147	0.693147	0	0.693147	0
Pfam PF00856 SET domain	0.693147	0	0	0	0	0	0	0	0.693147	0	0	0	0	0	0.693147	0	0	0.693147	0	0	0	1.09861	0	0	0	0.693147	0.693147	0.693147	0.693147	0	0	0	0	0.693147	0	0	0	0	0	0	0	0	0	0	0	0	0	0	0
Pfam PF04888 Secretion system effector C (SseC) like family	0.693147	0	0	0	0	0	0	0	0.693147	0	0	0	0	0	0	0.693147	0	0.693147	0	0	0	0	0	0	0	0.693147	0.693147	0.693147	0	0	0	0	0	0	0	0	0	0	0	0	0	0	0	0	0	0	0	1.09861	0
Pfam PF00309 Sigma-54 factor, Activator interacting domain (AID)	0.693147	0	0	0	0.693147	0.693147	0.693147	0.693147	0.693147	0	0.693147	0.693147	0	0.693147	0.693147	0.693147	0	0.693147	0	0	0	1.09861	0.693147	0	0	1.09861	1.09861	0.693147	0.693147	0	0.693147	0.693147	0	0.693147	0	0	0	0.693147	0.693147	0.693147	0	0	0	0.693147	0.693147	0.693147	0	0.693147	0.693147
Pfam PF04963 Sigma-54 factor, core binding domain	0.693147	0	0	0	0.693147	0.693147	0.693147	0.693147	0.693147	0	0.693147	0.693147	0	0.693147	0.693147	0.693147	0	0.693147	0	0	0	1.09861	0.693147	0	0	1.09861	1.09861	0.693147	0.693147	0	0.693147	0.693147	0	0.693147	0	0	0	0.693147	0.693147	0.693147	0	0	0	0.693147	0.693147	0.693147	0	0.693147	0.693147
Pfam PF00158 Sigma-54 interaction domain	0.693147	0	0.693147	0.693147	2.63906	0.693147	1.94591	1.09861	0.693147	0.693147	1.79176	0.693147	0	0.693147	1.09861	3.13549	0	0.693147	0	0.693147	0	2.07944	1.60944	0	0	1.94591	1.94591	1.38629	1.38629	0	3.52636	3.4012	0.693147	1.38629	0.693147	0.693147	0.693147	3.13549	1.38629	1.60944	0	0	0	1.38629	1.38629	1.79176	0	2.70805	1.38629
Pfam PF04552 Sigma-54, DNA binding domain	0.693147	0	0	0	0.693147	0.693147	0.693147	0.693147	0.693147	0	0.693147	0.693147	0	0.693147	0.693147	0.693147	0	0.693147	0	0	0	1.09861	0.693147	0	0	1.09861	1.09861	0.693147	0.693147	0	0.693147	0.693147	0	0.693147	0	0	0	0.693147	0.693147	0.693147	0	0	0	0.693147	0.693147	0.693147	0	0.693147	0.693147
Pfam PF00939 Sodium:sulfate symporter transmembrane region	0.693147	0	1.09861	0	1.38629	0.693147	0.693147	0	0.693147	0	0.693147	0	0	0	0	0	0	0.693147	0	1.09861	0	0	0	0	1.38629	0.693147	0.693147	0.693147	0	0	0	0	1.09861	0.693147	0	0	1.09861	0	0	0	0	0	0	0.693147	0	1.09861	0	1.09861	0
Pfam PF08486 Stage II sporulation protein	0.693147	0	0	1.38629	0.693147	0	0	0	0.693147	0	1.09861	0	0	0	0	0.693147	0	0.693147	0	0	0	0	0	0	0	0	0	0	0	0	0	0.693147	0	0	0	0	0	0	0	0	0	0	0	1.09861	0	0	0	0	0
Pfam PF03781 Sulfatase-modifying factor enzyme 1	0.693147	0	0	0.693147	0	0	0	0	0.693147	1.09861	0.693147	0.693147	0	0	0.693147	1.09861	0	0.693147	0	0.693147	0	0.693147	0.693147	0	0	1.09861	0.693147	0	0	0	0	0.693147	0	0	1.09861	1.09861	0.693147	1.09861	0.693147	2.83321	0	0	0	0	0	0	0.693147	0	0
Pfam PF00916 Sulfate permease family	0.693147	0	0	1.60944	0.693147	1.09861	0.693147	0	0.693147	1.60944	1.38629	0	0	0	0	1.79176	0	0.693147	1.09861	0.693147	0.693147	1.09861	0	0	0	1.38629	1.09861	1.38629	0.693147	0	1.38629	0.693147	0.693147	1.60944	1.09861	1.60944	0	1.94591	0.693147	0	0	0	0	0	0.693147	0	1.38629	0.693147	1.09861
Pfam PF03070 TENA/THI-4/PQQC family	0.693147	0	0.693147	0	0	0.693147	0	0	0.693147	0	0.693147	0	0	0.693147	0	0.693147	0	0.693147	0.693147	0.693147	0	0	0	0	0.693147	0	0	0	0	0	0	0	0	0	0	0	0	1.60944	0	0	0	1.09861	1.09861	0	0	0	0	0	0.693147
Pfam PF12919 TcdA/TcdB catalytic glycosyltransferase domain	0.693147	0	0	0	0	0	0	0	0	0	0	0	0	0	0	0	0	1.38629	0	0	0	0	0	0	0	0	0	0	0	0	0	0	0	0	0	0	0	0.693147	0	0	0	0	0	0	0	0	0	0	0
Pfam PF12918 TcdB toxin N-terminal helical domain	0.693147	0	0	0	0	0	0	0	0	0	0	0	0	0	0	0	0	1.38629	0	0	0	0	0	0	0	0	0	0	0	0	0	0	0	0	0	0	0	0	0	0	0	0	0	0	0	0	0	0	0
Pfam PF02606 Tetraacyldisaccharide-1-P 4'-kinase	0.693147	0	0.693147	0	0.693147	1.09861	0.693147	0	0.693147	0	0	0	0	0.693147	0.693147	0.693147	0	0.693147	0	0.693147	0	0.693147	0.693147	0	0	0.693147	0.693147	0.693147	0.693147	0	0.693147	0.693147	0.693147	0.693147	0	0	0.693147	0.693147	0.693147	0	0.693147	0	0	0	0.693147	0.693147	0	0.693147	0
Pfam PF03061 Thioesterase superfamily	0.693147	0	1.38629	1.09861	1.94591	1.38629	1.09861	0.693147	0.693147	1.60944	1.79176	0	0	1.09861	0.693147	3.04452	0.693147	0.693147	0.693147	1.38629	0.693147	1.60944	2.30259	1.38629	1.79176	2.56495	2.48491	2.07944	1.09861	0.693147	1.60944	1.79176	1.38629	0.693147	2.19722	1.60944	1.09861	2.3979	1.60944	0	1.38629	0	1.09861	0	1.60944	1.60944	2.07944	1.79176	1.38629
Pfam PF00085 Thioredoxin	0.693147	0	1.09861	1.94591	1.38629	1.09861	1.09861	0.693147	0.693147	1.79176	2.07944	0.693147	0.693147	1.09861	1.38629	1.38629	0.693147	0.693147	1.09861	1.60944	1.60944	1.60944	1.09861	1.09861	1.79176	1.60944	1.60944	1.60944	1.38629	0.693147	1.09861	1.38629	1.09861	1.09861	1.60944	1.79176	1.09861	1.38629	1.09861	1.09861	1.09861	0.693147	1.09861	1.38629	1.09861	1.38629	1.94591	1.38629	1.94591
Pfam PF13462 Thioredoxin	0.693147	0	0	0.693147	0	0	0	0	0.693147	1.09861	0.693147	0	0	0	1.09861	0.693147	0	0.693147	0	0	0.693147	0.693147	1.09861	0	0.693147	0	0	0	0	0	0.693147	0	0	0	0.693147	1.09861	1.09861	0.693147	0	0	0.693147	1.09861	0	0	0.693147	0	1.38629	0	0.693147
Pfam PF13155 Toprim-like	0.693147	0	0	0	0	0.693147	0	0	0	0	0.693147	0	0.693147	0	0	0	0.693147	0.693147	0	0	0	0	0	0	0	0	0	0	0	0	0.693147	0.693147	0	0	0	0	0	0	1.09861	0	0	0	0	0	0	0	0	0.693147	0
Pfam PF13369 Transglutaminase-like superfamily	0.693147	0	0.693147	0	0.693147	0	0	0	0.693147	0	0	0	0	0	0.693147	0.693147	0.693147	0.693147	0	0.693147	0	0	0.693147	0	0	0	0	0	0	0	0	0	0.693147	0	0	0	0	0.693147	0	0	0	0	0	0	0	0.693147	0.693147	0.693147	0
Pfam PF01371 Trp repressor protein	0.693147	0	0.693147	0	0.693147	0	0	0	0	0	0.693147	0	0	0	1.09861	0	0	0	0	0.693147	0	0	0	0	0.693147	0	0	0	0	0	0	0	0	0	0	0	0	0	0	0	0.693147	0	0	0.693147	0	0.693147	0	0.693147	0.693147
Pfam PF01487 Type I 3-dehydroquinase	0.693147	0	0	0	0.693147	0	0.693147	0	0.693147	0	0.693147	0	0	0	0	0	0	0.693147	0.693147	0	0	0	0	0.693147	0.693147	0	0	0	0	0.693147	0	0	0	0	0	0	0.693147	0	0	0.693147	0.693147	0	0.693147	0	0	0	0	0.693147	0.693147
Pfam PF13588 Type I restriction enzyme R protein N terminus (HSDR_N)	0.693147	0	0	0	0	0	0	0	0.693147	0	0	0.693147	0	0.693147	0	0	0	0.693147	0	0	0	0	0	0	0	0	0	0	0	0	1.09861	0	0	0	0	0	0	0.693147	1.38629	0	0	0	0	0	0	0	0	0	0
Pfam PF04613 UDP-3-O-[3-hydroxymyristoyl] glucosamine N-acyltransferase, LpxD	0.693147	0	0.693147	0.693147	0.693147	0.693147	0	0	0.693147	0	0	0	0	0.693147	0.693147	0.693147	0	0.693147	0	0.693147	0	0.693147	0.693147	0	0	0.693147	0.693147	0.693147	0.693147	0	0.693147	0.693147	0.693147	1.38629	0	0	0.693147	0.693147	0.693147	0	0.693147	0	0	0	0.693147	0.693147	0	0.693147	0
Pfam PF03331 UDP-3-O-acyl N-acetylglycosamine deacetylase	0.693147	0	0.693147	0.693147	0.693147	0.693147	0.693147	0	0.693147	0	0	0	0	0.693147	0.693147	0.693147	0	0.693147	0	0.693147	0	0.693147	0.693147	0	0	0.693147	0.693147	0.693147	0.693147	0	0.693147	0.693147	0.693147	0.693147	0	0	0.693147	0.693147	0.693147	0	0.693147	0	0	0	0.693147	0.693147	0	0.693147	0
Pfam PF01704 UTP--glucose-1-phosphate uridylyltransferase	0.693147	0	0	0	0	0	0	0	0.693147	0	0	0	0	0	0	0	0	0.693147	0	0	0	0	0	0	0.693147	0	0	0	0	0	0.693147	0	0	0	0	0	0	0	0	0	0	0	0	0	0	0	0	0	0
Pfam PF13720 Udp N-acetylglucosamine O-acyltransferase; Domain 2	0.693147	0	0.693147	0.693147	0.693147	0.693147	0.693147	0	0.693147	0	0	0	0	0.693147	0.693147	0.693147	0	0.693147	0	0.693147	0	0.693147	0.693147	0	0	0.693147	0.693147	0.693147	0.693147	0	0.693147	1.09861	0.693147	1.09861	0	0	0.693147	0.693147	0.693147	0	0.693147	0	0	0	0.693147	0.693147	0	0.693147	0
Pfam PF02582 Uncharacterised ACR, YagE family COG1723	0.693147	0	0	0	0	0	0	0	0.693147	0	0	0	0	0	0	0	0	0.693147	0	0	0	0	0	0	0	0	0	0	0	0	0	0.693147	0	0.693147	0	0	0	0	0	0	0	0	0	0	0	0	0	0	0
Pfam PF02594 Uncharacterised ACR, YggU family COG1872	0.693147	0	0	0	0.693147	0	0	0	0.693147	0.693147	0	0	0	0	0	0	0	0.693147	0	0.693147	0	0.693147	0.693147	0	0	0	0	0	0.693147	0.693147	0.693147	0.693147	0.693147	0.693147	0	0	0	0	0	0	0	0	0	0	0	0.693147	0	0.693147	0
Pfam PF03677 Uncharacterised protein family (UPF0137)	0.693147	0	0	0	0	0	0	0	0.693147	0	0	0	0	0	0	0	0	0.693147	0	0	0	0	0	0	0	0	0	0	0	0	0	0	0	0	0	0	0	0	0	0	0	0	0	0	0	0	0	0	0
Pfam PF03682 Uncharacterised protein family (UPF0158)	0.693147	0	0	0	0	0	0	0	0.693147	0	0	0	0	0	0	0.693147	0	0.693147	0	0	0	0	0	0	0	0	0	0	0.693147	0	0	0.693147	0	0	0	0	0	0	0	0	0	0	0	0	0	0	0	0	0
Pfam PF03690 Uncharacterised protein family (UPF0160)	0.693147	0	0	0	0	0	0	0	0.693147	0	0	0	0	0	0	0	0	0.693147	0	0	0	0	0	0	0	0	0	0	0	0	0	0	0	0	0	0	0	0	0	0	0	0	0	0	0	0	0	0	0
Pfam PF06785 Uncharacterised protein family (UPF0242)	0.693147	0	0	0	0	0	0	0	0.693147	0	0	0	0	0	0	0	0	0.693147	0	0	0	0	0	0	0	0	0	0	0	0	0	0	0	0	0	0	0	0	0	0	0	0	0	0	0	0	0	0	0
Pfam PF02622 Uncharacterized ACR, COG1678	0.693147	0	0.693147	0	0.693147	0	0	0	0.693147	0.693147	0	0	0	0	0.693147	0.693147	0	0.693147	0	0.693147	0.693147	0.693147	0.693147	0	0	0.693147	0.693147	0.693147	0.693147	0	0	0	0.693147	0.693147	0.693147	0.693147	0.693147	0.693147	0	0	0.693147	0	0	0	0.693147	0.693147	0.693147	0.693147	0
Pfam PF01208 Uroporphyrinogen decarboxylase (URO-D)	0.693147	0	0	0.693147	0.693147	0.693147	0.693147	0	0.693147	0.693147	0.693147	0	0	0.693147	0.693147	0.693147	0	0.693147	0	0.693147	0.693147	0.693147	0.693147	0	0.693147	0.693147	0.693147	0.693147	0.693147	0	0	1.09861	0	0.693147	0.693147	0.693147	0.693147	0.693147	0	0.693147	0.693147	0.693147	0	0	0.693147	0.693147	0.693147	0.693147	0.693147
Pfam PF02602 Uroporphyrinogen-III synthase HemD	0.693147	0	0	0.693147	0.693147	0.693147	0.693147	0	0.693147	1.09861	1.09861	0	0	0.693147	0.693147	0.693147	0	0.693147	0	0.693147	0.693147	0.693147	0	0	0.693147	0.693147	0.693147	0.693147	1.09861	0	0.693147	0.693147	0.693147	0.693147	1.09861	1.09861	0.693147	0.693147	0.693147	0	0.693147	0.693147	0	0.693147	0.693147	0.693147	1.09861	0.693147	1.09861
Pfam PF03631 Virulence factor BrkB	0.693147	0	0.693147	0.693147	1.09861	0.693147	0.693147	0	0.693147	1.09861	0.693147	0	0	0.693147	0.693147	1.09861	0	0.693147	0.693147	0.693147	1.09861	1.38629	0.693147	0.693147	0.693147	1.09861	1.09861	1.09861	0.693147	0	0	0.693147	0.693147	0.693147	1.38629	1.09861	0.693147	0.693147	0.693147	0.693147	0.693147	0.693147	0.693147	1.09861	0.693147	1.09861	1.79176	1.09861	0.693147
Pfam PF16789 YscO-like protein	0.693147	0	0	0	0	0	0	0	0.693147	0	0	0	0	0	0	0	0	0.693147	0	0	0	0	0	0	0	0	0	0	0	0	0	0	0	0	0	0	0	0	0	0	0	0	0	0	0	0	0	0	0
Pfam PF01966 HD domain	0	2.83321	1.09861	1.79176	1.60944	0	1.60944	1.79176	0.693147	1.38629	2.19722	0.693147	1.38629	0.693147	0.693147	1.94591	0	0	2.07944	1.38629	1.09861	1.94591	1.38629	1.79176	1.79176	1.60944	1.60944	1.60944	1.79176	1.94591	2.99573	2.83321	0.693147	1.79176	1.60944	1.38629	1.09861	1.38629	1.79176	2.30259	0.693147	0.693147	1.60944	2.94444	1.38629	1.38629	1.60944	1.60944	2.19722
Pfam PF13353 4Fe-4S single cluster domain	0	2.3979	1.60944	1.38629	2.30259	1.38629	1.60944	0.693147	0	1.79176	1.38629	0	0	0.693147	0	1.94591	0	0	1.60944	1.79176	0	1.09861	1.09861	1.38629	1.79176	0	0	0	1.60944	1.60944	2.07944	1.94591	1.38629	0.693147	0	1.94591	0	1.79176	1.38629	1.38629	0	0	1.38629	2.30259	0.693147	1.79176	0.693147	2.30259	1.38629
Pfam PF00990 Diguanylate cyclase, GGDEF domain	0	2.30259	0	3.17805	2.89037	0	2.48491	0.693147	0	0.693147	1.60944	0.693147	0	0.693147	1.38629	3.52636	0	0	0	0	1.38629	3.4012	2.48491	0	0.693147	2.70805	2.56495	2.07944	0.693147	0.693147	3.29584	3.4012	0	2.99573	1.38629	0.693147	0	3.63759	0	2.30259	0.693147	0.693147	0	2.3979	2.48491	1.94591	2.07944	2.48491	1.60944
Pfam PF07282 Putative transposase DNA-binding domain	0	2.30259	0	0.693147	0.693147	1.79176	1.09861	0	0	1.38629	0	0	0	0	1.09861	0	0	0	0	0	0	0	0	0	0	0	0	0	0	0	0	0	0	0	0	1.60944	0	0	0	0	0	0	0	0	0	0	1.38629	0.693147	0
Pfam PF00037 4Fe-4S binding domain	0	2.19722	0.693147	1.09861	1.09861	0	0.693147	0	0	1.38629	0	0	0	0	0.693147	1.09861	0	0	0	0	1.09861	0.693147	0.693147	0	0	0.693147	0.693147	0.693147	0.693147	1.94591	2.30259	2.30259	0	0.693147	1.60944	1.38629	0	0.693147	0.693147	1.60944	0.693147	0.693147	0	0.693147	0.693147	0.693147	1.38629	0.693147	0
Pfam PF01385 Probable transposase	0	2.19722	0	0.693147	0.693147	1.79176	1.09861	0	0	1.79176	0	0	0	0	1.09861	0	0	0	0	0	0	0	0	0	0	0	0	0	0	0	0	0	0	0	0	1.79176	0	0	0	0	0	0	0	0	0	0	1.38629	0.693147	0
Pfam PF00480 ROK family	0	2.19722	1.09861	0.693147	2.07944	0	0.693147	0	0	1.38629	1.38629	1.09861	0	0	0	0	0	0	1.38629	1.94591	0.693147	2.07944	1.38629	1.60944	1.38629	0	0	0	1.09861	0.693147	0	0.693147	0.693147	0	1.38629	1.38629	0	0	0	0	0	0	1.94591	1.79176	1.94591	1.94591	3.13549	1.94591	2.30259
Pfam PF10531 SLBB domain	0	2.19722	0.693147	1.38629	1.79176	0	1.79176	0.693147	0	1.09861	0.693147	0	0	0.693147	1.09861	1.09861	0.693147	0	0.693147	1.09861	0	1.60944	1.38629	0.693147	0.693147	1.09861	1.09861	1.09861	0	1.60944	0	2.30259	0.693147	0.693147	1.09861	1.09861	0.693147	1.09861	1.09861	0.693147	0.693147	0.693147	0.693147	0.693147	1.60944	1.09861	1.60944	1.60944	1.09861
Pfam PF13416 Bacterial extracellular solute-binding protein	0	2.07944	1.09861	1.09861	1.79176	0	0	0.693147	0	0.693147	1.60944	0.693147	0	0	0	2.63906	0	0	1.38629	1.38629	0	3.43399	0.693147	1.60944	1.09861	2.3979	2.30259	2.07944	0	0	1.38629	0	1.09861	1.09861	0	0.693147	1.09861	2.63906	0	1.09861	0	0.693147	1.38629	1.79176	2.3979	2.19722	2.77259	1.60944	2.07944
Pfam PF00015 Methyl-accepting chemotaxis protein (MCP) signalling domain	0	2.07944	0	1.60944	1.79176	1.60944	0	1.60944	0	0	2.3979	1.79176	0	2.48491	0.693147	3.29584	0	0	0	0	0	0	2.99573	0	0	2.07944	1.60944	1.79176	0	0	3.4012	3.66356	0	0	0	0	0	3.3322	0	3.04452	0	0	0	3.63759	2.19722	1.94591	0	2.30259	1.09861
Pfam PF00248 Aldo/keto reductase family	0	1.94591	0	1.79176	2.3979	0.693147	0.693147	0	0	1.09861	2.19722	0.693147	0	0	1.60944	2.19722	0	0	1.79176	0	1.09861	2.94444	1.79176	0.693147	1.94591	2.19722	2.19722	1.94591	1.09861	0.693147	0	1.09861	0	1.60944	2.30259	1.09861	0	2.19722	0	0	0	0	1.09861	1.60944	2.48491	2.19722	3.13549	2.19722	2.19722
Pfam PF02653 Branched-chain amino acid transport system / permease component	0	1.94591	1.38629	1.79176	2.56495	0	0	1.79176	0	0	1.38629	1.38629	1.09861	1.09861	0	2.3979	0	0	1.38629	2.07944	0.693147	4.12713	0.693147	1.38629	0	3.93183	3.73767	3.09104	1.09861	1.09861	2.19722	2.07944	0	0.693147	0	0	0	2.83321	0	2.07944	0	0	1.79176	1.09861	3.04452	3.2581	3.13549	1.94591	1.09861
Pfam PF02782 FGGY family of carbohydrate kinases, C-terminal domain	0	1.94591	1.60944	1.09861	2.19722	0	0.693147	0.693147	0	1.09861	1.94591	1.09861	0	0	0.693147	1.79176	0	0	1.38629	1.60944	0.693147	1.60944	0.693147	0.693147	1.38629	0.693147	0.693147	0.693147	0.693147	0	0.693147	1.09861	0	0.693147	1.09861	0.693147	0	0.693147	0	1.38629	1.09861	0	1.09861	1.38629	2.07944	2.19722	1.94591	2.19722	1.60944
Pfam PF00370 FGGY family of carbohydrate kinases, N-terminal domain	0	1.94591	1.60944	1.09861	2.19722	0	0.693147	0	0	1.09861	1.94591	1.09861	0	0	0.693147	1.79176	0	0	1.38629	1.60944	0.693147	2.07944	0.693147	0.693147	1.38629	0.693147	0.693147	0.693147	0.693147	0	0.693147	0.693147	0	0.693147	1.09861	1.09861	0	0.693147	0	1.38629	1.09861	0	1.09861	1.38629	2.19722	2.19722	1.94591	2.07944	1.60944
Pfam PF03787 RAMP superfamily	0	1.94591	0	0	0	0	1.60944	0	0	1.09861	0	0	0	0	0	0	0	0	0	0	0	0	0	0	0	0	0	0	0	0	0	0	0	0	0	1.09861	0	0	1.09861	0	0	0	0	0	0	0	0	0	0
Pfam PF01257 Thioredoxin-like [2Fe-2S] ferredoxin	0	1.94591	0	1.09861	0.693147	0	0.693147	0	0	0.693147	0	0	0	0	0.693147	0.693147	0.693147	0	0	0	0	1.09861	0.693147	0	0	1.09861	1.09861	0.693147	0	1.79176	0	1.60944	0	0.693147	0.693147	0.693147	0.693147	1.09861	0	0	0.693147	0.693147	0	0	1.09861	0.693147	1.09861	0.693147	0
Pfam PF00294 pfkB family carbohydrate kinase	0	1.94591	1.60944	1.09861	2.56495	0.693147	0.693147	0	0	1.38629	1.94591	0.693147	0	0.693147	1.09861	1.79176	0.693147	0	1.38629	1.79176	0.693147	2.83321	1.94591	1.38629	1.60944	1.38629	1.38629	1.09861	1.09861	1.09861	1.09861	1.38629	0.693147	0.693147	1.79176	1.38629	0.693147	1.60944	0	0.693147	1.38629	0	1.38629	1.94591	2.19722	2.30259	2.63906	2.77259	1.60944
Pfam PF01061 ABC-2 type transporter	0	1.79176	0	1.79176	0.693147	0	0.693147	0	0	1.79176	0.693147	0	0	0.693147	1.09861	1.38629	0	0	1.94591	1.09861	0.693147	1.38629	1.60944	0.693147	0.693147	1.79176	1.60944	1.60944	0.693147	1.09861	0	1.09861	0.693147	1.09861	2.30259	1.79176	0	1.38629	0	1.09861	1.09861	0	1.09861	1.79176	0.693147	0.693147	2.77259	1.09861	1.60944
Pfam PF01842 ACT domain	0	1.79176	1.38629	1.94591	2.19722	1.38629	1.94591	0	0	1.79176	2.30259	0	0	1.60944	0.693147	1.94591	0	0	1.09861	1.09861	1.60944	1.38629	1.60944	0.693147	0.693147	1.60944	1.60944	1.60944	1.60944	1.38629	2.07944	1.94591	0	0	1.60944	1.79176	1.60944	1.94591	0	0	0	0	1.09861	1.79176	1.38629	1.79176	1.79176	1.60944	1.09861
Pfam PF00356 Bacterial regulatory proteins, lacI family	0	1.79176	1.38629	0	2.70805	0	0	0	0	0.693147	2.48491	0	0	0	0.693147	1.60944	0	0	1.79176	1.94591	0	2.94444	2.56495	1.94591	1.60944	1.79176	1.79176	1.09861	0	0	0	0	0.693147	0	1.09861	0.693147	0	1.60944	0	0	0	0	2.07944	2.07944	2.07944	2.89037	3.3673	2.70805	2.48491
Pfam PF02018 Carbohydrate binding domain	0	1.79176	0	0	0	0	0	0	0	0	0	0	0	0	0	0.693147	0	0	0	0	0	0	0.693147	0	0	0	0	0	0	0	0	0	0	0	0	0	0	0	0	0	0	0	0	1.09861	0	0	1.60944	0	0
Pfam PF02056 Family 4 glycosyl hydrolase	0	1.79176	0	0	1.09861	0	0	0	0	0	1.60944	0	0	0	0	0	0	0	0	0	0	1.09861	0	0	0	0	0	0	0	0	0	0	0	0	0	0	0	0	0	0	0	0	0	1.09861	0	0.693147	1.09861	1.09861	1.09861
Pfam PF11975 Family 4 glycosyl hydrolase C-terminal domain	0	1.79176	0	0	1.09861	0	0	0	0	0	1.60944	0	0	0	0	0	0	0	0	0	0	1.09861	0	0	0	0	0	0	0	0	0	0	0	0	0	0	0	0	0	0	0	0	0	1.09861	0	0.693147	1.09861	1.09861	1.09861
Pfam PF08309 LVIVD repeat	0	1.79176	0	0	0	0	0	0	0	0	0	0	0	0	0	0	0	0	0	0	0	0	0	0	0	1.60944	1.60944	0	0	0	0	1.09861	0	0	0	0	0	0	0	0	0	0	0	0	0	0.693147	0.693147	0	0
Pfam PF02540 NAD synthase	0	1.79176	0.693147	1.09861	1.09861	1.09861	1.09861	0.693147	0	1.09861	1.09861	0	0.693147	1.09861	1.09861	1.09861	0.693147	0.693147	1.09861	0.693147	1.09861	1.38629	1.09861	1.09861	0.693147	1.09861	1.09861	1.09861	1.09861	1.09861	1.09861	1.09861	0.693147	1.09861	1.09861	1.09861	1.09861	1.09861	1.09861	0.693147	1.09861	0.693147	1.09861	1.60944	1.09861	1.09861	1.09861	1.09861	1.09861
Pfam PF01408 Oxidoreductase family, NAD-binding Rossmann fold	0	1.79176	0	1.38629	1.94591	0	0.693147	0	0	0	2.19722	0	0	1.09861	0	1.60944	0	0	1.60944	1.60944	0	3.04452	1.79176	1.09861	1.09861	1.09861	1.09861	0.693147	1.09861	0	0	0.693147	0	1.38629	1.09861	0	0	0.693147	1.38629	0	1.38629	0	1.38629	1.38629	2.63906	2.19722	2.56495	2.19722	2.19722
Pfam PF08308 PEGA domain	0	1.79176	0	0	0	0	0	0.693147	0	0	0	0.693147	0	0	0	0	0	0	0	0	0	0	0	0	0	0	0	0	0	0	0	0	0	0	0	0	0	0	0.693147	0	0	0	0	0	0	0	0	0	0
Pfam PF13377 Periplasmic binding protein-like domain	0	1.79176	1.60944	0	2.48491	0	0	0	0	0.693147	2.3979	0	0	0	0.693147	1.09861	0	0	1.79176	1.60944	0	2.63906	2.48491	1.79176	1.38629	1.79176	1.79176	1.09861	0	0	0	0	0.693147	0	1.09861	0.693147	0	0.693147	0	0	0	0	1.79176	2.19722	1.38629	2.63906	3.29584	2.63906	2.48491
Pfam PF00156 Phosphoribosyl transferase domain	0	1.79176	2.19722	1.38629	1.94591	1.38629	1.60944	1.38629	0.693147	2.19722	2.07944	1.38629	1.38629	1.79176	1.38629	2.07944	1.38629	0	2.30259	2.07944	1.38629	2.30259	1.60944	1.94591	2.07944	1.79176	1.79176	1.79176	1.60944	1.94591	1.79176	1.94591	1.94591	1.79176	1.94591	2.19722	1.79176	2.30259	1.79176	1.79176	1.60944	1.09861	2.19722	2.19722	2.19722	2.07944	2.07944	1.94591	2.19722
Pfam PF00400 WD domain, G-beta repeat	0	1.79176	0	3.52636	0	0	0	0	0	0	0	0	0	0	0	0	0	0	0	0	0	2.70805	0	0	0	0	0	0	1.94591	0	0	0	0	0	0	0	0	0	0	0	0	0	0	0	0	0	0	0	0
Pfam PF13412 Winged helix-turn-helix DNA-binding	0	1.79176	1.38629	0.693147	1.60944	0	0	0	0	1.60944	2.07944	0	0	0	0	2.19722	0	0	0	1.09861	0.693147	3.04452	2.19722	0	0	2.3979	2.3979	2.30259	0.693147	1.09861	1.38629	0.693147	1.09861	1.09861	1.38629	1.60944	1.09861	2.48491	0.693147	1.09861	0.693147	0	0.693147	1.60944	2.63906	1.94591	2.30259	1.60944	1.60944
Pfam PF12838 4Fe-4S dicluster domain	0	1.60944	1.09861	0.693147	2.07944	1.09861	0	0.693147	0	0.693147	1.09861	0	0	2.19722	0.693147	1.60944	0.693147	0	0.693147	1.38629	0	1.38629	0.693147	0	0.693147	1.09861	1.09861	1.09861	2.07944	1.79176	2.19722	2.19722	1.60944	0.693147	1.38629	0.693147	0.693147	1.60944	1.09861	1.60944	0	0.693147	0	1.38629	1.09861	1.60944	1.60944	1.79176	0.693147
Pfam PF13187 4Fe-4S dicluster domain	0	1.60944	0	0.693147	0.693147	0	0	0	0	0	0	0	0	0	0	0.693147	0	0	0	0	0	0	0	0	0	0.693147	0.693147	0	1.38629	1.38629	1.94591	2.07944	0.693147	0	0	0	0	0	0	0	0.693147	0	0	1.38629	0.693147	1.09861	0	1.09861	0
Pfam PF13237 4Fe-4S dicluster domain	0	1.60944	1.38629	0.693147	1.09861	1.60944	1.38629	0	0	0	0	0	0	1.38629	0.693147	0.693147	0.693147	0	0	1.38629	0	1.38629	0	0	0	1.38629	1.38629	1.38629	1.60944	1.09861	1.94591	2.07944	0.693147	0	0	0	0.693147	0.693147	0.693147	1.60944	0.693147	0	0	1.94591	0.693147	1.09861	0	1.09861	0.693147
Pfam PF12850 Calcineurin-like phosphoesterase superfamily domain	0	1.60944	0	0	1.09861	0	0.693147	0.693147	0	0.693147	1.09861	0	0	0	0.693147	1.60944	0	0	0.693147	0	1.09861	1.38629	0.693147	0.693147	0.693147	1.38629	1.09861	1.09861	1.38629	1.09861	1.09861	1.60944	0	0.693147	1.38629	0.693147	0.693147	1.09861	0.693147	1.09861	0	0	1.38629	1.09861	1.09861	1.09861	0.693147	1.09861	1.09861
Pfam PF04509 CheC-like family	0	1.60944	0	0	0	0	0	0	0	0	1.60944	0	0	0	0	0	0	0	0	0	0	0	0	0	0	0	0	0	0	0	0	1.09861	0	0	0	0	0	0	0	0	0	0	0	1.79176	0	0	0	0	1.60944
Pfam PF07883 Cupin domain	0	1.60944	0	1.38629	1.60944	0	1.09861	0	0	1.38629	2.07944	0	0	0	1.38629	2.83321	0	0	1.09861	0	0	2.99573	1.09861	1.09861	0.693147	2.3979	2.07944	1.79176	0	0	1.60944	1.79176	0	0.693147	1.79176	1.38629	0.693147	2.56495	0.693147	0.693147	0	0	0	1.38629	1.94591	1.09861	2.48491	2.19722	1.09861
Pfam PF01368 DHH family	0	1.60944	0	0	0	0.693147	1.09861	1.09861	0	0.693147	1.60944	1.09861	0.693147	0.693147	0.693147	0	0	0	1.60944	0.693147	0	0	0	1.60944	1.60944	0.693147	0.693147	0.693147	1.09861	0	1.60944	1.79176	0.693147	0.693147	0.693147	0.693147	0.693147	0	1.09861	1.60944	0.693147	0	1.60944	1.60944	0.693147	0.693147	0	0	1.60944
Pfam PF00460 Flagella basal body rod protein	0	1.60944	0	0	1.94591	1.79176	1.60944	1.60944	0	0	1.94591	1.94591	0	1.94591	0	1.79176	1.79176	0	0	0	0	1.79176	1.79176	0	0	1.79176	1.60944	1.79176	0	0	2.19722	1.79176	0	1.79176	0	0	0	1.94591	0	1.79176	0	0	0	1.94591	1.79176	2.3979	0	1.94591	1.60944
Pfam PF06429 Flagellar basal body rod FlgEFG protein C-terminal	0	1.60944	0	0	1.79176	1.94591	1.79176	1.79176	0	0	1.79176	1.79176	0	1.94591	0	1.79176	1.60944	0	0	0	0	1.79176	1.94591	0	0	1.79176	1.60944	1.79176	0	0	2.07944	1.79176	0	1.79176	0	0	0	1.79176	0	1.79176	0	0	0	1.79176	1.79176	2.19722	0	1.79176	1.60944
Pfam PF00465 Iron-containing alcohol dehydrogenase	0	1.60944	0	0.693147	2.07944	0	0.693147	0	0	0	1.38629	0	0	0	0	1.38629	0	0	1.09861	1.09861	0	1.09861	0	0.693147	0.693147	1.94591	1.79176	0.693147	1.09861	0.693147	2.07944	0	0	0.693147	0	0	0	1.79176	1.09861	1.09861	0	0	1.38629	1.60944	1.09861	1.60944	0	2.30259	1.79176
Pfam PF03176 MMPL family	0	1.60944	0	0	0	0	0	1.09861	0	3.2581	1.60944	1.09861	0	1.09861	0.693147	0.693147	0	0	0	0	2.3979	0	0	0	1.09861	0	0	0	0	1.09861	0	1.60944	0	0	3.52636	3.4012	0	2.07944	1.09861	1.94591	0	0	0	1.09861	0	0	2.83321	0	1.60944
Pfam PF01554 MatE	0	1.60944	1.09861	1.60944	1.94591	1.60944	1.09861	1.09861	0	1.09861	2.19722	1.79176	1.38629	1.60944	1.09861	1.94591	0	0	1.94591	1.09861	0	2.19722	1.09861	1.09861	1.09861	1.60944	1.09861	1.09861	0	0	1.60944	1.60944	1.09861	0	0	1.09861	1.09861	1.60944	2.56495	2.94444	1.09861	0	1.94591	2.56495	1.60944	1.60944	2.19722	1.94591	2.56495
Pfam PF00881 Nitroreductase family	0	1.60944	1.09861	0.693147	1.60944	1.09861	0.693147	0	0	1.60944	2.07944	0	0	0.693147	0.693147	1.79176	0	0	1.94591	1.60944	1.09861	1.38629	1.60944	1.38629	1.60944	1.79176	1.79176	1.38629	2.07944	1.38629	2.19722	1.94591	1.09861	0	2.3979	1.60944	1.38629	1.94591	1.94591	1.38629	0	0.693147	1.09861	2.77259	1.38629	0.693147	1.60944	1.38629	1.94591
Pfam PF02894 Oxidoreductase family, C-terminal alpha/beta domain	0	1.60944	0	1.38629	1.60944	0	0	0	0	0	2.07944	0	0	0	0	1.38629	0	0	1.09861	1.38629	0	1.94591	1.38629	0.693147	1.09861	1.09861	0.693147	0.693147	0.693147	0	0	0	0	0.693147	0.693147	0	0	0.693147	0.693147	0	0.693147	0	1.09861	0	2.07944	1.09861	2.30259	1.60944	1.60944
Pfam PF01895 PhoU domain	0	1.60944	0	1.09861	1.09861	0	1.09861	0.693147	0	1.60944	0	1.09861	0.693147	0	1.09861	1.60944	0	0	1.09861	0	1.09861	1.79176	1.09861	1.60944	1.38629	1.09861	1.09861	1.09861	1.60944	1.09861	1.60944	1.38629	0	0	1.60944	1.60944	0	1.09861	0	1.09861	0	0	2.19722	1.09861	1.60944	1.09861	1.09861	1.09861	1.60944
Pfam PF01855 Pyruvate flavodoxin/ferredoxin oxidoreductase, thiamine diP-bdg	0	1.60944	0	0.693147	0.693147	1.09861	1.09861	0.693147	0	0.693147	0	0	0	1.09861	0	0	0	0	0.693147	0	0	0	0	0	0.693147	0	0	0	1.38629	1.09861	1.79176	1.79176	0	0.693147	0.693147	0.693147	0	0	1.60944	1.09861	0	0	0	1.60944	0	0.693147	0.693147	0.693147	0.693147
Pfam PF01512 Respiratory-chain NADH dehydrogenase 51 Kd subunit	0	1.60944	0.693147	0.693147	1.09861	0	0.693147	0	0	0.693147	0	0.693147	0	0	0.693147	1.09861	1.09861	0	0	0.693147	0	1.09861	0.693147	0	0	1.09861	0.693147	0.693147	0	1.38629	0	1.38629	0.693147	0.693147	1.09861	0.693147	0.693147	1.09861	0.693147	0.693147	0.693147	0.693147	0	0	1.09861	1.09861	1.38629	1.38629	0.693147
Pfam PF02915 Rubrerythrin	0	1.60944	0	1.09861	0	0	0	0	0	0	0.693147	0	0	0.693147	0	0	0	0	0	0	0	0.693147	0	0	0	0	0	0	0.693147	1.09861	1.79176	2.48491	0	0	0	0	0	0	0.693147	0.693147	0	0	0	1.60944	0.693147	0	0	0	0
Pfam PF02775 Thiamine pyrophosphate enzyme, C-terminal TPP binding domain	0	1.60944	1.09861	1.60944	2.07944	1.09861	1.38629	0.693147	0	2.07944	1.79176	0	0	1.38629	0.693147	2.3979	0.693147	0	1.94591	1.38629	1.60944	2.30259	1.60944	0	1.94591	2.89037	2.63906	2.30259	1.79176	1.38629	2.30259	1.94591	0.693147	1.60944	2.63906	2.07944	0.693147	1.94591	1.60944	1.38629	0	0	1.09861	1.94591	1.60944	2.07944	2.3979	2.19722	1.94591
Pfam PF13087 AAA domain	0	1.38629	0	0.693147	0	0.693147	0.693147	0	0	0.693147	0	0	1.09861	0	0.693147	0	0	0	0	0	0.693147	0	0	0	0.693147	0.693147	0.693147	0.693147	0.693147	0	0	0	0	0	0.693147	0.693147	0	0.693147	0	0	0	0	0	0.693147	0	0	0	0.693147	0
Pfam PF12698 ABC-2 family transporter protein	0	1.38629	0	0	1.60944	1.09861	0	0	0	0	1.79176	0	0	0	0	1.60944	0	0	1.09861	1.09861	0	0.693147	0.693147	1.09861	1.94591	1.09861	0.693147	0	0	1.60944	1.09861	1.60944	0	1.09861	1.60944	0	0	1.09861	1.38629	1.60944	0	0	1.38629	2.83321	0	0	1.09861	1.60944	2.07944
Pfam PF00586 AIR synthase related protein, N-terminal domain	0	1.38629	1.38629	1.94591	1.60944	0.693147	1.94591	0	0	1.60944	1.60944	0	0	1.94591	1.09861	1.38629	0.693147	0	1.38629	1.38629	1.60944	1.38629	1.60944	0.693147	1.38629	1.38629	1.09861	1.09861	1.79176	1.94591	1.94591	1.94591	1.09861	1.79176	1.79176	1.60944	1.09861	1.38629	1.09861	1.60944	1.09861	1.38629	0.693147	1.09861	1.38629	1.38629	1.79176	1.60944	1.38629
Pfam PF00871 Acetokinase family	0	1.38629	0.693147	0.693147	1.09861	0.693147	0	0.693147	0	0.693147	1.09861	0.693147	0.693147	0.693147	0	0.693147	0.693147	0	1.09861	0.693147	0	0.693147	0	0.693147	0.693147	0.693147	0.693147	0.693147	0.693147	0	1.09861	1.09861	0.693147	0.693147	0.693147	0.693147	1.09861	0	0.693147	0.693147	0	0	0.693147	1.38629	0	0.693147	0.693147	1.38629	1.38629
Pfam PF08240 Alcohol dehydrogenase GroES-like domain	0	1.38629	1.09861	1.09861	2.83321	0.693147	0.693147	0	0	3.13549	2.30259	0	0	0.693147	1.79176	2.94444	0	0	1.60944	0	2.07944	3.04452	2.48491	1.09861	2.07944	2.19722	1.94591	2.07944	1.09861	0.693147	0.693147	1.60944	0	1.79176	2.99573	3.13549	1.38629	2.77259	0	0.693147	1.09861	0.693147	1.60944	0.693147	2.70805	2.07944	3.61092	2.56495	2.07944
Pfam PF01979 Amidohydrolase family	0	1.38629	1.09861	1.09861	2.19722	1.38629	1.09861	0	0	1.79176	2.07944	0.693147	0.693147	1.09861	1.38629	2.63906	0.693147	0	1.09861	1.09861	0.693147	2.48491	2.56495	1.38629	1.60944	1.94591	1.94591	1.60944	0.693147	1.09861	1.60944	1.09861	1.09861	1.60944	1.60944	1.79176	0.693147	2.3979	1.38629	0.693147	1.09861	0.693147	1.38629	1.94591	2.3979	1.94591	2.48491	2.07944	1.60944
Pfam PF01637 Archaeal ATPase	0	1.38629	0	0.693147	0	0	0	0	0	0	0	0	0	0	0	0	0	0	0	0	0	0	0	0	0	0	0	0	0	0	0	0	0	0	0	0	0	0	0.693147	0.693147	0	0.693147	0	0	0	0	0	0	0
Pfam PF02310 B12 binding domain	0	1.38629	0	1.60944	1.09861	0	0	0	0	1.38629	0	0	0	0	0	0.693147	0	0	0	0	1.09861	1.38629	1.38629	0	0	0.693147	0.693147	0.693147	2.07944	0.693147	1.38629	2.77259	0	0	1.38629	1.38629	0	0.693147	1.09861	0.693147	0	0	0	1.60944	1.09861	0.693147	1.79176	0.693147	0
Pfam PF01547 Bacterial extracellular solute-binding protein	0	1.38629	0.693147	1.09861	0.693147	0	0	1.09861	0	1.38629	1.60944	0	0	0	0.693147	1.09861	0	0	0	0.693147	1.38629	2.63906	0	0.693147	0	0	0	0	0	0	0	0	0	0	1.38629	1.38629	0.693147	0	0	0.693147	0	0	1.38629	0.693147	1.94591	1.60944	2.99573	0	0.693147
Pfam PF00669 Bacterial flagellin N-terminal helical region	0	1.38629	0	0	1.09861	1.38629	1.09861	1.60944	0	0	1.09861	1.09861	0	1.60944	0	1.09861	0	0	0	0	0	1.38629	2.07944	0	0	1.09861	1.09861	1.09861	0	0	1.79176	1.09861	0	1.09861	0	0	0	1.09861	0	1.60944	0	0	0	1.79176	1.79176	1.94591	0	1.38629	1.09861
Pfam PF00392 Bacterial regulatory proteins, gntR family	0	1.38629	1.09861	0.693147	3.09104	0	0	0	0	2.19722	3.13549	0	0.693147	0	0	3.3322	0	0	1.79176	1.38629	0	3.85015	2.56495	2.3979	2.19722	4.09434	3.93183	3.46574	0	0	1.94591	1.79176	0.693147	0	2.63906	2.19722	1.09861	3.52636	0.693147	1.60944	0.693147	0	2.07944	2.56495	2.83321	2.48491	3.8712	3.21888	3.09104
Pfam PF01869 BadF/BadG/BcrA/BcrD ATPase family	0	1.38629	0	0	0.693147	0	0	0	0	0	0	0	0	0	0	0	0	0	1.09861	0	0	1.09861	0	0	0	0	0	0	0	0.693147	0.693147	1.38629	0	0	0	0	0	0	0.693147	1.38629	0	0	0	1.79176	0.693147	0	0.693147	0	1.09861
Pfam PF00150 Cellulase (glycosyl hydrolase family 5)	0	1.38629	0	0	0	0	0	0	0	0	0.693147	0	0	0	1.38629	0.693147	0	0	0	0	0	1.09861	0	0	0	0	0	0	0	0	0	0	0	0.693147	0.693147	0	0	1.09861	0	0	0	0	0	2.19722	0	0.693147	1.09861	0.693147	0
Pfam PF01584 CheW-like domain	0	1.38629	0	2.07944	1.09861	1.79176	0	1.38629	0	0	1.38629	1.79176	0	1.38629	1.38629	2.56495	0	0	0	0	0	0	1.94591	0	0	1.09861	1.09861	1.09861	0	0	2.3979	2.77259	0	0	0	0	0	2.56495	0	1.38629	0	0	0	1.94591	1.60944	1.09861	0	1.38629	1.09861
Pfam PF03415 Clostripain family	0	1.38629	0	0	0	0	0	0	0	0	0	0	0	0	0	0	0	0	0	0	0	0	0	0	0	0	0	0	0	0	0	0	0	0	0	0	0	0	0	0	0	0	0	0	0	0	0	0	0
Pfam PF04041 Domain of unknown function (DUF377)	0	1.38629	0	0	0	0	0.693147	0	0	0	0	0	0	0	0	0	0	0	0	0	0	0	0	0	0	0	0	0	0	0	0	0	0	0	0	0	0	0	0	0	0	0	0	0	0	0.693147	0	0	0.693147
Pfam PF01475 Ferric uptake regulator family	0	1.38629	0.693147	1.38629	1.09861	0.693147	1.09861	0	0	1.09861	1.38629	0.693147	0	1.09861	1.09861	1.09861	0	0	0.693147	0.693147	0.693147	1.09861	1.09861	0.693147	1.38629	1.38629	1.38629	1.09861	0.693147	1.60944	1.38629	1.60944	0.693147	0.693147	1.09861	1.09861	0.693147	1.09861	0.693147	0	0.693147	0	0	1.38629	1.38629	1.09861	1.38629	1.09861	1.38629
Pfam PF07196 Flagellin hook IN motif	0	1.38629	0	0	0	1.79176	0.693147	1.09861	0	0	0.693147	1.09861	0	1.94591	0	1.09861	0	0	0	0	0	0	0	0	0	0.693147	0.693147	0.693147	0	0	0	0	0	1.09861	0	0	0	1.79176	0	0.693147	0	0	0	0	0	1.09861	0	0.693147	0
Pfam PF00933 Glycosyl hydrolase family 3 N terminal domain	0	1.38629	0.693147	0.693147	1.09861	0	0	0	0	1.09861	0.693147	1.09861	0	0	1.38629	1.09861	0	0	0.693147	0.693147	0.693147	0.693147	2.07944	0	0	0.693147	0.693147	0.693147	1.09861	0	0.693147	0	0.693147	1.09861	1.09861	1.09861	0.693147	1.09861	0.693147	1.09861	0.693147	0	0	1.09861	0.693147	1.38629	1.79176	1.09861	1.09861
Pfam PF00703 Glycosyl hydrolases family 2	0	1.38629	0	0	1.38629	0	0	0	0	0	0	0	0	0	0.693147	0	0	0	0.693147	0	0	0	0	0.693147	0	0	0	0	0	0	0	0	0	0	0	0	0	0	1.38629	0.693147	0	0	0.693147	0	0	0.693147	1.60944	0	0
Pfam PF02837 Glycosyl hydrolases family 2, sugar binding domain	0	1.38629	0	0	1.38629	0	0	0	0	0	0	0	0	0	0.693147	0	0	0	0.693147	0	0	0	0.693147	0.693147	0	0	0	0	0	0	0	0	0	0	0	0	0	0	1.38629	0.693147	0	0	0.693147	0	0.693147	0.693147	1.79176	0	0
Pfam PF13579 Glycosyl transferase 4-like domain	0	1.38629	0	1.94591	0.693147	0	0	0	0	1.79176	1.38629	0	0	0	0.693147	1.94591	0	0	0	0.693147	1.09861	1.79176	1.38629	0	0.693147	2.19722	2.19722	1.94591	0	1.09861	0.693147	2.07944	0	0.693147	2.30259	1.79176	0.693147	1.94591	1.09861	0	0	0	0	0.693147	1.09861	0	2.19722	1.09861	0.693147
Pfam PF00535 Glycosyl transferase family 2	0	1.38629	1.79176	2.99573	2.19722	0.693147	1.38629	0	0	2.48491	2.70805	0.693147	0.693147	2.3979	1.94591	2.19722	0	0	2.3979	2.30259	1.60944	3.09104	1.94591	1.94591	1.79176	1.38629	1.38629	1.38629	2.3979	1.79176	2.77259	3.09104	1.79176	1.79176	2.07944	2.30259	1.38629	2.07944	2.30259	2.19722	1.79176	0	2.19722	3.46574	1.38629	1.79176	3.04452	2.3979	2.07944
Pfam PF00682 HMGL-like	0	1.38629	0.693147	1.09861	1.09861	0	1.60944	0.693147	0	1.60944	1.38629	0	0	1.09861	0.693147	1.60944	0	0	0.693147	1.09861	0.693147	1.38629	1.09861	1.09861	1.38629	2.19722	2.30259	1.79176	1.60944	1.60944	1.60944	1.60944	0.693147	1.38629	1.60944	1.60944	0.693147	1.79176	0.693147	0	0.693147	0	0.693147	1.94591	1.38629	0.693147	1.38629	1.38629	1.09861
Pfam PF00403 Heavy-metal-associated domain	0	1.38629	1.60944	1.60944	1.38629	1.60944	1.09861	0.693147	0	1.09861	1.60944	0	0	1.09861	0	1.79176	0	0	1.38629	1.38629	0.693147	1.38629	0.693147	1.09861	1.60944	1.60944	1.60944	1.38629	1.09861	1.09861	1.60944	1.60944	0	0	1.09861	1.09861	1.38629	1.79176	1.09861	1.09861	0.693147	0	0	1.94591	0.693147	1.60944	1.38629	1.79176	1.38629
Pfam PF12836 Helix-hairpin-helix motif	0	1.38629	1.09861	1.09861	1.09861	0	0	0.693147	0	0.693147	1.09861	0	0.693147	0.693147	1.09861	1.09861	0	0	1.09861	1.09861	0	0.693147	0	1.09861	1.09861	1.09861	0.693147	1.09861	1.38629	0.693147	0.693147	1.09861	1.09861	1.09861	0.693147	0.693147	1.60944	1.09861	0.693147	0.693147	0.693147	0	1.09861	1.09861	0.693147	1.09861	1.09861	1.09861	1.38629
Pfam PF02906 Iron only hydrogenase large subunit, C-terminal domain	0	1.38629	0	0	0	0	0	0	0	0	0	0	0	0	0	0	0	0	0	0	0	0	0	0	0	0	0	0	0	0.693147	1.09861	0.693147	0	0	0	0	0	0	0	1.09861	0	0	0	1.09861	0	0	0	0	0
Pfam PF13186 Iron-sulfur cluster-binding domain	0	1.38629	0	0	1.09861	0.693147	0	0.693147	0	0.693147	1.09861	0	0	0.693147	0	0.693147	0	0	0	1.09861	0	0.693147	0	0	0	0	0	0	0	0	1.94591	1.79176	0	0	0.693147	0.693147	0	0.693147	0	0.693147	0.693147	0.693147	0	1.38629	0	1.09861	0	1.38629	0
Pfam PF05343 M42 glutamyl aminopeptidase	0	1.38629	0	0	1.38629	0	0	0	0	0	1.38629	0	0.693147	0	0	1.09861	0	0	0.693147	0	0	0	0	0.693147	1.38629	0	0	0	0	0	0	0.693147	0	0.693147	1.09861	0	0	0.693147	0	1.09861	0	0	1.09861	1.60944	0	0	0	0.693147	1.38629
Pfam PF02142 MGS-like domain	0	1.38629	1.09861	1.38629	1.38629	0.693147	1.09861	0	0	1.09861	1.38629	0.693147	0	1.09861	1.09861	1.09861	1.09861	0	1.09861	1.38629	1.09861	1.09861	1.09861	0.693147	1.09861	1.09861	1.09861	1.09861	1.09861	1.60944	1.09861	1.09861	0.693147	1.09861	1.09861	1.09861	1.09861	1.09861	1.09861	0.693147	1.38629	1.09861	1.09861	1.38629	1.38629	1.38629	1.09861	1.38629	1.38629
Pfam PF03547 Membrane transport protein	0	1.38629	0	0.693147	1.09861	0	1.09861	0	0	0	0.693147	0	0	1.09861	0.693147	1.38629	0	0	1.09861	0.693147	0	1.09861	0.693147	0	0.693147	1.79176	1.79176	1.79176	1.09861	0	1.09861	0.693147	0	0	0	0	0	1.60944	0	0	0	1.09861	0	1.38629	1.79176	1.38629	1.09861	0	1.09861
Pfam PF08241 Methyltransferase domain	0	1.38629	1.09861	2.30259	1.38629	0	1.60944	0	0	3.04452	2.07944	0	0	1.09861	1.38629	2.94444	0	0	1.38629	1.60944	1.94591	2.63906	2.19722	0.693147	0.693147	1.79176	1.60944	1.60944	1.79176	1.38629	2.19722	2.30259	1.09861	1.60944	2.89037	3.09104	0.693147	2.07944	1.09861	1.09861	1.79176	0	0	2.07944	1.38629	1.38629	3.09104	1.38629	1.09861
Pfam PF13847 Methyltransferase domain	0	1.38629	1.09861	1.79176	1.60944	0.693147	1.09861	0	0	1.79176	1.60944	0	0	0.693147	0	1.38629	0.693147	0.693147	0.693147	1.38629	0.693147	1.60944	1.09861	0.693147	1.09861	0	0	0.693147	1.09861	1.09861	1.09861	0.693147	0.693147	2.3979	1.60944	1.79176	0.693147	1.60944	0.693147	0.693147	0.693147	1.09861	1.38629	2.07944	1.38629	1.60944	1.38629	1.60944	1.09861
Pfam PF10589 NADH-ubiquinone oxidoreductase-F iron-sulfur binding region	0	1.38629	0	0.693147	0.693147	0	0.693147	0	0	0.693147	0	0	0	0	0.693147	0.693147	0.693147	0	0	0	0	1.09861	0.693147	0	0	1.09861	0.693147	0.693147	0	1.38629	0.693147	1.60944	0	0.693147	1.09861	0.693147	0.693147	1.09861	0	0.693147	0.693147	0.693147	0	0	1.09861	0.693147	1.38629	0.693147	0
Pfam PF01909 Nucleotidyltransferase domain	0	1.38629	0.693147	1.38629	0.693147	0	0.693147	0	0	0	0	0	0	0	0	1.09861	0	0	0	0	0	0.693147	0.693147	0	0.693147	1.09861	1.09861	0.693147	0.693147	0.693147	0	0	0	0.693147	0	0	0	0.693147	0	1.09861	0.693147	0	0	0.693147	0.693147	0.693147	1.09861	1.09861	0
Pfam PF07687 Peptidase dimerisation domain	0	1.38629	1.79176	1.09861	1.94591	0.693147	0.693147	0	0.693147	1.60944	2.30259	0.693147	0	1.38629	1.09861	2.07944	1.09861	0	1.60944	2.07944	1.38629	2.3979	2.30259	0.693147	2.07944	2.70805	2.56495	2.30259	0.693147	0.693147	1.38629	0.693147	1.38629	1.79176	1.60944	1.60944	0.693147	1.79176	1.60944	2.07944	1.38629	0.693147	1.38629	1.60944	1.79176	1.79176	2.07944	1.60944	2.07944
Pfam PF01546 Peptidase family M20/M25/M40	0	1.38629	1.79176	1.09861	2.07944	0.693147	0.693147	0	0.693147	1.79176	2.63906	0.693147	0	1.60944	1.09861	2.07944	1.09861	0	1.79176	2.07944	1.60944	2.56495	2.30259	1.38629	2.30259	2.89037	2.77259	2.30259	1.09861	0	1.38629	0	1.38629	1.79176	1.60944	1.79176	0.693147	2.07944	1.60944	2.07944	1.38629	0.693147	1.79176	1.79176	1.94591	1.94591	2.19722	1.79176	2.30259
Pfam PF01551 Peptidase family M23	0	1.38629	1.38629	1.79176	1.60944	1.60944	1.60944	1.79176	0	1.38629	1.60944	1.60944	0	1.79176	1.94591	2.30259	0.693147	0	0.693147	1.38629	0.693147	1.79176	2.07944	0	1.60944	1.94591	1.94591	1.94591	1.09861	0	1.94591	1.38629	1.38629	1.79176	1.09861	1.38629	1.38629	1.94591	1.09861	2.07944	1.38629	1.09861	0	1.09861	1.79176	1.94591	2.19722	1.60944	0.693147
Pfam PF01515 Phosphate acetyl/butaryl transferase	0	1.38629	1.09861	0.693147	1.38629	0	0	0.693147	0	0.693147	1.09861	0.693147	1.09861	0.693147	0.693147	0.693147	0.693147	0	0.693147	1.09861	0	1.09861	1.09861	0.693147	0.693147	1.60944	1.60944	1.60944	0.693147	0	1.09861	1.09861	0.693147	0.693147	0.693147	0.693147	0.693147	0.693147	1.09861	0.693147	0	0	0.693147	1.09861	1.09861	1.09861	0.693147	1.38629	1.09861
Pfam PF00361 Proton-conducting membrane transporter	0	1.38629	0	2.3979	2.07944	1.38629	2.07944	0	0	1.79176	1.38629	0	0	1.38629	1.38629	1.79176	1.38629	0	0	0	0	1.38629	1.38629	0	1.79176	1.79176	1.79176	1.79176	1.60944	1.79176	1.38629	2.48491	0	1.60944	1.38629	1.79176	1.38629	1.79176	0	0	1.79176	1.94591	0	0	2.07944	1.38629	2.07944	1.60944	1.09861
Pfam PF01558 Pyruvate ferredoxin/flavodoxin oxidoreductase	0	1.38629	0	0.693147	0.693147	1.09861	1.09861	0.693147	0	0.693147	0	0	0	1.09861	0	0	0	0	0.693147	0	0	1.09861	0.693147	0	0.693147	1.09861	1.09861	0	1.38629	1.09861	1.94591	1.79176	0	0.693147	0.693147	0.693147	0	0	1.60944	1.09861	0	0	0	1.60944	0	0.693147	0.693147	0.693147	0.693147
Pfam PF00395 S-layer homology domain	0	1.38629	0	2.19722	0	0	0	0	0	0	0	0	0	0	0	0	0	0	0	0	0	0	0	0	0	0	0	0	0	0	0	0	0	0	0	0	0	0	0	0	0	0	0	0	0	0	0	0	0
Pfam PF01145 SPFH domain / Band 7 family	0	1.38629	1.09861	1.79176	1.60944	0.693147	0.693147	1.09861	0	1.09861	0.693147	1.09861	0	0.693147	1.38629	2.19722	1.09861	0	1.09861	1.38629	0.693147	1.94591	1.09861	0.693147	0	1.79176	1.79176	1.60944	0.693147	0.693147	1.38629	0.693147	1.09861	1.38629	1.09861	1.09861	0.693147	1.60944	0.693147	1.79176	0.693147	1.38629	1.09861	1.09861	1.38629	1.60944	1.94591	1.60944	0
Pfam PF04232 Stage V sporulation protein S (SpoVS)	0	1.38629	0	0	0	0	0	0	0	0	0.693147	0	0	0	0	0	0	0	0	0	0	0	0	0	0	0	0	0	0	0	0	0	0	0	0	0	0	0	0	0	0	0	0	1.09861	0	0	0	0	0
Pfam PF13181 Tetratricopeptide repeat	0	1.38629	0.693147	1.94591	0	1.09861	1.09861	1.60944	0.693147	0	0.693147	1.79176	0	0	0	0	0	0	0.693147	1.38629	0	1.60944	1.09861	0.693147	0	0.693147	0.693147	0.693147	1.09861	0	0.693147	1.94591	1.09861	0.693147	0	0	0	1.09861	1.38629	2.48491	0.693147	0.693147	1.38629	3.09104	0	0	1.38629	0.693147	1.38629
Pfam PF13192 Thioredoxin domain	0	1.38629	0	0	0.693147	0	1.09861	0	0	0	0.693147	0	0	0	0.693147	1.09861	0	0	0.693147	0	0	0	0.693147	0.693147	0.693147	0	0	0	0.693147	0.693147	0.693147	0.693147	0	0	0	0	0	0.693147	0.693147	0	0	0	0	0	0	0	0	0.693147	0
Pfam PF01797 Transposase IS200 like	0	1.38629	0.693147	0	0	2.07944	0	0	0	0	0	0	0	0	0	1.09861	0	0	0	0	0	1.09861	0.693147	0	0	0.693147	0.693147	0	0	0	0	1.79176	0	0.693147	0	0	0	1.09861	0	0	0	0	0.693147	0.693147	0	4.18965	0.693147	1.94591	0
Pfam PF00919 Uncharacterized protein family UPF0004	0	1.38629	0.693147	1.09861	1.09861	1.38629	1.38629	1.09861	1.09861	0.693147	1.09861	0	0	1.38629	0.693147	1.09861	0.693147	0	0	1.09861	0.693147	1.38629	0.693147	0	1.09861	1.09861	1.09861	1.09861	1.09861	1.09861	1.38629	1.38629	1.09861	1.09861	0.693147	0.693147	0.693147	0.693147	1.38629	1.38629	0.693147	1.09861	0	1.38629	1.09861	0.693147	1.09861	1.09861	0
Pfam PF00313 'Cold-shock' DNA-binding domain	0	1.09861	0.693147	0	2.30259	0	0.693147	0	0	1.09861	1.38629	0	0	0	0.693147	1.94591	1.09861	0	1.09861	1.09861	1.09861	2.19722	1.60944	0.693147	1.38629	1.79176	1.79176	1.79176	0.693147	0	0.693147	1.79176	1.09861	1.94591	1.38629	1.09861	0.693147	1.94591	0	0	0.693147	0.693147	0	1.09861	1.94591	2.19722	2.19722	1.94591	1.38629
Pfam PF13510 2Fe-2S iron-sulfur cluster binding domain	0	1.09861	0	0.693147	0.693147	0.693147	0.693147	0	0	0.693147	1.09861	0	0	0.693147	0.693147	1.38629	0.693147	0	0	0	0	2.19722	0.693147	0	0.693147	1.38629	1.60944	1.09861	0.693147	1.09861	0.693147	1.60944	0	0.693147	0	0.693147	0.693147	1.60944	0	0.693147	0.693147	0.693147	0	0.693147	1.60944	0.693147	1.38629	0.693147	0.693147
Pfam PF14697 4Fe-4S dicluster domain	0	1.09861	0.693147	0.693147	1.09861	0	0	0	0	0	0	0	0	0	0	1.09861	0.693147	0	0	0.693147	0	0.693147	0	0	0	0.693147	0.693147	0.693147	0	1.09861	0.693147	1.09861	0.693147	0.693147	0	0	0.693147	0.693147	0	0	0.693147	0	0	0	0.693147	0.693147	0	1.09861	0
Pfam PF13394 4Fe-4S single cluster domain	0	1.09861	1.09861	0.693147	0.693147	0.693147	1.79176	0	0	0	1.38629	0	0	1.38629	1.09861	0.693147	0.693147	0	0.693147	0.693147	0	0.693147	0	0.693147	0.693147	1.09861	1.09861	1.09861	1.09861	1.09861	0	1.38629	1.09861	0.693147	0	0	0.693147	0.693147	0	0.693147	1.09861	0	0.693147	1.79176	0	0.693147	1.09861	0.693147	0.693147
Pfam PF13086 AAA domain	0	1.09861	0	1.09861	0	0.693147	0.693147	0	0	0	0	0	0	0	0	0	0	0	0	0	0	0	0	0	0	0	0	0	0	0	0	0	0	0	0	0	0	0.693147	0	0	0	0	0	0	0	0	0	0.693147	0
Pfam PF13173 AAA domain	0	1.09861	0.693147	0	0	0	0	0	0	1.38629	0	0	0	0	0	0	0	0	0	0	0	0	0	0	0	0	0	0	0	0	0	0	0	0.693147	0	1.38629	0	0	1.38629	0.693147	2.77259	0	0.693147	0	0	0	0	0	0
Pfam PF13476 AAA domain	0	1.09861	0	0.693147	0.693147	0	1.09861	0.693147	0	0.693147	1.09861	0.693147	0	0.693147	0	0	0	0	1.09861	0.693147	0.693147	1.09861	0	0.693147	0.693147	1.09861	0.693147	1.09861	1.38629	1.38629	1.09861	1.09861	0	0	0.693147	0.693147	0	1.09861	1.09861	0.693147	0.693147	0	0	0.693147	0.693147	0.693147	1.38629	0.693147	0.693147
Pfam PF12679 ABC-2 family transporter protein	0	1.09861	0	0.693147	0	0	0	0	0	0	0.693147	0	0	0	0.693147	0.693147	0	0	0	0	0	0	0	0	0	0	0	0	0	0	0	0.693147	0	0.693147	0	0	0.693147	0	0	0	0	0	0	1.60944	0	0	0.693147	0	1.09861
Pfam PF13840 ACT domain	0	1.09861	0.693147	1.09861	0.693147	0.693147	0.693147	0	0	0.693147	1.38629	0	0	0.693147	1.09861	1.09861	0	0	0.693147	0.693147	0.693147	1.09861	1.09861	0	0	0.693147	0.693147	0.693147	0.693147	0.693147	0.693147	0.693147	0	0	0.693147	0.693147	0.693147	0.693147	0	0	0.693147	0.693147	0.693147	0.693147	1.38629	0.693147	0.693147	1.09861	1.38629
Pfam PF00731 AIR carboxylase	0	1.09861	0.693147	1.09861	0.693147	0	0.693147	0	0	0.693147	0.693147	0	0	0.693147	0.693147	0.693147	0	0	0.693147	0.693147	0.693147	0.693147	0.693147	0.693147	0.693147	0.693147	0.693147	0.693147	0.693147	0.693147	1.09861	1.38629	0.693147	0.693147	0.693147	0.693147	0.693147	0.693147	0.693147	0.693147	0.693147	0.693147	0.693147	1.09861	0.693147	0.693147	0.693147	0.693147	0.693147
Pfam PF02769 AIR synthase related protein, C-terminal domain	0	1.09861	1.79176	1.94591	1.94591	0.693147	1.94591	0	0	1.60944	1.60944	0	0	1.79176	1.60944	1.79176	0.693147	0	1.38629	1.79176	1.38629	1.38629	1.60944	1.09861	1.09861	1.79176	1.60944	1.60944	1.79176	1.94591	1.79176	1.94591	1.09861	1.79176	1.60944	1.60944	1.60944	1.79176	1.79176	1.60944	1.60944	1.38629	1.09861	1.38629	1.38629	1.79176	1.79176	1.94591	1.38629
Pfam PF03069 Acetamidase/Formamidase family	0	1.09861	0	0	0	0	0	0	0	0	0	0	0	0	0	0	0	0	0	0	0	0	1.09861	0	0	0.693147	0.693147	0.693147	0	0	0	0	0	0	0	0	0	0	0	0	0	0	0	0	1.09861	0	0.693147	0	1.09861
Pfam PF05448 Acetyl xylan esterase (AXE1)	0	1.09861	0	0	0	0	0	0	0	0	0.693147	0	0	0	0	0	0	0	0	0	0	0.693147	0	0	0	0	0	0	0	0	0	0	0	0	0	0	0	0	0	0	0	0	0.693147	0	0	0	1.09861	0	0
Pfam PF00694 Aconitase C-terminal domain	0	1.09861	0.693147	0.693147	1.38629	0	1.09861	0	0	1.09861	1.09861	0	0	0.693147	1.09861	1.38629	0	0	1.09861	0.693147	1.09861	1.09861	1.09861	0	1.09861	2.07944	1.94591	1.60944	0.693147	1.09861	1.09861	1.38629	0	0.693147	1.38629	1.09861	0.693147	1.38629	0	0	0.693147	0.693147	0.693147	1.09861	1.09861	1.09861	1.09861	1.38629	1.09861
Pfam PF00330 Aconitase family (aconitate hydratase)	0	1.09861	0.693147	1.09861	1.60944	0.693147	1.09861	0	0	1.09861	1.09861	0	0	1.09861	1.38629	1.60944	0	0	1.09861	1.09861	1.09861	1.09861	1.09861	0	1.09861	2.30259	2.07944	1.60944	1.09861	1.09861	1.09861	1.60944	0	0.693147	1.38629	1.09861	1.09861	1.60944	0	0	0.693147	0.693147	0	1.09861	1.09861	1.38629	1.09861	1.60944	1.09861
Pfam PF01168 Alanine racemase, N-terminal domain	0	1.09861	1.09861	1.09861	1.60944	1.09861	1.09861	0.693147	0	1.60944	1.38629	0.693147	0	1.09861	1.09861	1.60944	0.693147	0	1.09861	1.09861	1.09861	2.07944	1.38629	1.09861	1.60944	1.94591	1.79176	1.79176	1.09861	0.693147	1.09861	1.38629	1.09861	1.38629	1.09861	1.60944	1.09861	1.38629	1.09861	1.09861	1.09861	0	1.09861	1.38629	1.09861	1.38629	1.79176	1.60944	1.09861
Pfam PF00171 Aldehyde dehydrogenase family	0	1.09861	0.693147	1.79176	2.70805	0.693147	1.09861	0.693147	0	2.56495	2.63906	0	0.693147	1.09861	0.693147	3.21888	0	0	1.38629	1.79176	1.60944	3.3322	2.83321	1.60944	1.94591	3.3673	3.21888	2.83321	1.09861	0.693147	1.38629	1.60944	0	2.19722	3.04452	2.56495	1.60944	3.49651	1.09861	1.09861	1.38629	0.693147	1.38629	1.38629	2.48491	2.19722	3.29584	2.63906	1.94591
Pfam PF00185 Aspartate/ornithine carbamoyltransferase, Asp/Orn binding domain	0	1.09861	0.693147	1.09861	1.60944	0.693147	1.09861	0	0	1.09861	1.09861	0.693147	0	1.09861	1.09861	1.38629	1.09861	0	1.60944	0.693147	1.09861	1.09861	1.09861	1.09861	1.38629	1.38629	1.38629	1.38629	1.09861	1.09861	1.09861	1.09861	0.693147	1.09861	1.09861	1.09861	1.09861	1.38629	0.693147	1.09861	0.693147	0.693147	1.09861	1.09861	1.09861	1.09861	1.38629	1.38629	1.38629
Pfam PF02729 Aspartate/ornithine carbamoyltransferase, carbamoyl-P binding domain	0	1.09861	0.693147	1.09861	1.60944	0.693147	1.09861	0	0	1.09861	1.09861	0.693147	0	1.09861	1.09861	1.38629	1.09861	0	1.60944	0.693147	1.09861	1.09861	1.09861	1.09861	1.38629	1.38629	1.38629	1.38629	1.09861	1.09861	1.09861	1.09861	0.693147	1.09861	1.09861	1.09861	1.09861	1.38629	0.693147	1.09861	0.693147	0.693147	1.09861	1.09861	1.09861	1.09861	1.38629	1.38629	1.38629
Pfam PF01022 Bacterial regulatory protein, arsR family	0	1.09861	0	1.09861	1.09861	0	0.693147	0	0	2.30259	1.79176	0	0	0	0.693147	0.693147	0	0	0.693147	0.693147	0.693147	1.60944	1.38629	0.693147	1.09861	1.09861	1.09861	0	1.38629	0.693147	1.09861	1.09861	0	0	1.09861	2.30259	1.09861	1.09861	0	0.693147	0	0	0	0.693147	1.79176	0.693147	1.60944	0.693147	1.09861
Pfam PF00440 Bacterial regulatory proteins, tetR family	0	1.09861	1.38629	1.38629	2.56495	0	1.79176	0	0	3.97029	3.09104	0	0.693147	0.693147	1.09861	3.68888	0	0	2.56495	1.38629	2.3979	3.8712	3.4012	1.60944	2.07944	3.3322	3.04452	2.89037	0	1.09861	2.07944	2.30259	1.09861	0.693147	4.67283	3.97029	1.09861	3.3322	1.38629	2.63906	0.693147	0	1.38629	3.09104	2.48491	2.07944	4.72739	2.63906	2.48491
Pfam PF02449 Beta-galactosidase	0	1.09861	0	0	0	0	0	0	0	0	1.09861	0	0	0	0	0	0	0	0	0	0	0	1.09861	0	0	0	0	0	0	0	0	0	0	0	0	0	0	0.693147	0	0	0	0	0	0	0	0.693147	1.60944	0	0
Pfam PF08533 Beta-galactosidase C-terminal domain	0	1.09861	0	0	0	0	0	0	0	0	1.09861	0	0	0	0	0	0	0	0	0	0	0	0	0	0	0	0	0	0	0	0	0	0	0	0	0	0	0	0	0	0	0	0	0	0	0.693147	1.60944	0	0
Pfam PF08532 Beta-galactosidase trimerisation domain	0	1.09861	0	0	0	0	0	0	0	0	1.09861	0	0	0	0	0	0	0	0	0	0	0	0	0	0	0	0	0	0	0	0	0	0	0	0	0	0	0	0	0	0	0	0	0	0	0.693147	1.60944	0	0
Pfam PF13483 Beta-lactamase superfamily domain	0	1.09861	0	1.09861	0	0	0	0	0	1.09861	0.693147	0	0	0	0	0	0	0	0	0	0	0.693147	0	0	0.693147	0	0	0	0	0.693147	0.693147	0	0	0	1.09861	1.09861	0	0	0	0	0	0	0	0.693147	1.38629	0	1.38629	0	0.693147
Pfam PF06968 Biotin and Thiamin Synthesis associated domain	0	1.09861	0.693147	0.693147	1.09861	0.693147	0.693147	0	0.693147	0.693147	0.693147	0	0	1.09861	0.693147	0.693147	0.693147	0	0	0.693147	0.693147	0.693147	0.693147	0	0.693147	0.693147	0.693147	0.693147	1.09861	0	1.38629	0.693147	0.693147	0.693147	0.693147	0.693147	0.693147	0.693147	1.09861	0	0.693147	0	0	1.38629	0	1.09861	0.693147	1.09861	0
Pfam PF12399 Branched-chain amino acid ATP-binding cassette transporter	0	1.09861	0.693147	1.09861	1.09861	0	0.693147	0.693147	0	0	0	0	0	0	0.693147	1.60944	0	0	0	0.693147	0	2.07944	0.693147	0	0	3.13549	3.04452	2.48491	0	0.693147	1.60944	1.38629	0.693147	0.693147	0	0	0.693147	2.07944	0	0.693147	0.693147	0	0.693147	0	1.38629	1.38629	1.38629	1.09861	0
Pfam PF06452 Carbohydrate family 9 binding domain-like	0	1.09861	0	0	0	0	0	0	0	0	0	0	0	0	0	0	0	0	0	0	0	0	0	0	0	0	0	0	0	0	0	0	0	0	0	0	0	0	0	0	0	0	0	0	0	0	0	0	0
Pfam PF02627 Carboxymuconolactone decarboxylase family	0	1.09861	0.693147	0.693147	0.693147	0	0	0	0	1.94591	1.09861	0	0	0	1.09861	1.79176	0	0	1.09861	0	0.693147	2.19722	1.60944	0	0.693147	2.56495	2.30259	1.79176	0	0.693147	0	0.693147	0	1.60944	2.70805	1.94591	1.09861	1.79176	0	0	0.693147	0	0.693147	0	1.09861	1.09861	2.3979	0.693147	0.693147
Pfam PF01545 Cation efflux family	0	1.09861	0	0.693147	1.09861	0	1.09861	0	0	1.09861	1.60944	0.693147	0	1.09861	0.693147	1.38629	0	0	1.38629	1.38629	0.693147	1.60944	1.09861	1.09861	1.38629	0.693147	0.693147	0	1.38629	1.09861	1.09861	1.38629	0.693147	1.38629	0.693147	1.09861	0	1.38629	1.09861	0.693147	1.09861	0.693147	1.09861	1.60944	1.09861	1.38629	1.60944	1.09861	1.60944
Pfam PF02386 Cation transport protein	0	1.09861	0.693147	0.693147	1.09861	0	0.693147	0.693147	0	0	1.09861	0.693147	0	0.693147	0	0.693147	0	0	0	0.693147	0	0	0	0.693147	1.09861	1.09861	1.09861	1.09861	0	1.09861	0.693147	0	0.693147	0	0	0	0.693147	1.09861	0.693147	1.38629	0	0	1.09861	0	1.09861	0.693147	0	0.693147	0.693147
Pfam PF14450 Cell division protein FtsA	0	1.09861	0.693147	0	1.09861	1.09861	1.38629	0.693147	0	0	1.09861	1.09861	0	1.09861	1.09861	1.09861	0.693147	0	1.09861	0.693147	0	1.09861	1.09861	1.09861	0.693147	1.09861	1.09861	1.09861	1.09861	1.60944	1.09861	1.09861	1.09861	1.09861	0	0	1.09861	1.09861	0.693147	1.09861	1.09861	0.693147	1.09861	1.09861	1.09861	0.693147	0	1.09861	1.38629
Pfam PF02417 Chromate transporter	0	1.09861	0	1.09861	0	0	0	0.693147	0	0	1.09861	1.09861	0	0	0	1.09861	0	0	0	0	0	1.09861	1.09861	0	0	1.60944	1.60944	1.09861	0	0	1.09861	0	0	0.693147	0	0	0	1.09861	1.09861	1.09861	0	0	0	0	1.09861	0	0	0	0
Pfam PF00596 Class II Aldolase and Adducin N-terminal domain	0	1.09861	1.38629	0.693147	1.94591	0.693147	1.09861	0	0	0.693147	1.38629	0	0	0	0.693147	1.38629	0	0	0	1.09861	0.693147	1.94591	0.693147	0.693147	0	1.09861	1.09861	1.09861	0.693147	0.693147	0.693147	0.693147	0.693147	0	1.38629	0.693147	0	1.38629	0	0.693147	0	0.693147	1.09861	0.693147	1.38629	1.79176	1.60944	1.94591	1.09861
Pfam PF01645 Conserved region in glutamate synthase	0	1.09861	0	1.09861	0.693147	0	0.693147	0	0	0.693147	1.09861	0	0	0.693147	0.693147	1.09861	0	0	0.693147	0	0.693147	1.38629	0.693147	0	1.09861	1.09861	1.09861	1.09861	0.693147	0.693147	1.38629	1.09861	0	0.693147	0.693147	0.693147	0	1.38629	0	0	0.693147	0	0	0.693147	1.38629	0.693147	1.38629	0.693147	0.693147
Pfam PF01053 Cys/Met metabolism PLP-dependent enzyme	0	1.09861	1.09861	0	1.09861	0.693147	0	0	0	1.38629	1.38629	0	0	0.693147	0.693147	1.38629	0	0	1.38629	1.38629	1.09861	2.19722	1.38629	0.693147	1.38629	1.94591	1.60944	1.38629	1.38629	0	0	1.60944	0	0.693147	1.60944	1.38629	1.09861	1.94591	0.693147	0.693147	0.693147	0.693147	0.693147	1.79176	1.94591	1.09861	1.38629	1.38629	1.38629
Pfam PF01467 Cytidylyltransferase-like	0	1.09861	1.38629	1.38629	1.38629	1.38629	1.60944	1.09861	0	1.09861	1.38629	1.09861	0.693147	1.38629	1.09861	1.60944	1.09861	0	1.79176	1.38629	1.09861	1.38629	1.38629	1.09861	1.38629	1.38629	1.38629	1.38629	1.38629	1.09861	1.38629	1.38629	1.09861	1.09861	1.38629	1.09861	1.38629	1.38629	1.38629	1.38629	1.60944	0.693147	1.09861	1.38629	1.09861	1.38629	1.09861	1.38629	1.38629
Pfam PF02826 D-isomer specific 2-hydroxyacid dehydrogenase, NAD binding domain	0	1.09861	1.38629	1.38629	1.79176	1.09861	1.09861	0.693147	0	1.09861	1.60944	0	0	1.09861	0.693147	2.07944	0	0	1.09861	1.09861	0.693147	2.3979	1.38629	0.693147	2.19722	2.30259	2.07944	1.94591	0	0.693147	1.09861	1.38629	0	1.60944	1.79176	1.09861	1.09861	2.48491	1.60944	0.693147	1.09861	0	0	1.94591	2.19722	1.94591	1.94591	1.79176	1.60944
Pfam PF00389 D-isomer specific 2-hydroxyacid dehydrogenase, catalytic domain	0	1.09861	1.38629	1.38629	1.60944	1.09861	1.09861	0.693147	0	1.09861	1.38629	0	0	1.09861	0.693147	1.94591	0	0	0.693147	1.09861	0.693147	1.94591	1.38629	0.693147	2.07944	2.07944	1.79176	1.60944	0	0.693147	1.09861	1.09861	0	1.60944	1.60944	1.09861	0.693147	2.30259	1.60944	0.693147	1.09861	0	0	1.94591	1.94591	1.94591	1.79176	1.60944	1.38629
Pfam PF07085 DRTGG domain	0	1.09861	0.693147	1.09861	0.693147	0	0	0	0	0.693147	0.693147	0	0	0	0	0.693147	0.693147	0	0.693147	0.693147	0	0	0	0.693147	0.693147	0	0	0	0	0	1.38629	1.38629	0.693147	0	0.693147	0.693147	0	0.693147	0	0	0	0	0.693147	0.693147	0	0.693147	0.693147	0.693147	0.693147
Pfam PF01041 DegT/DnrJ/EryC1/StrS aminotransferase family	0	1.09861	0	1.60944	1.09861	0.693147	0.693147	1.09861	0	1.09861	1.38629	0	0	1.60944	0	1.09861	0	0	0	0.693147	0	1.09861	1.60944	0	0	1.38629	1.38629	1.09861	1.09861	0	1.79176	1.38629	0.693147	1.09861	0	1.38629	0.693147	0	0.693147	1.38629	1.60944	0	0.693147	1.38629	0	1.38629	1.60944	1.38629	0
Pfam PF14691 Dihydroprymidine dehydrogenase domain II, 4Fe-4S cluster	0	1.09861	0	0.693147	1.79176	0	0.693147	0.693147	0	0.693147	0.693147	0	0	0.693147	0.693147	1.09861	0	0	0.693147	0	0.693147	1.09861	0.693147	0	0.693147	0.693147	0.693147	0.693147	1.79176	1.38629	1.60944	1.09861	0	0	0.693147	0.693147	0	1.09861	0.693147	1.38629	0	0	0	1.09861	1.09861	1.09861	1.09861	1.38629	0.693147
Pfam PF16916 Dimerisation domain of Zinc Transporter	0	1.09861	0	0.693147	0.693147	0	0.693147	0	0	0.693147	1.60944	0	0	0.693147	0	0.693147	0	0	0.693147	0.693147	0	0.693147	0.693147	0.693147	0.693147	0	0	0	1.60944	1.09861	1.38629	0.693147	0.693147	0.693147	0	0.693147	0	0.693147	0.693147	0.693147	0.693147	0	0.693147	1.38629	0.693147	0.693147	0.693147	0.693147	1.38629
Pfam PF02579 Dinitrogenase iron-molybdenum cofactor	0	1.09861	0	0	0	0	0	0	0	0	0	0	0	0	0	0	0	0	0	0	0	1.09861	0	0	0	0	0	0	1.09861	1.09861	1.60944	1.38629	0	0	0	0	0	0	0	0	0	0	0	1.09861	0	0	0	0	0
Pfam PF11997 Domain of unknown function (DUF3492)	0	1.09861	0	0	0	0	0	0	0	0	0	0	0	0	0	0.693147	0	0	0	0	0	0	0	0	0	0	0	0	0	0	0	0	0	0	0	0	0	0	0	0	0	0	0	0.693147	0	0	1.09861	0	0
Pfam PF04015 Domain of unknown function (DUF362)	0	1.09861	0	0.693147	0	0	0	0	0	0	0	0	0	0	0	0	0	0	0	0	0	0	0	0	0	0	0	0	0	0	0.693147	1.38629	0	0	0	0	0	0	0	0	0	0	0	0	0	0	0	0	0
Pfam PF13244 Domain of unknown function (DUF4040)	0	1.09861	0	0.693147	0	0	0	0	0	0	0.693147	0	0	0	0	0.693147	0	0	0	0	0	0	0	0	1.09861	0.693147	0.693147	0.693147	0.693147	0	0	0.693147	0	0	0	0	0	0.693147	0	0	0.693147	0.693147	0	0	1.09861	0	0.693147	0	0.693147
Pfam PF16237 Domain of unknown function (DUF4896)	0	1.09861	0	0	0	0	0	0	0	0	0	0	0	0	0	0	0	0	0	0	0	0	0	0	0	0	0	0	0	0	0	0	0	0	0	0	0	0	0	0	0	0	0	0	0	0	0	0	0
Pfam PF01594 Domain of unknown function DUF20	0	1.09861	0.693147	1.94591	1.60944	0.693147	0.693147	0.693147	0	1.09861	1.79176	0.693147	0	0.693147	1.09861	1.38629	0.693147	0	1.09861	1.09861	0	1.94591	1.09861	1.09861	1.09861	1.38629	1.38629	1.38629	0.693147	0	1.09861	1.60944	0.693147	1.09861	0.693147	1.09861	0.693147	1.79176	0.693147	0.693147	1.38629	0.693147	1.09861	1.60944	1.38629	1.38629	1.60944	1.60944	1.60944
Pfam PF04039 Domain related to MnhB subunit of Na+/H+ antiporter	0	1.09861	0	0.693147	0	0	0	0	0	0	0.693147	0	0	0	0	0.693147	0	0	0	0	0	0	0	0	1.09861	0.693147	0.693147	0.693147	0	0	0	0.693147	0	0	0	0	0	0.693147	0	0	0.693147	0.693147	0	0	1.09861	0	0.693147	0	0.693147
Pfam PF01012 Electron transfer flavoprotein domain	0	1.09861	0	0	1.94591	0	0	0	0	1.09861	1.09861	0	0	0	1.09861	1.60944	0	0	0	0	1.09861	1.60944	1.09861	0	0	1.79176	1.38629	1.09861	1.09861	0	0	1.38629	0	1.09861	1.09861	1.09861	1.09861	1.60944	1.60944	0	1.09861	0	0	1.60944	1.09861	0	1.09861	1.94591	0
Pfam PF01032 FecCD transport family	0	1.09861	0.693147	1.09861	2.07944	0.693147	0	0	0	0	2.48491	0	2.3979	1.38629	0	1.60944	0	0	1.09861	1.79176	0	1.09861	0.693147	1.38629	2.3979	1.09861	1.09861	1.09861	1.38629	1.38629	0.693147	0	0	0	0.693147	0	1.09861	1.60944	1.09861	1.79176	0	0	1.60944	1.60944	0.693147	2.30259	1.38629	1.94591	1.60944
Pfam PF04023 FeoA domain	0	1.09861	0	0.693147	0.693147	0.693147	0	0	0	1.09861	0	0	0	0.693147	0.693147	0.693147	0	0	1.09861	0	0.693147	0	0.693147	0.693147	1.09861	0	0	0	1.60944	1.38629	1.09861	1.38629	0	0.693147	0.693147	1.09861	0	0	1.09861	1.09861	0.693147	0	0.693147	1.38629	0	0.693147	0.693147	0.693147	0.693147
Pfam PF00210 Ferritin-like domain	0	1.09861	1.38629	1.38629	1.60944	1.09861	1.09861	0.693147	0	1.09861	1.09861	0.693147	0.693147	1.09861	1.09861	1.60944	0	0	0.693147	1.38629	0.693147	0.693147	1.09861	0.693147	1.09861	1.38629	1.38629	1.38629	1.09861	1.09861	1.09861	0.693147	1.38629	1.09861	1.09861	1.09861	1.09861	1.60944	1.09861	0.693147	0	0.693147	0.693147	1.09861	0.693147	1.38629	1.38629	1.60944	0.693147
Pfam PF14310 Fibronectin type III-like domain	0	1.09861	0	0	0.693147	0	0	0	0	0.693147	0	0	0	0	1.09861	0.693147	0	0	0	0	0	0	1.60944	0	0	0	0	0	0	0	0	0	0	0	0.693147	0.693147	0	0.693147	0	0	0	0	0	0	0	1.09861	1.09861	0.693147	1.09861
Pfam PF02119 Flagellar P-ring protein	0	1.09861	0	0	0.693147	0.693147	0.693147	0	0	0	0	0.693147	0	0.693147	0	0.693147	0.693147	0	0	0	0	0.693147	0.693147	0	0	0.693147	0.693147	0.693147	0	0	0.693147	0.693147	0	0.693147	0	0	0	0.693147	0	0	0	0	0	0	0.693147	1.09861	0	0.693147	0
Pfam PF01613 Flavin reductase like domain	0	1.09861	0	1.79176	1.09861	0	0.693147	0	0	1.60944	1.09861	0	0	0	0	1.09861	0	0	0.693147	0.693147	0.693147	1.38629	0.693147	0	1.09861	1.09861	0.693147	0.693147	0	0	0.693147	0.693147	0.693147	0	1.38629	1.60944	0.693147	1.60944	0.693147	1.09861	0	0	0.693147	0.693147	1.38629	0.693147	1.60944	0.693147	1.09861
Pfam PF13860 FlgD Ig-like domain	0	1.09861	0	0	0.693147	0.693147	0	0	0	0	0.693147	0	0	0.693147	0	0.693147	0.693147	0	0	0	0	0	0.693147	0	0	0.693147	0.693147	0.693147	0	0	0.693147	0.693147	0	0.693147	0	0	0	0.693147	0	1.09861	0	0	0	0	0	1.09861	0	0.693147	0
Pfam PF02744 Galactose-1-phosphate uridyl transferase, C-terminal domain	0	1.09861	0.693147	0	0.693147	0	0	0	0	0	0.693147	0	0	0	0	0	0	0	0.693147	0.693147	0	0	0	0	0	0	0	0	0	0	0	0.693147	0	0	0.693147	0.693147	0	0	0	0	0	0	1.09861	0.693147	0	0.693147	0.693147	0.693147	0
Pfam PF01087 Galactose-1-phosphate uridyl transferase, N-terminal domain	0	1.09861	0.693147	0	0.693147	0	0	0	0	0	0.693147	0	0	0	0	0	0	0	0.693147	0.693147	0	0	0	0	0	0	0	0	0	0	0	0.693147	0	0	0.693147	0.693147	0	0	0	0	0	0	1.09861	1.09861	0	0.693147	0.693147	0.693147	0
Pfam PF02660 Glycerol-3-phosphate acyltransferase	0	1.09861	0.693147	0.693147	0.693147	0.693147	0.693147	0	0	0	0.693147	0	0.693147	0.693147	0	0.693147	0	0	0.693147	0.693147	0	0.693147	0.693147	0.693147	0.693147	0.693147	0.693147	0.693147	0.693147	1.60944	0.693147	0.693147	0.693147	0.693147	0	0	0.693147	0.693147	0	0	0.693147	0.693147	0.693147	0.693147	0.693147	0.693147	0	0.693147	0.693147
Pfam PF04309 Glycerol-3-phosphate responsive antiterminator	0	1.09861	0	0	0.693147	0	0	0	0	0	0.693147	0	0	0	0	0	0	0	0	0	0	0	0	0	0.693147	0	0	0	0	0	0	0	0	0	0	0	0	0	0	0	0	0	0	0.693147	0	0	0	0	0.693147
Pfam PF02347 Glycine cleavage system P-protein	0	1.09861	0	1.09861	1.09861	0	0.693147	0	0	1.09861	1.09861	0	0	0	1.09861	1.38629	0	0	0	0	1.09861	1.09861	0.693147	0	0.693147	1.09861	1.09861	1.09861	1.09861	0	0.693147	1.09861	0	1.09861	1.09861	1.09861	1.09861	1.60944	1.09861	1.09861	1.09861	0	0	0	1.09861	1.09861	1.09861	1.09861	1.09861
Pfam PF16561 Glycogen recognition site of AMP-activated protein kinase	0	1.09861	0	0	0	0	0	0.693147	0	0	0	0	0	0	0	0	0	0	0	0	0	0	0	0	0	0	0	0	0	0	0.693147	0	0	0	0	0	0	0	0	0	0	0	0	0	0	0	0	0	0
Pfam PF00331 Glycosyl hydrolase family 10	0	1.09861	0	0	0	0	0	0	0	0	0	0	0	0	0	0	0	0	0	0	0	0	1.09861	0	0	0	0	0	0	0	0	0	0	0	0	0	0	0	0	0	0	0	0	0	0	0	1.09861	0	0
Pfam PF01670 Glycosyl hydrolase family 12	0	1.09861	0	0	0	0	0	0	0	0	0	0	0	0	0	0	0	0	0	0	0	0	0	0	0	0	0	0	0	0	0	0	0	0	0	0.693147	0	0	0	0	0	0	0	0	0	0	1.38629	0	0
Pfam PF01915 Glycosyl hydrolase family 3 C-terminal domain	0	1.09861	0	0	0.693147	0	0	0	0	0.693147	0.693147	0	0	0	1.09861	0.693147	0	0	0	0	0	0	1.94591	0	0	0	0	0	0.693147	0	0	0	0	0	0.693147	0.693147	0	0.693147	0	0	0	0	0	1.09861	0	1.09861	1.60944	0.693147	1.09861
Pfam PF02836 Glycosyl hydrolases family 2, TIM barrel domain	0	1.09861	0	0	1.38629	0	0	0	0	0	0	0	0	0	0	0	0	0	0.693147	0	0	0	0	0.693147	0	0	0	0	0	0	0	0	0	0	0	0	0	0	1.09861	0.693147	0	0	0.693147	0	0	0.693147	1.38629	0	0
Pfam PF01074 Glycosyl hydrolases family 38 N-terminal domain	0	1.09861	0	0.693147	0.693147	0	0	0	0	0.693147	0	0	0	0	0	0	0	0	0.693147	0	0	0	0	0.693147	0	0	0	0	0	0	0	0	0	0	0.693147	0.693147	0	0	0	0	0	0	0.693147	0	0	0	1.09861	0	1.79176
Pfam PF00591 Glycosyl transferase family, a/b domain	0	1.09861	0.693147	1.09861	1.09861	0.693147	1.09861	0	0	1.09861	1.09861	0	0.693147	0.693147	0.693147	1.09861	0.693147	0	1.09861	0.693147	0.693147	1.09861	0.693147	0	1.09861	0.693147	0.693147	0.693147	0.693147	1.09861	0.693147	0.693147	0	1.09861	0.693147	1.09861	0.693147	0.693147	0	0.693147	0	0	1.09861	1.09861	1.09861	1.09861	1.09861	1.09861	1.09861
Pfam PF02885 Glycosyl transferase family, helical bundle domain	0	1.09861	0.693147	1.09861	1.38629	0.693147	1.09861	0	0	1.09861	1.09861	0	0.693147	0	0.693147	1.09861	0.693147	0	1.09861	0.693147	0.693147	1.09861	0.693147	0	0.693147	0.693147	0.693147	0.693147	0.693147	1.09861	0.693147	0.693147	0	1.09861	0.693147	1.09861	0.693147	1.09861	0	0.693147	0	0	1.09861	1.09861	1.09861	1.09861	1.09861	1.38629	1.09861
Pfam PF13692 Glycosyl transferases group 1	0	1.09861	0	1.94591	0	0	0.693147	0	0	0	0.693147	0	0	0	1.09861	1.79176	0	0	0	0.693147	0	1.09861	0	0	1.09861	1.38629	1.38629	0.693147	1.38629	0.693147	0	1.38629	0	0	1.09861	0	0.693147	1.09861	0.693147	0	0	0	0	2.07944	0	0.693147	0	0	0
Pfam PF13439 Glycosyltransferase Family 4	0	1.09861	0	1.60944	0.693147	0.693147	1.38629	0	0	1.09861	0.693147	0.693147	0	0	1.38629	0.693147	0	0	1.09861	0	1.09861	1.09861	1.09861	1.09861	0.693147	1.60944	1.60944	1.60944	1.60944	0.693147	1.60944	1.09861	0	0	1.38629	1.09861	1.09861	0	1.09861	0.693147	0.693147	0	1.09861	1.79176	0	0.693147	1.09861	0.693147	0
Pfam PF13242 HAD-hyrolase-like	0	1.09861	1.09861	1.38629	1.09861	0.693147	0	0	0	1.09861	1.38629	0	0	0.693147	0	1.09861	0	0	1.09861	0.693147	0	1.38629	1.09861	1.09861	1.38629	0.693147	0.693147	0.693147	1.09861	0.693147	1.38629	0.693147	0.693147	1.09861	1.09861	1.38629	0.693147	0.693147	0	0	1.09861	0	1.09861	0	1.09861	1.38629	1.60944	1.38629	0.693147
Pfam PF05168 HEPN domain	0	1.09861	0	0	0	0	0	0	0	0	0	0	0	0	0	0	0	0	0	0	0	0	0	0	0	0	0	0	0	0	0	0	0	0	0	0	0	0	0	0	0	0	0	0	0	0	0	0	0
Pfam PF01381 Helix-turn-helix	0	1.09861	1.79176	0.693147	2.30259	0	1.09861	0	0	2.07944	2.56495	0	0	0	2.19722	2.56495	0	0	2.63906	0.693147	0	2.48491	2.30259	2.30259	2.19722	1.94591	1.60944	1.94591	0	1.79176	1.38629	2.07944	0.693147	2.07944	2.07944	2.07944	1.60944	2.3979	1.60944	2.07944	1.38629	1.94591	2.19722	2.56495	2.30259	2.07944	2.07944	2.3979	2.48491
Pfam PF01418 Helix-turn-helix domain, rpiR family	0	1.09861	0.693147	0	1.60944	0	0	0	0	0	1.09861	0	0	0	0	1.38629	0	0	2.19722	1.09861	0	2.07944	0.693147	0.693147	1.60944	1.09861	1.09861	1.09861	0	0	0	0	0.693147	0	0	0	0.693147	1.38629	0	0	0	0	1.09861	1.60944	1.79176	1.94591	1.09861	1.60944	1.94591
Pfam PF15919 HicB_like antitoxin of bacterial toxin-antitoxin system	0	1.09861	0	2.07944	0.693147	0	0	0	0	0	0	0	0	0	0	0	0	0	0	0	0	0.693147	1.09861	0	0	0	1.09861	0.693147	0	0	1.38629	0	0	0	0	0	0.693147	0	0	1.38629	0	0	0	0	1.09861	1.09861	0	0	0
Pfam PF00977 Histidine biosynthesis protein	0	1.09861	1.09861	1.09861	1.09861	0	1.09861	0	0	1.09861	1.09861	0	0	1.38629	1.09861	1.38629	1.09861	0	1.09861	1.09861	1.09861	1.09861	1.09861	0	1.09861	1.09861	1.09861	1.09861	1.09861	1.38629	1.09861	1.09861	0	1.38629	1.09861	1.09861	1.09861	1.09861	0	0	0	0	0	1.09861	1.09861	1.09861	1.09861	1.09861	1.09861
Pfam PF03447 Homoserine dehydrogenase, NAD binding domain	0	1.09861	0.693147	0.693147	1.09861	0.693147	0.693147	0	0	0.693147	0.693147	0	0	0.693147	0.693147	1.09861	0.693147	0	0.693147	0.693147	0.693147	1.09861	0.693147	0	0.693147	1.79176	1.38629	1.38629	0.693147	0.693147	0.693147	0.693147	0	0	0.693147	0.693147	0.693147	1.09861	0	0	0.693147	0	0.693147	0.693147	0.693147	1.09861	0.693147	1.09861	0.693147
Pfam PF01008 Initiation factor 2 subunit family	0	1.09861	0	0.693147	0	0	0.693147	0	0	0	0.693147	0	0	0	0.693147	0.693147	0	0	0	0	0	0.693147	0	0	0	0	0	0	0.693147	0.693147	0.693147	0.693147	0	0	0	0	0	0.693147	0	0.693147	0	0	0	0	0	0	1.09861	0	0
Pfam PF02256 Iron hydrogenase small subunit	0	1.09861	0	0	0	0	0	0	0	0	0	0	0	0	0	0	0	0	0	0	0	0	0	0	0	0	0	0	0	0.693147	1.09861	0	0	0	0	0	0	0	0	0.693147	0	0	0	0.693147	0	0	0	0	0
Pfam PF10418 Iron-sulfur cluster binding domain of dihydroorotate dehydrogenase B	0	1.09861	0	0	0	0	1.09861	0.693147	0	0	0.693147	0	0	0	0	0.693147	0	0	0.693147	0	0	0	0	0	0	0	0	0	1.60944	1.09861	1.38629	1.38629	0	0.693147	0	0	0	0	1.09861	0.693147	0	0	0.693147	1.09861	0	0	0	0.693147	0.693147
Pfam PF00857 Isochorismatase family	0	1.09861	0	0	1.79176	0	0.693147	0	0	0.693147	1.94591	0	0	0.693147	0	2.63906	0	0	1.60944	0	0	2.19722	1.09861	0.693147	1.38629	2.48491	2.30259	1.79176	0.693147	0	1.09861	1.79176	0	1.09861	1.60944	0.693147	0.693147	2.3979	0.693147	0	0	0	1.09861	1.38629	1.38629	0.693147	1.60944	1.79176	1.09861
Pfam PF00180 Isocitrate/isopropylmalate dehydrogenase	0	1.09861	0.693147	1.09861	1.38629	0.693147	1.09861	0	0	1.09861	1.38629	0	0	0.693147	1.09861	1.09861	0	0	1.09861	1.09861	0.693147	1.38629	1.09861	0	1.09861	1.79176	1.60944	1.38629	0.693147	1.09861	1.09861	0.693147	0	1.09861	1.09861	1.09861	0.693147	1.09861	0	0	0.693147	0.693147	1.09861	1.09861	1.09861	1.38629	0.693147	1.09861	1.09861
Pfam PF02952 L-fucose isomerase, C-terminal domain	0	1.09861	0.693147	0	0.693147	0	0	0	0	0	0	0	0	0	0	0	0	0	0	0	0	0	0	0	0	0	0	0	0	0	0	0	0	0	0	0	0	0	0	0	0	0	0.693147	0.693147	0	0.693147	0	0.693147	0
Pfam PF08502 LeuA allosteric (dimerisation) domain	0	1.09861	0.693147	1.09861	0.693147	0	1.09861	0	0	0.693147	0.693147	0	0	0.693147	0.693147	0.693147	0	0	0	0.693147	0.693147	1.09861	0.693147	0	0.693147	0.693147	0.693147	0.693147	1.09861	1.09861	1.09861	1.09861	0	0	0.693147	1.09861	0.693147	0.693147	0	0	0	0	0.693147	1.09861	1.09861	0.693147	1.09861	0.693147	0.693147
Pfam PF03706 Lysylphosphatidylglycerol synthase TM region	0	1.09861	0	0.693147	0.693147	0	1.09861	0	0	1.09861	0.693147	0	0.693147	0	0.693147	1.38629	0	0	0	0	0.693147	1.09861	0	0	0.693147	0.693147	0.693147	0	1.09861	0	0.693147	0.693147	0	0	1.09861	1.09861	0	1.38629	0.693147	0	0.693147	0	0	0.693147	1.38629	0	1.38629	0.693147	1.09861
Pfam PF12704 MacB-like periplasmic core domain	0	1.09861	1.09861	0.693147	1.38629	0.693147	1.09861	1.60944	0	1.38629	1.60944	0	0	1.38629	0.693147	1.79176	0.693147	0	1.60944	1.79176	0	1.60944	1.09861	1.79176	1.38629	0.693147	0.693147	0.693147	2.30259	0.693147	1.38629	2.3979	1.38629	1.38629	0	1.38629	1.09861	1.79176	2.19722	2.19722	1.09861	0.693147	1.60944	2.89037	1.09861	1.94591	2.3979	1.38629	2.19722
Pfam PF00390 Malic enzyme, N-terminal domain	0	1.09861	0.693147	1.09861	1.09861	0	0	0	0	0.693147	1.60944	0	0	0.693147	0.693147	1.09861	0	0	1.09861	0.693147	0	1.38629	1.09861	0.693147	1.09861	1.38629	1.38629	1.38629	0	0	1.09861	1.38629	0.693147	1.38629	0.693147	0.693147	0.693147	1.09861	0.693147	0.693147	0.693147	0	0	1.09861	1.38629	1.09861	1.79176	1.09861	0.693147
Pfam PF01047 MarR family	0	1.09861	0	0	1.60944	0	0	0	0	1.94591	3.17805	0	0	0	1.38629	2.30259	0	0	2.30259	0	1.38629	2.56495	1.09861	1.38629	2.07944	1.94591	1.94591	1.79176	0	1.38629	1.38629	1.79176	0	1.09861	2.07944	1.94591	0.693147	1.09861	0	1.38629	0	0	1.79176	2.48491	2.30259	1.60944	2.77259	2.07944	2.3979
Pfam PF01676 Metalloenzyme superfamily	0	1.09861	0	0.693147	1.38629	1.09861	0.693147	0	0	0	1.09861	0	0.693147	0.693147	0	0.693147	0.693147	0	0.693147	0	0	0.693147	0	0.693147	1.09861	0	0	0	0	1.09861	1.09861	1.09861	0	1.09861	0	0	0	0.693147	0	0	0.693147	0.693147	0.693147	1.09861	0.693147	1.09861	0	1.09861	1.09861
Pfam PF01927 Mut7-C RNAse domain	0	1.09861	0	0	0	0	0.693147	0	0	0.693147	0	0	0	0	0	0	0	0	0	0	0	0	0	0	0	0	0	0	0	0	0	0	0	0	0	0.693147	0	0	0	0	0	0	0	0	0	0	0.693147	0	0
Pfam PF01370 NAD dependent epimerase/dehydratase family	0	1.09861	1.60944	2.48491	1.94591	1.09861	1.38629	0	0	2.19722	1.38629	0	0	1.60944	1.09861	2.30259	0	0	1.38629	1.94591	1.09861	3.04452	1.38629	0	2.07944	2.83321	2.56495	2.30259	2.19722	1.09861	2.30259	1.94591	1.60944	1.09861	2.70805	2.07944	0.693147	2.30259	1.94591	1.38629	1.94591	1.09861	1.09861	1.94591	2.19722	2.3979	2.94444	2.19722	1.38629
Pfam PF10588 NADH-ubiquinone oxidoreductase-G iron-sulfur binding region	0	1.09861	0	0.693147	0.693147	0.693147	0.693147	0	0	0.693147	1.09861	0	0	0.693147	0.693147	0.693147	0.693147	0	0	0	0	0.693147	0.693147	0	0.693147	1.09861	1.09861	0.693147	0	0.693147	0.693147	1.60944	0	0.693147	0	0.693147	0.693147	1.09861	0	0.693147	0.693147	0.693147	0	0	1.09861	0.693147	0.693147	0.693147	0.693147
Pfam PF00420 NADH-ubiquinone/plastoquinone oxidoreductase chain 4L	0	1.09861	0	1.38629	1.09861	0.693147	1.09861	0	0	0.693147	0.693147	0	0	0.693147	0.693147	1.09861	0.693147	0	0	0	0	0.693147	0.693147	0	1.09861	1.09861	1.09861	1.09861	0.693147	0.693147	0	1.38629	0	0.693147	0.693147	0.693147	0.693147	1.09861	0	0	1.09861	1.09861	0	0	1.38629	0.693147	1.38629	0.693147	0.693147
Pfam PF03334 Na+/H+ antiporter subunit	0	1.09861	0	0.693147	0	0	0	0	0	0	0.693147	0	0	0	0	0.693147	0	0	0	0	0	0	0	0	1.09861	0.693147	0.693147	0.693147	0	0	0	0.693147	0	0	0	0	0	0.693147	0	0	0.693147	0.693147	0	0	1.09861	0	0	0	0.693147
Pfam PF01899 Na+/H+ ion antiporter subunit	0	1.09861	0	0.693147	0	0	0	0	0	0	0.693147	0	0	0	0	0.693147	0	0	0	0	0	0	0	0	1.09861	0.693147	0.693147	0.693147	0	0	0	0.693147	0	0	0	0	0	0.693147	0	0	0.693147	0.693147	0	0	1.09861	0	0	0	0.693147
Pfam PF03060 Nitronate monooxygenase	0	1.09861	0	0	0	0.693147	0	0	0	1.94591	1.09861	0	0	0.693147	0.693147	1.38629	0	0	1.09861	0	0	0	1.79176	0.693147	0.693147	1.09861	1.09861	0.693147	0.693147	0	0.693147	0.693147	0	0.693147	2.30259	1.94591	0.693147	1.09861	1.09861	0	0	1.38629	0.693147	1.09861	0.693147	0	1.79176	0	1.60944
Pfam PF07670 Nucleoside recognition	0	1.09861	0.693147	1.38629	1.79176	1.09861	1.09861	0	0	0	1.79176	0	0	1.09861	1.09861	1.38629	0	0	1.09861	0.693147	0	0	1.38629	0	2.07944	1.09861	1.09861	1.09861	1.60944	1.60944	1.09861	1.60944	0.693147	1.60944	0	0	0	1.09861	1.79176	1.09861	1.09861	0	0	1.94591	0.693147	1.60944	0	1.79176	1.09861
Pfam PF02321 Outer membrane efflux protein	0	1.09861	1.38629	1.09861	1.94591	1.94591	2.48491	0	0	0	0	1.09861	0	1.94591	1.09861	3.61092	0	0	0	1.60944	0	1.09861	2.63906	0	0	3.13549	3.04452	2.19722	2.70805	0	2.3979	3.21888	1.09861	3.29584	0	0	1.09861	3.66356	2.56495	0	1.60944	1.09861	0	0	1.60944	1.94591	0	2.3979	0
Pfam PF13426 PAS domain	0	1.09861	0	2.89037	1.60944	0	1.94591	0	0	0	1.60944	0	0	1.09861	0	2.77259	0	0	0	0	0	1.60944	1.38629	0	0.693147	0.693147	0	0	0.693147	2.83321	2.94444	3.29584	0	1.94591	1.60944	0	0	2.77259	0	0.693147	0	0	0	0	0	1.60944	1.79176	0.693147	1.09861
Pfam PF03793 PASTA domain	0	1.09861	0	0	0	0	0	1.38629	0	1.79176	1.94591	1.60944	0	0	0	0	0	0	1.60944	0	1.79176	0	0	1.60944	1.79176	0	0	0	1.60944	0	0.693147	0.693147	0	0	1.79176	1.79176	0	0	1.38629	1.60944	0	0	1.79176	1.79176	0	0	2.48491	0	1.79176
Pfam PF13145 PPIC-type PPIASE domain	0	1.09861	0.693147	0	0.693147	0.693147	1.09861	0.693147	0	0	0.693147	0	0	0.693147	0	1.09861	0.693147	0	0.693147	0.693147	0	0.693147	1.09861	1.09861	0	0.693147	0.693147	0.693147	0	0	1.38629	1.38629	0.693147	0	0	0	1.38629	0	0	0	0.693147	0.693147	0.693147	0.693147	0.693147	1.09861	0	1.09861	0
Pfam PF01472 PUA domain	0	1.09861	0.693147	0.693147	0.693147	0	0.693147	0	0	0.693147	1.09861	0	0	0	0.693147	0.693147	0	0	0	0.693147	0.693147	0.693147	0.693147	0	0	0.693147	0.693147	0.693147	0.693147	0.693147	0.693147	0.693147	0	0.693147	0.693147	0.693147	0	0.693147	0	0	0	0	0.693147	0	0.693147	0.693147	0.693147	0.693147	0
Pfam PF01497 Periplasmic binding protein	0	1.09861	0.693147	1.60944	1.60944	1.09861	0	0	0	1.09861	2.30259	0	0	1.09861	0	1.60944	0	0	0.693147	1.60944	0.693147	1.09861	0.693147	1.09861	2.07944	1.09861	1.09861	1.09861	1.60944	1.09861	0.693147	0	0	0	1.38629	1.09861	1.09861	1.60944	1.09861	1.79176	0	0	1.09861	1.38629	1.09861	2.30259	1.38629	1.60944	1.79176
Pfam PF13407 Periplasmic binding protein domain	0	1.09861	1.38629	0	2.07944	0	0	1.09861	0	0	0.693147	0	0	0	0	0.693147	0	0	0.693147	1.94591	0.693147	3.61092	0.693147	0.693147	0.693147	0.693147	0.693147	0	0	0	0	0	0	0.693147	0	0	0	1.60944	0	0.693147	0	0	0	1.09861	2.3979	2.83321	2.63906	1.38629	0
Pfam PF00860 Permease family	0	1.09861	1.09861	0	2.3979	0.693147	0	0	0	0	2.07944	0	0	0.693147	0	2.07944	0	0	1.38629	1.38629	0	0	0.693147	1.60944	1.38629	1.09861	1.09861	1.09861	0.693147	0	1.09861	1.09861	1.38629	0.693147	0	0	1.09861	1.94591	1.38629	1.09861	0	0	1.60944	1.60944	1.38629	1.38629	1.94591	1.94591	1.79176
Pfam PF06130 Phosphate propanoyltransferase	0	1.09861	0	0	0	0	0	0	0	0	0	0	0	0	0	0	0	0	0	0	0	0	0	0	0	0	0	0	0	0	0	0	0	0	0	0	0	0	0	0	0	0	0	0	0	0	0	1.09861	1.60944
Pfam PF03063 Prismane/CO dehydrogenase family	0	1.09861	0	0	0.693147	0	0	0	0	0	0	0	0	0	0	0	0	0	0	0	0	0	0	0	0	0	0	0	0.693147	0	1.38629	1.09861	0	0	0	0	0	0	0.693147	0.693147	0	0	0	1.60944	0	0.693147	0	0.693147	0
Pfam PF12822 Protein of unknown function (DUF3816)	0	1.09861	0	0	0	0	0	0	0	0	0.693147	0	0.693147	0	0	0	0	0	1.09861	0	0	0	0	1.09861	0.693147	0	0	0	0	0	0	0	0	0	0	0	0	0	0	0	0	0	1.09861	1.79176	0	0	0.693147	0.693147	0.693147
Pfam PF04458 Protein of unknown function (DUF505)	0	1.09861	0	0	0	0	0.693147	0	0	0	0	0	0	0	0	0	0	0	0	0	0	0	0	0	0	0	0	0	0	0	0	0	0	0	0	0	0	0	0	0	0	0	0	0	0	0	0	0	0
Pfam PF06971 Putative DNA-binding protein N-terminus	0	1.09861	0	0	0	0	0	0	0	0	0.693147	0	0	0	0	0	0	0	0.693147	0	0	0	0	0.693147	0.693147	0	0	0	0	0	0.693147	0	0	0	0	0	0	0	0.693147	0.693147	0	0	0.693147	0.693147	0	0	0.693147	0	0.693147
Pfam PF04060 Putative Fe-S cluster	0	1.09861	0.693147	0	0.693147	0	0	0	0	0	0	0	0	0	0	0.693147	0.693147	0	0	0.693147	0	0	0	0	0	0.693147	0.693147	0.693147	0	0.693147	1.09861	0.693147	0.693147	0.693147	0	0	0.693147	0	0.693147	0.693147	0.693147	0	0	0	0	0.693147	0	0.693147	0
Pfam PF01523 Putative modulator of DNA gyrase	0	1.09861	1.09861	1.60944	1.09861	0	1.09861	0	0	1.09861	0	0	0	0	1.09861	1.60944	1.09861	0	0	1.09861	0	1.09861	1.60944	0	0	1.09861	1.09861	1.09861	0	1.09861	0	1.09861	1.09861	1.09861	1.09861	1.09861	1.09861	1.60944	0	1.94591	1.09861	1.09861	0	1.60944	1.09861	1.09861	1.09861	1.09861	0
Pfam PF00278 Pyridoxal-dependent decarboxylase, C-terminal sheet domain	0	1.09861	0.693147	1.60944	1.09861	1.38629	1.09861	0	0	0.693147	0.693147	0	0	1.38629	1.09861	1.38629	0.693147	0	0.693147	1.38629	0.693147	1.38629	1.09861	0	1.09861	1.09861	1.09861	1.09861	0.693147	0.693147	1.60944	1.38629	0.693147	1.09861	1.09861	0.693147	1.09861	1.79176	1.09861	0.693147	0.693147	0	1.38629	0.693147	1.09861	1.09861	1.60944	1.38629	0.693147
Pfam PF02784 Pyridoxal-dependent decarboxylase, pyridoxal binding domain	0	1.09861	0.693147	1.38629	1.09861	1.09861	1.09861	0	0	0.693147	0.693147	0	0	1.09861	1.09861	1.38629	0.693147	0	0.693147	1.09861	0.693147	1.38629	1.09861	0	1.09861	0.693147	0.693147	0.693147	0.693147	0.693147	1.38629	1.09861	0.693147	1.09861	1.09861	0.693147	1.09861	1.60944	1.09861	0.693147	0.693147	0	1.09861	0.693147	1.09861	1.09861	1.79176	1.38629	0.693147
Pfam PF01326 Pyruvate phosphate dikinase, PEP/pyruvate binding domain	0	1.09861	0	0.693147	0.693147	0.693147	0.693147	0	0	1.09861	1.09861	0	0	0.693147	0.693147	0.693147	0	0	0	0	1.09861	1.09861	0.693147	0	0	0.693147	0.693147	0.693147	1.09861	0.693147	2.07944	1.38629	0	0.693147	1.09861	1.09861	0.693147	1.09861	0.693147	1.38629	0	1.09861	0	1.79176	0.693147	0.693147	1.38629	0.693147	1.38629
Pfam PF16199 Radical_SAM C-terminal domain	0	1.09861	0	0	0.693147	0	0.693147	0	0	0	0.693147	0	0	0	0	0	0	0	0.693147	0	0	0	0	0.693147	0.693147	0	0	0	0	0.693147	1.09861	1.38629	0	0	0	0	0	0	0.693147	0	0	0	0.693147	1.09861	0	0.693147	0	0.693147	0.693147
Pfam PF01694 Rhomboid family	0	1.09861	0.693147	0.693147	0.693147	0	0.693147	0.693147	0	1.09861	1.09861	0	0	0.693147	1.38629	0.693147	0	0	0.693147	0.693147	0.693147	1.09861	0.693147	0.693147	0.693147	0	0	0	0.693147	0.693147	1.09861	1.38629	0	0.693147	0	1.09861	0	0.693147	1.09861	0.693147	0	0	0.693147	0.693147	1.09861	0.693147	1.60944	0.693147	0.693147
Pfam PF00355 Rieske [2Fe-2S] domain	0	1.09861	0	2.3979	1.38629	0.693147	1.09861	0	0	1.60944	1.38629	0	0	0.693147	1.09861	2.30259	0	0	0	0	0.693147	2.30259	2.07944	0	0	2.83321	2.48491	2.30259	1.09861	0.693147	0	1.60944	0	1.09861	3.09104	1.60944	0.693147	2.30259	0	0	0	0.693147	0	0.693147	1.60944	1.09861	2.30259	0	0
Pfam PF05221 S-adenosyl-L-homocysteine hydrolase	0	1.09861	0	1.09861	0	0	0.693147	0	0	0.693147	0	0	0	0	0.693147	0.693147	0	0	0	0	0.693147	0.693147	0.693147	0	0	0.693147	0.693147	0.693147	0.693147	1.09861	0.693147	0.693147	0	0.693147	0.693147	0.693147	0	0.693147	0	0	1.09861	0	0	0	0.693147	0	0.693147	0	0
Pfam PF08281 Sigma-70, region 4	0	1.09861	1.09861	0.693147	1.09861	0	0	0.693147	0	2.07944	2.30259	0	0	0	0.693147	2.89037	0	0	0.693147	1.09861	1.09861	2.89037	2.56495	0	0	2.56495	2.3979	2.19722	1.60944	0.693147	0	0.693147	1.09861	0.693147	2.70805	2.19722	0.693147	2.99573	1.94591	1.09861	0	0	0	1.38629	2.07944	0.693147	3.63759	0.693147	1.09861
Pfam PF01699 Sodium/calcium exchanger protein	0	1.09861	0	1.60944	1.60944	0	1.09861	1.09861	0	1.09861	1.09861	1.09861	0	0	0	0	0	0	0	1.09861	1.09861	1.09861	0	0	0	1.94591	1.09861	1.09861	0	0	1.09861	0	1.09861	1.09861	1.09861	1.09861	0	1.09861	1.09861	0	1.09861	0	0	0	1.09861	1.60944	1.09861	1.60944	0
Pfam PF01206 Sulfurtransferase TusA	0	1.09861	1.09861	0.693147	1.38629	0	1.38629	0	0	0	1.09861	0	0	1.09861	0	1.38629	0.693147	0	0	0.693147	0	0.693147	0.693147	0	1.38629	0.693147	0.693147	0.693147	0.693147	0	0.693147	1.38629	0.693147	0	0	0	0.693147	1.09861	1.09861	1.09861	0	0	0	0	0.693147	1.09861	0.693147	1.09861	0
Pfam PF08402 TOBE domain	0	1.09861	0.693147	1.38629	1.94591	0	0	0.693147	0	0.693147	0.693147	0.693147	0.693147	0.693147	0.693147	2.19722	0	0	1.09861	1.60944	0.693147	3.52636	0.693147	0.693147	0.693147	2.56495	2.3979	1.94591	0	0	1.09861	0	0.693147	0.693147	0.693147	0.693147	0.693147	2.19722	0	0	0	0	1.60944	1.09861	2.63906	2.19722	1.79176	1.79176	0.693147
Pfam PF13424 Tetratricopeptide repeat	0	1.09861	0	2.30259	0	0	0	1.09861	0	0	2.3979	0.693147	0	0	0	0	0	0	0.693147	0	0	0	0.693147	0	0	0.693147	0.693147	0.693147	0	0	1.79176	1.60944	0	0.693147	0	0	0	0	2.19722	1.38629	0	1.79176	0	1.94591	0	0	2.83321	0	0
Pfam PF14559 Tetratricopeptide repeat	0	1.09861	1.09861	0	1.79176	0	1.38629	1.09861	0	0	1.09861	0	0	0	1.09861	1.60944	0	0	0	0.693147	0	1.38629	1.09861	0	0.693147	1.38629	1.09861	1.09861	0	0	1.38629	2.07944	0.693147	0	0	0	0	2.07944	1.94591	1.60944	0	0	0	0	1.09861	1.60944	1.79176	1.79176	0
Pfam PF02568 Thiamine biosynthesis protein (ThiI)	0	1.09861	0	0	0.693147	0	0	0.693147	0	0	0.693147	0	0.693147	0.693147	0	0.693147	0	0	0.693147	0.693147	0	0	0	0.693147	0.693147	0	0	0	0	0	0.693147	0.693147	0.693147	0	0.693147	0	0	0.693147	0	0.693147	0.693147	0	0.693147	0.693147	0	0.693147	0	0.693147	0.693147
Pfam PF02082 Transcriptional regulator	0	1.09861	0.693147	0.693147	1.09861	0	0.693147	0	0	0.693147	1.60944	0	0	0.693147	0.693147	1.38629	0	0	0.693147	0.693147	0	1.60944	1.38629	0	1.09861	1.09861	1.09861	1.09861	1.09861	0	1.60944	1.60944	0.693147	1.09861	0.693147	0.693147	1.09861	0.693147	0	1.09861	0.693147	0	0.693147	1.60944	1.60944	1.09861	1.38629	1.09861	1.60944
Pfam PF03551 Transcriptional regulator PadR-like family	0	1.09861	0	0	0.693147	0	0	0	0	1.38629	1.38629	0	0	0	0	0	0	0	1.38629	0	1.09861	1.09861	1.60944	0.693147	0.693147	1.09861	1.09861	1.09861	0	0	0	0	0	0	1.60944	1.38629	0	0.693147	0	1.09861	0	0	1.09861	1.79176	0	0.693147	2.56495	0.693147	1.79176
Pfam PF01464 Transglycosylase SLT domain	0	1.09861	1.38629	0.693147	1.79176	1.38629	1.38629	1.09861	0	0	1.60944	0.693147	0	1.09861	1.09861	1.60944	0.693147	0	0.693147	1.38629	0	2.07944	1.38629	0.693147	1.09861	1.60944	1.38629	1.38629	0.693147	0	2.19722	1.94591	1.60944	1.38629	1.09861	0	1.38629	1.94591	1.09861	1.09861	1.09861	0	0	1.38629	1.94591	1.79176	1.79176	2.07944	0.693147
Pfam PF02080 TrkA-C domain	0	1.09861	1.38629	1.94591	2.30259	1.09861	1.60944	1.38629	0	1.38629	1.79176	0.693147	0	0.693147	1.09861	1.79176	0	0	1.09861	1.94591	0.693147	0	0	0.693147	1.09861	1.38629	1.38629	1.09861	0.693147	1.38629	1.38629	2.30259	1.09861	0	1.60944	1.38629	1.38629	1.79176	1.94591	1.60944	1.09861	0	1.38629	0.693147	1.60944	2.19722	1.60944	2.30259	0.693147
Pfam PF02254 TrkA-N domain	0	1.09861	1.38629	2.30259	1.94591	0.693147	1.60944	1.60944	0	1.38629	1.60944	0.693147	0	1.09861	0.693147	1.79176	0	0	0	1.09861	0	1.09861	1.38629	0.693147	1.09861	1.38629	1.38629	1.38629	1.09861	1.79176	1.38629	1.79176	1.38629	0.693147	1.60944	1.38629	1.38629	1.60944	1.09861	1.79176	0	0.693147	1.38629	0	1.38629	1.79176	1.79176	1.79176	0.693147
Pfam PF01663 Type I phosphodiesterase / nucleotide pyrophosphatase	0	1.09861	0	0	0	0	0	0	0	0	0	0	0	0.693147	0.693147	0.693147	0	0	0	0	0.693147	1.38629	1.09861	0	0	1.09861	0	0	0	0	0.693147	0	0	0.693147	0.693147	0	0	1.09861	1.09861	0	0	0	0	0.693147	0	0	1.09861	0	0.693147
Pfam PF02350 UDP-N-acetylglucosamine 2-epimerase	0	1.09861	0	0.693147	0.693147	0	0	0	0	0	0.693147	0	0	1.09861	0	0.693147	0	0	0.693147	0.693147	0	0	0	0	1.38629	0.693147	0.693147	0.693147	0.693147	0	0	1.09861	0.693147	0.693147	0	0	0	0.693147	0.693147	0	0.693147	0	1.09861	1.09861	0	0.693147	0	0.693147	0.693147
Pfam PF01894 Uncharacterised protein family UPF0047	0	1.09861	0	0.693147	0.693147	0	1.09861	0	0	0.693147	0.693147	0	0	0	0	0.693147	0	0	0	0	0	0	0	0	0	0	0	0	1.09861	0.693147	0.693147	1.09861	0	1.09861	0.693147	0.693147	0	0	0	0	0.693147	0	0	0.693147	0.693147	0	0.693147	0.693147	0
Pfam PF02645 Uncharacterised protein, DegV family COG1307	0	1.09861	0	0	0	0	0	0	0	0.693147	1.09861	0	1.09861	0	0	0.693147	0	0	1.60944	0	0	0	0	1.60944	1.09861	0	0	0	0	2.07944	0.693147	0	0	0.693147	0.693147	0.693147	0	0	0	0	0	0	1.38629	1.60944	0	0	0.693147	0	1.38629
Pfam PF09723 Zinc ribbon domain	0	1.09861	0	0	0	0	0	0	0	0.693147	0	0	0	0	0	0	0	0	0	0	0.693147	0	0	0	0	1.09861	0.693147	1.09861	0.693147	1.38629	1.09861	1.38629	0	0.693147	0.693147	0.693147	0	0.693147	0	0.693147	0.693147	0	0	0.693147	0	0	0	0	0
Pfam PF00107 Zinc-binding dehydrogenase	0	1.09861	1.09861	1.09861	2.94444	0.693147	0.693147	0	0	2.99573	2.3979	0	0	0.693147	1.94591	2.89037	0	0	1.60944	0.693147	2.07944	2.89037	2.48491	1.09861	2.19722	2.3979	1.94591	2.19722	0	0.693147	0.693147	1.38629	0	1.09861	3.04452	2.99573	1.38629	2.63906	0.693147	0.693147	0.693147	0.693147	1.38629	0.693147	2.63906	2.07944	3.55535	2.63906	1.94591
Pfam PF13563 2'-5' RNA ligase superfamily	0	0.693147	0	0	0	0	0	0	0	0.693147	1.09861	0	0	0	0	0.693147	0	0	0	0	0	0.693147	1.09861	0	0.693147	0	0	0	0	0	0	0.693147	0	0	0.693147	0.693147	0	0	0	0.693147	0	0	0	0.693147	0	0	1.38629	0	0
Pfam PF10143 2,3-bisphosphoglycerate-independent phosphoglycerate mutase	0	0.693147	0	0	0	0	0.693147	0	0	0	0	0	0	0	0	0	0	0	0	0	0	0	0	0	0	0	0	0	0	1.09861	0.693147	0.693147	0	0	0	0	0	0	0	0	0	0	0	0	0	0	0	0	0
Pfam PF04029 2-phosphosulpholactate phosphatase	0	0.693147	0	0.693147	0	0	0	0	0	0	0.693147	0	0	0	0	0	0	0	0	0	0	0	0	0	0	0	0	0	0	0	0	0	0	0	0	0	0	0	0.693147	0	0.693147	0	0	0.693147	0	0	0	0	0
Pfam PF01612 3'-5' exonuclease	0	0.693147	1.09861	1.09861	1.09861	0	0.693147	0.693147	0	0.693147	0	0.693147	0	0.693147	1.09861	1.09861	0	0	0	1.09861	0.693147	1.38629	1.38629	0	0.693147	0.693147	0.693147	0.693147	0.693147	0.693147	0.693147	1.09861	1.09861	0.693147	0.693147	0.693147	0.693147	1.09861	1.09861	0.693147	0.693147	1.09861	0	1.09861	1.38629	1.09861	1.09861	1.09861	0
Pfam PF06725 3D domain	0	0.693147	0.693147	0.693147	0.693147	0	0	0	0	0	1.60944	0	0	0	0	0.693147	0.693147	0	0.693147	0.693147	0	0.693147	0.693147	0	0	0.693147	0.693147	0.693147	0	0	0.693147	0	0.693147	1.09861	0	0	0.693147	0.693147	0	0	0.693147	0	0	1.38629	0.693147	0.693147	0	0.693147	1.09861
Pfam PF02829 3H domain	0	0.693147	0	0	0	0	0	0	0	0	0.693147	0	0	0	0	0	0	0	0	0	0	0	0	0.693147	0	0	0	0	0	0	0	0	0	0	0	0	0	0	0	0	0	0	0.693147	0.693147	0	0	0	0	0.693147
Pfam PF13247 4Fe-4S dicluster domain	0	0.693147	1.38629	0	2.83321	0	1.38629	0	0	0.693147	0.693147	0	0	0.693147	0	1.09861	0	0	0	1.60944	0	0.693147	0	0	0.693147	1.09861	1.09861	0	1.38629	1.60944	2.3979	1.94591	0.693147	0	1.38629	0.693147	0	0.693147	0	0	0	0	0	0	0	1.60944	0	2.89037	0
Pfam PF13534 4Fe-4S dicluster domain	0	0.693147	0	0.693147	0.693147	0	1.09861	0	0	0	0	0	0	0.693147	0.693147	0.693147	0	0	0	0	0	0.693147	0.693147	0	0	0.693147	0.693147	0.693147	1.38629	0	1.60944	1.38629	0	0	0	0	0.693147	0.693147	0	0	0.693147	0.693147	0	0.693147	0.693147	0.693147	0	1.09861	0.693147
Pfam PF13459 4Fe-4S single cluster domain	0	0.693147	0	0	0	0	0.693147	0	0	1.38629	0	0	0	0	0	0	0	0	0	0	0	0.693147	0	0.693147	0	0	0	0	0	0	0	0	0	0	2.56495	1.38629	0	0	0	0	0	0	0	0	0	0	1.79176	0	0
Pfam PF02872 5'-nucleotidase, C-terminal domain	0	0.693147	1.09861	1.09861	1.09861	0.693147	0.693147	0.693147	0	0	1.60944	0	0.693147	0	0	0	0	0	0.693147	1.09861	0	1.09861	0	0.693147	1.60944	0	0	0	0.693147	0	0	0	0	0.693147	0	0	0	0.693147	0.693147	1.09861	0	0	0	1.38629	1.09861	0.693147	1.09861	1.60944	1.09861
Pfam PF01242 6-pyruvoyl tetrahydropterin synthase	0	0.693147	0.693147	0.693147	0.693147	0.693147	1.09861	0	0	0	0.693147	0	0	0.693147	0.693147	0.693147	0	0	0	0.693147	0	1.09861	0.693147	0	0.693147	0.693147	0.693147	0.693147	1.09861	0.693147	1.09861	0.693147	0.693147	0.693147	0	0	0.693147	0.693147	0.693147	0	0.693147	0	0	1.94591	0	0.693147	0.693147	0.693147	0
Pfam PF07698 7TM receptor with intracellular HD hydrolase	0	0.693147	0	0.693147	0	0	0	0.693147	0.693147	0	0.693147	0	0	0	0	0	0	0	0	0	0	0	0	0	0	0	0	0	0	0	0.693147	0.693147	0	0	0	0	0	0	0.693147	0.693147	0	0	0	0.693147	0	0	0	0	0.693147
Pfam PF16193 AAA C-terminal domain	0	0.693147	0.693147	0	0.693147	0.693147	0	0	0	0.693147	0.693147	0	0.693147	0.693147	0.693147	0.693147	0	0	0.693147	0.693147	0.693147	0.693147	0.693147	0.693147	0.693147	0.693147	0.693147	0.693147	0.693147	0.693147	0.693147	0.693147	0.693147	0.693147	0.693147	0.693147	0.693147	0.693147	0.693147	0.693147	0.693147	0	0.693147	1.09861	0.693147	0.693147	0.693147	0.693147	0.693147
Pfam PF13614 AAA domain	0	0.693147	0	0	1.09861	0	0	0	0	1.79176	1.09861	0	0	0	0	0.693147	0	0	0	0.693147	0.693147	1.79176	1.09861	0	1.09861	0.693147	0.693147	0.693147	0.693147	0	0.693147	0.693147	0	0	1.94591	1.60944	0	0.693147	0.693147	0	0	0	0.693147	1.60944	0.693147	0	0.693147	0.693147	0
Pfam PF13654 AAA domain	0	0.693147	0.693147	0	0.693147	0	0	0.693147	0	0	0	0	0	0	0	0.693147	0	0	0	0.693147	0	0	0	0	0	0	0	0	0	0	1.09861	0.693147	0.693147	0	0	0	0	0.693147	0	0	0	0	0	0.693147	0	0.693147	0	0.693147	0
Pfam PF07728 AAA domain (dynein-related subfamily)	0	0.693147	0	0	1.38629	0	1.09861	0	0	1.38629	1.09861	0.693147	0	0.693147	0	1.38629	0	0	0	0	0	1.38629	0.693147	0	0.693147	0	0	0	0.693147	0	0.693147	1.09861	0	0	1.60944	1.38629	0	0.693147	0.693147	1.09861	0	0	1.09861	0.693147	1.09861	1.09861	1.38629	0.693147	0
Pfam PF12846 AAA-like domain	0	0.693147	0	0	0	1.60944	0.693147	0	0	0	1.09861	0	0	0	0	0	0	0	0	0	0	0.693147	0.693147	0	0	0.693147	0.693147	0.693147	0.693147	0	0	0.693147	0	1.94591	0	0	0	0	0.693147	0	1.09861	1.09861	0	1.09861	0	0	1.38629	0	1.09861
Pfam PF13291 ACT domain	0	0.693147	1.09861	0.693147	1.09861	0	0.693147	0	0	0.693147	0.693147	0	0	0	1.09861	1.09861	0	0	0.693147	1.09861	0.693147	0.693147	1.09861	0.693147	1.09861	1.09861	0.693147	1.09861	0.693147	0.693147	0.693147	1.38629	1.09861	1.09861	0.693147	0.693147	1.09861	1.09861	1.09861	0	1.09861	0	0.693147	1.09861	0.693147	1.09861	1.09861	1.09861	0.693147
Pfam PF01808 AICARFT/IMPCHase bienzyme	0	0.693147	0.693147	0.693147	0.693147	0	0.693147	0	0	0.693147	0.693147	0	0	0.693147	0.693147	0.693147	0.693147	0	0.693147	0.693147	0.693147	0.693147	0.693147	0	0.693147	0.693147	0.693147	0.693147	0.693147	0.693147	1.09861	0.693147	0	0.693147	0.693147	0.693147	0.693147	0.693147	0.693147	0.693147	0.693147	0.693147	0.693147	1.09861	0.693147	0.693147	0.693147	0.693147	0.693147
Pfam PF01871 AMMECR1	0	0.693147	0	0	0	0	0.693147	0	0	0	0	0	0	0	0	0	0	0	0	0	0	0	0	0	0	0	0	0	0	0.693147	0.693147	0.693147	0	0.693147	0	0	0	0	0	0.693147	0	0	0	0.693147	0	0	0	0	0
Pfam PF01634 ATP phosphoribosyltransferase	0	0.693147	0.693147	0.693147	0.693147	0	0.693147	0	0	0.693147	0.693147	0	0	0.693147	0.693147	0.693147	0.693147	0	0.693147	0.693147	0.693147	0.693147	0.693147	0	0.693147	0.693147	0.693147	0.693147	0.693147	1.09861	0.693147	1.09861	0	0.693147	0.693147	0.693147	0.693147	0.693147	0	0	0	0	0	0.693147	0.693147	0.693147	0.693147	0.693147	0.693147
Pfam PF00231 ATP synthase	0	0.693147	0.693147	0.693147	0.693147	0.693147	1.09861	0	0	0.693147	0.693147	0	0.693147	0.693147	0.693147	0.693147	0.693147	0	0.693147	0.693147	0.693147	0.693147	0.693147	0.693147	0.693147	0.693147	0.693147	0.693147	0.693147	0.693147	0.693147	0.693147	0.693147	1.09861	0.693147	0.693147	0.693147	0.693147	0	0	0.693147	0.693147	0.693147	0.693147	0.693147	0.693147	0.693147	0.693147	1.09861
Pfam PF00119 ATP synthase A chain	0	0.693147	0.693147	0.693147	0.693147	0.693147	0.693147	0	0	0.693147	0.693147	0	0.693147	0.693147	0.693147	0.693147	0.693147	0	0.693147	0.693147	0.693147	0.693147	0.693147	0.693147	0.693147	0.693147	0.693147	0.693147	1.09861	0.693147	0.693147	0.693147	0.693147	1.09861	0.693147	0.693147	0.693147	0.693147	0	0	0.693147	0.693147	0.693147	0.693147	0.693147	0.693147	0.693147	0.693147	0.693147
Pfam PF00430 ATP synthase B/B' CF(0)	0	0.693147	0.693147	1.09861	0.693147	1.09861	1.09861	0	0	1.09861	0.693147	0	0.693147	1.09861	0.693147	0.693147	0.693147	0	0.693147	0.693147	1.09861	1.09861	1.09861	0.693147	0.693147	0.693147	0.693147	0.693147	0.693147	0.693147	1.09861	1.09861	0.693147	1.09861	1.09861	1.09861	0.693147	0.693147	0	0	0.693147	1.09861	0.693147	0.693147	1.09861	0.693147	0.693147	0.693147	0.693147
Pfam PF03899 ATP synthase I chain	0	0.693147	0.693147	0	0.693147	0	0	0	0	0.693147	0.693147	0	0	0	0	0.693147	0	0	0	0.693147	0.693147	0	0	0	0.693147	0.693147	0	0.693147	0	0	0.693147	0.693147	0.693147	0.693147	0.693147	0.693147	0	0.693147	0	0	0.693147	0	0	0.693147	0	0.693147	0	0.693147	0.693147
Pfam PF00213 ATP synthase delta (OSCP) subunit	0	0.693147	0.693147	0.693147	0.693147	0.693147	0.693147	0	0	0.693147	0.693147	0	1.09861	0.693147	0.693147	0.693147	0.693147	0	0.693147	0.693147	0.693147	0.693147	0.693147	0.693147	0.693147	0.693147	0.693147	0.693147	0.693147	0.693147	0.693147	0.693147	0.693147	1.09861	0.693147	0.693147	0.693147	0.693147	0	0	0.693147	0.693147	0.693147	0.693147	0.693147	0.693147	0.693147	0.693147	1.09861
Pfam PF02823 ATP synthase, Delta/Epsilon chain, beta-sandwich domain	0	0.693147	0.693147	0.693147	0.693147	0.693147	0.693147	0	0	0.693147	0.693147	0	0.693147	0.693147	0.693147	0.693147	0.693147	0	0.693147	0.693147	0.693147	0.693147	0.693147	0.693147	0.693147	0.693147	0.693147	0.693147	1.09861	0.693147	0.693147	0.693147	0.693147	1.09861	0.693147	0.693147	0.693147	0.693147	0	0	0.693147	0.693147	0.693147	0.693147	0.693147	0.693147	0.693147	0.693147	1.09861
Pfam PF01513 ATP-NAD kinase	0	0.693147	0.693147	1.09861	0.693147	0.693147	0.693147	0.693147	0	0.693147	1.09861	0.693147	0.693147	0.693147	0.693147	1.38629	0.693147	0	0.693147	0.693147	0.693147	0.693147	0.693147	0.693147	0.693147	0.693147	0.693147	0.693147	0.693147	0.693147	0.693147	0.693147	0.693147	0.693147	0.693147	0.693147	0.693147	1.09861	0.693147	0.693147	0.693147	0.693147	0.693147	0.693147	0.693147	0.693147	1.09861	0.693147	1.09861
Pfam PF02222 ATP-grasp domain	0	0.693147	0.693147	1.09861	1.09861	0	0.693147	0	0	1.09861	1.09861	0	0	0	0.693147	1.09861	0	0	0.693147	1.09861	0.693147	0.693147	0.693147	0.693147	0.693147	1.09861	1.09861	1.09861	0.693147	0	0.693147	0	0.693147	0.693147	1.09861	1.09861	0.693147	1.09861	0	0	0	0.693147	0.693147	0	0.693147	1.09861	0.693147	1.09861	0.693147
Pfam PF02572 ATP:corrinoid adenosyltransferase BtuR/CobO/CobP	0	0.693147	0	0.693147	0.693147	0	0	0	0	0.693147	0	0	0	0	0	0.693147	0	0	0	0	0	0.693147	0	0	0	0	0	0	0.693147	1.38629	0.693147	0.693147	0	0	0.693147	0.693147	0	0.693147	0	0.693147	0	0	0	0	0.693147	0.693147	0.693147	0.693147	0
Pfam PF07726 ATPase family associated with various cellular activities (AAA)	0	0.693147	0	1.09861	0	0	0.693147	0	0	1.38629	0.693147	0.693147	0	0	0.693147	1.38629	0	0	0	0	0.693147	1.09861	1.09861	0	0	0.693147	0	0.693147	0.693147	0	0	0.693147	0	1.09861	1.38629	1.38629	0	0.693147	0.693147	1.09861	0	0	0	0	0.693147	0	1.09861	0	0.693147
Pfam PF07991 Acetohydroxy acid isomeroreductase, NADPH-binding domain	0	0.693147	0.693147	0.693147	0.693147	0.693147	0.693147	0	0	0.693147	0.693147	0	0	0.693147	0.693147	0.693147	0.693147	0	0.693147	0.693147	0.693147	0.693147	0.693147	0	0.693147	0.693147	0.693147	0.693147	0.693147	0.693147	0.693147	0.693147	0	0	0.693147	0.693147	0.693147	0.693147	0	0	0	0	0.693147	0.693147	0.693147	0.693147	0.693147	0.693147	0.693147
Pfam PF01450 Acetohydroxy acid isomeroreductase, catalytic domain	0	0.693147	1.09861	0.693147	1.09861	0.693147	0.693147	0	0	0.693147	0.693147	0	0	0.693147	0.693147	0.693147	1.09861	0	0.693147	1.09861	0.693147	0.693147	0.693147	0	0.693147	0.693147	0.693147	0.693147	0.693147	0.693147	0.693147	0.693147	0	0	0.693147	0.693147	0.693147	0.693147	0	0	0	0	0.693147	0.693147	0.693147	1.09861	0.693147	1.09861	0.693147
Pfam PF13302 Acetyltransferase (GNAT) domain	0	0.693147	0	0	1.38629	0	0	0	0	1.79176	2.07944	0	0	0.693147	0.693147	2.30259	0	0	1.60944	1.09861	1.09861	2.48491	2.3979	1.09861	1.38629	1.60944	1.09861	0.693147	0	1.38629	0.693147	0	0	1.79176	1.60944	1.79176	0.693147	1.38629	1.09861	1.60944	1.38629	0	2.07944	2.3979	2.07944	1.38629	2.48491	1.38629	1.94591
Pfam PF13508 Acetyltransferase (GNAT) domain	0	0.693147	0.693147	1.60944	1.09861	0	0.693147	0	0	1.09861	2.07944	0	0.693147	0	0.693147	1.60944	0.693147	0	1.60944	1.38629	0.693147	1.79176	0.693147	1.60944	1.60944	0	0	0	1.09861	1.38629	0.693147	0.693147	1.09861	1.60944	0.693147	1.09861	0.693147	1.38629	0	1.94591	0	0	1.79176	1.94591	1.38629	1.09861	1.60944	1.79176	1.79176
Pfam PF00873 AcrB/AcrD/AcrF family	0	0.693147	0.693147	2.07944	2.07944	1.38629	1.79176	0	0	0	0.693147	0	0	1.09861	1.79176	2.63906	0	0	0	0.693147	0	2.3979	2.07944	0	1.09861	2.07944	1.79176	1.79176	1.09861	0	1.94591	2.30259	0.693147	2.19722	0	0	0.693147	2.70805	1.09861	0	1.38629	0.693147	0	1.09861	1.79176	2.07944	0.693147	1.94591	0
Pfam PF08327 Activator of Hsp90 ATPase homolog 1-like protein	0	0.693147	0	0	0	0	0	0	0	1.09861	0.693147	0	0	0	0	0.693147	0	0	0	0	0	2.63906	0.693147	0	1.09861	1.09861	0.693147	1.09861	0	0	0	0	0	0	0.693147	1.09861	0	0.693147	0.693147	0	0	0	0	1.09861	1.60944	0	1.09861	0	0.693147
Pfam PF00708 Acylphosphatase	0	0.693147	0	0.693147	1.09861	0.693147	0.693147	0	0	0.693147	0.693147	0	0	0.693147	0	0.693147	0	0	0.693147	0.693147	0	0.693147	0	0.693147	0.693147	0.693147	0.693147	0	1.09861	1.09861	1.09861	1.09861	0	1.09861	0.693147	0.693147	0	0	0	0.693147	0.693147	0	0.693147	1.09861	0	0.693147	1.09861	1.09861	0.693147
Pfam PF01757 Acyltransferase family	0	0.693147	0	0	1.38629	0	0	0	0	1.79176	1.38629	0	0	0	1.38629	1.79176	0	0	1.09861	0	1.60944	3.17805	2.07944	0.693147	1.60944	0.693147	0.693147	0.693147	0	0	0.693147	0	0	1.60944	2.3979	1.79176	1.09861	1.09861	1.09861	0	0.693147	0	0.693147	1.38629	0	0.693147	2.19722	1.38629	1.09861
Pfam PF04008 Adenosine specific kinase	0	0.693147	0	0	0	0	0	0	0	0.693147	0	0	0	0	0	0	0	0	0	0	0	0	0	0	0	0	0	0	0	0	0	0.693147	0	0	0	0.693147	0	0	0	0	0	0	0	0	0	0	0	0	0
Pfam PF10397 Adenylosuccinate lyase C-terminus	0	0.693147	0	0.693147	0	0.693147	0.693147	0	0	0.693147	0.693147	0	0	1.09861	0	1.38629	0	0	0.693147	0	0.693147	0.693147	0.693147	0.693147	0.693147	0	0	0	0.693147	0.693147	0.693147	0.693147	0	0	0.693147	0.693147	0	0.693147	0	0	0	0.693147	0.693147	0.693147	0.693147	0	1.09861	0	0.693147
Pfam PF00709 Adenylosuccinate synthetase	0	0.693147	0.693147	0.693147	0.693147	0.693147	0.693147	0	0	0.693147	0.693147	0	0	0.693147	0.693147	0.693147	0.693147	0	0.693147	0.693147	0.693147	0.693147	0.693147	0.693147	0.693147	0.693147	0.693147	0.693147	0.693147	0.693147	0.693147	0.693147	0.693147	0.693147	0.693147	0.693147	0.693147	0.693147	0.693147	0	0.693147	0.693147	0.693147	0.693147	0.693147	0.693147	0.693147	0.693147	0.693147
Pfam PF01263 Aldose 1-epimerase	0	0.693147	1.09861	0.693147	1.60944	0	0	0	0	0	0.693147	0	0	0	0.693147	1.09861	0	0	1.60944	1.38629	0	1.38629	1.09861	0	0.693147	0	0	0	0	0	0	0	0	0	0.693147	0	0	1.38629	0.693147	0.693147	0.693147	0	0.693147	1.38629	0.693147	0.693147	1.38629	1.38629	1.09861
Pfam PF00245 Alkaline phosphatase	0	0.693147	0	0	0.693147	0	0	0	0	0	1.09861	0	0	0	0.693147	0.693147	0	0	0	0	0	0	0	0	0.693147	0	0	0	0	0	0	0	0	0	0	0	0	0	0.693147	0	0	0	0	0	0	0.693147	0	0	0
Pfam PF09261 Alpha mannosidase, middle domain	0	0.693147	0	0.693147	0.693147	0	0	0	0	0.693147	0	0	0	0	0	0	0	0	0.693147	0	0	0	0	0.693147	0	0	0	0	0	0	0	0	0	0	0.693147	0.693147	0	0	0	0	0	0	0.693147	0	0	0	1.09861	0	1.60944
Pfam PF00207 Alpha-2-macroglobulin family	0	0.693147	0	0	0.693147	0	0	0	0	0	0	0	0	0	0.693147	0.693147	0	0	0	0.693147	0	0.693147	0.693147	0	0	0.693147	0.693147	0.693147	0	0	0	0	0	0.693147	0	0	0	0.693147	0.693147	0.693147	0	0	0	0	0	0.693147	0	0.693147	0
Pfam PF07703 Alpha-2-macroglobulin family N-terminal region	0	0.693147	0	0	0.693147	0	0	0	0	0	0	0	0	0	0.693147	0.693147	0	0	0	0	0	0.693147	0.693147	0	0	0.693147	0.693147	0.693147	0	0	0	0	0	0.693147	0	0	0	0.693147	0	0.693147	0	0	0	0	0	0.693147	0	0.693147	0
Pfam PF06964 Alpha-L-arabinofuranosidase C-terminus	0	0.693147	0	0	0	0	0	0	0	0	1.09861	0	0	0	0	0	0	0	0	0	0	0.693147	0.693147	0	0	0	0	0	0	0	0	0	0	0	0	0	0	0	0	0	0	0	0	0.693147	0	0	1.09861	0	0
Pfam PF01120 Alpha-L-fucosidase	0	0.693147	0	0	0	0	0	0	0	0	0	0	0	0	0.693147	0	0	0	0	0	0	0	0.693147	0	0	0	0	0	0	0	0	0	0	0	0	0	0	0	1.09861	0.693147	0	0	0.693147	0	0	0	0.693147	0	0
Pfam PF16757 Alpha-L-fucosidase C-terminal domain	0	0.693147	0	0	0	0	0	0	0	0	0	0	0	0	0	0	0	0	0	0	0	0	0.693147	0	0	0	0	0	0	0	0	0	0	0	0	0	0	0	0	0	0	0	0	0	0	0	0	0	0
Pfam PF10569 Alpha-macro-globulin thiol-ester bond-forming region	0	0.693147	0	0	0	0	0	0	0	0	0	0	0	0	0	0.693147	0	0	0	0	0	0.693147	0	0	0	0.693147	0.693147	0.693147	0	0	0	0	0	0	0	0	0	0.693147	0	0.693147	0	0	0	0	0	0	0	0.693147	0
Pfam PF07969 Amidohydrolase family	0	0.693147	0	0.693147	1.38629	0	0.693147	0	0	1.38629	0.693147	0	0	0	0	1.60944	0	0	0	0.693147	0	1.79176	1.38629	0	0	1.94591	2.07944	1.38629	0	0	0	0.693147	0	0	2.07944	1.38629	0	1.09861	0	0	0	0	0	0	0.693147	1.09861	1.60944	1.38629	0.693147
Pfam PF01063 Amino-transferase class IV	0	0.693147	1.09861	1.09861	1.09861	1.09861	1.09861	0	0	1.09861	1.60944	0	0	1.09861	1.09861	1.09861	0	0	1.09861	1.09861	0.693147	1.79176	1.38629	1.09861	1.38629	1.79176	1.79176	1.79176	1.09861	0.693147	1.38629	1.09861	0.693147	1.09861	1.09861	1.09861	1.09861	1.09861	1.09861	0	0.693147	0	1.09861	1.38629	1.60944	1.09861	1.60944	1.09861	1.38629
Pfam PF01571 Aminomethyltransferase folate-binding domain	0	0.693147	0.693147	1.09861	1.09861	0	0	0	0	1.09861	0.693147	0	0	0	0.693147	1.38629	0	0	0	0.693147	1.09861	2.99573	1.09861	0	0.693147	0.693147	1.09861	1.09861	0.693147	0	0.693147	0.693147	0.693147	0.693147	1.09861	1.09861	1.09861	1.79176	0.693147	0.693147	1.09861	0.693147	0	0	2.30259	1.09861	1.38629	1.09861	0.693147
Pfam PF02127 Aminopeptidase I zinc metalloprotease (M18)	0	0.693147	0	0	0	0	0	0	0	0.693147	0	1.09861	0	0	0	0.693147	0	0	0	0	0.693147	0	0	0	0	0	0	0	0	0	0.693147	0	0	0	0.693147	0.693147	0	0.693147	0	1.09861	0	0	0	1.09861	0	0	0.693147	0	0
Pfam PF00909 Ammonium Transporter Family	0	0.693147	0	1.38629	0.693147	0	0.693147	0	0	0.693147	0.693147	0	1.09861	0	0.693147	1.09861	0	0	0.693147	0	0	0.693147	0.693147	0	0.693147	0.693147	0.693147	0	1.38629	0.693147	0.693147	1.09861	0	0	1.09861	0.693147	0.693147	1.09861	0	0	0	0	0	0.693147	0.693147	0.693147	1.09861	0.693147	0.693147
Pfam PF07100 Anabaena sensory rhodopsin transducer	0	0.693147	0	0	0	0	0	0	0	0	0	0	0	0	0	0	0	0	0	0	0	0	0	0	0	0	0	0	0	0	0	0	0	0	0	0	0	0	0	0	0	0	0	0	0	0	0	0	0
Pfam PF13597 Anaerobic ribonucleoside-triphosphate reductase	0	0.693147	0.693147	0	0.693147	0	0	0	0	0	0	0	0	0	0	0.693147	0	0	0.693147	0.693147	0	0	0	0.693147	0.693147	0	0	0	0	0	1.09861	0	0.693147	0	0	0	0	0	0.693147	1.09861	0	0	0.693147	1.09861	0	0.693147	0	0.693147	0.693147
[truncated: 7,531 more rows]
[truncated: 276 more columns]
