# Supplementary material for: A Preliminary Metagenome Analysis Based on a Combination of Protein Domains
Source: Proteomes. 2019 Apr 29;7(2):19. doi: 10.3390/proteomes7020019 (PMC6630717; doi:10.3390/proteomes7020019)
Supplement: Supplementary file 1 [file proteomes-07-00019-s001.zip › supplementary/Table S6.xlsx]

## Sheet: Sheet1
Table S6. Number of domains contained in certain bacterium (all values converted to 0 (absent) or 1 (if larger than 1).
Protein domain name	NC_000117	NC_000853	NC_000907	NC_000911	NC_000913	NC_000915	NC_000918	NC_000919	NC_000922	NC_000962	NC_000964	NC_001318	NC_002162	NC_002163	NC_002488	NC_002516	NC_002528	NC_002620	NC_002662	NC_002663	NC_002677	NC_002678	NC_002696	NC_002737	NC_002745	NC_002927	NC_002928	NC_002929	NC_002932	NC_002936	NC_002937	NC_002939	NC_002940	NC_002942	NC_002944	NC_002945	NC_002946	NC_002947	NC_002950	NC_002967	NC_002971	NC_002978	NC_003028	NC_003030	NC_003047	NC_003143	NC_003155	NC_003197	NC_003210
Pfam PF02415 Chlamydia polymorphic membrane protein (Chlamydia_PMP) repeat	1	0	0	0	1	0	0	0	1	0	0	0	0	0	0	0	0	1	0	0	0	0	0	0	0	0	0	0	0	0	0	0	0	0	0	0	0	0	0	1	0	0	0	0	0	0	0	0	0
Pfam PF00005 ABC transporter	1	1	1	1	1	1	1	1	1	1	1	1	1	1	1	1	1	1	1	1	1	1	1	1	1	1	1	1	1	1	1	1	1	1	1	1	1	1	1	1	1	1	1	1	1	1	1	1	1
Pfam PF13091 PLD-like domain	1	1	1	1	1	1	1	0	1	0	1	0	1	0	1	1	1	1	1	1	0	1	1	1	1	1	1	1	0	0	1	1	1	1	1	0	1	1	1	0	1	1	1	1	1	1	1	1	1
Pfam PF00575 S1 RNA binding domain	1	1	1	1	1	1	1	1	1	1	1	1	1	1	1	1	1	1	1	1	1	1	1	1	1	1	1	1	1	1	1	1	1	1	1	1	1	1	1	1	1	1	1	1	1	1	1	1	1
Pfam PF07548 Chlamydia polymorphic membrane protein middle domain	1	0	0	0	0	0	0	0	1	0	0	0	0	0	0	0	0	1	0	0	0	0	0	0	0	0	0	0	0	0	0	0	0	0	0	0	0	0	0	0	0	0	0	0	0	0	0	0	0
Pfam PF03797 Autotransporter beta-domain	1	0	1	0	1	1	0	0	1	0	0	0	0	1	1	1	0	1	0	1	0	1	0	0	0	1	1	1	0	0	0	0	1	1	0	0	1	1	0	0	0	0	0	0	1	1	0	1	0
Pfam PF00528 Binding-protein-dependent transport system inner membrane component	1	1	1	1	1	1	1	1	1	1	1	1	1	1	1	1	0	1	1	1	1	1	1	1	1	1	1	1	1	1	1	1	1	1	1	1	1	1	1	1	1	1	1	1	1	1	1	1	1
Pfam PF01926 50S ribosome-binding GTPase	1	1	1	1	1	1	1	1	1	1	1	1	1	1	1	1	1	1	1	1	1	1	1	1	1	1	1	1	1	1	1	1	1	1	1	1	1	1	1	1	1	1	1	1	1	1	1	1	1
Pfam PF00132 Bacterial transferase hexapeptide (six repeats)	1	1	1	1	1	1	1	0	1	1	1	0	0	1	1	1	1	1	1	1	1	1	1	1	1	1	1	1	1	1	1	1	1	1	1	1	1	1	1	0	1	1	1	1	1	1	1	1	1
Pfam PF03989 DNA gyrase C-terminal domain, beta-propeller	1	1	1	1	1	1	1	1	1	1	1	1	1	1	1	1	1	1	1	1	1	1	1	1	1	1	1	1	1	1	1	1	1	1	1	1	1	1	1	1	1	1	1	1	1	1	1	1	1
Pfam PF04055 Radical SAM superfamily	1	1	1	1	1	1	1	1	1	1	1	0	1	1	1	1	1	1	1	1	1	1	1	1	1	1	1	1	1	1	1	1	1	1	1	1	1	1	1	1	1	1	1	1	1	1	1	1	1
Pfam PF00571 CBS domain	1	1	1	1	1	1	1	1	1	1	1	1	1	1	1	1	1	1	1	1	1	1	1	1	1	1	1	1	1	1	1	1	1	1	1	1	1	1	1	1	1	1	1	1	1	1	1	1	1
Pfam PF00271 Helicase conserved C-terminal domain	1	1	1	1	1	1	1	1	1	1	1	1	1	1	1	1	1	1	1	1	1	1	1	1	1	1	1	1	1	1	1	1	1	1	1	1	1	1	1	1	1	1	1	1	1	1	1	1	1
Pfam PF00006 ATP synthase alpha/beta family, nucleotide-binding domain	1	1	1	1	1	1	1	1	1	1	1	1	1	1	1	1	1	1	1	1	1	1	1	1	1	1	1	1	1	1	1	1	1	1	1	1	1	1	1	1	1	1	1	1	1	1	1	1	1
Pfam PF02779 Transketolase, pyrimidine binding domain	1	1	1	1	1	1	1	1	1	1	1	0	1	1	1	1	1	1	1	1	1	1	1	1	1	1	1	1	1	1	1	1	1	1	1	1	1	1	1	1	1	1	1	1	1	1	1	1	1
Pfam PF04518 Effector from type III secretion system	1	0	0	0	0	0	0	0	1	0	0	0	0	0	0	0	0	1	0	0	0	0	0	0	0	0	0	0	0	0	0	0	0	0	0	0	0	0	0	0	0	0	0	0	0	0	0	0	0
Pfam PF04156 IncA protein	1	0	0	0	0	0	0	0	1	0	0	0	0	0	0	0	0	1	0	0	0	0	0	0	0	0	0	0	0	0	0	0	0	0	0	0	0	0	0	0	0	0	0	0	0	0	0	0	0
Pfam PF00496 Bacterial extracellular solute-binding proteins, family 5 Middle	1	1	1	1	1	1	1	1	1	1	1	1	1	1	0	1	0	1	1	1	1	1	0	1	1	1	1	1	1	1	1	1	1	1	1	1	0	1	0	1	0	0	1	1	1	1	1	1	1
Pfam PF01479 S4 domain	1	1	1	1	1	1	1	1	1	1	1	1	1	1	1	1	1	1	1	1	1	1	1	1	1	1	1	1	1	1	1	1	1	1	1	1	1	1	1	1	1	1	1	1	1	1	1	1	1
Pfam PF00004 ATPase family associated with various cellular activities (AAA)	1	1	1	1	1	1	1	1	1	1	1	1	1	1	1	1	1	1	1	1	1	1	1	1	1	1	1	1	1	1	1	1	1	1	1	1	1	1	1	1	1	1	1	1	1	1	1	1	1
Pfam PF00009 Elongation factor Tu GTP binding domain	1	1	1	1	1	1	1	1	1	1	1	1	1	1	1	1	1	1	1	1	1	1	1	1	1	1	1	1	1	1	1	1	1	1	1	1	1	1	1	1	1	1	1	1	1	1	1	1	1
Pfam PF08245 Mur ligase middle domain	1	1	1	1	1	1	1	1	1	1	1	1	0	1	1	1	1	1	1	1	1	1	1	1	1	1	1	1	1	1	1	1	1	1	1	1	1	1	1	1	1	1	1	1	1	1	1	1	1
Pfam PF08264 Anticodon-binding domain of tRNA	1	1	1	1	1	1	1	1	1	1	1	1	1	1	1	1	1	1	1	1	1	1	1	1	1	1	1	1	1	1	1	1	1	1	1	1	1	1	1	1	1	1	1	1	1	1	1	1	1
Pfam PF02861 Clp amino terminal domain, pathogenicity island component	1	1	1	1	1	1	1	1	1	1	1	0	0	1	1	1	0	1	1	1	1	1	1	1	1	1	1	1	1	1	1	1	1	1	1	1	1	1	1	1	1	1	1	1	1	1	1	1	1
Pfam PF02875 Mur ligase family, glutamate ligase domain	1	1	1	1	1	1	1	1	1	1	1	1	0	1	1	1	1	1	1	1	1	1	1	1	1	1	1	1	1	1	1	1	1	1	1	1	1	1	1	1	1	1	1	1	1	1	1	1	1
Pfam PF02780 Transketolase, C-terminal domain	1	1	1	1	1	1	1	1	1	1	1	0	0	1	1	1	1	1	1	1	1	1	1	1	1	1	1	1	1	1	1	1	1	1	1	1	1	1	1	1	1	1	1	1	1	1	1	1	1
Pfam PF02874 ATP synthase alpha/beta family, beta-barrel domain	1	1	1	1	1	1	1	1	1	1	1	1	1	1	1	1	1	1	1	1	1	1	1	1	1	1	1	1	1	1	1	1	1	1	1	1	1	1	1	1	1	1	1	1	1	1	1	1	1
Pfam PF07244 Surface antigen variable number repeat	1	1	1	1	1	1	1	1	1	0	0	1	0	1	1	1	1	1	0	1	0	1	1	0	0	1	1	1	1	0	1	1	1	1	0	0	1	1	1	1	1	1	0	0	1	1	0	1	0
Pfam PF00133 tRNA synthetases class I (I, L, M and V)	1	1	1	1	1	1	1	1	1	1	1	1	1	1	1	1	1	1	1	1	1	1	1	1	1	1	1	1	1	1	1	1	1	1	1	1	1	1	1	1	1	1	1	1	1	1	1	1	1
Pfam PF07676 WD40-like Beta Propeller Repeat	1	1	1	1	1	1	0	0	1	0	1	0	0	1	1	1	0	1	0	1	0	1	1	0	0	1	1	1	1	0	1	1	1	1	0	0	0	1	1	0	1	1	0	0	1	1	1	1	0
Pfam PF00364 Biotin-requiring enzyme	1	1	1	1	1	1	1	1	1	1	1	0	0	1	1	1	1	1	1	1	1	1	1	1	1	1	1	1	1	1	1	1	1	1	1	1	1	1	1	1	1	1	1	1	1	1	1	1	1
Pfam PF05193 Peptidase M16 inactive domain	1	1	1	1	1	1	1	1	1	1	1	1	0	1	1	1	0	1	1	1	1	1	1	1	1	1	1	1	1	1	1	1	1	1	1	1	0	1	1	1	1	1	1	1	1	1	1	1	1
Pfam PF02518 Histidine kinase-, DNA gyrase B-, and HSP90-like ATPase	1	1	1	1	1	1	1	1	1	1	1	1	1	1	1	1	1	1	1	1	1	1	1	1	1	1	1	1	1	1	1	1	1	1	1	1	1	1	1	1	1	1	1	1	1	1	1	1	1
Pfam PF00128 Alpha amylase, catalytic domain	1	1	1	1	1	0	1	0	1	1	1	0	0	0	0	1	0	1	1	1	1	1	1	1	1	1	1	1	1	0	1	1	0	1	1	1	0	1	1	1	0	0	1	1	1	1	1	1	1
Pfam PF01380 SIS domain	1	1	1	1	1	1	1	1	1	1	1	0	0	1	1	1	1	1	1	1	1	1	1	1	1	1	1	1	1	1	1	1	1	1	1	1	1	1	1	0	1	1	1	1	1	1	1	1	1
Pfam PF13414 TPR repeat	1	1	1	1	1	1	1	1	1	0	1	1	0	0	1	1	0	1	0	1	0	1	1	0	1	1	1	1	1	1	1	1	1	1	0	0	1	1	1	1	1	0	0	1	1	1	0	1	1
Pfam PF07724 AAA domain (Cdc48 subfamily)	1	1	1	1	1	1	1	1	1	1	1	1	1	1	1	1	1	1	1	1	1	1	1	1	1	1	1	1	1	1	1	1	1	1	1	1	1	1	1	1	1	1	1	1	1	1	1	1	1
Pfam PF00155 Aminotransferase class I and II	1	1	1	1	1	1	1	1	1	1	1	0	0	1	1	1	1	1	1	1	1	1	1	1	1	1	1	1	1	1	1	1	1	1	1	1	1	1	1	1	1	1	1	1	1	1	1	1	1
Pfam PF10431 C-terminal, D2-small domain, of ClpB protein	1	1	1	1	1	1	1	1	1	1	1	1	1	1	1	1	1	1	1	1	1	1	1	1	1	1	1	1	1	1	1	1	1	1	1	1	1	1	1	1	1	1	1	1	1	1	1	1	1
Pfam PF00149 Calcineurin-like phosphoesterase	1	1	1	1	1	1	1	1	1	1	1	1	0	1	1	1	1	1	1	1	1	1	1	1	1	1	1	1	1	1	1	1	1	1	1	1	1	1	1	1	1	1	1	1	1	1	1	1	1
Pfam PF01476 LysM domain	1	1	1	1	1	1	1	1	1	1	1	1	0	1	1	1	1	1	1	1	1	1	1	1	1	1	1	1	1	1	1	1	1	1	1	1	1	1	1	1	1	0	1	1	1	1	1	1	1
Pfam PF00266 Aminotransferase class-V	1	1	1	1	1	1	1	1	1	1	1	1	1	1	1	1	1	1	1	1	1	1	1	1	1	1	1	1	1	1	1	1	1	1	1	1	1	1	1	1	1	1	1	1	1	1	1	1	1
Pfam PF03129 Anticodon binding domain	1	1	1	1	1	1	1	1	1	1	1	1	1	1	1	1	1	1	1	1	1	1	1	1	1	1	1	1	1	1	1	1	1	1	1	1	1	1	1	1	1	1	1	1	1	1	1	1	1
Pfam PF03144 Elongation factor Tu domain 2	1	1	1	1	1	1	1	1	1	1	1	1	1	1	1	1	1	1	1	1	1	1	1	1	1	1	1	1	1	1	1	1	1	1	1	1	1	1	1	1	1	1	1	1	1	1	1	1	1
Pfam PF00905 Penicillin binding protein transpeptidase domain	1	1	1	1	1	1	1	1	1	1	1	1	0	1	1	1	1	1	1	1	1	1	1	1	1	1	1	1	1	0	1	1	1	1	1	1	1	1	1	1	1	1	1	1	1	1	1	1	1
Pfam PF00849 RNA pseudouridylate synthase	1	1	1	1	1	1	1	1	1	1	1	1	1	1	1	1	1	1	1	1	1	1	1	1	1	1	1	1	1	1	1	1	1	1	1	1	1	1	1	1	1	1	1	1	1	1	1	1	1
Pfam PF01751 Toprim domain	1	1	1	1	1	1	1	1	1	1	1	1	1	1	1	1	1	1	1	1	1	1	1	1	1	1	1	1	1	1	1	1	1	1	1	1	1	1	1	1	1	1	1	1	1	1	1	1	1
Pfam PF02151 UvrB/uvrC motif	1	1	1	1	1	1	1	1	1	1	1	1	1	1	1	1	0	1	1	1	1	1	1	1	1	1	1	1	1	1	1	1	1	1	1	1	1	1	1	1	1	1	1	1	1	1	1	1	1
Pfam PF00587 tRNA synthetase class II core domain (G, H, P, S and T)	1	1	1	1	1	1	1	1	1	1	1	1	1	1	1	1	1	1	1	1	1	1	1	1	1	1	1	1	1	1	1	1	1	1	1	1	1	1	1	1	1	1	1	1	1	1	1	1	1
Pfam PF01740 STAS domain	1	1	0	1	1	0	1	1	1	1	1	1	0	1	0	1	0	1	1	1	0	1	0	0	1	1	1	1	1	0	1	1	0	1	1	1	0	1	1	1	0	0	0	1	1	0	1	1	1
Pfam PF00950 ABC 3 transport family	1	1	1	1	1	0	1	1	1	1	1	0	0	1	0	1	1	1	1	1	1	1	0	1	1	1	1	1	1	1	1	1	1	0	1	1	1	1	1	1	0	1	1	1	1	1	1	1	1
Pfam PF03477 ATP cone domain	1	1	1	1	1	1	1	1	1	1	1	0	0	1	1	1	1	1	1	1	1	1	1	1	1	1	1	1	0	1	1	1	1	1	1	1	1	1	1	1	1	0	1	1	1	1	1	1	1
Pfam PF01553 Acyltransferase	1	1	1	1	1	1	1	1	1	1	1	1	1	1	1	1	0	1	1	1	1	1	1	1	1	1	1	1	1	0	1	1	1	1	1	1	1	1	1	1	1	1	1	1	1	1	1	1	1
Pfam PF01066 CDP-alcohol phosphatidyltransferase	1	1	1	1	1	1	1	1	1	1	1	1	1	1	1	1	0	1	1	1	1	1	1	1	1	1	1	1	1	1	1	1	1	1	1	1	1	1	1	1	1	1	1	1	1	1	1	1	1
Pfam PF00771 FHIPEP family	1	1	0	0	1	1	1	1	1	0	1	1	0	1	0	1	1	1	0	0	0	1	1	0	0	1	0	1	0	0	1	1	0	1	0	0	0	1	0	1	0	0	0	1	1	1	0	1	1
Pfam PF00118 TCP-1/cpn60 chaperonin family	1	1	1	1	1	1	1	1	1	1	1	1	0	1	1	1	1	1	1	1	1	1	1	1	1	1	1	1	1	1	1	1	1	1	1	1	1	1	1	1	1	1	1	1	1	1	1	1	1
Pfam PF03471 Transporter associated domain	1	1	1	1	1	1	1	1	1	1	1	1	0	1	1	1	1	1	1	1	0	1	1	1	1	1	1	1	1	1	1	1	1	1	1	1	1	1	1	1	1	1	1	1	1	1	1	1	1
Pfam PF00198 2-oxoacid dehydrogenases acyltransferase (catalytic domain)	1	0	1	1	1	0	0	0	1	1	1	0	0	0	1	1	1	1	1	1	1	1	1	1	1	1	1	1	0	0	0	1	1	1	1	1	1	1	0	0	1	1	1	0	1	1	1	1	1
Pfam PF03958 Bacterial type II/III secretion system short domain	1	0	1	1	1	0	1	0	1	0	0	0	0	0	1	1	0	1	0	1	0	1	1	0	0	1	1	1	0	0	1	1	1	1	0	0	1	1	0	0	1	0	0	0	0	1	0	1	0
Pfam PF00676 Dehydrogenase E1 component	1	0	1	1	1	0	0	0	1	1	1	0	0	0	1	1	1	1	1	1	1	1	1	1	1	1	1	1	0	0	0	1	1	1	1	1	1	1	0	0	1	1	1	0	1	1	1	1	1
Pfam PF07577 Domain of Unknown Function (DUF1547)	1	0	0	0	0	0	0	0	0	0	0	0	0	0	0	0	0	1	0	0	0	0	0	0	0	0	0	0	0	0	0	0	0	0	0	0	0	0	0	0	0	0	0	0	0	0	0	0	0
Pfam PF07661 MORN repeat variant	1	0	0	0	0	0	0	0	1	0	1	0	0	1	0	1	0	1	0	0	0	0	0	0	0	0	0	0	0	0	0	0	0	0	0	0	1	0	0	0	0	0	0	0	0	1	0	1	0
Pfam PF00069 Protein kinase domain	1	0	0	1	0	0	1	0	1	1	1	0	1	0	0	1	0	1	1	0	1	1	0	1	1	0	0	0	0	0	1	0	0	1	1	1	0	1	0	0	1	0	1	1	0	1	1	0	1
Pfam PF05302 Protein of unknown function (DUF720)	1	0	0	0	0	0	0	0	1	0	0	0	0	0	0	0	0	1	0	0	0	0	0	0	0	0	0	0	0	0	0	0	0	0	0	0	0	0	0	0	0	0	0	0	0	0	0	0	0
Pfam PF13899 Thioredoxin-like	1	0	0	0	1	0	1	0	1	0	0	0	0	0	1	1	0	1	0	0	0	0	1	0	0	1	1	1	0	0	1	0	0	1	0	0	0	1	1	0	1	0	0	0	0	0	0	1	0
Pfam PF05932 Tir chaperone protein (CesT) family	1	0	0	0	0	0	0	0	1	0	0	0	0	0	0	1	0	1	0	0	0	0	0	0	0	1	1	1	0	0	1	0	0	0	0	0	0	0	0	0	0	0	0	0	0	0	0	1	0
Pfam PF01396 Topoisomerase DNA binding C4 zinc finger	1	0	1	0	1	1	0	1	1	0	1	0	1	1	1	1	0	1	1	1	0	1	1	1	1	0	0	0	1	1	1	1	1	1	0	0	1	1	0	1	1	1	1	1	1	1	0	1	1
Pfam PF08352 Oligopeptide/dipeptide transporter, C-terminal region	1	1	1	1	1	1	1	0	1	1	1	1	1	0	0	1	0	1	1	1	1	1	0	1	1	1	1	1	1	1	1	1	1	1	1	1	0	1	0	1	1	0	1	1	1	1	1	1	1
Pfam PF07690 Major Facilitator Superfamily	1	1	1	1	1	1	1	0	1	1	1	0	0	1	1	1	1	1	1	1	1	1	1	1	1	1	1	1	1	1	1	1	1	1	1	1	1	1	1	1	1	1	1	1	1	1	1	1	1
Pfam PF00892 EamA-like transporter family	1	1	1	1	1	1	1	1	1	0	1	0	0	1	1	1	1	1	1	1	0	1	1	0	1	1	1	1	0	1	1	1	1	1	1	0	1	1	1	1	1	1	1	1	1	1	1	1	1
Pfam PF07992 Pyridine nucleotide-disulphide oxidoreductase	1	1	1	1	1	1	1	1	1	1	1	1	1	1	1	1	1	1	1	1	1	1	1	1	1	1	1	1	1	1	1	1	1	1	1	1	1	1	1	1	1	1	1	1	1	1	1	1	1
Pfam PF12695 Alpha/beta hydrolase family	1	1	0	1	1	1	1	1	1	1	1	1	0	1	1	1	0	1	1	1	1	1	1	1	1	1	1	1	0	1	1	1	0	1	1	1	1	1	0	1	1	1	1	1	1	1	1	1	1
Pfam PF00696 Amino acid kinase family	1	1	1	1	1	1	1	1	1	1	1	1	1	1	1	1	1	1	1	1	1	1	1	1	1	1	1	1	1	1	1	1	1	1	1	1	1	1	1	1	1	1	1	1	1	1	1	1	1
Pfam PF04542 Sigma-70 region 2	1	1	1	1	1	1	1	1	1	1	1	1	1	1	1	1	1	1	1	1	1	1	1	1	1	1	1	1	1	1	1	1	1	1	1	1	1	1	1	1	1	1	1	1	1	1	1	1	1
Pfam PF02272 DHHA1 domain	1	1	1	1	1	1	1	1	1	1	1	1	1	1	1	1	1	1	1	1	1	1	1	1	1	1	1	1	1	1	1	1	1	1	1	1	1	1	1	1	1	1	1	1	1	1	1	1	1
Pfam PF00497 Bacterial extracellular solute-binding proteins, family 3	1	1	1	1	1	1	0	1	1	1	1	1	0	1	0	1	0	1	1	1	1	1	1	1	1	1	1	1	0	1	1	1	1	1	1	1	1	1	1	1	1	1	1	1	1	1	1	1	1
Pfam PF00383 Cytidine and deoxycytidylate deaminase zinc-binding region	1	1	1	1	1	1	1	1	1	1	1	1	1	1	1	1	1	1	1	1	1	1	1	1	1	1	1	1	1	1	1	1	1	1	1	1	1	1	1	1	1	1	1	1	1	1	1	1	1
Pfam PF00679 Elongation factor G C-terminus	1	1	1	1	1	1	1	1	1	1	1	1	1	1	1	1	1	1	1	1	1	1	1	1	1	1	1	1	1	1	1	1	1	1	1	1	1	1	1	1	1	1	1	1	1	1	1	1	1
Pfam PF01225 Mur ligase family, catalytic domain	1	1	1	1	1	1	1	1	1	1	1	1	0	1	1	1	1	1	1	1	1	1	1	1	1	1	1	1	1	0	1	1	1	1	1	1	1	1	1	1	1	1	1	1	1	1	1	1	1
Pfam PF13180 PDZ domain	1	1	1	1	1	1	1	1	1	1	1	1	0	1	1	1	1	1	1	1	1	1	1	1	1	1	1	1	1	1	1	1	1	1	1	1	1	1	1	1	1	1	1	1	1	1	1	1	1
Pfam PF00448 SRP54-type protein, GTPase domain	1	1	1	1	1	1	1	1	1	1	1	1	1	1	1	1	1	1	1	1	1	1	1	1	1	1	1	1	1	0	1	1	1	1	1	1	1	1	1	1	1	1	1	1	1	1	1	1	1
Pfam PF07973 Threonyl and Alanyl tRNA synthetase second additional domain	1	1	1	1	1	1	1	1	1	1	1	1	1	1	1	1	1	1	1	1	1	1	1	1	1	1	1	1	1	1	1	1	1	1	1	1	1	1	1	1	1	1	1	1	1	1	1	1	1
Pfam PF01458 Uncharacterized protein family (UPF0051)	1	1	0	1	1	0	0	1	1	1	1	0	0	0	1	0	0	1	1	0	1	1	1	1	1	0	0	0	0	1	1	0	0	1	1	1	0	0	1	1	1	0	1	1	1	1	1	1	1
Pfam PF01138 3' exoribonuclease family, domain 1	1	1	1	1	1	1	1	1	1	1	1	1	0	1	1	1	1	1	1	1	1	1	1	1	1	1	1	1	1	1	1	1	1	1	1	1	1	1	1	1	1	1	1	1	1	1	1	1	1
Pfam PF03725 3' exoribonuclease family, domain 2	1	1	1	1	1	1	1	1	1	1	1	1	0	1	1	1	1	1	1	1	1	1	1	1	1	1	1	1	1	1	1	1	1	1	1	1	1	1	1	1	1	1	1	1	1	1	1	1	1
Pfam PF00263 Bacterial type II and III secretion system protein	1	1	1	1	1	0	1	0	1	0	0	0	0	1	1	1	0	1	0	1	0	1	1	0	0	1	1	1	1	0	1	1	1	1	0	0	1	1	0	1	1	1	0	0	1	1	0	1	0
Pfam PF03099 Biotin/lipoate A/B protein ligase family	1	1	1	1	1	1	1	1	1	1	1	0	0	1	1	1	1	1	1	1	1	1	1	1	1	1	1	1	1	1	1	1	1	1	1	1	1	1	1	1	1	1	1	1	1	1	1	1	1
Pfam PF02922 Carbohydrate-binding module 48 (Isoamylase N-terminal domain)	1	1	1	1	1	0	1	0	1	1	1	0	0	0	0	1	0	1	0	1	0	1	0	1	0	1	1	1	0	0	1	1	0	0	1	1	0	1	1	1	0	0	1	1	1	1	1	1	0
Pfam PF01098 Cell cycle protein	1	1	1	1	1	1	1	1	1	1	1	1	0	1	1	1	1	1	1	1	1	1	1	1	1	1	1	1	1	0	1	1	1	1	1	1	1	1	1	1	1	1	1	1	1	1	1	1	1
Pfam PF13177 DNA polymerase III, delta subunit	1	1	1	1	1	1	1	1	1	1	1	1	1	1	1	1	1	1	1	1	1	1	1	1	1	1	1	1	1	1	1	1	1	1	1	1	1	1	1	1	1	1	1	1	1	1	1	1	1
Pfam PF01678 Diaminopimelate epimerase	1	1	1	1	1	1	1	0	1	1	1	0	0	1	1	1	1	1	0	1	1	1	1	0	0	1	1	1	1	1	1	1	1	1	1	1	1	1	0	0	1	1	0	1	1	1	1	1	1
Pfam PF00275 EPSP synthase (3-phosphoshikimate 1-carboxyvinyltransferase)	1	1	1	1	1	1	1	1	1	1	1	1	0	1	1	1	1	1	1	1	1	1	1	1	1	1	1	1	1	1	1	1	1	1	1	1	1	1	1	1	1	1	1	1	1	1	1	1	1
Pfam PF00929 Exonuclease	1	1	1	0	1	1	1	1	1	1	1	0	1	1	1	1	1	1	1	1	1	1	1	1	1	1	1	1	1	0	1	1	1	1	1	1	1	1	1	1	1	1	1	1	1	1	1	1	1
Pfam PF02601 Exonuclease VII, large subunit	1	1	1	0	1	1	0	0	1	1	1	0	0	1	1	1	0	1	1	1	1	1	1	1	1	1	1	1	1	0	1	1	0	1	1	1	1	1	1	1	1	0	1	1	1	1	1	1	1
Pfam PF00814 Glycoprotease family	1	1	1	1	1	1	1	1	1	1	1	1	1	1	1	1	1	1	1	1	1	1	1	1	1	1	1	1	1	1	1	1	1	1	1	1	1	1	1	1	1	1	1	1	1	1	1	1	1
Pfam PF00633 Helix-hairpin-helix motif	1	1	1	1	1	1	1	1	1	1	1	1	0	1	1	1	1	1	1	1	0	1	1	1	1	1	1	1	1	1	1	0	1	1	1	1	1	1	1	1	1	1	1	1	1	1	1	1	1
Pfam PF00730 HhH-GPD superfamily base excision DNA repair protein	1	1	1	1	1	1	1	1	1	1	1	1	0	1	1	1	1	1	1	1	1	1	1	1	1	1	1	1	1	1	1	1	1	1	1	1	1	1	1	1	1	1	1	1	1	1	1	1	1
Pfam PF13083 KH domain	1	1	0	1	0	1	1	1	1	1	1	1	0	1	0	0	0	1	1	0	1	0	0	1	0	0	0	0	0	1	1	1	0	0	1	1	0	0	0	1	0	0	1	1	0	0	1	0	1
Pfam PF05362 Lon protease (S16) C-terminal proteolytic domain	1	1	1	0	1	1	1	1	1	1	1	1	1	1	1	1	1	1	1	1	1	1	1	1	0	1	1	1	0	0	1	1	1	1	1	1	1	1	1	1	1	1	1	1	1	1	1	1	1
Pfam PF00677 Lumazine binding domain	1	1	1	1	1	1	1	0	1	1	1	0	0	1	1	1	1	1	1	1	1	1	1	0	1	1	1	1	1	1	1	1	1	1	1	1	1	1	1	0	1	1	1	1	1	1	1	1	0
Pfam PF00557 Metallopeptidase family M24	1	1	1	1	1	1	1	1	1	1	1	1	1	1	1	1	1	1	1	1	1	1	1	1	1	1	1	1	1	1	1	1	1	1	1	1	1	1	1	1	1	1	1	1	1	1	1	1	1
Pfam PF01336 OB-fold nucleic acid binding domain	1	1	1	1	1	1	1	1	1	1	1	1	1	1	1	1	1	1	1	1	1	1	1	1	1	1	1	1	1	1	1	1	1	1	1	1	1	1	1	1	1	1	1	1	1	1	1	1	1
Pfam PF03462 PCRF domain	1	1	1	1	1	1	1	1	1	1	1	1	1	1	1	1	1	1	1	1	1	1	1	1	1	1	1	1	1	1	1	1	1	1	1	1	1	1	1	1	1	1	1	1	1	1	1	1	1
Pfam PF01171 PP-loop family	1	1	1	1	1	1	1	1	1	1	1	1	1	1	1	1	1	1	1	1	1	1	1	1	1	1	1	1	1	1	1	1	1	1	1	1	1	1	1	1	1	1	1	1	1	1	1	1	1
Pfam PF00365 Phosphofructokinase	1	1	1	1	1	0	1	1	1	1	1	1	1	0	1	0	1	1	1	1	1	1	0	1	1	0	0	0	1	0	1	1	1	1	1	1	0	0	1	1	1	0	1	1	1	1	1	1	1
Pfam PF00408 Phosphoglucomutase/phosphomannomutase, C-terminal domain	1	1	1	1	1	1	1	1	1	1	1	1	0	1	1	1	1	1	1	1	1	1	1	1	1	1	1	1	1	1	1	1	1	1	1	1	1	1	1	1	1	1	1	1	1	1	1	1	1
Pfam PF02878 Phosphoglucomutase/phosphomannomutase, alpha/beta/alpha domain I	1	1	1	1	1	1	1	1	1	1	1	1	1	1	1	1	1	1	1	1	1	1	1	1	1	1	1	1	1	1	1	1	1	1	1	1	1	1	1	1	1	1	1	1	1	1	1	1	1
Pfam PF02879 Phosphoglucomutase/phosphomannomutase, alpha/beta/alpha domain II	1	1	1	1	1	1	1	1	1	1	1	1	1	1	1	1	1	1	1	1	1	1	1	1	1	1	1	1	1	1	1	1	1	1	1	1	1	1	1	1	1	1	1	1	1	1	1	1	1
Pfam PF02880 Phosphoglucomutase/phosphomannomutase, alpha/beta/alpha domain III	1	1	1	1	1	1	1	1	1	1	1	1	1	1	1	1	1	1	1	1	1	1	1	1	1	1	1	1	1	1	1	1	1	1	1	1	1	1	1	1	1	1	1	1	1	1	1	1	1
Pfam PF02355 Protein export membrane protein	1	1	1	1	1	1	1	1	1	1	1	1	0	1	1	1	0	1	0	1	1	1	1	0	1	1	1	1	0	1	1	1	1	1	1	1	1	1	1	1	1	1	0	1	1	1	1	1	1
Pfam PF00472 RF-1 domain	1	1	1	1	1	1	1	1	1	1	1	1	1	1	1	1	1	1	1	1	1	1	1	1	1	1	1	1	1	1	1	1	1	1	1	1	1	1	1	1	1	1	1	1	1	1	1	1	1
Pfam PF00623 RNA polymerase Rpb1, domain 2	1	1	1	1	1	1	1	1	1	1	1	1	1	1	1	1	1	1	1	1	1	1	1	1	1	1	1	1	1	1	1	1	1	1	1	1	1	1	1	1	1	1	1	1	1	1	1	1	1
Pfam PF00347 Ribosomal protein L6	1	1	1	1	1	1	1	1	1	1	1	1	1	1	1	1	1	1	1	1	1	1	1	1	1	1	1	1	1	1	1	1	1	1	1	1	1	1	1	1	1	1	1	1	1	1	1	1	1
Pfam PF02508 Rnf-Nqr subunit, membrane protein	1	1	1	0	1	0	0	0	1	0	0	0	0	0	0	1	1	1	0	1	0	0	0	0	0	0	0	0	0	0	1	0	1	0	0	0	1	1	1	1	0	0	0	0	0	1	0	1	0
Pfam PF04545 Sigma-70, region 4	1	1	1	1	1	1	1	1	1	1	1	1	1	1	1	1	1	1	1	1	1	1	1	1	1	1	1	1	0	1	1	1	1	1	1	1	1	1	1	1	1	1	1	1	1	1	1	1	1
Pfam PF00482 Type II secretion system (T2SS), protein F	1	1	1	1	1	0	1	0	1	1	1	0	0	0	1	1	0	1	1	1	0	1	1	1	1	1	1	1	1	1	1	1	1	1	1	1	1	1	0	0	1	0	1	1	1	1	1	1	1
Pfam PF04851 Type III restriction enzyme, res subunit	1	1	1	1	1	1	1	1	1	1	1	1	1	1	1	1	0	1	1	1	1	1	1	1	1	1	1	1	1	1	1	1	1	1	1	1	1	1	1	1	1	1	1	1	1	1	1	1	1
Pfam PF01416 tRNA pseudouridine synthase	1	1	1	1	1	1	1	1	1	1	1	1	1	1	1	1	1	1	1	1	1	1	1	1	1	1	1	1	1	1	1	1	1	1	1	1	1	1	1	1	1	1	1	1	1	1	1	1	1
Pfam PF09334 tRNA synthetases class I (M)	1	1	1	1	1	1	1	1	1	1	1	1	1	1	1	1	1	1	1	1	1	1	1	1	1	1	1	1	1	1	1	1	1	1	1	1	1	1	1	1	1	1	1	1	1	1	1	1	1
Pfam PF00579 tRNA synthetases class I (W and Y)	1	1	1	1	1	1	1	1	1	1	1	1	1	1	1	1	1	1	1	1	1	1	1	1	1	1	1	1	1	1	1	1	1	1	1	1	1	1	1	1	1	1	1	1	1	1	1	1	1
Pfam PF00152 tRNA synthetases class II (D, K and N)	1	1	1	1	1	1	1	1	1	1	1	1	1	1	1	1	1	1	1	1	1	1	1	1	1	1	1	1	1	1	1	1	1	1	1	1	1	1	1	1	1	1	1	1	1	1	1	1	1
Pfam PF00137 ATP synthase subunit C	1	1	1	1	1	1	1	1	1	1	1	1	1	1	1	1	1	1	1	1	1	1	1	1	1	1	1	1	1	1	1	1	1	1	1	1	1	1	1	1	1	1	1	1	1	1	1	1	1
Pfam PF00308 Bacterial dnaA protein	1	1	1	1	1	1	1	1	1	1	1	1	1	1	1	1	1	1	1	1	1	1	1	1	1	1	1	1	1	1	1	1	1	1	1	1	1	1	1	1	1	1	1	1	1	1	1	1	1
Pfam PF08299 Bacterial dnaA protein helix-turn-helix	1	1	1	1	1	1	1	1	1	1	1	1	1	1	1	1	1	1	1	1	1	1	1	1	1	1	1	1	1	1	1	1	1	1	1	1	1	1	1	1	1	1	1	1	1	1	1	1	1
Pfam PF12706 Beta-lactamase superfamily domain	1	1	0	1	1	0	1	1	1	1	1	1	0	1	1	1	0	1	1	1	1	1	1	1	1	1	1	1	1	1	1	1	1	1	1	1	0	1	1	1	1	0	1	1	1	1	1	1	1
Pfam PF00574 Clp protease	1	1	1	1	1	1	1	1	1	1	1	1	0	1	1	1	1	1	1	1	1	1	1	1	1	1	1	1	1	1	1	1	1	1	1	1	1	1	1	1	1	1	1	1	1	1	1	1	1
Pfam PF00793 DAHP synthetase I family	1	1	1	1	1	1	1	0	1	0	1	0	0	1	1	1	1	1	1	1	0	1	1	1	1	1	1	1	1	1	1	1	1	1	0	0	1	1	1	1	1	0	1	1	1	1	0	1	1
Pfam PF00204 DNA gyrase B	1	1	1	1	1	1	1	1	1	1	1	1	1	1	1	1	1	1	1	1	1	1	1	1	1	1	1	1	1	1	1	1	1	1	1	1	1	1	1	1	1	1	1	1	1	1	1	1	1
Pfam PF00986 DNA gyrase B subunit, carboxyl terminus	1	1	1	1	1	1	1	1	1	1	1	1	1	1	1	1	1	1	1	1	1	1	1	1	1	1	1	1	1	1	1	1	1	1	1	1	1	1	1	1	1	1	1	1	1	1	1	1	1
Pfam PF00521 DNA gyrase/topoisomerase IV, subunit A	1	1	1	1	1	1	1	1	1	1	1	1	1	1	1	1	1	1	1	1	1	1	1	1	1	1	1	1	1	1	1	1	1	1	1	1	1	1	1	1	1	1	1	1	1	1	1	1	1
Pfam PF01595 Domain of unknown function DUF21	1	1	1	1	1	1	1	1	1	1	1	1	1	1	1	1	0	1	1	1	0	1	1	1	1	0	0	0	1	1	1	1	1	1	1	1	0	1	1	1	1	1	1	1	1	1	1	1	1
Pfam PF08207 Elongation factor P (EF-P) KOW-like domain	1	1	1	1	1	1	1	1	1	1	1	1	1	1	1	1	1	1	1	1	1	1	1	1	1	1	1	1	1	1	1	1	1	1	1	1	1	1	1	1	1	1	1	1	1	1	1	1	1
Pfam PF01132 Elongation factor P (EF-P) OB domain	1	1	1	1	1	1	1	1	1	1	1	1	1	1	1	1	1	1	1	1	1	1	1	1	1	1	1	1	1	1	1	1	1	1	1	1	1	1	1	1	1	1	1	1	1	1	1	1	1
Pfam PF09285 Elongation factor P, C-terminal	1	1	1	1	1	1	1	1	1	1	1	1	1	1	1	1	1	1	1	1	1	1	1	1	1	1	1	1	1	1	1	1	1	1	1	1	1	1	1	1	1	1	1	1	1	1	1	1	1
Pfam PF04551 GcpE protein	1	1	1	1	1	1	1	1	1	1	1	0	0	1	1	1	1	1	0	1	1	1	1	0	0	1	1	1	1	1	1	1	1	0	1	1	1	1	1	1	0	1	0	1	1	1	1	1	1
Pfam PF00300 Histidine phosphatase superfamily (branch 1)	1	1	1	1	1	0	1	1	1	1	1	1	0	1	1	1	1	1	1	1	1	1	1	1	1	1	1	1	1	1	1	1	1	1	1	1	1	1	1	1	1	0	1	1	1	1	1	1	1
Pfam PF00675 Insulinase (Peptidase family M16)	1	1	1	1	1	1	1	1	1	1	1	1	0	1	1	1	0	1	1	1	1	1	1	1	1	1	1	1	1	1	1	1	1	1	1	1	0	1	1	1	1	1	1	1	1	1	1	1	1
Pfam PF00175 Oxidoreductase NAD-binding domain	1	1	1	1	1	0	0	1	1	1	1	0	0	0	1	1	1	1	1	1	0	1	1	0	1	1	1	1	1	1	1	1	1	1	1	1	1	1	1	1	0	0	1	1	1	1	1	1	1
Pfam PF03572 Peptidase family S41	1	1	1	1	1	1	1	1	1	0	1	1	0	1	1	1	0	1	0	1	0	1	1	0	1	1	1	1	1	1	1	1	1	1	0	0	1	1	1	1	1	0	0	1	1	1	1	1	1
Pfam PF00589 Phage integrase family	1	1	1	1	1	1	1	1	1	1	1	0	1	1	1	1	0	1	1	1	1	1	1	1	1	1	1	1	1	1	1	1	1	1	1	1	1	1	1	1	0	1	1	1	1	1	1	1	1
Pfam PF01743 Poly A polymerase head domain	1	1	1	1	1	1	1	1	1	1	1	1	0	1	1	1	1	1	1	1	1	1	1	1	1	1	1	1	1	1	1	1	1	1	1	1	1	1	1	1	1	1	1	1	1	1	1	1	1
Pfam PF03739 Predicted permease YjgP/YjgQ family	1	1	1	1	1	1	1	1	1	0	0	1	0	1	1	1	0	1	0	1	0	1	1	0	0	1	1	1	1	0	1	1	1	1	0	0	1	1	1	1	1	0	0	0	1	1	0	1	0
Pfam PF12627 Probable RNA and SrmB- binding site of polymerase A	1	1	1	1	1	1	1	1	1	1	1	1	0	1	1	1	1	1	1	1	1	1	1	1	1	1	1	1	1	1	1	1	1	1	1	1	1	1	1	1	1	1	1	1	1	1	1	1	1
Pfam PF01351 Ribonuclease HII	1	1	1	1	1	1	1	0	1	1	1	1	1	1	1	1	0	1	1	1	1	1	1	1	1	1	1	1	1	1	1	1	1	1	1	1	1	1	1	1	1	1	1	1	1	1	1	1	1
Pfam PF00176 SNF2 family N-terminal domain	1	1	1	1	1	0	0	0	1	1	1	0	0	0	1	1	0	1	1	1	0	0	0	1	0	1	0	0	1	1	1	0	1	1	0	1	0	1	1	1	0	1	1	1	1	1	1	1	1
Pfam PF01514 Secretory protein of YscJ/FliF family	1	1	0	0	1	1	1	1	1	0	1	1	0	1	0	1	1	1	0	0	0	1	1	0	0	1	1	1	0	0	1	1	0	1	0	0	0	1	0	1	0	0	0	1	1	1	0	1	1
Pfam PF00464 Serine hydroxymethyltransferase	1	1	1	1	1	1	1	0	1	1	1	1	0	1	1	1	1	1	1	1	1	1	1	1	1	1	1	1	1	1	1	1	0	1	1	1	1	1	1	1	1	1	1	1	1	1	1	1	1
Pfam PF04539 Sigma-70 region 3	1	1	1	1	1	1	1	1	1	1	1	1	1	1	1	1	1	1	1	1	1	1	1	1	1	1	1	1	0	1	1	1	1	1	1	1	1	1	1	1	1	1	1	1	1	1	1	1	1
Pfam PF00588 SpoU rRNA Methylase family	1	1	1	1	1	1	1	1	1	1	1	1	1	1	1	1	0	1	1	1	1	1	1	1	1	1	1	1	1	0	1	1	1	1	1	1	1	1	1	1	1	1	1	1	1	1	1	1	1
Pfam PF02511 Thymidylate synthase complementing protein	1	1	0	1	0	1	1	1	1	1	0	0	0	1	0	0	0	1	0	0	1	0	0	0	0	0	0	0	1	1	1	1	0	0	1	1	0	0	0	1	0	1	0	1	0	0	1	0	0
Pfam PF13361 UvrD-like helicase C-terminal domain	1	1	1	1	1	1	1	1	1	1	1	1	1	1	1	1	1	1	1	1	1	1	1	1	1	1	1	1	1	1	1	1	1	1	1	1	1	1	1	1	1	1	1	1	1	1	1	1	1
Pfam PF00580 UvrD/REP helicase N-terminal domain	1	1	1	1	1	1	1	1	1	1	1	1	1	1	1	1	1	1	1	1	1	1	1	1	1	1	1	1	1	1	1	1	1	1	1	1	1	1	1	1	1	1	1	1	1	1	1	1	1
Pfam PF01297 Zinc-uptake complex component A periplasmic	1	1	1	1	1	0	1	1	1	1	1	0	0	1	0	1	0	1	1	1	1	1	0	1	1	1	1	1	1	1	1	1	1	0	1	1	1	1	1	1	0	1	1	1	1	1	1	1	1
Pfam PF00111 2Fe-2S iron-sulfur cluster binding domain	1	0	1	1	1	0	1	0	1	1	1	0	0	0	0	1	1	1	0	1	0	1	1	0	0	1	1	1	1	1	1	1	1	1	1	1	1	1	1	1	0	1	0	0	1	1	1	1	0
Pfam PF13604 AAA domain	1	0	1	0	1	0	0	0	1	1	1	1	0	0	1	1	1	1	1	1	1	1	0	1	1	1	1	1	1	0	1	1	1	1	1	1	1	1	1	0	0	0	1	1	1	1	1	1	1
Pfam PF13520 Amino acid permease	1	0	1	1	1	0	0	0	1	1	1	0	1	0	1	1	0	1	1	1	1	1	1	1	1	1	1	0	1	0	1	0	1	1	1	1	0	1	0	1	1	1	1	1	1	1	1	1	1
Pfam PF01308 Chlamydia major outer membrane protein	1	0	0	0	0	0	0	0	1	0	0	0	0	0	0	0	0	1	0	0	0	0	0	0	0	0	0	0	0	0	0	0	0	0	0	0	0	0	0	0	0	0	0	0	0	0	0	0	0
Pfam PF00549 CoA-ligase	1	0	1	0	1	0	1	0	1	1	1	0	0	1	1	1	0	1	0	1	1	1	1	0	1	1	1	1	1	0	1	1	0	1	1	1	1	1	0	0	1	1	0	0	1	1	1	1	0
Pfam PF01345 Domain of unknown function DUF11	1	0	0	0	0	0	0	0	1	0	0	0	0	0	0	0	0	1	0	0	0	0	0	0	0	0	0	0	0	0	0	1	0	0	0	0	0	0	0	0	0	0	0	0	1	0	1	0	0
Pfam PF12728 Helix-turn-helix domain	1	0	0	0	0	0	0	1	1	1	1	0	0	0	1	0	0	1	0	1	1	1	0	0	1	1	1	1	1	1	1	1	0	1	1	1	0	1	1	1	0	0	0	1	1	0	1	0	1
Pfam PF07578 Lipid A Biosynthesis N-terminal domain	1	0	0	0	0	0	0	0	1	0	0	0	0	0	1	0	0	1	0	0	0	1	0	0	0	0	0	0	0	0	0	1	0	0	0	0	0	0	0	0	0	0	0	0	0	0	0	0	0
Pfam PF01914 MarC family integral membrane protein	1	0	0	0	1	0	1	1	1	0	1	0	0	1	1	1	1	1	0	1	0	1	1	0	0	1	1	1	1	1	1	1	1	0	0	0	1	1	1	0	1	0	0	0	1	1	1	1	0
Pfam PF02621 Menaquinone biosynthesis	1	0	0	0	0	1	1	0	1	0	0	0	0	1	0	0	0	1	0	0	0	0	0	0	0	0	0	0	0	0	1	1	0	0	0	0	0	0	0	0	0	0	0	0	0	0	1	0	0
Pfam PF02899 Phage integrase, N-terminal SAM-like domain	1	0	1	1	1	0	1	1	1	1	1	0	0	0	1	1	0	1	0	1	1	1	1	0	1	1	1	1	1	1	1	1	1	1	1	1	1	1	1	1	0	1	1	1	1	1	0	1	1
Pfam PF00359 Phosphoenolpyruvate-dependent sugar phosphotransferase system, EIIA 2	1	0	1	0	1	0	0	1	1	0	1	1	0	0	0	1	1	1	1	1	0	1	1	1	1	1	1	1	1	0	1	1	1	0	0	0	1	1	0	1	0	0	1	1	1	1	1	1	1
Pfam PF05095 Protein of unknown function (DUF687)	1	0	0	0	0	0	0	0	1	0	0	0	0	0	0	0	0	1	0	0	0	0	0	0	0	0	0	0	0	0	0	0	0	0	0	0	0	0	0	0	0	0	0	0	0	0	0	0	0
Pfam PF12843 Putative quorum-sensing-regulated virulence factor	1	0	0	0	1	0	0	0	1	0	0	0	0	0	0	1	0	1	0	0	0	0	0	0	0	1	1	1	0	0	0	0	0	0	0	0	0	1	0	0	0	0	0	0	0	1	0	1	0
Pfam PF02810 SEC-C motif	1	0	1	0	1	1	0	1	1	1	1	1	0	1	1	1	1	1	1	1	0	1	1	1	1	1	1	1	1	1	1	1	1	1	0	1	1	1	1	1	1	1	1	1	1	1	1	1	1
Pfam PF02201 SWIB/MDM2 domain	1	0	0	0	0	0	0	0	1	0	0	0	0	0	0	0	0	1	0	0	0	0	0	0	0	1	1	1	0	0	0	0	0	0	0	0	0	0	0	0	0	0	0	0	0	0	0	0	0
Pfam PF04434 SWIM zinc finger	1	0	0	1	0	0	0	0	1	1	1	0	0	0	0	0	0	1	1	0	0	0	1	1	1	0	0	0	0	0	0	0	0	0	0	1	0	0	0	1	0	1	0	1	0	0	1	0	0
Pfam PF01235 Sodium:alanine symporter family	1	0	1	0	1	1	0	1	1	0	1	0	0	1	0	1	0	1	0	1	0	0	0	1	1	0	0	1	1	0	1	0	1	0	0	0	1	1	0	1	0	1	1	0	1	0	0	1	0
Pfam PF00375 Sodium:dicarboxylate symporter family	1	0	1	0	1	0	1	1	1	1	1	1	0	1	1	1	0	1	0	1	0	1	1	1	1	0	0	0	0	0	0	0	1	1	0	1	1	1	1	1	0	1	0	1	0	1	1	1	0
Pfam PF00209 Sodium:neurotransmitter symporter family	1	0	1	0	0	1	1	1	1	0	1	0	0	1	0	0	0	1	0	1	0	0	0	0	1	0	0	0	0	0	1	0	1	0	0	0	1	0	0	1	1	0	1	0	0	0	0	0	1
Pfam PF03219 TLC ATP/ADP transporter	1	0	0	0	0	0	0	0	1	0	0	0	0	0	0	0	0	1	0	0	0	0	0	0	0	0	0	0	0	0	0	0	0	0	0	0	0	0	0	0	0	0	0	0	0	0	0	0	0
Pfam PF00515 Tetratricopeptide repeat	1	0	0	1	1	0	1	1	1	0	1	1	0	1	0	1	0	1	0	1	0	1	0	0	0	1	1	1	1	0	1	1	1	1	0	0	1	1	1	1	1	1	0	1	0	0	1	0	0
Pfam PF07720 Tetratricopeptide repeat	1	0	0	0	1	0	0	0	1	0	0	0	0	0	0	0	0	1	0	0	0	0	0	0	0	0	0	0	0	0	0	0	0	0	0	0	0	0	0	1	0	0	0	0	0	1	0	1	0
Pfam PF13371 Tetratricopeptide repeat	1	0	1	1	1	1	0	0	0	0	0	1	0	0	1	1	1	1	0	1	0	1	1	1	1	1	1	1	1	0	1	1	1	0	0	0	0	1	1	1	0	0	0	1	1	1	1	1	1
Pfam PF03222 Tryptophan/tyrosine permease family	1	0	1	0	1	1	0	0	1	0	0	0	0	0	0	1	0	1	0	1	0	0	0	0	0	0	0	0	0	0	1	0	1	1	0	0	1	1	0	0	1	0	0	0	0	1	0	1	0
Pfam PF02902 Ulp1 protease family, C-terminal catalytic domain	1	0	0	0	1	0	0	0	0	0	0	0	0	0	0	0	0	1	0	0	0	1	0	0	0	0	0	0	0	0	0	0	0	0	0	0	0	0	0	0	0	1	0	0	0	0	0	0	0
Pfam PF13538 UvrD-like helicase C-terminal domain	1	0	1	0	1	0	0	0	1	1	1	1	0	0	1	1	1	1	1	1	0	1	0	1	1	0	0	0	1	0	1	1	1	1	1	1	1	1	1	0	0	0	1	1	1	1	1	1	1
Pfam PF00692 dUTPase	1	0	1	0	1	1	1	1	1	1	1	0	0	1	1	1	1	1	1	1	1	1	1	1	0	1	1	1	1	1	1	1	1	1	1	1	1	1	1	1	1	1	1	1	1	1	1	1	1
Pfam PF02817 e3 binding domain	1	0	1	1	1	0	0	0	1	1	1	0	0	0	1	1	1	1	1	1	1	1	1	1	1	1	1	1	0	0	0	1	1	1	1	1	1	1	0	0	1	1	1	0	1	1	1	1	1
Pfam PF00534 Glycosyl transferases group 1	1	1	1	1	1	1	1	0	1	1	1	1	0	1	1	1	0	1	1	1	1	1	1	1	1	1	1	1	1	1	1	1	1	1	1	1	1	1	1	1	1	1	1	1	1	1	1	1	1
Pfam PF00072 Response regulator receiver domain	1	1	1	1	1	1	1	1	1	1	1	1	0	1	1	1	0	1	1	1	1	1	1	1	1	1	1	1	1	1	1	1	1	1	1	1	1	1	1	1	1	1	1	1	1	1	1	1	1
Pfam PF00664 ABC transporter transmembrane region	1	1	1	1	1	1	1	0	1	1	1	0	1	1	1	1	1	1	1	1	1	1	1	1	1	1	1	1	1	1	1	1	1	1	1	1	1	1	1	1	1	1	1	1	1	1	1	1	1
Pfam PF12911 N-terminal TM domain of oligopeptide transport permease C	1	1	1	1	1	1	0	0	1	1	1	1	0	0	0	1	0	1	1	1	1	1	0	1	1	1	1	1	1	1	1	1	1	0	1	1	0	1	0	1	0	0	1	1	1	1	1	1	1
Pfam PF00117 Glutamine amidotransferase class-I	1	1	1	1	1	1	1	1	1	1	1	1	1	1	1	1	1	1	1	1	1	1	1	1	1	1	1	1	1	1	1	1	1	1	1	1	1	1	1	1	1	1	1	1	1	1	1	1	1
Pfam PF00753 Metallo-beta-lactamase superfamily	1	1	1	1	1	1	1	0	1	1	1	0	1	1	1	1	1	1	1	1	1	1	1	1	1	1	1	1	1	1	1	1	1	1	1	1	1	1	1	1	1	1	1	1	1	1	1	1	1
Pfam PF00291 Pyridoxal-phosphate dependent enzyme	1	1	1	1	1	1	1	0	0	1	1	0	0	1	1	1	1	0	1	1	1	1	1	1	1	1	1	1	1	1	1	1	1	1	1	1	1	1	0	0	1	0	1	1	1	1	1	1	1
Pfam PF00106 short chain dehydrogenase	1	1	1	1	1	1	1	0	1	1	1	0	0	1	1	1	1	1	1	1	1	1	1	1	1	1	1	1	1	1	1	1	1	1	1	1	1	1	1	1	1	1	1	1	1	1	1	1	1
Pfam PF01656 CobQ/CobB/MinD/ParA nucleotide binding domain	1	1	0	1	1	1	1	1	1	1	1	1	0	1	1	1	1	1	0	0	1	1	1	0	0	1	1	1	1	1	1	1	1	1	1	1	1	1	1	1	1	1	0	1	1	1	1	1	1
Pfam PF00512 His Kinase A (phospho-acceptor) domain	1	1	1	1	1	1	1	0	1	1	1	1	0	1	1	1	0	1	1	1	1	1	1	1	1	1	1	1	1	1	1	1	1	1	1	1	1	1	1	1	1	1	1	1	1	1	1	1	1
Pfam PF01261 Xylose isomerase-like TIM barrel	1	1	1	1	1	0	1	0	1	1	1	0	1	0	0	1	1	1	1	1	1	1	1	1	1	1	1	0	1	1	1	1	1	1	1	1	0	1	0	1	0	0	1	1	1	1	1	1	1
Pfam PF00270 DEAD/DEAH box helicase	1	1	1	1	1	1	1	1	1	1	1	1	1	1	1	1	1	1	1	1	1	1	1	1	1	1	1	1	1	1	1	1	1	1	1	1	1	1	1	1	1	1	1	1	1	1	1	1	1
Pfam PF00672 HAMP domain	1	1	1	1	1	1	1	1	1	1	1	0	0	1	1	1	0	1	1	1	1	1	1	1	1	1	1	1	1	1	1	1	1	1	1	1	1	1	0	1	1	0	1	1	1	1	1	1	1
Pfam PF13419 Haloacid dehalogenase-like hydrolase	1	1	1	1	1	0	1	1	1	1	1	1	1	1	1	1	0	0	1	1	0	1	1	1	1	1	1	1	1	1	1	1	1	1	1	1	1	1	1	1	1	1	1	1	1	1	1	1	1
Pfam PF00483 Nucleotidyl transferase	1	1	1	1	1	1	1	0	1	1	1	0	0	1	1	1	0	1	1	1	1	1	1	1	1	1	1	1	1	1	1	1	1	1	1	1	1	1	1	1	1	0	1	1	1	1	1	1	1
Pfam PF00486 Transcriptional regulatory protein, C terminal	1	1	1	1	1	1	1	0	1	1	1	0	0	1	1	1	0	1	1	1	1	1	1	1	1	1	1	1	1	1	1	1	1	1	1	1	1	1	1	1	1	1	1	1	1	1	1	1	1
Pfam PF00578 AhpC/TSA family	1	1	1	1	1	1	1	1	1	1	1	0	0	1	1	1	1	1	1	1	1	1	1	1	1	1	1	1	1	1	1	1	1	1	1	1	1	1	1	1	1	1	1	1	1	1	1	1	1
Pfam PF07733 Bacterial DNA polymerase III alpha subunit	1	1	1	1	1	1	1	1	1	1	1	1	1	1	1	1	1	1	1	1	1	1	1	1	1	1	1	1	1	1	1	1	1	1	1	1	1	1	1	1	1	1	1	1	1	1	1	1	1
Pfam PF00795 Carbon-nitrogen hydrolase	1	1	1	1	1	1	1	1	1	1	1	1	0	1	1	1	0	1	0	1	1	1	1	0	1	1	1	1	1	1	1	1	1	1	1	1	1	1	1	1	1	0	1	1	1	1	1	1	1
Pfam PF02687 FtsX-like permease family	1	1	1	1	1	1	1	1	1	1	1	1	1	1	1	1	1	1	1	1	1	1	1	1	1	1	1	1	1	1	1	1	1	1	1	1	1	1	1	1	1	1	1	1	1	1	1	1	1
Pfam PF00288 GHMP kinases N terminal domain	1	1	1	1	1	1	1	1	0	1	1	1	1	1	1	1	1	1	1	1	1	1	1	1	1	1	1	1	1	1	1	1	1	1	1	1	1	1	1	1	1	1	1	1	1	1	1	1	1
Pfam PF00953 Glycosyl transferase family 4	1	1	1	1	1	1	1	1	1	1	1	1	0	1	1	1	1	1	1	1	1	1	0	1	1	1	1	1	1	0	1	1	1	1	1	1	1	1	1	1	1	1	1	1	1	1	1	1	1
Pfam PF14520 Helix-hairpin-helix domain	1	1	1	1	1	1	0	1	1	1	1	1	1	1	1	1	1	1	1	1	1	1	1	1	1	1	1	1	1	1	1	1	1	1	1	1	1	1	1	1	1	1	1	1	1	1	1	1	1
Pfam PF00206 Lyase	1	1	1	1	1	1	1	0	1	1	1	0	0	1	1	1	1	1	1	1	1	1	1	1	1	1	1	1	1	1	1	1	1	1	1	1	1	1	1	1	1	1	1	1	1	1	1	1	1
Pfam PF03819 MazG nucleotide pyrophosphohydrolase domain	1	1	1	1	1	0	1	1	1	1	1	1	0	0	1	1	0	1	1	1	0	1	1	0	1	1	1	1	1	1	1	1	1	1	1	1	0	1	1	1	0	0	0	1	1	1	1	1	1
Pfam PF02811 PHP domain	1	1	1	1	1	1	1	1	1	1	1	1	1	1	1	1	1	1	1	1	1	1	1	1	1	1	1	1	1	1	1	1	1	1	1	1	1	1	1	1	1	1	1	1	1	1	1	1	1
Pfam PF00717 Peptidase S24-like	1	1	1	1	1	1	1	1	1	1	1	1	0	1	1	1	1	1	1	1	1	1	1	1	1	1	1	1	1	1	1	1	1	1	1	1	1	1	1	1	1	1	1	1	1	1	1	1	1
Pfam PF01384 Phosphate transporter family	1	1	1	0	1	1	0	0	1	1	1	0	0	1	0	1	1	1	0	1	1	1	0	0	1	1	1	1	0	1	1	1	1	1	1	1	1	1	1	0	1	0	0	1	1	1	1	1	1
Pfam PF01048 Phosphorylase superfamily	1	1	1	1	1	1	1	1	1	1	1	1	1	1	1	1	1	1	1	1	1	1	1	1	1	1	1	1	1	1	1	1	1	1	1	1	1	1	1	1	1	0	1	1	1	1	1	1	1
Pfam PF07719 Tetratricopeptide repeat	1	1	0	1	1	1	1	1	1	0	1	1	0	1	1	1	0	1	0	1	0	1	1	1	1	0	0	0	1	0	1	1	1	1	0	0	0	1	1	1	0	1	0	1	1	1	1	1	1
Pfam PF00306 ATP synthase alpha/beta chain, C terminal domain	1	1	1	1	1	1	1	1	1	1	1	1	1	1	1	1	1	1	1	1	1	1	1	1	1	1	1	1	1	1	1	1	1	1	1	1	1	1	1	1	1	1	1	1	1	1	1	1	1
Pfam PF00583 Acetyltransferase (GNAT) family	1	1	1	1	1	1	1	1	1	1	1	0	1	1	1	1	0	1	1	1	1	1	1	1	1	1	1	1	1	1	1	1	1	1	1	1	1	1	1	1	1	1	1	1	1	1	1	1	1
Pfam PF03780 Asp23 family, cell envelope-related function	1	1	0	0	0	0	0	0	1	0	1	0	0	0	0	0	0	1	1	0	0	0	0	1	1	0	0	0	0	0	0	0	0	0	0	0	0	0	0	0	0	0	1	1	0	0	1	0	1
Pfam PF02517 CAAX protease self-immunity	1	1	0	1	0	0	1	1	1	1	1	1	0	0	1	1	0	1	1	1	0	1	1	1	1	1	1	1	1	1	0	1	0	1	1	1	0	0	1	1	0	1	1	1	0	1	1	1	1
Pfam PF02786 Carbamoyl-phosphate synthase L chain, ATP binding domain	1	1	1	1	1	1	1	0	1	1	1	0	0	1	1	1	1	1	1	1	1	1	1	1	1	1	1	1	1	1	1	1	1	1	1	1	1	1	1	1	1	1	1	1	1	1	1	1	1
Pfam PF03600 Citrate transporter	1	1	0	1	1	0	0	0	1	1	1	0	0	1	1	1	0	1	1	1	1	1	0	1	1	0	0	0	1	0	0	1	1	1	1	1	1	1	0	1	1	0	0	0	1	1	1	1	0
Pfam PF02629 CoA binding domain	1	1	1	1	1	0	1	0	1	1	1	0	0	1	1	1	0	1	1	1	1	1	1	1	1	1	1	1	1	0	1	1	0	1	1	1	1	1	1	1	1	1	1	1	1	1	1	1	1
Pfam PF05746 DALR anticodon binding domain	1	1	1	1	1	1	1	1	1	1	1	1	1	1	1	1	1	1	1	1	1	1	1	1	1	1	1	1	1	1	1	1	1	1	1	1	1	1	1	1	1	1	1	1	1	1	1	1	1
Pfam PF01131 DNA topoisomerase	1	1	1	1	1	1	1	1	1	1	1	1	1	1	1	1	1	1	1	1	1	1	1	1	1	1	1	1	1	1	1	1	1	1	1	1	1	1	1	1	1	1	1	1	1	1	1	1	1
Pfam PF00226 DnaJ domain	1	1	1	1	1	1	1	1	1	1	1	1	1	1	1	1	1	1	1	1	1	1	1	1	1	1	1	1	1	1	1	1	1	1	1	1	1	1	1	1	1	1	1	1	1	1	1	1	1
Pfam PF14492 Elongation Factor G, domain II	1	1	1	1	1	1	1	1	1	1	1	1	1	1	1	1	1	1	1	1	1	1	1	1	1	1	1	1	1	1	1	1	1	1	1	1	1	1	1	1	1	1	1	1	1	1	1	1	1
Pfam PF03764 Elongation factor G, domain IV	1	1	1	1	1	1	1	1	1	1	1	1	1	1	1	1	1	1	1	1	1	1	1	1	1	1	1	1	1	1	1	1	1	1	1	1	1	1	1	1	1	1	1	1	1	1	1	1	1
Pfam PF01312 FlhB HrpN YscU SpaS Family	1	1	0	0	1	1	1	1	1	0	1	1	0	1	0	1	1	1	0	0	0	1	1	0	0	1	1	1	0	0	1	1	0	1	0	0	0	1	0	1	0	0	0	1	1	1	0	1	1
Pfam PF00551 Formyl transferase	1	1	1	1	1	1	1	1	1	1	1	1	1	1	1	1	1	1	1	1	1	1	1	1	1	1	1	1	1	1	1	1	1	1	1	1	1	1	1	1	1	1	1	1	1	1	1	1	1
Pfam PF01134 Glucose inhibited division protein A	1	1	1	1	1	1	1	1	1	0	1	1	1	1	1	1	1	1	1	1	0	1	1	1	1	1	1	1	1	0	1	1	1	1	0	0	1	1	1	1	1	1	1	1	1	1	0	1	1
Pfam PF14579 Helix-hairpin-helix motif	1	1	1	1	1	1	1	1	1	1	1	1	1	1	1	1	1	1	1	1	1	1	1	1	1	1	1	1	1	1	1	1	1	1	1	1	1	1	1	1	1	1	1	1	1	1	1	1	1
Pfam PF13581 Histidine kinase-like ATPase domain	1	1	0	1	0	0	0	1	1	1	1	0	0	0	0	1	0	1	0	0	0	1	1	0	1	1	0	1	1	0	1	1	0	0	1	1	0	1	0	1	0	0	0	1	0	0	1	0	1
Pfam PF13393 Histidyl-tRNA synthetase	1	1	1	1	1	1	1	1	1	1	1	1	1	1	1	1	1	1	1	1	1	1	1	1	1	1	1	1	1	1	1	1	1	1	1	1	1	1	1	1	1	1	1	1	1	1	1	1	1
Pfam PF05496 Holliday junction DNA helicase ruvB N-terminus	1	1	1	1	1	1	0	1	1	1	1	1	1	1	1	1	0	1	1	1	1	1	1	1	1	1	1	1	1	1	1	1	1	1	1	1	1	1	1	1	1	1	1	1	1	1	1	1	1
Pfam PF00012 Hsp70 protein	1	1	1	1	1	1	1	1	1	1	1	1	1	1	1	1	1	1	1	1	1	1	1	1	1	1	1	1	1	1	1	1	1	1	1	1	1	1	1	1	1	1	1	1	1	1	1	1	1
Pfam PF02742 Iron dependent repressor, metal binding and dimerisation domain	1	1	0	0	1	0	0	1	1	1	1	0	0	0	1	0	0	1	1	0	1	1	0	1	1	0	0	0	1	1	0	1	0	0	1	1	0	0	1	1	0	0	1	1	0	0	1	1	1
Pfam PF00013 KH domain	1	1	1	1	1	1	1	1	1	1	1	1	0	1	1	1	1	1	1	1	1	1	1	1	1	1	1	1	1	1	1	1	1	1	1	1	1	1	1	1	1	1	1	1	1	1	1	1	1
Pfam PF07650 KH domain	1	1	1	1	1	1	1	1	1	1	1	1	1	1	1	1	1	1	1	1	1	1	1	1	1	1	1	1	1	1	1	1	1	1	1	1	1	1	1	1	1	1	1	1	1	1	1	1	1
Pfam PF00467 KOW motif	1	1	1	1	1	1	1	1	1	1	1	1	1	1	1	1	1	1	1	1	1	1	1	1	1	1	1	1	1	1	1	1	1	1	1	1	1	1	1	1	1	0	1	1	1	1	1	1	1
Pfam PF05175 Methyltransferase small domain	1	1	1	1	1	1	1	0	1	0	1	1	1	1	1	1	1	1	1	1	1	1	1	1	1	1	1	1	0	0	0	1	1	1	1	0	1	1	0	0	1	1	1	0	1	1	1	1	1
Pfam PF06723 MreB/Mbl protein	1	1	1	0	1	1	1	1	1	0	1	1	0	1	1	1	0	1	0	1	0	0	1	0	0	1	1	1	1	0	1	1	1	1	0	0	0	1	1	1	1	1	0	1	0	1	1	1	1
Pfam PF00488 MutS domain V	1	1	1	1	1	1	1	1	1	0	1	1	0	1	1	1	1	1	1	1	0	1	1	1	1	1	1	1	1	1	1	1	1	1	0	0	1	1	1	1	1	1	1	1	1	1	0	1	1
Pfam PF00293 NUDIX domain	1	1	1	1	1	1	1	1	1	1	1	0	0	1	1	1	1	1	1	1	1	1	1	1	1	1	1	1	1	1	1	1	1	1	1	1	1	1	1	1	1	1	1	1	1	1	1	1	1
Pfam PF01029 NusB family	1	1	1	1	1	1	1	1	1	1	1	1	1	1	1	1	1	1	1	1	1	1	1	1	1	1	1	1	1	1	1	1	1	1	1	1	1	1	1	1	1	1	1	1	1	1	1	1	1
Pfam PF00989 PAS fold	1	1	0	1	1	0	1	0	1	0	1	0	0	0	1	1	0	0	1	0	1	1	1	1	0	1	1	1	1	1	1	1	0	1	1	0	0	1	0	0	1	0	1	1	1	1	1	1	1
Pfam PF02163 Peptidase family M50	1	1	1	1	1	1	1	1	1	1	1	1	0	1	1	1	0	1	1	1	1	1	1	1	1	1	1	1	1	1	1	1	1	1	1	1	1	1	1	1	1	1	1	1	1	1	1	1	1
Pfam PF02562 PhoH-like protein	1	1	0	1	1	0	1	0	1	1	1	0	0	0	1	1	0	1	1	1	1	1	1	1	1	1	1	1	1	0	1	1	0	1	1	1	1	1	1	1	1	0	1	0	1	1	1	1	1
Pfam PF00550 Phosphopantetheine attachment site	1	1	1	1	1	1	1	1	1	1	1	1	1	1	1	1	1	1	1	1	1	1	1	1	1	1	1	1	1	1	1	1	1	1	1	1	1	1	1	1	1	1	1	1	1	1	1	1	1
Pfam PF00348 Polyprenyl synthetase	1	1	1	1	1	1	1	1	1	1	1	1	0	1	1	1	1	1	1	1	1	1	1	1	1	1	1	1	1	1	1	1	1	1	1	1	1	1	1	1	1	1	1	1	1	1	1	1	1
Pfam PF01865 Protein of unknown function DUF47	1	1	1	0	0	0	0	0	1	0	1	0	0	0	0	1	0	1	0	1	0	0	0	0	1	0	0	0	0	1	1	1	1	1	0	0	0	0	0	0	1	0	0	1	1	0	1	0	1
Pfam PF00809 Pterin binding enzyme	1	1	1	1	1	1	1	0	1	1	1	0	0	1	1	1	0	1	1	1	1	1	1	1	1	1	1	1	1	1	1	1	1	1	1	1	1	1	1	0	1	0	1	1	1	1	1	1	1
Pfam PF01588 Putative tRNA binding domain	1	1	1	1	1	1	1	1	1	1	1	1	1	1	1	1	1	1	1	1	1	1	1	1	1	1	1	1	1	1	1	1	1	1	1	1	1	1	1	1	1	1	1	1	1	1	1	1	1
Pfam PF02592 Putative vitamin uptake transporter	1	1	1	0	1	0	0	0	1	0	1	1	0	0	0	1	0	1	0	1	0	1	0	0	1	1	1	1	0	1	0	0	1	1	0	0	1	1	0	1	1	0	0	0	1	1	0	1	0
Pfam PF02852 Pyridine nucleotide-disulphide oxidoreductase, dimerisation domain	1	1	1	1	1	0	1	1	1	1	1	1	0	0	1	1	1	1	1	1	1	1	1	1	1	1	1	1	1	1	1	1	1	1	1	1	1	1	1	1	1	1	1	0	1	1	1	1	1
Pfam PF02887 Pyruvate kinase, alpha/beta domain	1	1	1	1	1	0	0	0	1	1	1	1	0	1	1	1	1	1	1	1	1	1	1	1	1	1	1	1	0	0	1	1	1	1	1	1	1	1	0	1	1	0	1	1	1	1	1	1	1
Pfam PF04997 RNA polymerase Rpb1, domain 1	1	1	1	1	1	1	1	1	1	1	1	1	1	1	1	1	1	1	1	1	1	1	1	1	1	1	1	1	1	1	1	1	1	1	1	1	1	1	1	1	1	1	1	1	1	1	1	1	1
Pfam PF02881 SRP54-type protein, helical bundle domain	1	1	1	1	1	1	1	1	1	1	1	1	1	1	1	1	1	1	1	1	1	1	1	1	1	1	1	1	1	0	1	1	1	1	1	1	1	1	1	1	1	1	1	1	1	1	1	1	1
Pfam PF01118 Semialdehyde dehydrogenase, NAD binding domain	1	1	1	1	1	1	1	0	1	1	1	0	0	1	1	1	1	1	1	1	1	1	1	0	1	1	1	1	1	1	1	1	1	1	1	1	1	1	1	0	1	1	1	1	1	1	1	1	1
Pfam PF02774 Semialdehyde dehydrogenase, dimerisation domain	1	1	1	1	1	1	1	0	1	1	1	0	0	1	1	1	1	1	1	1	1	1	1	0	1	1	1	1	1	1	1	1	1	1	1	1	1	1	1	0	1	1	1	1	1	1	1	1	1
Pfam PF07228 Stage II sporulation protein E (SpoIIE)	1	1	0	1	0	0	0	1	1	1	1	0	0	0	0	1	0	1	0	0	0	1	0	0	1	1	1	1	0	0	1	1	0	0	1	1	0	1	0	1	0	0	0	1	0	0	1	0	1
Pfam PF02824 TGS domain	1	1	1	1	1	1	1	0	0	1	1	1	0	1	1	1	0	1	1	1	1	1	1	1	1	1	1	1	1	1	1	1	1	1	1	1	1	1	1	0	1	0	1	1	1	1	1	1	1
Pfam PF00456 Transketolase, thiamine diphosphate binding domain	1	1	1	1	1	1	1	1	1	1	1	0	1	1	1	1	1	1	1	1	1	1	1	1	1	1	1	1	1	1	1	1	1	1	1	1	1	1	1	1	1	1	1	1	1	1	1	1	1
Pfam PF00437 Type II/IV secretion system protein	1	1	1	1	1	1	1	0	1	1	1	0	0	1	1	1	0	1	1	1	0	1	1	1	1	1	1	1	1	1	1	1	1	1	1	1	1	1	0	0	1	1	1	1	1	1	1	1	1
Pfam PF01052 Type III flagellar switch regulator (C-ring) FliN C-term	1	1	0	0	1	1	1	1	1	0	1	1	0	1	0	1	1	1	0	0	0	1	1	0	0	1	1	1	0	0	1	1	0	1	0	0	0	1	0	1	0	0	0	1	1	1	0	1	1
Pfam PF12344 Ultra-violet resistance protein B	1	1	1	1	1	1	1	1	1	1	1	1	1	1	1	1	0	1	1	1	1	1	1	1	1	1	1	1	1	1	1	1	1	1	1	1	1	1	1	1	1	1	1	1	1	1	1	1	1
Pfam PF00749 tRNA synthetases class I (E and Q), catalytic domain	1	1	1	1	1	1	1	1	1	1	1	1	1	1	1	1	1	1	1	1	1	1	1	1	1	1	1	1	1	1	1	1	1	1	1	1	1	1	1	1	1	1	1	1	1	1	1	1	1
Pfam PF02670 1-deoxy-D-xylulose 5-phosphate reductoisomerase	1	1	1	1	1	1	1	1	1	1	1	0	0	1	1	1	1	1	0	1	1	0	1	0	0	1	1	1	1	1	1	1	1	0	1	1	1	1	1	1	0	1	0	1	1	1	1	1	1
Pfam PF08436 1-deoxy-D-xylulose 5-phosphate reductoisomerase C-terminal	1	1	1	1	1	1	1	1	1	1	1	0	0	1	1	1	1	1	0	1	1	0	1	0	0	1	1	1	1	1	1	1	1	0	1	1	1	1	1	1	0	1	0	1	1	1	1	1	1
Pfam PF13292 1-deoxy-D-xylulose-5-phosphate synthase	1	1	1	1	1	1	1	1	1	1	1	0	0	1	1	1	1	1	1	1	1	1	1	0	0	1	1	1	1	1	1	1	1	0	1	1	1	1	1	1	0	0	0	1	1	1	1	1	1
Pfam PF01189 16S rRNA methyltransferase RsmF	1	1	1	1	1	0	0	0	1	1	1	0	0	1	1	1	0	1	1	1	0	1	1	1	1	1	1	1	1	0	1	1	1	1	1	1	1	1	1	1	1	0	1	1	1	1	1	1	1
Pfam PF01128 2-C-methyl-D-erythritol 4-phosphate cytidylyltransferase	1	1	1	1	1	1	1	1	1	1	1	0	0	1	1	1	1	1	0	1	1	1	1	0	1	1	1	1	1	1	1	1	1	0	1	1	1	1	1	1	0	1	1	1	1	1	1	1	1
Pfam PF00926 3,4-dihydroxy-2-butanone 4-phosphate synthase	1	1	1	1	1	1	1	0	1	1	1	0	0	1	1	1	1	1	1	1	1	1	1	0	1	1	1	1	1	1	1	1	1	1	1	1	1	1	1	0	1	1	1	1	1	1	1	1	0
Pfam PF01761 3-dehydroquinate synthase	1	1	1	1	1	1	0	0	1	1	1	0	0	1	1	1	1	1	1	1	1	1	1	1	1	1	1	1	1	1	0	1	1	1	1	1	1	1	1	1	1	0	1	1	1	1	1	1	1
Pfam PF01648 4'-phosphopantetheinyl transferase superfamily	1	1	1	1	1	1	1	1	1	1	1	1	1	1	1	1	1	1	1	1	1	1	1	1	1	1	1	1	1	1	1	1	1	1	1	1	1	1	1	1	1	1	1	1	1	1	1	1	1
Pfam PF01367 5'-3' exonuclease, C-terminal SAM fold	1	1	1	1	1	1	1	1	1	1	1	1	1	1	1	1	1	1	1	1	1	1	1	1	1	1	1	1	1	1	1	1	1	1	1	1	1	1	1	1	1	1	1	1	1	1	1	1	1
Pfam PF02739 5'-3' exonuclease, N-terminal resolvase-like domain	1	1	1	1	1	1	1	1	1	1	1	1	1	1	1	1	1	1	1	1	1	1	1	1	1	1	1	1	1	1	1	1	1	1	1	1	1	1	1	1	1	1	1	1	1	1	1	1	1
Pfam PF00885 6,7-dimethyl-8-ribityllumazine synthase	1	1	1	1	1	1	1	0	1	1	1	0	0	1	1	1	1	1	1	1	1	1	1	0	1	1	1	1	1	1	1	1	1	1	1	1	1	1	1	0	1	1	1	1	1	1	1	1	0
Pfam PF01035 6-O-methylguanine DNA methyltransferase, DNA binding domain	1	1	1	0	1	1	1	1	1	1	1	0	0	1	1	1	0	1	1	1	1	1	1	0	1	1	1	1	1	1	1	1	1	1	1	1	1	1	1	1	1	0	1	1	1	1	1	1	1
Pfam PF00393 6-phosphogluconate dehydrogenase, C-terminal domain	1	1	1	1	1	0	1	1	1	1	1	1	0	0	0	0	1	1	1	1	1	1	0	0	1	0	0	0	1	0	0	0	1	0	1	1	1	1	0	0	0	0	1	0	1	1	1	1	1
Pfam PF02096 60Kd inner membrane protein	1	1	1	1	1	1	1	1	1	1	1	1	1	1	1	1	1	1	1	1	1	1	1	1	1	1	1	1	1	1	1	1	1	1	1	1	1	1	1	1	1	1	1	1	1	1	1	1	1
Pfam PF01288 7,8-dihydro-6-hydroxymethylpterin-pyrophosphokinase (HPPK)	1	1	1	1	1	1	1	0	1	1	1	0	0	1	1	1	0	1	1	1	1	1	1	1	1	1	1	1	1	1	1	1	1	1	1	1	1	1	1	0	1	0	1	1	1	1	1	1	1
Pfam PF13481 AAA domain	1	1	1	1	1	1	1	1	1	1	1	0	0	1	1	1	0	1	1	1	0	1	1	1	1	1	1	1	1	1	1	1	1	1	1	1	1	1	1	1	1	1	1	1	1	1	1	1	1
Pfam PF02190 ATP-dependent protease La (LON) substrate-binding domain	1	1	1	1	1	1	1	1	1	1	1	1	1	1	1	1	1	1	0	1	0	1	1	0	0	1	1	1	0	0	1	1	1	1	1	1	1	1	1	1	1	1	0	1	1	1	1	1	0
Pfam PF00698 Acyl transferase domain	1	1	1	1	1	1	1	0	1	1	1	0	0	1	1	1	1	1	1	1	1	1	1	1	1	1	1	1	1	1	1	1	1	1	1	1	1	1	1	1	1	1	1	1	1	1	1	1	1
Pfam PF00406 Adenylate kinase	1	1	1	1	1	1	1	1	1	1	1	1	1	1	1	1	1	1	1	1	1	1	1	1	1	1	1	1	1	1	1	1	1	1	1	1	1	1	1	1	1	1	1	1	1	1	1	1	1
Pfam PF05191 Adenylate kinase, active site lid	1	1	1	0	1	0	0	1	1	0	1	1	1	0	0	1	1	0	1	1	0	0	0	0	1	1	1	1	1	1	0	1	1	1	0	0	1	1	0	1	1	0	0	1	0	1	1	1	1
Pfam PF01425 Amidase	1	1	0	1	0	1	1	1	1	1	1	1	1	1	0	1	0	1	1	0	1	1	1	1	1	1	1	1	1	1	1	1	0	1	1	1	1	1	0	1	1	1	1	1	1	1	1	0	1
Pfam PF02912 Aminoacyl tRNA synthetase class II, N-terminal domain	1	1	1	1	1	1	1	0	1	1	1	0	0	1	1	1	1	1	1	1	1	1	1	1	1	1	1	1	1	1	1	1	1	1	1	1	1	1	1	0	1	1	1	1	1	1	1	1	1
Pfam PF04073 Aminoacyl-tRNA editing domain	1	1	1	1	1	1	1	1	1	1	1	0	0	1	1	1	1	1	1	1	1	1	1	1	1	1	1	1	1	1	1	1	1	1	1	1	1	1	1	1	1	0	1	1	1	1	1	1	1
Pfam PF00202 Aminotransferase class-III	1	1	1	1	1	1	1	0	1	1	1	0	0	1	1	1	1	1	1	1	1	1	1	0	1	1	1	1	1	1	1	1	1	1	1	1	1	1	1	0	1	1	0	1	1	1	1	1	1
Pfam PF02424 ApbE family	1	1	1	0	1	0	1	1	1	0	0	0	0	0	1	1	0	1	1	1	0	1	1	1	0	1	0	1	1	1	1	0	1	0	0	0	1	1	1	1	0	0	1	1	0	1	1	1	1
Pfam PF03485 Arginyl tRNA synthetase N terminal domain	1	1	1	1	1	1	1	1	1	1	1	1	1	1	1	1	1	1	1	1	1	1	1	1	1	1	1	1	1	1	1	1	1	1	1	1	1	1	1	1	1	1	1	1	1	1	1	1	1
Pfam PF03483 B3/4 domain	1	1	1	1	1	0	1	0	1	1	1	0	1	1	1	1	1	1	1	1	1	1	1	1	1	1	1	1	1	1	1	1	1	1	1	1	1	1	1	0	1	1	1	1	1	1	1	1	1
Pfam PF00533 BRCA1 C Terminus (BRCT) domain	1	1	1	1	1	1	1	1	1	1	1	1	1	1	1	1	1	1	1	1	1	1	1	1	1	1	1	1	1	1	1	1	1	1	1	1	1	1	1	1	1	1	1	1	1	1	1	1	1
Pfam PF00216 Bacterial DNA-binding protein	1	1	1	1	1	1	1	1	1	1	1	1	1	1	1	1	1	1	1	1	1	1	1	1	1	1	1	1	1	0	1	1	1	1	1	1	1	1	1	1	1	1	1	1	1	1	1	1	1
Pfam PF03118 Bacterial RNA polymerase, alpha chain C terminal domain	1	1	1	1	1	1	1	1	1	1	1	1	1	1	1	1	1	1	1	1	1	1	1	1	1	1	1	1	1	1	1	1	1	1	1	1	1	1	1	1	1	1	1	1	1	1	1	1	1
Pfam PF01311 Bacterial export proteins, family 1	1	1	0	0	1	1	1	1	1	0	1	1	0	1	0	1	1	1	0	0	0	1	1	0	0	1	1	1	0	0	1	1	0	1	0	0	0	1	0	1	0	0	0	1	1	1	0	1	1
Pfam PF01313 Bacterial export proteins, family 3	1	1	0	0	1	1	1	1	1	0	1	1	0	1	0	1	1	1	0	0	0	1	1	0	0	1	1	1	0	0	1	1	0	1	0	0	0	1	0	1	0	0	0	1	1	1	0	1	1
Pfam PF05697 Bacterial trigger factor protein (TF)	1	1	1	1	1	1	1	1	1	1	1	1	1	1	1	1	1	1	1	1	1	1	1	1	1	1	1	1	1	1	1	1	1	1	1	1	1	1	1	1	1	1	1	1	1	1	1	1	1
Pfam PF05698 Bacterial trigger factor protein (TF) C-terminus	1	1	1	1	1	1	1	1	1	1	1	1	1	1	1	1	1	1	1	1	1	1	1	1	1	1	1	1	1	1	1	1	1	1	1	1	1	1	0	1	1	1	1	1	1	1	1	1	1
Pfam PF02801 Beta-ketoacyl synthase, C-terminal domain	1	1	1	1	1	1	1	0	1	1	1	0	0	1	1	1	1	1	1	1	1	1	1	1	1	1	1	1	1	1	1	1	1	1	1	1	1	1	1	1	1	1	1	1	1	1	1	1	1
Pfam PF00109 Beta-ketoacyl synthase, N-terminal domain	1	1	1	1	1	1	1	0	1	1	1	0	0	1	1	1	1	1	1	1	1	1	1	1	1	1	1	1	1	1	1	1	1	1	1	1	1	1	1	1	1	1	1	1	1	1	1	1	1
Pfam PF02577 Bifunctional nuclease	1	1	0	1	0	0	1	0	1	1	0	0	0	0	0	0	0	1	0	0	1	0	0	0	0	0	0	0	1	0	1	1	0	0	1	1	0	0	0	0	0	0	0	0	0	0	1	0	0
Pfam PF02632 BioY family	1	1	0	1	0	0	0	1	0	0	1	0	0	0	0	0	0	1	1	0	0	1	0	1	1	1	1	1	0	1	1	0	0	0	0	0	0	0	0	1	0	1	1	1	1	0	1	0	1
Pfam PF10417 C-terminal domain of 1-Cys peroxiredoxin	1	1	0	1	1	1	1	1	1	0	1	0	0	1	0	1	1	1	0	1	0	1	1	1	1	1	1	1	1	1	1	1	0	1	0	0	0	1	1	1	1	1	0	0	0	1	0	1	1
Pfam PF01807 CHC2 zinc finger	1	1	1	1	1	1	1	1	1	1	1	0	1	1	1	1	1	1	1	1	1	1	1	1	1	1	1	1	1	1	1	1	1	1	1	1	1	1	1	1	1	1	1	1	1	1	1	1	1
Pfam PF06418 CTP synthase N-terminus	1	1	1	1	1	1	1	1	1	1	1	1	1	1	1	1	1	1	1	1	1	1	1	1	1	1	1	1	1	1	1	1	1	1	1	1	1	1	1	1	1	1	1	1	1	1	1	1	1
Pfam PF02559 CarD-like/TRCF domain	1	1	1	1	1	1	0	1	1	1	1	1	0	1	1	1	1	1	1	1	1	1	1	1	1	1	1	1	1	1	1	1	1	1	1	1	1	1	1	1	1	0	1	1	1	1	1	1	1
Pfam PF01039 Carboxyl transferase domain	1	1	1	1	1	1	1	0	1	1	1	0	0	1	1	1	0	1	1	1	1	1	1	1	1	1	1	1	1	1	0	1	1	1	1	1	1	1	1	1	1	1	1	1	1	1	1	1	1
Pfam PF00166 Chaperonin 10 Kd subunit	1	1	1	1	1	1	1	1	1	1	1	1	0	1	1	1	1	1	1	1	1	1	1	1	1	1	1	1	1	1	1	1	1	1	1	1	1	1	1	1	1	1	1	1	1	1	1	1	1
Pfam PF01264 Chorismate synthase	1	1	1	1	1	1	1	0	1	1	1	0	0	1	1	1	1	1	1	1	1	1	1	1	1	1	1	1	1	1	1	1	1	1	1	1	1	1	1	1	1	0	1	1	1	1	1	1	1
Pfam PF06689 ClpX C4-type zinc finger	1	1	1	1	1	1	1	1	1	1	1	1	0	1	1	1	1	1	1	1	1	1	1	1	1	1	1	1	1	0	1	1	1	1	1	1	1	1	1	1	1	1	1	1	1	1	1	1	1
Pfam PF03772 Competence protein	1	1	1	1	1	1	1	1	1	1	1	1	1	1	1	1	0	1	1	1	0	1	1	1	1	1	0	0	1	1	1	1	1	1	0	1	1	1	1	1	0	1	1	0	1	1	0	1	1
Pfam PF03602 Conserved hypothetical protein 95	1	1	1	1	1	1	0	1	1	1	1	1	0	1	1	1	1	1	1	1	1	1	1	1	1	1	1	1	1	1	1	1	1	1	1	1	1	1	1	1	1	1	1	1	1	1	1	1	1
Pfam PF01321 Creatinase/Prolidase N-terminal domain	1	1	0	0	1	1	1	1	1	1	1	1	1	1	1	1	0	1	1	0	1	1	1	1	1	1	1	1	1	1	1	1	0	0	1	1	1	1	1	1	1	1	1	1	1	1	1	0	1
Pfam PF02075 Crossover junction endodeoxyribonuclease RuvC	1	1	1	1	1	1	0	1	1	1	0	0	0	1	1	1	0	1	0	1	1	1	1	0	0	1	1	1	1	1	1	1	1	1	1	1	1	1	1	1	1	1	0	0	1	1	1	1	0
Pfam PF00027 Cyclic nucleotide-binding domain	1	1	1	1	1	0	1	1	1	1	1	0	0	1	1	1	0	1	1	1	1	1	1	1	1	1	1	1	1	1	1	1	1	1	1	1	1	1	1	1	0	0	0	1	1	1	1	1	1
Pfam PF02224 Cytidylate kinase	1	1	1	1	1	0	1	1	1	1	1	1	1	0	1	1	0	1	1	1	1	1	1	1	1	1	1	1	1	0	1	1	1	1	1	1	1	1	1	1	1	0	1	1	1	1	1	1	1
Pfam PF01148 Cytidylyltransferase family	1	1	1	1	1	1	1	1	1	1	1	0	1	1	1	1	0	1	1	1	1	1	1	1	1	1	1	1	1	1	1	1	1	1	1	1	1	1	1	1	1	1	1	0	1	1	1	1	1
Pfam PF02683 Cytochrome C biogenesis protein transmembrane region	1	1	1	1	1	1	1	1	1	1	1	0	0	1	0	1	0	1	0	1	1	1	1	1	0	1	1	1	1	1	1	1	1	1	1	1	1	1	1	0	1	0	1	0	1	1	1	1	0
Pfam PF07478 D-ala D-ala ligase C-terminus	1	1	1	1	1	1	1	0	1	1	1	1	0	1	1	1	0	1	1	1	1	1	1	1	1	1	1	1	1	1	1	1	1	1	1	1	1	1	1	1	1	1	1	1	1	1	1	1	1
Pfam PF01820 D-ala D-ala ligase N-terminus	1	1	1	1	1	1	1	0	1	1	1	1	0	1	1	1	0	1	1	1	1	1	1	1	1	1	1	1	1	0	1	1	1	1	1	1	1	1	1	1	1	1	1	1	1	1	1	1	1
Pfam PF09190 DALR domain	1	1	1	1	1	1	1	0	1	1	1	0	0	1	1	1	1	1	1	1	1	0	1	1	1	1	1	1	1	1	1	1	1	1	1	1	1	1	1	1	1	1	1	1	0	1	1	1	1
Pfam PF01119 DNA mismatch repair protein, C-terminal domain	1	1	1	1	1	0	1	1	1	0	1	1	0	0	1	1	1	1	1	1	0	1	1	1	1	1	1	1	1	1	1	1	1	1	0	0	1	1	1	0	1	1	1	1	1	1	0	1	1
Pfam PF02768 DNA polymerase III beta subunit, C-terminal domain	1	1	1	1	1	1	1	1	1	1	1	1	1	1	1	1	1	1	1	1	1	1	1	1	1	1	1	1	1	1	1	1	1	1	1	1	1	1	1	1	1	1	1	1	1	1	1	1	1
Pfam PF00712 DNA polymerase III beta subunit, N-terminal domain	1	1	1	1	1	1	1	1	1	1	1	1	1	1	1	1	1	1	1	1	1	1	1	1	1	1	1	1	1	1	1	1	1	1	1	1	1	1	1	1	1	1	1	1	1	1	1	1	1
Pfam PF02767 DNA polymerase III beta subunit, central domain	1	1	1	1	1	1	1	1	1	1	1	1	1	1	1	1	1	1	1	1	1	1	1	1	1	1	1	1	1	1	0	1	1	1	1	1	1	1	1	1	1	1	1	1	1	1	1	1	1
Pfam PF00476 DNA polymerase family A	1	1	1	1	1	1	1	1	1	1	1	1	0	1	1	1	0	1	1	1	1	1	1	1	1	1	1	1	1	1	1	1	1	1	1	1	1	1	1	1	1	1	1	1	1	1	1	1	1
Pfam PF08275 DNA primase catalytic core, N-terminal domain	1	1	1	1	1	1	1	1	1	1	1	0	1	1	1	1	1	1	1	1	1	1	1	1	1	1	1	1	1	1	1	1	1	1	1	1	1	1	1	1	1	1	1	1	1	1	1	1	1
Pfam PF13288 DXP reductoisomerase C-terminal domain	1	1	1	1	1	1	1	1	1	1	1	0	0	1	1	1	1	1	0	1	1	0	1	0	0	1	1	1	1	1	1	1	1	0	1	1	1	1	1	1	0	1	0	1	1	1	1	1	1
Pfam PF01791 DeoC/LacD family aldolase	1	1	1	1	1	0	1	1	1	1	1	0	1	0	0	0	0	1	1	1	1	1	0	1	1	0	0	0	1	1	1	0	1	1	1	1	0	0	1	1	1	1	1	1	1	1	1	1	1
Pfam PF01121 Dephospho-CoA kinase	1	1	1	1	1	1	1	1	1	1	1	1	0	1	1	1	1	1	1	1	1	1	1	1	1	1	1	1	1	1	1	1	1	1	1	1	1	1	1	1	1	1	1	1	1	1	1	1	1
Pfam PF05173 Dihydrodipicolinate reductase, C-terminus	1	1	1	1	1	1	1	0	1	1	1	0	0	1	1	1	1	1	1	1	0	1	1	0	1	1	1	1	1	1	1	1	1	1	1	1	1	1	1	0	1	1	1	1	1	1	1	1	1
Pfam PF01113 Dihydrodipicolinate reductase, N-terminus	1	1	1	1	1	1	1	0	1	1	1	0	0	1	1	1	1	1	1	1	0	1	1	0	1	1	1	1	1	1	1	1	1	1	1	1	1	1	1	0	1	1	1	1	1	1	1	1	1
Pfam PF00701 Dihydrodipicolinate synthetase family	1	1	1	1	1	1	1	0	1	1	1	0	0	1	1	1	1	1	1	1	1	1	1	1	1	1	1	1	1	1	1	1	1	1	1	1	1	1	1	0	1	1	1	1	1	1	1	1	1
Pfam PF00186 Dihydrofolate reductase	1	1	1	0	1	0	0	0	1	1	1	0	1	0	1	1	1	1	1	1	1	1	1	1	1	1	1	1	0	0	0	1	1	1	1	1	1	1	1	0	1	1	1	1	1	1	0	1	1
Pfam PF01207 Dihydrouridine synthase (Dus)	1	1	1	1	1	1	1	1	1	1	1	1	0	1	1	1	0	1	1	1	1	1	1	1	1	1	1	1	1	0	1	1	1	1	1	1	1	1	1	1	1	1	1	1	1	1	1	1	1
Pfam PF02457 DisA bacterial checkpoint controller nucleotide-binding	1	1	0	1	0	0	1	1	1	1	1	1	0	0	0	0	0	1	1	0	0	0	0	1	1	0	0	0	0	0	1	1	0	0	1	1	0	0	1	1	0	0	1	1	0	0	1	0	1
Pfam PF01769 Divalent cation transporter	1	1	0	1	0	0	0	1	1	1	1	1	1	0	0	1	0	1	0	0	0	1	1	0	1	1	1	1	1	0	1	0	0	0	0	1	1	1	1	1	0	1	0	0	1	1	0	0	0
Pfam PF11638 DnaA N-terminal domain	1	1	1	1	1	0	0	1	1	0	1	1	0	1	1	1	1	1	0	1	0	1	1	0	1	1	1	1	1	1	1	1	1	1	0	0	1	1	1	1	1	1	0	1	1	1	0	1	1
Pfam PF03796 DnaB-like helicase C terminal domain	1	1	1	1	1	1	1	1	1	1	1	1	1	1	1	1	1	1	1	1	1	1	1	1	1	1	1	1	1	1	1	1	1	1	1	1	1	1	1	1	1	1	1	1	1	1	1	1	1
Pfam PF00772 DnaB-like helicase N terminal domain	1	1	1	1	1	1	1	1	1	1	1	1	1	1	1	1	1	1	1	1	1	1	1	1	1	1	1	1	1	1	1	1	1	1	1	1	1	1	1	1	1	1	1	1	1	1	1	1	1
Pfam PF01556 DnaJ C terminal domain	1	1	1	1	1	1	1	0	1	1	1	1	1	1	1	1	1	1	1	1	1	1	1	1	1	1	1	1	1	1	1	1	1	1	1	1	1	1	1	1	1	1	1	1	1	1	1	1	1
Pfam PF00684 DnaJ central domain	1	1	1	1	1	1	1	0	1	1	1	1	1	1	1	1	1	1	1	1	1	1	1	1	1	1	1	1	1	1	1	1	1	1	1	1	1	1	1	1	1	1	1	1	1	1	1	1	1
Pfam PF00035 Double-stranded RNA binding motif	1	1	1	1	1	1	1	1	1	1	1	1	1	1	1	1	1	1	1	1	1	1	1	1	1	1	1	1	1	1	1	1	1	1	1	1	1	1	1	1	1	1	1	1	1	1	1	1	1
Pfam PF00122 E1-E2 ATPase	1	1	1	1	1	1	1	1	1	1	1	0	1	1	0	1	0	1	1	1	1	1	1	1	1	1	1	1	1	1	1	1	0	1	1	1	1	1	1	1	1	0	1	1	1	1	1	1	1
Pfam PF00889 Elongation factor TS	1	1	1	1	1	1	1	1	1	1	1	1	1	1	1	1	1	1	1	1	1	1	1	1	1	1	1	1	1	1	1	1	1	1	1	1	1	1	1	1	1	1	1	1	1	1	1	1	1
Pfam PF03143 Elongation factor Tu C-terminal domain	1	1	1	1	1	1	1	1	1	1	1	1	1	1	1	1	1	1	1	1	1	1	1	1	1	1	1	1	1	1	1	1	1	1	1	1	1	1	1	1	1	1	1	1	1	1	1	1	1
Pfam PF00113 Enolase, C-terminal TIM barrel domain	1	1	1	1	1	1	1	1	1	1	1	1	1	1	1	1	1	1	1	1	1	1	1	1	1	1	1	1	1	1	1	1	1	1	1	1	1	1	1	1	1	1	1	1	1	1	1	1	1
Pfam PF03952 Enolase, N-terminal domain	1	1	1	1	1	1	1	1	1	1	1	1	1	1	1	1	1	1	1	1	1	1	1	1	1	1	1	1	1	1	1	1	1	1	1	1	1	1	1	1	1	1	1	1	1	1	1	1	1
Pfam PF00890 FAD binding domain	1	1	1	1	1	1	1	0	1	1	1	0	0	1	1	1	0	1	1	1	1	1	1	0	1	1	1	1	1	0	1	1	1	1	1	1	1	1	1	0	1	1	0	1	1	1	1	1	1
Pfam PF01494 FAD binding domain	1	1	0	1	1	0	1	0	1	1	1	0	0	0	1	1	0	1	0	1	1	1	1	0	1	1	1	1	1	0	0	0	1	1	1	1	1	1	1	0	1	1	0	0	1	1	1	1	0
Pfam PF01565 FAD binding domain	1	1	1	1	1	1	1	1	1	1	1	1	0	1	1	1	1	1	1	1	1	1	1	1	1	1	1	1	1	0	1	1	1	1	1	1	1	1	1	1	1	1	1	1	1	1	1	1	1
Pfam PF01266 FAD dependent oxidoreductase	1	1	1	1	1	1	1	0	1	1	1	1	0	1	1	1	0	1	1	1	1	1	1	1	1	1	1	1	0	0	1	1	1	1	1	1	1	1	0	1	1	0	1	1	1	1	1	1	1
Pfam PF06574 FAD synthetase	1	1	1	1	1	1	1	1	1	1	1	0	1	1	1	1	1	1	1	1	1	1	1	1	1	1	1	1	1	1	1	1	1	1	1	1	1	1	1	1	1	1	1	1	1	1	1	1	1
Pfam PF04205 FMN-binding domain	1	1	1	0	1	0	1	1	1	0	0	0	0	0	0	1	1	1	0	1	0	1	0	0	0	0	0	0	0	1	1	0	1	0	0	0	1	1	1	1	0	0	0	1	0	1	1	1	1
Pfam PF07977 FabA-like domain	1	1	1	1	1	1	1	0	1	0	1	0	0	1	1	1	0	1	1	1	0	1	1	1	1	1	1	1	1	0	1	1	1	1	0	0	1	1	1	1	1	1	1	1	1	1	1	1	1
Pfam PF02504 Fatty acid synthesis protein	1	1	0	1	1	1	1	0	1	0	1	0	1	1	0	1	0	1	1	1	0	1	1	1	1	1	1	1	1	1	1	1	1	1	0	0	1	1	0	1	1	1	1	1	1	1	0	1	1
Pfam PF03147 Ferredoxin-fold anticodon binding domain	1	1	1	1	1	1	1	0	1	1	1	0	0	1	1	1	1	1	1	1	1	1	1	1	1	1	1	1	1	1	1	1	1	1	1	1	1	1	1	0	1	1	1	1	1	1	1	1	1
Pfam PF02108 Flagellar assembly protein FliH	1	1	0	0	1	1	1	1	1	0	1	1	0	1	0	1	1	1	0	0	0	0	0	0	0	1	1	1	0	0	1	1	0	1	0	0	0	1	0	1	0	0	0	1	0	1	0	1	1
Pfam PF04347 Flagellar biosynthesis protein, FliO	1	1	0	0	1	0	0	1	1	0	1	0	0	0	0	1	1	1	0	0	0	1	1	0	0	1	1	1	0	0	1	1	0	1	0	0	0	1	0	1	0	0	0	1	1	1	0	1	0
Pfam PF02441 Flavoprotein	1	1	1	1	1	1	1	0	1	1	1	1	0	1	1	1	0	1	1	1	1	1	1	1	1	1	1	1	1	1	1	1	1	1	1	1	1	1	1	0	1	1	1	1	1	1	1	1	1
Pfam PF14841 FliG middle domain	1	1	0	0	1	1	1	1	1	0	1	1	0	1	0	1	1	1	0	0	0	1	1	0	0	1	1	1	0	0	1	1	0	1	0	0	0	1	0	1	0	0	0	1	1	1	0	1	1
Pfam PF00813 FliP family	1	1	0	0	1	0	1	1	1	0	1	1	0	1	0	1	1	1	0	0	0	1	1	0	0	1	1	1	0	0	1	1	0	1	0	0	0	1	0	1	0	0	0	1	1	1	0	1	1
Pfam PF02911 Formyl transferase, C-terminal domain	1	1	1	1	1	1	1	1	1	1	1	1	1	1	1	1	1	1	1	1	1	1	1	1	1	1	1	1	1	1	1	1	1	1	1	1	1	1	1	1	1	1	1	1	1	1	1	1	1
Pfam PF02938 GAD domain	1	1	1	1	1	1	1	1	1	1	1	1	1	1	1	1	1	1	1	1	1	1	1	1	1	1	1	1	1	1	1	1	1	1	1	1	0	1	1	1	1	1	1	1	1	1	1	1	1
Pfam PF01541 GIY-YIG catalytic domain	1	1	1	1	1	1	1	1	1	1	1	1	1	1	1	1	0	1	1	1	1	1	1	1	1	1	1	1	1	1	1	1	1	1	1	1	1	1	1	1	1	1	1	1	1	1	1	1	1
Pfam PF00925 GTP cyclohydrolase II	1	1	1	1	1	1	1	0	1	1	1	0	0	1	1	1	1	1	1	1	1	1	1	0	1	1	1	1	1	1	1	1	1	1	1	1	1	1	1	0	1	1	1	1	1	1	1	1	0
Pfam PF16360 GTP-binding GTPase Middle Region	1	1	0	1	1	0	1	0	1	1	1	0	0	0	1	1	0	1	1	1	1	1	1	1	1	1	1	1	1	1	1	1	1	1	1	1	1	1	1	1	1	0	1	1	1	1	1	1	1
Pfam PF13167 GTP-binding GTPase N-terminal	1	1	0	1	1	0	1	0	1	1	1	0	0	0	1	1	0	1	1	1	1	1	1	1	1	1	1	1	1	1	1	1	1	1	1	1	1	1	1	1	1	0	1	1	1	1	1	1	1
Pfam PF06421 GTP-binding protein LepA C-terminus	1	1	1	1	1	1	1	1	1	1	1	1	1	1	1	1	1	1	1	1	1	1	1	1	1	1	1	1	1	1	1	1	1	1	1	1	1	1	1	1	1	1	1	1	1	1	1	1	1
Pfam PF10396 GTP-binding protein TrmE N-terminus	1	1	1	1	1	1	1	1	1	0	1	1	1	1	1	1	1	1	1	1	0	1	1	1	1	1	1	1	1	0	1	1	1	1	0	0	1	1	1	1	1	1	1	1	1	1	0	1	1
Pfam PF01018 GTP1/OBG	1	1	1	1	1	1	1	1	1	1	1	1	1	1	1	1	1	1	1	1	1	1	1	1	1	1	1	1	1	1	1	1	1	1	1	1	1	1	1	1	1	1	1	1	1	1	1	1	1
Pfam PF02637 GatB domain	1	1	0	1	0	1	1	1	1	1	1	1	1	1	0	1	0	1	1	0	1	1	1	1	1	1	1	1	1	1	1	1	0	1	1	1	1	1	0	1	1	1	1	1	1	0	1	0	1
Pfam PF02934 GatB/GatE catalytic domain	1	1	0	1	0	1	1	1	1	1	1	1	1	1	0	1	0	1	1	0	1	1	1	1	1	1	1	1	1	1	1	1	0	1	1	1	1	1	0	1	1	1	1	1	1	0	1	0	1
Pfam PF13932 GidA associated domain	1	1	1	1	1	1	1	1	1	0	1	1	1	1	1	1	1	1	1	1	0	1	1	1	1	1	1	1	1	0	1	1	1	1	0	0	1	1	1	1	1	1	1	1	1	1	0	1	1
Pfam PF02686 Glu-tRNAGln amidotransferase C subunit	1	1	0	1	0	1	1	0	1	1	1	1	1	1	0	1	0	1	1	0	1	1	1	1	1	1	1	1	1	1	1	1	0	1	1	1	1	1	0	1	1	1	1	1	1	0	1	0	1
Pfam PF02812 Glu/Leu/Phe/Val dehydrogenase, dimerisation domain	1	1	1	1	1	1	0	0	1	0	1	0	0	0	0	1	0	1	0	1	0	0	1	0	1	1	1	1	1	0	1	1	0	1	0	0	1	1	1	1	1	0	1	1	0	1	1	1	1
Pfam PF01182 Glucosamine-6-phosphate isomerases/6-phosphogluconolactonase	1	1	1	1	1	1	0	1	1	1	1	1	0	0	1	1	0	1	1	1	1	1	1	1	1	0	0	0	1	0	1	0	1	1	1	1	1	1	1	1	0	0	1	1	1	1	1	1	1
Pfam PF02781 Glucose-6-phosphate dehydrogenase, C-terminal domain	1	1	1	1	1	1	1	1	1	1	1	1	0	0	1	1	1	1	1	1	0	1	1	0	1	0	0	0	1	0	0	0	1	1	1	1	1	1	0	0	0	0	1	0	1	1	1	1	1
Pfam PF00479 Glucose-6-phosphate dehydrogenase, NAD binding domain	1	1	1	1	1	1	1	1	1	1	1	1	0	0	1	1	1	1	1	1	0	1	1	0	1	0	0	0	1	0	0	0	1	1	1	1	1	1	0	0	0	0	1	0	1	1	1	1	1
Pfam PF00208 Glutamate/Leucine/Phenylalanine/Valine dehydrogenase	1	1	1	1	1	1	0	0	1	0	1	0	0	0	0	1	0	1	0	1	0	0	1	0	1	1	1	1	1	0	1	1	0	1	0	0	1	1	1	1	1	0	1	1	0	1	1	1	1
Pfam PF13522 Glutamine amidotransferase domain	1	1	1	1	1	1	1	1	1	1	1	0	0	1	1	1	1	1	1	1	1	1	1	1	1	1	1	1	1	1	1	1	1	1	1	1	1	1	0	0	1	1	1	1	1	1	1	1	1
Pfam PF02800 Glyceraldehyde 3-phosphate dehydrogenase, C-terminal domain	1	1	1	1	1	1	1	1	1	1	1	1	0	1	1	1	1	1	1	1	1	1	1	1	1	1	1	1	1	1	1	1	1	1	1	1	1	1	1	1	1	1	1	1	1	1	1	1	1
Pfam PF00044 Glyceraldehyde 3-phosphate dehydrogenase, NAD binding domain	1	1	1	1	1	1	1	1	1	1	1	1	0	1	1	1	1	1	1	1	1	1	1	1	1	1	1	1	1	1	1	1	1	1	1	1	1	1	1	1	1	1	1	1	1	1	1	1	1
Pfam PF01597 Glycine cleavage H-protein	1	1	0	1	1	0	1	0	1	1	1	0	0	0	1	1	0	1	0	0	1	1	1	1	1	1	1	1	1	0	1	1	0	1	1	1	1	1	1	1	1	0	0	0	1	1	1	1	1
Pfam PF04101 Glycosyltransferase family 28 C-terminal domain	1	1	1	1	1	1	1	1	1	1	1	1	0	1	1	1	1	1	1	1	1	1	1	1	1	1	1	1	1	0	1	1	1	1	1	1	1	1	1	1	1	1	1	1	1	1	1	1	1
Pfam PF03033 Glycosyltransferase family 28 N-terminal domain	1	1	1	1	1	1	1	1	1	1	1	1	0	1	1	1	1	1	1	1	1	1	1	1	1	1	1	1	1	0	1	1	1	1	1	1	1	1	1	1	1	1	1	1	1	1	1	1	1
Pfam PF02091 Glycyl-tRNA synthetase alpha subunit	1	1	1	1	1	1	1	0	1	0	1	0	0	1	1	1	1	1	1	1	0	1	1	1	0	1	1	1	0	0	1	1	1	1	0	0	1	1	0	0	1	1	1	0	1	1	0	1	1
Pfam PF02092 Glycyl-tRNA synthetase beta subunit	1	1	1	1	1	1	1	0	1	0	1	0	0	1	1	1	1	1	1	1	0	1	1	1	0	1	1	1	0	0	1	1	1	1	0	0	1	1	0	0	1	1	1	0	1	1	0	1	1
Pfam PF01025 GrpE	1	1	1	1	1	1	1	1	1	1	1	1	1	1	1	1	1	1	1	1	1	1	1	1	1	1	1	1	1	1	1	1	1	1	1	1	1	1	1	1	1	1	1	1	1	1	1	1	1
Pfam PF00625 Guanylate kinase	1	1	1	1	1	1	0	0	1	1	1	0	1	1	1	1	1	1	1	1	1	1	1	1	1	1	1	1	1	1	1	1	1	1	1	1	1	1	1	0	1	1	1	1	1	1	1	1	1
Pfam PF01809 Haemolytic domain	1	1	1	1	1	1	1	1	1	1	1	1	0	1	1	1	0	1	1	1	0	1	1	1	1	1	1	1	1	0	1	1	1	1	0	1	1	1	1	1	1	0	1	1	1	0	1	1	1
Pfam PF01725 Ham1 family	1	1	1	1	1	0	1	1	1	1	1	1	0	1	1	1	0	1	0	1	1	1	1	1	1	1	1	1	1	1	1	1	1	1	1	1	1	1	1	1	1	0	1	1	1	1	1	1	1
Pfam PF12826 Helix-hairpin-helix motif	1	1	1	1	1	0	1	1	1	1	1	0	1	0	1	1	1	1	1	1	1	1	0	1	1	1	1	1	1	1	1	1	1	1	1	1	1	1	1	0	1	1	1	1	1	1	1	1	1
Pfam PF13413 Helix-turn-helix domain	1	1	1	0	1	0	0	1	1	0	1	1	0	0	0	1	0	1	1	1	0	0	1	1	1	1	0	1	1	0	1	1	1	1	0	0	0	1	0	1	1	0	1	0	0	1	1	1	1
Pfam PF13589 Histidine kinase-, DNA gyrase B-, and HSP90-like ATPase	1	1	1	0	1	0	1	0	0	0	1	1	0	0	1	1	1	1	1	1	0	0	1	0	1	0	0	0	1	0	1	0	1	1	0	0	1	1	0	1	1	0	1	1	1	1	1	1	1
Pfam PF05491 Holliday junction DNA helicase ruvB C-terminus	1	1	1	1	1	1	0	1	1	1	1	1	1	1	1	1	0	1	1	1	1	1	1	1	1	1	1	1	1	1	1	1	1	1	1	1	1	1	1	1	1	1	1	1	1	1	1	1	1
Pfam PF03652 Holliday junction resolvase	1	1	1	1	1	1	1	0	1	1	1	0	1	1	1	1	1	1	1	1	1	1	1	1	1	1	1	1	1	1	1	0	1	1	1	1	1	1	1	0	1	1	1	1	1	1	1	1	1
Pfam PF01628 HrcA protein C terminal domain	1	1	0	1	0	0	0	0	1	1	1	0	1	0	1	0	0	1	1	0	1	1	1	1	1	1	1	1	1	1	1	1	0	0	1	1	0	0	0	0	0	0	1	1	1	0	1	0	1
Pfam PF01715 IPP transferase	1	1	1	1	1	1	1	1	1	1	1	1	0	1	1	1	1	1	1	1	1	1	1	1	0	1	1	1	1	1	1	1	1	1	1	1	1	1	1	1	1	1	1	1	1	1	1	1	1
Pfam PF00459 Inositol monophosphatase family	1	1	1	1	1	0	1	0	1	1	1	1	0	1	1	1	1	1	1	1	1	1	1	1	1	1	1	1	1	0	1	1	1	1	1	1	1	1	0	0	1	1	1	0	1	1	1	1	1
Pfam PF14714 KH-domain-like of EngA bacterial GTPase enzymes, C-terminal	1	1	1	1	1	1	1	1	1	1	1	1	1	1	1	1	1	1	1	1	1	1	1	1	1	1	1	1	1	1	1	1	1	1	1	1	1	1	1	1	1	1	1	1	0	1	1	1	1
Pfam PF13603 Leucyl-tRNA synthetase, Domain 2	1	1	1	1	1	1	1	1	1	1	1	1	1	1	1	1	1	1	1	1	1	1	1	1	1	1	1	1	1	1	1	1	1	1	1	1	1	1	1	1	1	1	1	1	1	1	1	1	1
Pfam PF02401 LytB protein	1	1	1	1	1	1	1	1	1	1	1	0	0	1	1	1	1	1	0	1	1	1	1	0	0	1	1	1	1	1	1	1	1	0	1	1	1	1	1	1	0	1	0	1	1	1	1	1	1
Pfam PF02545 Maf-like protein	1	1	0	1	1	1	1	0	1	1	1	0	0	1	1	1	0	1	0	1	1	1	1	0	0	1	1	1	1	1	1	1	1	1	1	1	1	1	1	1	0	1	0	1	1	1	1	1	0
Pfam PF03448 MgtE intracellular N domain	1	1	0	1	0	1	0	1	1	1	1	1	1	1	0	1	0	1	0	0	0	1	1	0	1	1	1	1	1	0	1	1	0	0	1	1	1	1	1	1	0	1	0	0	1	1	1	0	0
Pfam PF12631 MnmE helical domain	1	1	1	1	1	1	1	1	1	0	1	1	1	1	1	1	1	1	1	1	0	1	1	1	1	1	1	1	1	0	1	1	1	1	0	0	1	1	1	1	1	1	1	1	1	1	0	1	1
Pfam PF01618 MotA/TolQ/ExbB proton channel family	1	1	1	1	1	1	1	1	1	0	1	1	0	1	1	1	0	1	0	1	0	1	1	0	0	1	1	1	1	0	1	1	1	1	0	0	1	1	1	1	1	0	0	1	1	1	0	1	1
Pfam PF01795 MraW methylase family	1	1	1	1	1	1	1	1	1	1	1	1	1	1	1	1	1	1	1	1	1	1	1	1	1	1	1	1	1	1	1	1	1	1	1	1	1	1	1	1	1	1	1	1	1	1	1	1	1
Pfam PF08676 MutL C terminal dimerisation domain	1	1	1	1	1	0	1	1	1	0	1	1	0	0	1	1	1	1	1	1	0	1	1	1	1	1	1	1	1	1	1	1	1	1	0	0	1	1	1	0	1	1	1	1	1	1	0	1	1
Pfam PF01624 MutS domain I	1	1	1	1	1	0	1	1	1	0	1	1	0	0	1	1	1	1	1	1	0	1	1	1	1	1	1	1	1	1	1	1	1	1	0	0	1	1	1	1	1	1	0	1	1	1	0	1	1
Pfam PF05188 MutS domain II	1	1	1	1	1	0	1	1	1	0	1	1	0	0	1	1	1	1	1	1	0	1	1	1	1	1	1	1	1	1	1	1	1	1	0	0	1	1	1	1	1	1	0	1	1	1	0	1	1
Pfam PF05192 MutS domain III	1	1	1	1	1	0	1	1	1	0	1	1	0	0	1	1	1	1	1	1	0	1	1	1	1	1	1	1	1	1	1	1	1	1	0	0	1	1	1	1	1	1	0	1	1	1	0	1	1
Pfam PF05190 MutS family domain IV	1	1	1	1	1	0	1	1	1	0	1	1	0	0	1	1	1	1	1	1	0	1	1	1	1	1	1	1	1	1	1	1	1	1	0	0	1	1	1	1	1	1	0	1	1	1	0	1	1
Pfam PF03023 MviN-like protein	1	1	1	1	1	1	1	1	1	1	0	1	0	1	1	1	1	1	0	1	1	1	1	0	0	1	1	1	0	0	1	1	1	1	1	1	1	1	0	1	1	1	0	1	1	1	1	1	0
Pfam PF00697 N-(5'phosphoribosyl)anthranilate (PRA) isomerase	1	1	1	1	1	1	1	0	0	0	1	0	0	1	1	1	1	1	1	1	0	1	1	0	1	1	1	1	1	1	1	1	0	1	0	0	1	1	0	0	1	0	1	1	1	1	0	1	1
Pfam PF03446 NAD binding domain of 6-phosphogluconate dehydrogenase	1	1	1	1	1	0	1	1	1	1	1	1	0	0	0	1	1	1	1	1	1	1	1	0	1	1	1	1	1	0	0	1	1	1	1	1	1	1	0	1	1	0	1	1	1	1	1	1	1
Pfam PF03120 NAD-dependent DNA ligase OB-fold domain	1	1	1	1	1	1	1	1	1	1	1	1	1	1	1	1	1	1	1	1	1	1	1	1	1	1	1	1	1	1	1	1	1	1	1	1	1	1	1	1	1	1	1	1	1	1	1	1	1
Pfam PF01653 NAD-dependent DNA ligase adenylation domain	1	1	1	1	1	1	1	1	1	1	1	1	1	1	1	1	1	1	1	1	1	1	1	1	1	1	1	1	1	1	1	1	1	1	1	1	1	1	1	1	1	1	1	1	1	1	1	1	1
Pfam PF07479 NAD-dependent glycerol-3-phosphate dehydrogenase C-terminus	1	1	1	1	1	1	1	1	1	1	1	1	1	1	1	1	0	1	1	1	1	1	1	1	1	1	1	1	1	1	1	1	1	1	1	1	1	1	1	1	1	1	1	1	1	1	1	1	1
Pfam PF01210 NAD-dependent glycerol-3-phosphate dehydrogenase N-terminus	1	1	1	1	1	1	1	1	1	1	1	1	1	1	1	1	0	1	1	1	1	1	1	1	1	1	1	1	1	1	1	1	1	1	1	1	1	1	1	1	1	1	1	1	1	1	1	1	1
Pfam PF09084 NMT1/THI5 like	1	1	1	0	1	0	0	0	1	0	1	0	0	0	0	1	0	1	0	1	0	1	1	0	0	1	1	1	0	0	0	0	0	1	1	0	1	1	1	0	0	0	1	1	1	1	1	0	0
Pfam PF03116 NQR2, RnfD, RnfE family	1	1	1	1	1	0	0	1	1	0	0	1	0	0	0	1	1	1	0	1	0	1	0	0	0	0	0	0	0	0	1	0	1	0	0	0	1	1	1	1	0	0	0	0	0	1	0	1	0
Pfam PF01592 NifU-like N terminal domain	1	1	1	0	1	1	1	1	1	1	1	0	1	1	0	1	1	1	1	1	1	1	1	1	1	1	1	1	1	1	1	1	1	1	1	1	1	1	0	1	1	1	1	1	1	1	1	1	1
Pfam PF08529 NusA N-terminal domain	1	1	1	1	1	1	0	1	1	1	1	1	1	1	1	1	1	1	1	1	1	1	1	1	1	1	1	1	1	1	1	1	1	1	1	1	1	1	1	1	1	1	1	1	1	1	1	1	1
Pfam PF13184 NusA-like KH domain	1	1	1	1	1	1	1	1	1	1	1	1	1	1	1	1	1	1	1	1	1	1	1	1	1	1	1	1	1	1	1	1	1	1	1	1	1	1	1	1	1	1	1	1	1	1	1	1	1
Pfam PF13742 OB-fold nucleic acid binding domain	1	1	1	0	1	1	0	0	1	1	1	0	0	1	1	1	0	1	1	1	1	1	1	1	1	1	1	1	1	0	1	1	0	1	1	1	1	1	1	1	1	0	1	1	1	1	1	1	1
Pfam PF00691 OmpA family	1	1	1	0	1	1	1	1	1	1	1	1	0	1	1	1	1	1	0	1	0	1	1	0	0	1	1	1	1	0	1	1	1	1	0	1	1	1	1	1	1	1	0	1	1	1	1	1	1
Pfam PF03938 Outer membrane protein (OmpH-like)	1	1	1	0	1	0	1	1	1	0	0	1	0	0	0	1	0	1	0	1	0	0	1	0	0	1	1	1	1	0	1	1	1	1	0	0	1	1	1	1	1	1	0	0	0	1	0	1	0
Pfam PF02896 PEP-utilising enzyme, TIM barrel domain	1	1	1	1	1	1	1	1	1	0	1	1	0	0	1	1	1	1	1	1	0	1	1	1	1	1	1	1	1	1	1	1	1	1	0	0	1	1	1	1	1	1	1	1	1	1	1	1	1
Pfam PF00391 PEP-utilising enzyme, mobile domain	1	1	1	1	1	1	1	1	1	1	1	1	0	1	1	1	1	1	1	1	1	1	1	1	1	1	1	1	1	1	1	1	1	1	1	1	1	1	1	1	1	1	1	1	1	1	1	1	1
Pfam PF13638 PIN domain	1	1	0	0	0	0	0	0	1	1	1	0	0	0	0	1	0	1	0	0	1	0	0	0	0	1	1	1	0	0	1	1	0	1	1	1	0	1	1	0	0	0	0	0	0	0	1	0	0
Pfam PF03717 Penicillin-binding Protein dimerisation domain	1	1	1	1	1	1	1	1	1	1	1	1	0	1	1	1	1	1	1	1	1	1	1	1	1	1	1	1	1	0	1	1	1	1	1	1	1	1	1	1	1	1	1	1	1	1	1	1	1
Pfam PF01432 Peptidase family M3	1	1	1	1	1	1	0	1	1	0	1	1	1	1	1	1	0	1	1	1	0	1	1	1	1	1	1	1	0	0	0	1	1	1	0	0	1	1	1	1	1	0	1	0	1	1	0	1	1
Pfam PF01434 Peptidase family M41	1	1	1	1	1	1	1	1	1	1	1	1	1	1	1	1	1	1	1	1	1	1	1	1	1	1	1	1	1	1	1	1	1	1	1	1	1	1	1	1	1	1	1	1	1	1	1	1	1
Pfam PF01195 Peptidyl-tRNA hydrolase	1	1	1	1	1	1	1	1	1	1	1	1	1	1	1	1	1	1	1	1	1	1	1	1	1	1	1	1	1	1	1	1	1	1	1	1	1	1	1	1	1	1	1	1	1	1	1	1	1
Pfam PF00342 Phosphoglucose isomerase	1	1	1	1	1	1	0	1	1	1	1	1	0	1	1	1	1	1	1	1	1	1	1	1	1	1	1	1	1	0	1	1	1	1	1	1	1	1	1	1	1	0	1	1	1	1	1	1	1
Pfam PF00162 Phosphoglycerate kinase	1	1	1	1	1	1	1	1	1	1	1	1	1	1	1	1	1	1	1	1	1	1	1	1	1	1	1	1	1	1	1	1	1	1	1	1	1	1	1	1	1	1	1	1	1	1	1	1	1
Pfam PF01327 Polypeptide deformylase	1	1	1	1	1	1	1	1	1	1	1	1	1	1	1	1	1	1	1	1	1	1	1	1	1	1	1	1	1	1	1	1	1	1	1	1	1	1	1	1	1	1	1	1	1	1	1	1	1
Pfam PF03726 Polyribonucleotide nucleotidyltransferase, RNA binding domain	1	1	1	1	1	0	1	1	1	1	1	1	0	1	1	1	1	1	1	1	1	1	1	1	1	1	1	1	1	1	1	1	1	1	1	1	1	1	1	1	1	1	1	1	1	1	1	1	1
Pfam PF01522 Polysaccharide deacetylase	1	1	0	1	1	1	0	0	1	1	1	0	0	0	1	1	0	1	1	0	1	1	1	1	1	1	1	1	0	1	1	1	0	1	1	1	0	1	1	1	1	1	1	1	1	1	1	1	1
Pfam PF02699 Preprotein translocase subunit	1	1	1	0	1	1	1	1	1	1	1	1	0	1	1	1	1	1	1	1	1	1	1	1	1	1	1	1	1	1	1	1	1	1	1	1	1	1	1	1	1	1	1	1	1	1	1	1	1
Pfam PF01790 Prolipoprotein diacylglyceryl transferase	1	1	1	1	1	1	1	1	1	1	1	1	1	1	1	1	1	1	1	1	1	1	1	1	1	1	1	1	1	1	1	1	1	1	1	1	1	1	1	1	1	1	1	1	1	1	1	1	1
Pfam PF05258 Protein of unknown function (DUF721)	1	1	1	1	0	0	0	1	0	1	0	0	0	0	1	1	0	1	0	1	1	1	1	0	0	0	0	0	1	0	1	1	1	1	1	1	1	1	1	1	1	1	0	0	1	1	1	0	0
Pfam PF06071 Protein of unknown function (DUF933)	1	1	1	1	1	1	1	1	1	1	1	1	1	1	1	1	1	1	1	1	1	1	1	1	1	1	1	1	1	1	1	1	1	1	1	1	1	1	1	1	1	1	1	1	1	1	1	1	1
Pfam PF02390 Putative methyltransferase	1	1	1	1	1	1	1	1	1	1	1	0	1	1	1	1	1	0	1	1	1	1	1	1	1	1	1	1	0	0	0	1	1	1	1	1	1	1	1	1	0	1	1	1	1	1	1	1	1
Pfam PF01255 Putative undecaprenyl diphosphate synthase	1	1	1	1	1	1	1	1	1	1	1	1	0	1	1	1	1	1	1	1	1	1	1	1	1	1	1	1	1	1	1	1	1	1	1	1	1	1	1	1	1	1	1	1	1	1	1	1	1
Pfam PF00224 Pyruvate kinase, barrel domain	1	1	1	1	1	0	0	0	1	1	1	1	1	1	1	1	1	1	1	1	1	1	1	1	1	1	1	1	0	0	1	1	1	1	1	1	1	1	0	1	1	0	1	1	1	1	1	1	1
Pfam PF01702 Queuine tRNA-ribosyltransferase	1	1	1	1	1	1	1	0	1	0	1	1	0	1	1	1	1	1	1	1	0	1	1	1	1	1	1	1	1	1	1	1	1	1	0	0	1	1	1	1	1	1	1	1	1	1	0	1	1
Pfam PF08032 RNA 2'-O ribose methyltransferase substrate binding	1	1	1	1	1	1	1	1	1	1	1	0	1	1	1	1	0	1	1	1	1	1	1	1	1	1	1	1	1	0	1	1	1	1	1	1	1	1	1	1	1	1	1	1	1	1	1	1	1
Pfam PF04983 RNA polymerase Rpb1, domain 3	1	1	1	1	1	1	1	1	1	1	1	1	1	1	1	1	1	1	1	1	1	1	1	1	1	1	1	1	1	1	1	1	1	1	1	1	1	1	1	1	1	1	1	1	1	1	1	1	1
Pfam PF05000 RNA polymerase Rpb1, domain 4	1	1	1	1	1	1	1	1	1	1	1	1	1	1	1	1	1	1	1	1	1	1	1	1	1	1	1	1	1	1	1	1	1	1	1	1	1	1	1	1	1	1	1	1	1	1	1	1	1
Pfam PF04998 RNA polymerase Rpb1, domain 5	1	1	1	1	1	1	1	1	1	1	1	1	1	1	1	1	1	1	1	1	1	1	1	1	1	1	1	1	1	1	1	1	1	1	1	1	1	1	1	1	1	1	1	1	1	1	1	1	1
Pfam PF04565 RNA polymerase Rpb2, domain 3	1	1	1	1	1	1	1	1	1	1	1	1	1	1	1	1	1	1	1	1	1	1	1	1	1	1	1	1	1	1	1	1	1	1	1	1	1	1	1	1	1	0	1	1	1	1	1	1	1
Pfam PF00562 RNA polymerase Rpb2, domain 6	1	1	1	1	1	1	1	1	1	1	1	1	1	1	1	1	1	1	1	1	1	1	1	1	1	1	1	1	1	1	1	1	1	1	1	1	1	1	1	1	1	0	1	1	1	1	1	1	1
Pfam PF04560 RNA polymerase Rpb2, domain 7	1	1	1	1	1	1	1	1	1	1	1	1	1	1	1	1	1	1	1	1	1	1	1	1	1	1	1	1	1	1	1	1	1	1	1	1	1	1	1	1	1	0	1	1	1	1	1	1	1
Pfam PF01193 RNA polymerase Rpb3/Rpb11 dimerisation domain	1	1	1	1	1	1	1	1	1	1	1	1	1	1	1	1	1	1	1	1	1	1	1	1	1	1	1	1	1	1	1	1	1	1	1	1	1	1	1	1	1	1	1	1	1	1	1	1	1
Pfam PF01000 RNA polymerase Rpb3/RpoA insert domain	1	1	1	1	1	1	1	1	1	1	1	1	1	1	1	1	1	1	1	1	1	1	1	1	1	1	1	1	1	1	1	1	1	1	1	1	1	1	1	1	1	1	1	1	1	1	1	1	1
Pfam PF04563 RNA polymerase beta subunit	1	1	1	1	1	1	1	1	1	1	1	1	1	1	1	1	1	1	1	1	1	1	1	1	1	1	1	1	1	1	1	1	1	1	1	1	1	1	1	1	1	0	1	1	1	1	1	1	1
Pfam PF10385 RNA polymerase beta subunit external 1 domain	1	1	1	1	1	1	1	1	1	1	1	1	1	1	1	1	1	1	1	1	1	1	1	1	1	1	1	1	1	1	1	1	1	1	1	1	1	1	1	1	1	0	1	1	1	1	1	1	1
Pfam PF00773 RNB domain	1	1	1	1	1	1	1	1	1	0	1	0	1	1	0	1	1	1	1	1	0	1	1	1	1	1	1	1	1	0	1	1	1	1	0	0	1	1	1	1	1	0	1	1	1	1	1	1	1
Pfam PF02463 RecF/RecN/SMC N terminal domain	1	1	1	1	1	1	1	1	0	1	1	1	1	0	1	1	0	1	1	1	1	1	1	1	1	1	1	1	1	1	0	1	1	1	1	1	1	1	1	1	1	1	1	1	1	1	1	1	1
Pfam PF07498 Rho termination factor, N-terminal domain	1	1	1	1	1	1	1	1	1	1	1	0	0	1	1	1	1	1	0	1	1	1	1	0	1	1	1	1	1	0	1	1	1	1	1	1	1	1	1	1	1	1	0	1	1	1	1	1	1
Pfam PF07497 Rho termination factor, RNA-binding domain	1	1	1	0	1	1	1	1	1	1	1	1	0	1	1	1	1	1	0	1	1	1	1	0	1	1	1	1	1	0	1	1	1	1	1	1	1	1	1	1	1	1	0	1	1	1	1	1	1
Pfam PF01872 RibD C-terminal domain	1	1	1	1	1	1	1	0	1	1	1	0	0	0	1	1	1	1	1	1	1	1	1	0	1	1	1	1	1	1	1	1	1	1	1	1	1	1	1	0	1	1	1	1	1	1	1	1	1
Pfam PF01687 Riboflavin kinase	1	1	1	1	1	1	1	0	1	1	1	0	1	1	1	1	1	1	1	1	1	1	1	1	1	1	1	1	1	1	1	1	1	1	1	1	1	1	1	1	1	1	1	1	1	1	1	1	1
Pfam PF08206 Ribonuclease B OB domain	1	1	1	1	1	0	1	0	1	0	1	0	0	0	0	1	1	1	1	1	0	0	0	1	1	1	1	1	1	0	1	1	1	1	0	0	1	1	1	0	1	0	1	1	0	1	0	1	1
Pfam PF10150 Ribonuclease E/G family	1	1	1	1	1	0	1	0	1	1	0	0	0	0	1	1	1	1	0	1	1	1	1	0	0	1	1	1	1	0	1	1	1	1	1	1	1	1	1	0	1	1	0	1	1	1	1	1	1
Pfam PF00825 Ribonuclease P	1	1	1	1	1	1	0	0	1	1	1	1	1	1	1	1	1	1	1	1	1	1	1	1	1	1	1	1	1	1	1	1	1	1	1	1	1	1	1	1	1	0	1	1	1	1	0	1	1
Pfam PF14622 Ribonuclease-III-like	1	1	1	1	1	1	1	1	1	1	1	1	1	1	1	1	1	1	1	1	1	1	1	1	1	1	1	1	1	1	1	1	1	1	1	1	1	1	1	1	1	1	1	1	1	1	1	1	1
Pfam PF00317 Ribonucleotide reductase, all-alpha domain	1	1	1	1	1	1	1	1	1	1	1	0	0	1	1	1	1	1	1	1	1	0	1	1	1	1	1	1	0	1	1	1	1	1	1	1	1	1	1	1	1	1	1	1	0	1	1	1	1
Pfam PF02867 Ribonucleotide reductase, barrel domain	1	1	1	1	1	1	1	1	1	1	1	0	0	1	1	1	1	1	1	1	1	1	1	1	1	1	1	1	1	1	1	1	1	1	1	1	1	1	1	1	1	1	1	1	1	1	1	1	1
Pfam PF00861 Ribosomal L18p/L5e family	1	1	1	1	1	1	1	1	1	1	1	1	1	1	1	1	1	1	1	1	1	1	1	1	1	1	1	1	1	1	1	1	1	1	1	1	1	1	1	1	1	1	1	1	1	1	1	1	1
Pfam PF01386 Ribosomal L25p family	1	1	1	1	1	1	0	1	1	1	1	1	0	1	1	1	1	1	0	1	1	1	1	0	1	1	1	1	1	1	1	1	1	1	1	1	1	1	1	1	1	1	0	0	1	1	1	1	1
Pfam PF01016 Ribosomal L27 protein	1	1	1	1	1	1	1	1	1	1	1	1	1	1	1	1	1	1	1	1	1	1	1	1	1	1	1	1	1	1	1	1	1	1	1	1	1	1	1	1	1	1	1	1	1	1	1	1	1
Pfam PF00830 Ribosomal L28 family	1	1	1	1	1	1	1	0	1	1	1	1	1	1	1	1	1	1	1	1	0	1	1	1	1	1	1	1	1	1	1	1	1	1	1	1	1	1	1	1	1	1	1	1	1	1	1	1	1
Pfam PF00831 Ribosomal L29 protein	1	1	1	1	1	1	1	1	1	1	1	1	1	1	1	1	1	1	1	1	1	1	1	1	1	1	1	1	1	1	1	1	1	1	1	1	1	1	1	1	1	1	1	1	1	1	1	1	1
Pfam PF01783 Ribosomal L32p protein family	1	1	1	1	1	1	1	1	1	1	1	1	1	1	1	1	1	0	1	1	1	1	1	1	1	1	1	1	1	1	1	1	1	1	1	1	1	1	0	1	1	1	1	1	1	1	1	1	1
Pfam PF03947 Ribosomal Proteins L2, C-terminal domain	1	1	1	1	1	1	1	1	1	1	1	1	1	1	1	1	1	1	1	1	1	1	1	1	1	1	1	1	1	1	1	1	1	1	1	1	1	1	1	1	1	1	1	1	1	1	1	1	1
Pfam PF00181 Ribosomal Proteins L2, RNA binding domain	1	1	1	1	1	1	1	1	1	1	1	1	1	1	1	1	1	1	1	1	1	1	1	1	1	1	1	1	1	1	1	1	1	1	1	1	1	1	1	1	1	1	1	1	1	1	1	1	1
Pfam PF00398 Ribosomal RNA adenine dimethylase	1	1	1	1	1	1	1	1	1	1	1	1	1	1	1	1	1	1	1	1	1	1	1	1	1	1	1	1	1	1	1	1	1	1	1	1	1	1	1	1	1	1	1	1	1	1	1	1	1
Pfam PF00829 Ribosomal prokaryotic L21 protein	1	1	1	1	1	1	1	1	1	1	1	1	1	1	1	1	1	1	1	1	1	1	1	1	1	1	1	1	1	1	1	1	1	1	1	1	1	1	1	1	1	1	1	1	1	1	1	1	1
Pfam PF00466 Ribosomal protein L10	1	1	1	1	1	1	1	1	1	1	1	1	1	1	1	1	1	1	1	1	1	1	1	1	1	1	1	1	1	1	1	1	1	1	1	1	1	1	1	1	1	1	1	1	1	1	1	1	1
Pfam PF03946 Ribosomal protein L11, N-terminal domain	1	1	1	1	1	1	1	1	1	1	1	1	1	1	1	1	1	1	1	1	1	1	1	1	1	1	1	1	1	1	1	1	1	1	1	1	1	1	1	1	1	1	1	1	1	1	1	1	1
Pfam PF00298 Ribosomal protein L11, RNA binding domain	1	1	1	1	1	1	1	1	1	1	1	1	1	1	1	1	1	1	1	1	1	1	1	1	1	1	1	1	1	1	1	1	1	1	1	1	1	1	1	1	1	1	1	1	1	1	1	1	1
Pfam PF00572 Ribosomal protein L13	1	1	1	1	1	1	1	1	1	1	1	1	1	1	1	1	1	1	1	1	1	1	1	1	1	1	1	1	1	1	1	1	1	1	1	1	1	1	1	1	1	1	1	1	1	1	1	1	1
Pfam PF00238 Ribosomal protein L14p/L23e	1	1	1	1	1	1	1	1	1	1	1	1	1	1	1	1	1	1	1	1	1	1	1	1	1	1	1	1	1	1	1	1	1	1	1	1	1	1	1	1	1	1	1	1	1	1	1	1	1
Pfam PF00252 Ribosomal protein L16p/L10e	1	1	1	1	1	1	1	1	1	1	1	1	1	1	1	1	1	1	1	1	1	1	1	1	1	1	1	1	1	1	1	1	1	1	1	1	1	1	1	1	1	1	1	1	1	1	1	1	1
Pfam PF01196 Ribosomal protein L17	1	1	1	1	1	1	1	1	1	1	1	1	1	1	1	1	1	1	1	1	1	1	1	0	1	1	1	1	1	1	1	1	1	1	1	1	1	1	1	1	1	1	1	1	1	1	1	1	1
Pfam PF00828 Ribosomal protein L18e/L15	1	1	1	1	1	1	1	1	1	1	1	1	1	1	1	1	1	1	1	1	1	1	1	1	1	1	1	1	1	1	1	1	1	1	1	1	1	1	1	1	1	1	1	1	1	1	1	1	1
Pfam PF01245 Ribosomal protein L19	1	1	1	1	1	1	1	1	1	1	1	1	1	1	1	1	1	1	1	1	1	1	1	1	1	1	1	1	1	1	1	1	1	1	1	1	1	1	1	1	1	1	1	1	1	1	1	1	1
Pfam PF00687 Ribosomal protein L1p/L10e family	1	1	1	1	1	1	1	1	1	1	1	1	1	1	1	1	1	1	1	1	1	1	1	1	1	1	1	1	1	1	1	1	1	1	1	1	1	1	1	1	1	1	1	1	1	1	1	1	1
Pfam PF00453 Ribosomal protein L20	1	1	1	1	1	1	1	1	1	1	1	1	1	1	1	1	1	1	1	1	1	1	1	1	1	1	1	1	1	1	1	1	1	1	1	1	1	1	1	1	1	1	1	1	1	1	1	1	1
Pfam PF00237 Ribosomal protein L22p/L17e	1	1	1	1	1	1	1	1	1	1	1	1	1	1	1	1	1	1	1	1	1	1	1	1	1	1	1	1	1	1	1	1	1	1	1	1	1	1	1	1	1	1	1	1	1	1	1	1	1
Pfam PF00276 Ribosomal protein L23	1	1	1	1	1	1	1	1	1	1	1	1	1	1	1	1	1	1	1	1	1	1	1	1	1	1	1	1	1	1	1	1	1	1	1	1	1	1	1	1	1	1	1	1	1	1	1	1	1
Pfam PF00297 Ribosomal protein L3	1	1	1	1	1	1	1	1	1	1	1	1	1	1	1	1	1	1	1	1	1	1	1	1	1	1	1	1	1	1	1	1	1	1	1	1	1	1	1	1	1	1	1	1	1	1	1	1	1
Pfam PF01197 Ribosomal protein L31	1	1	1	1	1	1	1	1	1	1	1	1	1	1	1	1	1	1	1	1	1	1	1	1	1	1	1	1	1	1	1	1	1	1	1	1	1	1	1	1	1	1	1	1	1	1	1	1	1
Pfam PF00471 Ribosomal protein L33	1	1	1	0	1	1	1	1	1	1	1	1	1	1	1	1	1	1	1	1	1	1	1	1	1	1	1	1	1	1	1	1	1	1	1	1	1	1	1	1	1	1	1	1	1	1	1	1	1
Pfam PF00468 Ribosomal protein L34	1	1	1	0	1	1	1	0	1	1	1	1	1	1	1	1	1	0	1	1	1	0	1	1	1	1	1	1	1	0	1	1	1	1	0	1	1	1	1	1	1	0	1	1	1	1	1	1	1
Pfam PF01632 Ribosomal protein L35	1	1	1	1	1	1	1	1	1	1	1	1	1	1	1	1	1	1	1	1	1	1	1	1	1	1	1	1	1	1	1	1	1	0	1	1	1	1	1	1	1	1	1	1	1	1	1	1	1
Pfam PF00444 Ribosomal protein L36	1	1	1	0	1	1	1	0	1	1	1	1	1	1	0	1	1	1	1	1	1	1	1	1	1	1	1	1	1	0	1	1	1	1	0	1	1	1	0	1	1	1	1	1	1	1	1	1	1
Pfam PF00573 Ribosomal protein L4/L1 family	1	1	1	1	1	1	1	1	1	1	1	1	1	1	1	1	1	1	1	1	1	1	1	1	1	1	1	1	1	1	1	1	1	1	1	1	1	1	1	1	1	1	1	1	1	1	1	1	1
Pfam PF00281 Ribosomal protein L5	1	1	1	1	1	1	1	1	1	1	1	1	1	1	1	1	1	1	1	1	1	1	1	1	1	1	1	1	1	1	1	1	1	1	1	1	1	1	1	1	1	1	1	1	1	1	1	1	1
Pfam PF00542 Ribosomal protein L7/L12 C-terminal domain	1	1	1	1	1	1	1	1	1	1	1	1	1	1	1	1	1	1	1	1	1	1	1	1	1	1	1	1	1	1	1	1	1	1	1	1	1	1	1	1	1	1	1	1	1	1	1	1	1
Pfam PF16320 Ribosomal protein L7/L12 dimerisation domain	1	1	1	1	1	1	1	1	1	1	1	1	1	1	1	1	1	1	1	1	1	1	1	1	1	1	1	1	1	1	1	1	1	1	1	1	1	1	1	1	1	1	1	1	1	1	1	1	1
Pfam PF03948 Ribosomal protein L9, C-terminal domain	1	1	1	1	1	1	1	1	1	1	1	1	1	1	1	1	1	1	1	1	1	1	1	1	1	1	1	1	1	1	1	1	1	1	1	1	1	1	1	1	1	1	1	1	1	1	1	1	1
Pfam PF01281 Ribosomal protein L9, N-terminal domain	1	1	1	1	1	1	1	1	1	1	1	1	1	1	1	1	1	1	1	1	1	1	1	1	1	1	1	1	1	1	1	1	1	1	1	1	1	1	1	1	1	1	1	1	1	1	1	1	1
Pfam PF00338 Ribosomal protein S10p/S20e	1	1	1	1	1	1	1	1	1	1	1	1	1	1	1	1	1	1	1	1	1	1	1	1	1	1	1	1	1	1	1	1	1	1	1	1	1	1	1	1	1	1	1	1	1	1	1	1	1
Pfam PF00411 Ribosomal protein S11	1	1	1	1	1	1	1	1	1	1	1	1	1	1	1	1	1	1	1	1	1	1	1	1	1	1	1	1	1	1	1	1	1	1	1	1	1	1	1	1	1	1	1	1	1	1	1	1	1
Pfam PF00164 Ribosomal protein S12/S23	1	1	1	1	1	1	1	1	1	1	1	1	1	1	1	1	1	1	1	1	1	1	1	1	1	1	1	1	1	1	1	1	1	1	1	1	1	1	1	1	1	1	1	1	1	1	1	1	1
Pfam PF00416 Ribosomal protein S13/S18	1	1	1	1	1	1	1	1	1	1	1	1	1	1	1	1	1	1	1	1	1	1	1	1	1	1	1	1	1	1	1	1	1	1	1	1	1	1	1	1	1	1	1	1	1	1	1	1	1
Pfam PF00253 Ribosomal protein S14p/S29e	1	1	1	1	1	1	1	0	1	1	1	1	1	1	0	1	1	1	1	1	1	1	1	1	1	1	1	1	1	0	1	1	1	1	1	1	1	1	1	1	1	1	1	1	1	1	1	1	1
Pfam PF00312 Ribosomal protein S15	1	1	1	1	1	1	1	1	1	1	1	1	1	1	1	1	1	1	1	1	1	1	1	1	1	1	1	1	1	1	1	1	1	1	1	1	1	1	1	1	1	1	1	1	1	1	1	1	1
Pfam PF00886 Ribosomal protein S16	1	1	1	1	1	1	1	1	1	1	1	1	1	1	1	1	1	1	1	1	1	1	1	1	1	1	1	1	1	1	1	1	1	1	1	1	1	1	1	1	1	1	1	1	1	1	1	1	1
Pfam PF00366 Ribosomal protein S17	1	1	1	1	1	1	1	1	1	1	1	1	1	1	1	1	1	1	1	1	1	1	1	1	1	1	1	1	1	1	1	1	1	1	1	1	1	1	1	1	1	1	1	1	1	1	1	1	1
Pfam PF01084 Ribosomal protein S18	1	1	1	1	1	1	1	1	1	1	1	1	1	1	1	1	1	1	1	1	1	1	1	1	1	1	1	1	1	1	1	1	1	1	1	1	1	1	1	1	1	1	1	1	1	1	1	1	1
Pfam PF00203 Ribosomal protein S19	1	1	1	1	1	1	1	1	1	1	1	1	1	1	0	1	1	1	1	1	1	1	1	1	1	1	1	1	1	1	1	1	1	1	1	1	1	1	1	1	1	1	1	1	1	1	1	1	1
Pfam PF00318 Ribosomal protein S2	1	1	1	1	1	1	1	1	1	1	1	1	1	1	1	1	1	1	1	1	1	1	1	1	1	1	1	1	1	1	1	1	1	1	1	1	1	1	1	1	1	1	1	1	1	1	1	1	1
Pfam PF01649 Ribosomal protein S20	1	1	1	1	1	1	1	0	1	1	1	1	1	1	1	1	1	1	1	1	1	1	1	1	1	1	1	1	1	1	1	1	1	1	1	1	1	1	1	1	1	1	1	1	1	1	1	1	1
Pfam PF00189 Ribosomal protein S3, C-terminal domain	1	1	1	1	1	1	1	1	1	1	1	1	1	1	1	1	1	1	1	1	1	1	1	1	1	1	1	1	1	1	1	1	1	1	1	1	1	1	1	1	1	1	1	1	1	1	1	1	1
Pfam PF00163 Ribosomal protein S4/S9 N-terminal domain	1	1	1	1	1	1	1	1	1	1	1	1	1	1	1	1	1	1	1	1	1	1	1	1	1	1	1	1	1	1	1	1	1	1	1	1	1	1	1	1	1	1	1	1	1	1	1	1	1
Pfam PF03719 Ribosomal protein S5, C-terminal domain	1	1	1	1	1	1	1	1	1	1	1	1	1	1	1	1	1	1	1	1	1	1	1	1	1	1	1	1	1	1	1	1	1	1	1	1	1	1	1	1	1	1	1	1	1	1	1	1	1
Pfam PF00333 Ribosomal protein S5, N-terminal domain	1	1	1	1	1	1	1	1	1	1	1	1	1	1	1	1	1	1	1	1	1	1	1	1	1	1	1	1	1	1	1	1	1	1	1	1	1	1	1	1	1	1	1	1	1	1	1	1	1
Pfam PF01250 Ribosomal protein S6	1	1	1	1	1	1	1	1	1	1	1	1	1	1	1	1	1	1	1	1	1	1	1	1	1	1	1	1	1	1	1	1	1	1	1	1	1	1	1	1	1	1	1	1	1	1	1	1	1
Pfam PF00177 Ribosomal protein S7p/S5e	1	1	1	1	1	1	1	1	1	1	1	1	1	1	1	1	1	1	1	1	1	1	1	1	1	1	1	1	1	1	1	1	1	1	1	1	1	1	1	1	1	1	1	1	1	1	1	1	1
Pfam PF00410 Ribosomal protein S8	1	1	1	1	1	1	1	1	1	1	1	1	1	1	1	1	1	1	1	1	1	1	1	1	1	1	1	1	1	1	1	1	1	1	1	1	1	1	1	1	1	1	1	1	1	1	1	1	1
Pfam PF00380 Ribosomal protein S9/S16	1	1	1	1	1	1	1	1	1	1	1	1	1	1	1	1	1	1	1	1	1	1	1	1	1	1	1	1	1	1	1	1	1	1	1	1	1	1	1	1	1	1	1	1	1	1	1	1	1
Pfam PF14693 Ribosomal protein TL5, C-terminal domain	1	1	0	0	0	1	0	1	1	1	1	1	0	1	1	1	0	1	0	0	1	1	1	0	1	1	1	1	1	1	1	1	0	1	1	1	1	1	1	1	1	1	0	0	1	0	1	0	1
Pfam PF02410 Ribosomal silencing factor during starvation	1	1	1	1	1	1	1	1	1	1	1	1	0	1	1	1	0	1	1	1	1	1	1	1	1	1	1	1	1	1	1	1	1	1	1	1	1	1	0	1	1	1	1	0	1	1	1	1	1
Pfam PF01765 Ribosome recycling factor	1	1	1	1	1	1	1	1	1	1	1	1	1	1	1	1	1	1	1	1	1	1	1	1	1	1	1	1	1	1	1	1	1	1	1	1	1	1	1	1	1	1	1	1	1	1	1	1	1
Pfam PF02033 Ribosome-binding factor A	1	1	1	1	1	1	1	1	1	1	1	1	1	1	1	1	1	1	1	1	1	1	1	1	1	1	1	1	1	1	0	1	1	1	1	1	1	1	1	1	1	1	1	1	1	1	1	1	1
Pfam PF00834 Ribulose-phosphate 3 epimerase family	1	1	1	1	1	1	1	1	1	1	1	0	1	1	1	1	1	1	1	1	1	1	1	1	1	1	1	1	1	1	1	1	1	1	1	1	1	1	1	1	1	1	1	1	1	1	1	1	1
Pfam PF01330 RuvA N terminal domain	1	1	1	1	1	1	0	1	1	1	1	1	0	1	1	1	0	1	1	1	1	1	1	1	1	1	1	1	1	1	1	1	1	1	1	1	1	1	1	1	1	1	1	1	1	1	1	1	1
Pfam PF10672 S-adenosylmethionine-dependent methyltransferase	1	1	0	0	1	0	1	0	1	0	1	0	0	0	1	1	1	1	1	1	0	0	0	1	1	0	0	0	1	0	1	1	1	1	0	0	1	1	1	1	0	0	1	0	1	1	0	1	1
Pfam PF07517 SecA DEAD-like domain	1	1	1	1	1	1	1	1	1	1	1	1	1	1	1	1	1	1	1	1	1	1	1	1	1	1	1	1	1	1	1	1	1	1	1	1	1	1	1	1	1	1	1	1	1	1	1	1	1
Pfam PF07516 SecA Wing and Scaffold domain	1	1	1	1	1	1	1	1	1	1	1	1	1	1	1	1	1	1	1	1	1	1	1	1	1	1	1	1	1	1	1	1	1	1	1	1	1	1	1	1	1	1	1	1	1	1	1	1	1
Pfam PF01043 SecA preprotein cross-linking domain	1	1	1	1	1	1	1	1	1	1	1	1	1	1	1	1	1	1	1	1	1	1	1	1	1	1	1	1	1	1	1	1	1	1	1	1	1	1	1	1	1	1	1	1	1	1	1	1	1
Pfam PF00584 SecE/Sec61-gamma subunits of protein translocation complex	1	1	1	1	1	1	1	1	1	1	1	1	1	1	1	1	1	1	1	1	1	1	1	1	1	1	1	1	1	1	1	1	1	1	1	1	1	1	1	1	1	1	1	1	1	1	1	1	1
Pfam PF00344 SecY translocase	1	1	1	1	1	1	1	1	1	1	1	1	1	1	1	1	1	1	1	1	1	1	1	1	1	1	1	1	1	1	1	1	1	1	1	1	1	1	1	1	1	1	1	1	1	1	1	1	1
Pfam PF02403 Seryl-tRNA synthetase N-terminal domain	1	1	1	1	1	1	1	1	1	1	1	1	1	1	1	1	1	1	1	1	1	1	1	1	1	1	1	1	1	1	1	1	1	1	1	1	1	1	1	1	1	1	1	1	1	1	1	1	1
Pfam PF01488 Shikimate / quinate 5-dehydrogenase	1	1	1	1	1	1	1	0	1	1	1	0	0	1	1	1	1	1	0	1	1	1	1	0	1	1	1	1	1	0	1	1	1	1	1	1	1	1	0	1	1	0	0	1	1	1	1	1	1
Pfam PF08501 Shikimate dehydrogenase substrate binding domain	1	1	1	1	1	1	1	0	1	1	1	0	0	1	1	1	1	1	1	1	1	1	1	1	1	1	1	1	1	1	1	1	1	1	1	1	1	1	1	1	1	0	1	1	1	1	1	1	1
Pfam PF01202 Shikimate kinase	1	1	1	1	1	1	1	0	1	1	1	0	0	1	1	1	1	1	1	1	1	1	1	1	1	1	1	1	1	1	1	1	1	1	1	1	1	1	1	1	1	0	1	1	1	1	1	1	1
Pfam PF03979 Sigma-70 factor, region 1.1	1	1	1	0	1	0	1	1	1	0	1	1	0	0	1	1	1	1	1	1	0	1	1	1	1	1	1	1	0	0	1	1	1	1	0	0	1	1	0	1	1	1	1	1	1	1	0	1	1
Pfam PF00140 Sigma-70 factor, region 1.2	1	1	1	1	1	1	1	1	1	1	1	1	0	1	1	1	1	1	1	1	1	1	1	1	1	1	1	1	0	1	1	1	1	1	1	1	1	1	1	1	1	1	1	1	1	1	1	1	1
Pfam PF01252 Signal peptidase (SPase) II	1	1	1	1	1	1	1	1	1	1	1	1	1	1	1	1	1	1	1	1	1	1	1	1	1	1	1	1	1	1	1	1	1	1	1	1	1	1	1	1	1	1	1	1	1	1	1	1	1
Pfam PF02978 Signal peptide binding domain	1	1	1	1	1	1	1	1	1	1	1	1	1	1	1	1	1	1	1	1	1	1	1	1	1	1	1	1	1	0	1	1	1	1	1	1	1	1	1	1	1	1	1	1	1	1	1	1	1
Pfam PF00436 Single-strand binding protein family	1	1	1	1	1	1	1	1	1	1	1	1	1	1	1	1	1	1	1	1	1	1	1	1	1	1	1	1	1	1	1	1	1	1	1	1	1	1	1	1	1	1	1	1	1	1	1	1	1
Pfam PF01668 SmpB protein	1	1	1	1	1	1	1	1	1	1	1	1	1	1	1	1	1	1	1	1	1	1	1	1	1	1	1	1	1	1	1	1	1	1	1	1	1	1	1	1	1	1	1	1	1	1	1	1	1
Pfam PF08323 Starch synthase catalytic domain	1	1	1	1	1	0	1	0	1	0	1	0	0	0	0	1	0	1	1	1	1	1	0	0	0	1	1	0	1	0	1	1	0	0	1	0	0	1	1	1	0	0	1	1	1	1	0	1	0
Pfam PF01103 Surface antigen	1	1	1	1	1	1	1	1	1	0	0	1	0	1	1	1	1	1	0	1	0	1	1	0	0	1	1	1	1	0	1	1	1	1	0	0	1	1	1	1	1	1	0	0	1	1	0	1	0
Pfam PF01975 Survival protein SurE	1	1	1	1	1	1	1	1	1	0	0	0	0	1	1	1	0	1	0	1	0	1	1	0	0	1	1	1	1	1	1	1	1	1	0	0	1	1	1	0	1	1	0	0	1	1	0	1	0
Pfam PF03461 TRCF domain	1	1	1	1	1	1	0	1	1	1	1	1	0	1	1	1	1	1	1	1	1	1	1	1	1	1	1	1	1	1	1	1	1	1	1	1	1	1	1	1	1	0	1	1	1	1	1	1	1
Pfam PF01026 TatD related DNase	1	1	1	1	1	1	1	1	1	1	1	1	1	1	1	1	1	1	1	1	1	1	1	1	1	1	1	1	1	1	1	1	1	1	1	1	1	1	1	1	1	1	1	1	1	1	1	1	1
Pfam PF01300 Telomere recombination	1	1	1	1	1	1	1	1	1	1	1	1	1	1	1	1	1	1	1	1	1	1	1	1	1	1	1	1	1	1	1	1	1	1	1	1	1	1	1	1	1	1	1	1	1	1	1	1	1
Pfam PF02882 Tetrahydrofolate dehydrogenase/cyclohydrolase, NAD(P)-binding domain	1	1	1	1	1	1	1	1	1	1	1	1	1	1	1	1	1	1	1	1	1	1	1	1	1	1	1	1	1	1	1	1	1	1	1	1	1	1	1	1	1	1	1	1	1	1	1	1	1
Pfam PF00763 Tetrahydrofolate dehydrogenase/cyclohydrolase, catalytic domain	1	1	1	1	1	1	1	1	1	1	1	1	0	1	1	1	1	1	1	1	1	1	1	1	1	1	1	1	1	1	1	1	1	1	1	1	1	1	1	1	1	1	1	1	1	1	1	1	1
Pfam PF02367 Threonylcarbamoyl adenosine biosynthesis protein TsaE	1	1	1	1	1	1	1	1	1	1	1	1	0	1	1	1	0	1	1	1	1	1	1	1	1	1	1	1	1	1	1	1	1	1	1	1	1	1	1	1	1	0	1	1	1	1	1	1	1
Pfam PF02223 Thymidylate kinase	1	1	1	1	1	1	1	1	1	1	1	1	1	1	1	1	1	1	1	1	1	1	1	1	1	1	1	1	1	1	1	1	1	1	1	1	1	1	0	1	1	1	1	0	1	1	1	1	1
Pfam PF13662 Toprim domain	1	1	1	1	1	1	1	1	1	1	1	0	1	1	1	1	0	1	1	1	1	1	1	1	1	1	1	1	1	1	1	1	1	1	1	1	1	1	1	1	1	1	1	1	1	1	1	1	1
Pfam PF00923 Transaldolase	1	1	1	1	1	1	1	0	1	1	1	0	0	1	0	1	1	1	0	1	1	1	1	1	1	1	1	1	1	1	1	1	1	0	1	1	1	1	1	0	1	1	1	1	1	1	1	1	1
Pfam PF01272 Transcription elongation factor, GreA/GreB, C-term	1	1	1	0	1	1	0	1	1	1	1	1	1	1	1	1	1	1	1	1	1	1	1	1	1	1	1	1	1	1	1	1	1	1	1	1	1	1	1	1	1	1	1	1	1	1	1	1	1
Pfam PF03449 Transcription elongation factor, N-terminal	1	1	1	0	1	1	0	1	1	1	1	1	1	1	1	1	1	1	1	1	1	1	1	1	1	1	1	1	1	1	1	1	1	1	1	1	1	1	1	1	1	1	1	1	1	1	1	1	1
Pfam PF02357 Transcription termination factor nusG	1	1	1	1	1	1	1	1	1	1	1	1	1	1	1	1	1	1	1	1	1	1	1	1	1	1	1	1	1	1	1	1	1	1	1	1	1	1	1	1	1	1	1	1	1	1	1	1	1
Pfam PF01709 Transcriptional regulator	1	1	1	1	1	1	1	1	1	1	1	1	1	1	1	1	0	1	1	1	1	1	1	1	1	1	1	1	1	1	1	1	1	1	1	1	1	1	1	1	1	1	1	1	1	1	1	1	1
Pfam PF01176 Translation initiation factor 1A / IF-1	1	1	1	1	1	1	1	1	1	1	1	1	1	1	1	1	1	1	1	1	1	1	1	1	1	1	1	1	1	1	1	1	1	1	1	1	1	1	1	1	1	1	1	1	1	1	1	1	1
Pfam PF04760 Translation initiation factor IF-2, N-terminal region	1	1	1	1	1	1	1	1	1	1	1	1	1	1	1	1	1	1	1	1	1	1	1	1	1	1	1	1	1	1	1	1	1	1	1	1	1	1	1	1	1	1	1	1	1	1	1	1	1
Pfam PF00707 Translation initiation factor IF-3, C-terminal domain	1	1	1	1	1	1	1	1	1	1	1	1	1	1	1	1	1	1	1	1	1	1	1	1	1	1	1	1	1	1	1	1	1	1	1	1	1	1	1	1	1	1	1	1	1	1	1	1	1
Pfam PF05198 Translation initiation factor IF-3, N-terminal domain	1	1	1	1	1	1	1	1	1	1	1	1	1	1	1	1	1	1	1	1	1	1	1	1	1	1	1	1	1	1	1	1	1	1	1	1	1	1	1	1	1	1	1	1	1	1	1	1	1
Pfam PF11987 Translation-initiation factor 2	1	1	1	1	1	1	1	1	1	1	1	1	1	1	1	1	1	1	1	1	1	1	1	1	1	1	1	1	1	1	1	1	1	1	1	1	1	1	1	1	1	1	1	1	1	1	1	1	1
Pfam PF00121 Triosephosphate isomerase	1	1	1	1	1	1	1	1	1	1	1	1	1	1	1	1	1	1	1	1	1	1	1	1	1	1	1	1	1	1	1	1	1	1	1	1	1	1	1	1	1	1	1	1	1	1	1	1	1
Pfam PF01509 TruB family pseudouridylate synthase (N terminal domain)	1	1	1	1	1	0	1	1	1	1	1	1	1	1	1	1	1	1	1	1	1	1	1	1	1	1	1	1	1	1	1	1	1	1	1	1	1	1	1	1	1	0	1	1	1	1	1	1	1
Pfam PF13365 Trypsin-like peptidase domain	1	1	1	1	1	0	1	1	1	1	1	1	0	1	1	1	1	1	1	1	1	1	1	1	1	1	1	1	1	1	1	1	1	1	1	1	1	1	1	1	1	1	1	1	1	1	1	1	1
Pfam PF00290 Tryptophan synthase alpha chain	1	1	1	1	1	1	1	0	0	1	1	0	0	1	1	1	1	0	1	1	1	1	1	0	1	1	1	1	1	1	1	1	0	1	1	1	1	1	0	0	1	0	1	1	1	1	1	1	1
Pfam PF02873 UDP-N-acetylenolpyruvoylglucosamine reductase, C-terminal domain	1	1	1	1	1	1	1	1	1	1	1	1	0	1	1	1	1	1	1	1	1	1	1	1	1	1	1	1	1	0	1	1	1	1	1	1	1	1	1	1	1	1	1	1	1	1	1	1	1
Pfam PF01040 UbiA prenyltransferase family	1	1	1	1	1	1	1	0	1	1	1	0	0	1	1	1	1	1	1	1	1	1	1	0	1	1	1	1	1	1	1	1	1	1	1	1	1	1	1	0	1	1	0	1	1	1	1	1	1
Pfam PF02588 Uncharacterised 5xTM membrane BCR, YitT family COG1284	1	1	0	0	0	0	0	0	1	0	1	1	1	0	0	0	0	1	1	0	0	0	0	1	1	0	0	0	0	0	1	0	0	0	0	0	0	1	1	1	0	0	1	1	1	0	0	0	1
Pfam PF10035 Uncharacterized protein conserved in bacteria (DUF2179)	1	1	0	0	0	0	0	0	1	0	1	1	0	0	0	0	0	1	1	0	0	0	0	1	1	0	0	0	0	0	1	0	0	0	0	0	0	0	1	1	0	0	1	1	0	0	0	0	1
Pfam PF02130 Uncharacterized protein family UPF0054	1	1	1	1	1	1	1	1	1	1	1	1	1	1	1	1	1	1	1	1	1	1	1	1	1	1	1	1	1	1	1	1	1	1	1	1	1	1	1	1	1	1	1	1	1	1	1	1	1
Pfam PF03167 Uracil DNA glycosylase superfamily	1	1	1	1	1	1	1	1	1	1	1	1	1	1	1	1	1	1	1	1	1	1	1	1	1	1	1	1	1	0	1	1	1	1	1	1	1	1	1	1	1	1	1	1	1	1	1	1	1
Pfam PF08459 UvrC Helix-hairpin-helix N-terminal	1	1	1	1	1	1	1	1	1	1	1	1	1	1	1	1	0	1	1	1	1	1	1	1	1	1	1	1	1	1	1	1	1	1	1	1	1	1	1	1	1	1	1	1	1	1	1	1	1
Pfam PF01988 VIT family	1	1	0	0	0	0	0	0	1	0	0	0	0	0	0	1	0	1	1	0	0	1	1	0	0	1	1	1	1	0	0	0	0	1	1	0	0	0	0	0	0	0	1	0	0	0	1	0	0
Pfam PF10458 Valyl tRNA synthetase tRNA binding arm	1	1	1	1	1	1	1	1	0	1	1	1	1	1	1	1	1	1	1	1	1	1	1	1	1	1	1	1	1	1	1	1	1	1	1	1	1	1	1	1	1	0	1	1	1	1	1	1	1
Pfam PF02325 YGGT family	1	1	1	1	1	1	0	1	1	1	1	1	0	1	0	1	0	1	1	1	1	1	1	1	1	1	1	1	0	0	1	1	1	1	1	1	0	1	0	1	1	0	1	1	1	1	1	1	1
Pfam PF02575 YbaB/EbfC DNA-binding family	1	1	1	1	1	1	0	0	1	1	1	1	1	1	1	1	1	1	1	1	1	1	1	1	1	1	1	1	1	1	1	1	1	1	1	1	1	1	0	1	1	1	1	1	1	1	1	1	1
Pfam PF02542 YgbB family	1	1	1	1	1	1	1	1	1	1	1	0	0	1	1	1	1	1	0	1	1	1	1	0	0	1	1	1	1	1	1	1	1	0	1	1	1	1	1	1	0	1	0	1	1	1	1	1	1
Pfam PF00702 haloacid dehalogenase-like hydrolase	1	1	1	1	1	1	1	1	1	1	1	1	1	1	0	1	0	1	1	1	1	1	1	1	1	1	1	1	1	1	1	1	0	1	1	1	1	1	1	1	1	0	1	1	1	1	1	1	1
Pfam PF08282 haloacid dehalogenase-like hydrolase	1	1	1	1	1	1	1	1	1	1	1	1	1	1	1	1	1	1	1	1	1	1	0	1	1	1	1	1	0	1	1	1	1	1	1	1	1	1	1	0	1	0	1	1	1	1	1	1	1
Pfam PF00056 lactate/malate dehydrogenase, NAD binding domain	1	1	1	1	1	0	1	0	1	1	1	1	0	1	1	0	0	1	1	1	1	1	1	1	1	1	1	1	1	1	1	1	1	1	1	1	0	1	1	1	1	1	1	1	1	1	1	1	1
Pfam PF02866 lactate/malate dehydrogenase, alpha/beta C-terminal domain	1	1	1	1	1	0	1	0	1	1	1	1	0	1	1	0	0	1	1	1	1	1	1	1	1	1	1	1	1	1	1	1	1	1	1	1	0	1	1	1	1	1	1	1	1	1	1	1	1
Pfam PF00154 recA bacterial DNA recombination protein	1	1	1	1	1	1	1	1	1	1	1	1	1	1	1	1	0	1	1	1	1	1	1	1	1	1	1	1	1	1	1	1	1	1	1	1	1	1	1	1	1	1	1	1	1	1	1	1	1
Pfam PF00673 ribosomal L5P family C-terminus	1	1	1	1	1	1	1	1	1	1	1	1	1	1	1	1	1	1	1	1	1	1	1	1	1	1	1	1	1	1	1	1	1	1	1	1	1	1	1	1	1	1	1	1	1	1	1	1	1
Pfam PF01746 tRNA (Guanine-1)-methyltransferase	1	1	1	1	1	1	1	1	1	1	1	1	1	1	1	1	1	1	1	1	1	1	1	1	1	1	1	1	1	1	1	1	1	1	1	1	1	1	1	1	1	1	1	1	1	1	1	1	1
Pfam PF05958 tRNA (Uracil-5-)-methyltransferase	1	1	1	1	1	0	1	0	1	1	1	0	0	1	1	1	0	0	1	1	0	1	1	1	1	1	1	1	1	1	1	1	1	1	0	1	1	1	1	1	0	0	1	1	1	1	0	1	1
Pfam PF03054 tRNA methyl transferase	1	1	1	1	1	1	1	0	1	1	1	1	1	1	1	1	1	1	1	1	1	1	1	1	1	1	1	1	1	1	1	1	1	1	1	1	1	1	1	1	1	1	1	1	1	1	1	1	1
Pfam PF16198 tRNA pseudouridylate synthase B C-terminal domain	1	1	1	0	1	0	1	1	1	1	1	0	0	0	1	1	1	1	1	1	1	1	1	1	1	1	1	1	1	1	1	1	1	1	1	1	1	1	1	0	1	0	1	1	1	1	1	1	1
Pfam PF03484 tRNA synthetase B5 domain	1	1	1	1	1	1	1	1	1	1	1	1	1	1	1	1	1	1	1	1	1	1	1	1	1	1	1	1	1	1	1	1	1	1	1	1	1	1	1	1	1	1	1	1	1	1	1	1	1
Pfam PF01406 tRNA synthetases class I (C) catalytic domain	1	1	1	1	1	1	1	1	1	1	1	1	1	1	1	1	1	1	1	1	1	1	1	1	1	1	1	1	1	1	1	1	1	1	1	1	1	1	1	1	1	1	1	1	1	1	1	1	1
Pfam PF00750 tRNA synthetases class I (R)	1	1	1	1	1	1	1	1	1	1	1	1	1	1	1	1	1	1	1	1	1	1	1	1	1	1	1	1	1	1	1	1	1	1	1	1	1	1	1	1	1	1	1	1	1	1	1	1	1
Pfam PF01411 tRNA synthetases class II (A)	1	1	1	1	1	1	1	1	1	1	1	1	1	1	1	1	1	1	1	1	1	1	1	1	1	1	1	1	1	1	1	1	1	1	1	1	1	1	1	1	1	1	1	1	1	1	1	1	1
Pfam PF01409 tRNA synthetases class II core domain (F)	1	1	1	1	1	1	1	1	1	1	1	1	1	1	1	1	1	1	1	1	1	1	1	1	1	1	1	1	1	1	1	1	1	1	1	1	1	1	1	1	1	1	1	1	1	1	1	1	1
Pfam PF01209 ubiE/COQ5 methyltransferase family	1	1	0	1	1	1	0	0	1	1	1	0	0	1	1	1	0	1	0	1	1	1	1	0	1	1	1	1	1	1	1	1	1	1	1	1	1	1	1	0	1	1	0	0	1	1	1	1	1
Pfam PF16870 2-oxoglutarate dehydrogenase C-terminal	1	0	1	0	1	0	0	0	1	1	1	0	0	0	1	1	1	1	0	1	1	1	1	0	1	1	1	1	0	0	0	1	1	1	1	1	1	1	0	0	1	1	0	0	1	1	1	1	0
Pfam PF13085 2Fe-2S iron-sulfur cluster binding domain	1	0	1	1	1	1	1	0	1	1	1	0	0	1	1	1	0	1	0	1	1	1	1	0	1	1	1	1	1	0	1	1	1	1	1	1	1	1	1	0	1	1	0	0	1	1	1	1	0
Pfam PF04413 3-Deoxy-D-manno-octulosonic-acid transferase (kdotransferase)	1	0	1	0	1	1	1	0	1	0	0	0	0	1	1	1	0	1	0	1	0	1	1	0	0	1	1	1	1	0	1	1	1	1	0	0	1	1	1	0	1	0	0	0	1	1	0	1	0
Pfam PF08545 3-Oxoacyl-[acyl-carrier-protein (ACP)] synthase III	1	0	1	1	1	1	1	0	1	1	1	0	0	1	1	1	0	1	1	1	0	1	1	1	1	1	1	1	1	0	1	1	1	1	1	1	1	1	1	1	1	1	1	1	1	1	1	1	1
Pfam PF08541 3-Oxoacyl-[acyl-carrier-protein (ACP)] synthase III C terminal	1	0	1	1	1	1	1	0	1	1	1	0	0	1	1	1	0	1	1	1	0	1	1	1	1	1	1	1	1	0	1	1	1	1	1	1	1	1	1	1	1	1	1	1	1	1	1	1	1
Pfam PF01977 3-octaprenyl-4-hydroxybenzoate carboxy-lyase	1	0	0	1	1	1	1	0	1	0	1	0	0	1	0	1	0	1	0	1	0	0	1	0	0	1	1	1	0	0	1	1	1	1	1	0	1	1	0	0	0	1	0	0	0	1	1	1	0
Pfam PF02446 4-alpha-glucanotransferase	1	0	1	1	1	0	1	0	1	1	0	1	0	0	0	1	0	1	0	1	0	0	0	1	0	1	1	0	0	0	1	1	0	0	1	1	0	1	1	1	0	0	1	0	0	1	1	1	0
Pfam PF13183 4Fe-4S dicluster domain	1	0	1	1	1	1	1	0	1	1	1	0	0	1	0	1	0	1	1	1	1	0	0	0	1	1	1	1	1	0	1	1	1	1	1	1	1	1	1	0	0	0	0	0	0	1	1	1	0
Pfam PF13491 4TM region of DNA translocase FtsK/SpoIIIE	1	0	0	0	1	0	0	0	1	1	0	0	0	0	1	1	0	1	0	1	1	1	1	0	0	1	1	1	1	0	1	1	1	1	1	1	1	1	1	0	1	1	0	0	1	1	0	1	0
Pfam PF01812 5-formyltetrahydrofolate cyclo-ligase family	1	0	1	1	1	1	1	1	1	1	1	0	0	1	1	1	0	1	1	1	1	1	1	0	1	1	1	1	1	0	1	1	0	1	1	1	1	1	1	1	1	1	1	1	1	1	1	1	1
Pfam PF12848 ABC transporter	1	0	1	1	1	1	0	1	1	1	1	1	0	1	1	1	1	1	1	1	1	1	1	1	1	1	1	1	1	1	1	1	1	1	1	1	1	1	1	1	1	0	1	1	1	1	1	1	1
Pfam PF04392 ABC transporter substrate binding protein	1	0	0	0	0	0	1	0	1	0	0	0	0	0	0	1	0	1	0	0	0	1	0	1	0	1	1	1	0	0	0	1	0	0	0	0	0	0	0	0	0	0	1	0	1	0	0	0	0
Pfam PF00501 AMP-binding enzyme	1	0	1	1	1	1	1	1	1	1	1	1	0	1	1	1	0	1	1	1	1	1	1	1	1	1	1	1	1	1	1	1	1	1	1	1	1	1	1	1	1	0	1	0	1	1	1	1	1
Pfam PF01813 ATP synthase subunit D	1	0	0	0	0	0	0	1	1	0	0	1	0	0	0	0	0	1	0	0	0	0	0	1	0	0	0	0	0	0	0	0	0	0	0	0	0	0	1	1	0	0	1	0	0	0	0	0	0
Pfam PF08442 ATP-grasp domain	1	0	1	1	1	0	1	0	1	1	1	0	0	1	1	1	0	1	0	1	1	1	1	0	1	1	1	1	1	0	1	1	0	1	1	1	1	1	0	0	1	1	0	0	1	1	1	1	0
Pfam PF00217 ATP:guanido phosphotransferase, C-terminal catalytic domain	1	0	0	0	0	0	0	0	1	0	1	0	0	0	0	0	0	1	0	0	0	0	0	0	1	0	0	0	0	0	0	0	0	0	0	0	0	0	0	1	0	0	0	1	0	0	0	0	1
Pfam PF16886 ATPsynthase alpha/beta subunit N-term extension	1	0	0	0	0	0	0	1	1	0	0	1	0	0	0	0	0	1	0	0	0	0	0	1	0	0	0	0	0	0	0	0	0	0	0	0	0	0	1	1	0	0	1	0	0	0	0	0	0
Pfam PF03255 Acetyl co-enzyme A carboxylase carboxyltransferase alpha subunit	1	0	1	1	1	1	1	0	1	0	1	0	0	1	1	1	0	1	1	1	0	1	1	1	1	1	1	1	1	0	1	1	1	1	0	0	1	1	0	1	1	0	1	1	1	1	1	1	1
Pfam PF02806 Alpha amylase, C-terminal all-beta domain	1	0	1	1	1	0	1	0	1	1	1	0	0	0	0	1	0	1	0	1	0	1	0	1	0	1	1	1	0	0	1	0	0	0	1	1	0	1	1	0	0	0	1	0	1	1	1	1	0
Pfam PF04972 BON domain	1	0	1	0	1	0	0	0	1	1	0	0	0	0	0	1	0	1	0	1	0	1	1	0	0	1	1	1	0	0	1	1	1	1	0	1	1	1	0	0	1	1	0	1	1	1	0	1	0
Pfam PF08455 Bacterial SNF2 helicase associated	1	0	0	0	0	0	0	0	1	0	0	0	0	0	0	0	0	1	1	0	0	0	0	1	0	0	0	0	0	0	1	0	0	0	0	0	0	0	0	0	0	0	1	1	0	0	0	0	1
Pfam PF03279 Bacterial lipid A biosynthesis acyltransferase	1	0	1	0	1	1	0	0	1	1	0	0	0	1	1	1	0	1	0	1	1	1	1	0	0	1	1	1	1	0	1	1	1	1	1	1	1	1	1	0	0	0	0	0	1	1	1	1	0
Pfam PF09613 Bacterial type III secretion protein (HrpB1_HrpK)	1	0	0	0	0	0	0	0	0	0	0	0	0	0	0	0	0	0	0	0	0	0	0	0	0	0	0	0	0	0	0	0	0	0	0	0	0	0	0	0	0	0	0	0	0	0	0	0	0
Pfam PF02472 Biopolymer transport protein ExbD/TolR	1	0	1	1	1	1	1	0	1	0	0	0	0	1	1	1	0	1	0	1	0	1	1	0	0	1	1	1	1	0	1	1	1	1	0	0	1	1	1	0	1	0	0	0	1	1	0	1	0
Pfam PF02785 Biotin carboxylase C-terminal domain	1	0	1	1	1	1	1	0	1	1	1	0	0	1	1	1	0	1	1	1	1	1	1	1	1	1	1	1	1	1	1	1	1	1	1	1	1	1	0	1	1	1	1	1	1	1	1	1	1
Pfam PF09825 Biotin-protein ligase, N terminal	1	0	0	0	0	0	0	0	1	0	0	0	0	0	0	0	0	1	0	0	0	0	0	0	0	0	0	0	0	0	1	0	0	0	0	0	0	0	0	0	0	0	0	0	0	0	0	0	0
Pfam PF05525 Branched-chain amino acid transport protein	1	0	1	0	1	0	0	1	1	0	1	0	0	0	0	1	0	1	0	1	0	0	0	1	1	0	0	0	0	0	0	0	1	0	0	0	0	1	0	1	0	0	1	1	0	1	0	1	0
Pfam PF02591 C4-type zinc ribbon domain	1	0	0	0	0	1	1	1	1	1	0	1	0	1	0	0	0	1	0	0	0	0	0	0	0	0	0	0	0	1	1	0	0	0	1	1	0	0	1	1	0	0	0	1	0	0	1	0	0
Pfam PF00289 Carbamoyl-phosphate synthase L chain, N-terminal domain	1	0	1	1	1	1	1	0	1	1	1	0	0	1	1	1	0	1	1	1	1	1	1	1	1	1	1	1	1	1	1	1	1	1	1	1	1	1	0	1	1	1	1	1	1	1	1	1	1
Pfam PF00343 Carbohydrate phosphorylase	1	0	1	1	1	0	1	0	1	1	1	0	0	0	0	1	0	1	1	1	0	1	0	1	0	0	0	0	1	0	1	1	0	0	1	1	0	1	1	1	0	0	1	1	1	1	1	1	0
Pfam PF04966 Carbohydrate-selective porin, OprB family	1	0	0	1	0	0	0	0	1	0	0	0	0	0	0	1	0	1	0	0	0	0	1	0	0	0	0	0	0	0	0	1	0	0	0	0	0	1	0	0	0	0	0	0	0	0	0	0	0
Pfam PF05745 Chlamydia 15 kDa cysteine-rich outer membrane protein (CRPA)	1	0	0	0	0	0	0	0	1	0	0	0	0	0	0	0	0	1	0	0	0	0	0	0	0	0	0	0	0	0	0	0	0	0	0	0	0	0	0	0	0	0	0	0	0	0	0	0	0
Pfam PF03503 Chlamydia cysteine-rich outer membrane protein 3	1	0	0	0	0	0	0	0	1	0	0	0	0	0	0	0	0	1	0	0	0	0	0	0	0	0	0	0	0	0	0	0	0	0	0	0	0	0	0	0	0	0	0	0	0	0	0	0	0
Pfam PF03504 Chlamydia cysteine-rich outer membrane protein 6	1	0	0	0	0	0	0	0	1	0	0	0	0	0	0	0	0	1	0	0	0	0	0	0	0	0	0	0	0	0	0	0	0	0	0	0	0	0	0	0	0	0	0	0	0	0	0	0	0
Pfam PF02348 Cytidylyltransferase	1	0	1	1	1	1	1	0	1	0	1	0	0	1	1	1	0	1	0	1	0	1	1	0	0	1	1	1	1	0	1	1	1	1	0	0	1	1	1	1	1	0	0	1	1	1	1	1	0
Pfam PF01654 Cytochrome bd terminal oxidase subunit I	1	0	1	1	1	0	1	0	1	1	1	0	0	1	0	1	0	1	1	1	0	1	1	0	1	1	1	1	1	0	1	1	1	1	1	1	0	1	1	0	1	1	0	0	1	1	1	1	1
Pfam PF02322 Cytochrome bd terminal oxidase subunit II	1	0	1	1	1	0	1	0	1	1	1	0	0	1	0	1	0	1	1	1	0	1	1	0	1	1	1	1	1	0	1	1	1	1	1	1	0	1	1	0	1	1	0	0	1	1	1	1	1
Pfam PF02789 Cytosol aminopeptidase family, N-terminal domain	1	0	1	1	1	1	1	0	1	1	1	0	0	0	1	1	1	1	0	1	1	1	1	0	1	1	1	1	1	1	1	1	1	1	1	1	1	1	0	1	0	1	0	0	1	1	1	1	0
Pfam PF00883 Cytosol aminopeptidase family, catalytic domain	1	0	1	1	1	1	1	0	1	1	1	0	1	1	1	1	1	1	0	1	1	1	1	0	1	1	1	1	1	1	1	1	1	1	1	1	1	1	0	1	1	1	0	0	1	1	1	1	0
Pfam PF00768 D-alanyl-D-alanine carboxypeptidase	1	0	1	0	1	0	0	1	1	1	1	1	0	0	1	1	0	1	1	1	1	1	1	1	1	1	1	1	1	0	1	0	1	1	1	1	1	1	0	1	1	1	1	1	1	1	1	1	1
Pfam PF12169 DNA polymerase III subunits gamma and tau domain III	1	0	1	1	1	0	0	1	1	1	1	0	0	0	1	1	1	1	0	1	1	1	1	1	0	1	1	1	1	1	1	1	1	1	1	1	1	1	1	1	1	1	1	1	1	1	0	1	1
Pfam PF00490 Delta-aminolevulinic acid dehydratase	1	0	0	1	1	1	1	0	1	1	1	0	0	1	1	1	0	1	0	1	1	1	1	0	1	1	1	1	1	0	1	1	0	1	1	1	1	1	0	0	1	1	0	1	1	1	1	1	1
Pfam PF02152 Dihydroneopterin aldolase	1	0	1	1	1	1	0	0	1	1	1	0	0	1	1	1	0	1	1	1	1	1	1	1	1	1	1	1	1	0	0	0	1	1	1	1	1	1	1	0	1	0	1	1	1	1	1	1	1
Pfam PF02600 Disulfide bond formation protein DsbB	1	0	1	0	1	1	0	0	1	0	1	0	0	1	1	1	0	1	0	1	0	1	1	0	0	1	1	1	0	0	0	0	1	1	0	0	1	1	0	0	1	1	0	0	1	1	0	1	0
Pfam PF11412 Disulphide bond corrector protein DsbC	1	0	1	0	1	0	0	0	1	0	0	0	0	1	1	1	0	1	0	1	0	1	1	0	0	1	1	1	1	0	0	0	1	1	0	0	1	1	1	0	1	0	0	0	1	1	0	1	0
Pfam PF01346 Domain amino terminal to FKBP-type peptidyl-prolyl isomerase	1	0	1	0	1	0	0	1	1	0	0	0	0	0	1	1	1	1	0	1	0	0	1	0	0	0	0	0	0	0	0	0	1	1	0	0	1	1	1	1	1	0	0	0	0	1	0	1	0
Pfam PF11858 Domain of unknown function (DUF3378)	1	0	0	0	0	0	0	0	1	0	1	0	0	0	0	0	0	1	1	0	0	0	0	1	1	0	0	0	0	0	0	0	0	0	0	0	0	0	0	0	0	0	1	0	0	0	0	0	1
Pfam PF04070 Domain of unknown function (DUF378)	1	0	0	0	0	0	0	0	1	0	1	0	0	0	0	0	0	1	0	0	0	1	0	0	0	0	0	0	0	0	0	0	0	0	0	0	0	0	0	0	1	0	0	1	0	0	0	0	0
Pfam PF16802 Domain of unknown function (DUF5070)	1	0	0	0	0	0	0	0	1	0	0	0	0	0	0	0	0	1	0	0	0	0	0	0	0	0	0	0	0	0	0	0	0	0	0	0	0	0	0	0	0	0	0	0	0	0	0	0	0
Pfam PF13561 Enoyl-(Acyl carrier protein) reductase	1	0	1	1	1	1	1	0	1	1	1	0	0	1	1	1	1	1	1	1	1	1	1	0	1	1	1	1	1	1	1	1	1	1	1	1	1	0	0	0	1	1	0	0	1	1	1	1	1
Pfam PF04257 Exodeoxyribonuclease V, gamma subunit	1	0	1	0	1	0	0	0	1	1	0	0	0	0	1	1	1	1	0	1	0	0	0	0	0	0	0	0	1	0	0	1	1	0	1	1	1	1	0	0	0	0	1	1	0	1	0	1	0
Pfam PF01996 F420-0:Gamma-glutamyl ligase	1	0	0	0	0	0	0	0	1	1	0	0	0	0	0	0	0	1	0	0	1	0	0	1	0	0	0	0	0	0	0	0	0	0	1	1	0	0	0	1	0	1	0	0	0	0	1	0	0
Pfam PF00667 FAD binding domain	1	0	0	0	1	0	0	0	1	0	1	0	0	0	1	0	1	1	0	0	0	0	0	0	1	0	0	0	0	0	0	0	0	0	1	0	0	1	0	0	0	0	0	0	0	1	1	1	0
Pfam PF00498 FHA domain	1	0	0	1	0	0	0	0	1	1	0	0	0	0	1	1	0	1	0	0	1	1	0	0	0	1	1	0	0	0	0	0	0	0	1	1	0	1	1	0	0	0	0	1	0	0	1	0	0
Pfam PF00254 FKBP-type peptidyl-prolyl cis-trans isomerase	1	0	1	1	1	1	0	1	1	0	1	0	1	1	1	1	1	1	1	1	1	1	1	1	1	1	1	1	1	0	1	1	1	1	1	0	1	1	1	1	1	1	1	1	1	1	1	1	1
Pfam PF02657 Fe-S metabolism associated domain	1	0	1	1	1	0	0	0	1	1	0	0	0	0	1	1	0	1	0	1	0	1	1	0	0	0	0	0	0	0	0	0	1	0	1	1	0	1	1	0	0	0	0	0	1	1	0	1	0
Pfam PF00762 Ferrochelatase	1	0	1	1	1	1	1	0	1	1	1	0	0	1	1	1	0	1	1	1	1	1	1	0	1	1	1	1	1	0	0	1	0	1	1	1	1	1	1	0	1	1	1	0	1	1	1	1	1
Pfam PF01593 Flavin containing amine oxidoreductase	1	0	0	1	0	0	1	0	1	1	1	0	0	0	0	1	0	1	0	0	1	1	1	0	1	1	1	1	1	1	1	1	0	1	1	1	1	1	1	0	1	0	0	0	0	0	1	0	1
Pfam PF01580 FtsK/SpoIIIE family	1	0	0	0	1	1	0	1	1	1	1	1	1	1	1	1	0	1	1	1	1	1	1	1	1	1	1	1	1	1	1	1	1	1	1	1	1	1	1	1	1	1	1	1	1	1	1	1	1
Pfam PF09397 Ftsk gamma domain	1	0	0	0	1	1	0	1	1	1	1	1	0	1	1	1	0	1	1	1	1	1	1	1	1	1	1	1	1	1	1	1	1	1	1	1	1	1	1	1	1	1	1	1	1	1	1	1	1
Pfam PF10415 Fumarase C C-terminus	1	0	1	1	1	1	0	0	1	1	1	0	0	1	1	1	0	1	0	1	1	1	1	0	1	1	1	1	0	0	1	1	1	1	1	1	1	1	1	1	1	1	0	1	1	1	1	1	1
Pfam PF02910 Fumarate reductase flavoprotein C-term	1	0	1	1	1	1	1	0	1	1	1	0	0	1	1	1	0	1	0	1	1	1	1	0	1	1	1	1	1	0	1	1	1	1	1	1	1	1	1	0	1	1	0	1	1	1	1	1	1
Pfam PF05201 Glutamyl-tRNAGlu reductase, N-terminal domain	1	0	0	1	1	1	1	0	1	1	1	0	0	1	1	1	0	1	0	1	1	0	0	0	1	1	1	1	1	0	1	1	0	1	1	1	1	1	0	0	1	0	0	1	0	1	1	1	1
Pfam PF13646 HEAT repeats	1	0	0	1	1	0	0	1	1	0	1	1	0	0	0	1	0	1	0	0	0	1	0	0	1	0	0	0	0	1	1	1	0	0	1	0	0	1	0	1	0	0	0	1	0	1	1	0	1
Pfam PF01230 HIT domain	1	0	1	1	1	1	1	0	1	1	1	1	1	1	1	1	1	1	1	1	1	1	1	1	1	1	1	1	1	1	1	1	1	1	1	1	1	1	1	1	1	1	1	1	1	1	1	1	1
Pfam PF14490 Helix-hairpin-helix containing domain	1	0	0	0	0	0	0	0	1	0	1	0	0	0	0	0	0	1	1	0	0	0	0	1	1	0	0	0	1	0	1	0	0	0	0	0	0	0	0	0	0	0	1	1	0	0	1	0	1
Pfam PF06969 HemN C-terminal domain	1	0	1	1	1	1	1	1	0	0	1	0	0	1	1	1	1	1	1	1	0	1	1	1	1	1	1	1	0	1	1	1	1	1	0	0	1	1	1	1	1	0	1	1	1	1	0	1	1
Pfam PF07382 Histone H1-like nucleoprotein HC2	1	0	0	0	0	0	0	0	1	0	0	0	0	0	0	0	0	1	0	0	0	0	0	0	0	1	1	1	0	0	0	0	0	0	0	0	0	0	0	0	0	0	0	0	0	0	1	0	0
Pfam PF07432 Histone H1-like protein Hc1	1	0	0	0	0	0	0	0	1	0	0	0	0	0	0	0	0	1	0	0	0	0	0	0	0	0	0	0	0	0	0	0	0	0	0	0	0	0	0	0	0	0	0	0	0	0	0	0	0
Pfam PF06188 HrpE/YscL/FliH and V-type ATPase subunit E	1	0	0	0	0	0	0	0	1	0	0	0	0	0	0	0	0	1	0	0	0	0	0	0	0	0	0	0	0	0	0	0	0	0	0	0	0	0	0	0	0	0	0	0	0	1	0	0	0
Pfam PF07201 HrpJ-like domain	1	0	0	0	0	0	0	0	1	0	0	0	0	0	0	1	0	1	0	0	0	0	0	0	0	1	1	1	0	0	0	0	0	0	0	0	0	0	0	0	0	0	0	0	0	0	0	1	0
Pfam PF01027 Inhibitor of apoptosis-promoting Bax1	1	0	1	1	1	1	0	0	1	0	1	1	0	1	0	1	0	1	1	1	0	1	1	1	1	1	1	1	0	0	1	0	1	1	0	0	1	1	1	0	1	1	1	1	1	1	0	1	1
Pfam PF00719 Inorganic pyrophosphatase	1	0	1	1	1	1	1	0	1	1	0	0	1	1	1	1	1	1	0	1	1	1	1	0	0	1	1	1	1	1	0	0	1	1	1	1	1	1	0	0	1	1	0	0	1	1	1	1	1
Pfam PF02777 Iron/manganese superoxide dismutases, C-terminal domain	1	0	1	1	1	1	1	0	1	1	1	1	0	1	1	1	1	1	1	1	1	1	1	1	1	1	1	1	1	1	1	1	1	1	1	1	0	1	1	0	1	1	1	1	1	1	1	1	1
Pfam PF00081 Iron/manganese superoxide dismutases, alpha-hairpin domain	1	0	1	1	1	1	1	0	1	1	1	1	0	1	1	1	1	1	1	1	1	1	1	1	1	1	1	1	1	0	1	0	1	1	1	1	0	1	1	0	1	1	1	0	1	1	1	1	1
Pfam PF02684 Lipid-A-disaccharide synthetase	1	0	1	1	1	1	1	0	1	0	0	0	0	1	1	1	0	1	0	1	0	1	1	0	0	1	1	1	1	0	1	1	1	1	0	0	1	1	1	0	1	0	0	0	1	1	0	1	0
Pfam PF04390 Lipopolysaccharide-assembly	1	0	1	0	1	1	0	0	1	0	0	0	0	1	1	1	0	1	0	1	0	1	1	0	0	1	1	1	1	0	1	1	1	1	0	0	1	1	1	0	1	0	0	0	1	1	0	1	0
Pfam PF01823 MAC/Perforin domain	1	0	0	0	0	0	0	0	1	0	0	0	0	0	0	0	0	1	0	0	0	0	0	0	0	0	0	0	0	0	0	0	0	0	0	0	0	0	0	0	0	0	0	0	0	0	0	0	0
Pfam PF01244 Membrane dipeptidase (Peptidase family M19)	1	0	0	0	0	0	0	0	1	0	0	0	0	0	0	1	0	1	0	0	0	1	1	0	0	1	1	1	0	0	0	0	0	0	0	0	0	1	1	0	1	0	0	0	1	0	1	0	1
Pfam PF13489 Methyltransferase domain	1	0	0	1	1	0	1	0	1	1	0	0	0	1	1	1	0	0	0	1	0	1	1	0	0	1	1	1	1	1	1	1	1	1	1	1	1	1	1	1	1	0	0	0	1	1	1	1	0
Pfam PF16187 Middle or third domain of peptidase_M16	1	0	0	0	1	0	0	0	1	0	0	0	0	0	0	0	0	1	0	0	0	0	0	0	0	0	0	0	0	0	0	0	1	0	0	0	0	0	0	0	0	0	0	0	0	1	0	1	0
Pfam PF02578 Multi-copper polyphenol oxidoreductase laccase	1	0	1	1	1	0	1	0	1	1	1	1	0	1	1	1	0	1	0	1	1	1	1	0	1	1	1	1	1	0	1	1	1	1	1	1	1	1	0	0	1	0	0	1	1	1	1	1	0
Pfam PF01520 N-acetylmuramoyl-L-alanine amidase	1	0	1	1	1	1	1	1	1	1	1	1	0	1	1	1	1	1	0	1	1	1	1	0	1	1	1	1	1	0	1	1	1	1	1	1	1	1	1	1	1	0	0	1	1	1	1	1	1
Pfam PF16881 N-terminal domain of lipoyl synthase of Radical_SAM family	1	0	1	0	1	0	0	0	0	1	1	0	0	0	1	1	1	1	0	1	1	1	1	0	1	1	1	1	0	0	0	0	0	0	1	1	1	1	0	0	0	1	0	0	1	1	1	1	0
Pfam PF01784 NIF3 (NGG1p interacting factor 3)	1	0	1	0	1	1	0	1	1	1	1	1	1	1	0	1	1	1	1	1	1	0	0	1	1	1	1	1	0	0	1	1	1	1	1	1	1	1	1	1	0	0	1	1	0	1	1	1	1
Pfam PF11973 NQRA C-terminal domain	1	0	1	0	0	0	0	0	1	0	0	0	0	0	0	1	0	1	0	1	0	0	0	0	0	0	0	0	0	0	0	0	1	0	0	0	1	0	1	0	0	0	0	0	0	1	0	0	0
Pfam PF14815 NUDIX domain	1	0	1	0	1	0	0	0	1	0	1	0	0	0	1	1	1	1	1	1	0	1	1	1	1	1	1	1	0	0	0	0	1	1	0	0	1	1	1	0	1	0	1	0	1	1	0	1	1
Pfam PF05896 Na(+)-translocating NADH-quinone reductase subunit A (NQRA)	1	0	1	0	0	0	0	0	1	0	0	0	0	0	0	1	0	1	0	1	0	0	0	0	0	0	0	0	0	0	0	0	1	0	0	0	1	0	1	0	0	0	0	0	0	1	0	0	0
Pfam PF01106 NifU-like domain	1	0	1	1	1	1	1	0	1	0	1	0	0	1	1	1	1	1	0	1	0	1	1	0	1	0	0	0	1	1	1	1	1	0	0	0	0	1	1	1	0	1	0	0	1	1	0	1	1
Pfam PF00877 NlpC/P60 family	1	0	1	1	1	1	0	0	1	1	1	0	0	1	1	1	0	1	1	1	1	1	1	0	0	1	1	1	1	0	1	1	1	0	1	1	1	1	1	1	1	0	0	1	1	1	1	1	1
Pfam PF00334 Nucleoside diphosphate kinase	1	0	1	1	1	1	1	1	1	1	1	1	0	1	1	1	0	1	0	1	1	1	1	0	1	1	1	1	1	1	1	1	1	1	1	1	1	1	0	0	1	1	1	1	1	1	1	1	1
Pfam PF08439 Oligopeptidase F	1	0	0	0	0	1	0	0	1	0	1	1	1	1	0	0	0	1	1	0	0	1	1	1	1	0	0	0	0	0	0	1	0	0	0	0	0	0	0	1	0	0	1	0	1	0	0	0	1
Pfam PF13525 Outer membrane lipoprotein	1	0	1	0	1	1	1	1	0	0	0	0	0	1	1	1	1	1	0	1	0	1	1	0	0	1	1	1	1	0	1	1	1	1	0	0	1	1	1	1	1	1	0	0	1	1	0	1	0
Pfam PF00595 PDZ domain (Also known as DHR or GLGF)	1	0	1	1	1	0	1	0	0	0	1	0	0	0	1	1	1	1	0	1	0	0	1	0	0	1	1	1	1	0	1	0	1	0	0	0	0	1	1	0	1	0	0	0	0	1	1	1	0
Pfam PF05524 PEP-utilising enzyme, N-terminal	1	0	1	0	1	0	0	0	1	0	1	1	0	0	1	1	1	1	1	1	0	1	1	1	1	1	1	1	1	0	1	1	1	1	0	0	1	1	0	1	1	0	1	1	1	1	1	1	1
Pfam PF00381 PTS HPr component phosphorylation site	1	0	1	0	1	0	0	1	1	0	1	1	1	0	1	1	1	1	1	1	0	1	1	1	1	1	1	1	1	0	1	1	1	1	0	0	1	1	0	1	1	0	1	1	1	1	1	1	1
Pfam PF02195 ParB-like nuclease domain	1	0	0	0	1	1	1	1	1	1	1	1	0	1	1	1	0	1	1	0	1	1	1	1	1	1	1	1	1	1	1	1	0	1	1	1	1	1	1	1	1	1	1	1	1	0	1	1	1
Pfam PF08367 Peptidase M16C associated	1	0	0	0	0	0	0	1	1	0	0	1	0	0	0	0	0	1	0	0	0	0	0	0	0	0	0	0	0	0	1	0	0	0	0	0	0	0	0	1	0	0	0	1	0	0	0	0	0
Pfam PF01343 Peptidase family S49	1	0	1	1	1	1	1	1	1	1	1	0	0	1	1	1	1	1	0	1	1	1	1	0	0	0	0	0	1	0	1	1	1	1	1	1	1	1	1	1	1	1	0	0	1	1	0	1	1
Pfam PF01161 Phosphatidylethanolamine-binding protein	1	0	0	0	1	1	1	0	1	1	1	0	1	0	1	0	0	1	0	1	1	1	0	0	1	1	1	1	1	1	0	0	0	1	1	1	0	1	0	0	0	0	0	1	0	0	1	1	0
Pfam PF02666 Phosphatidylserine decarboxylase	1	0	1	0	1	1	0	0	1	1	1	0	0	1	1	1	0	1	0	1	1	1	0	0	0	1	1	1	1	0	1	1	1	1	1	1	1	1	1	0	1	1	0	1	1	1	1	1	0
Pfam PF00821 Phosphoenolpyruvate carboxykinase	1	0	0	0	0	0	0	1	1	1	0	0	0	0	0	0	0	1	0	0	1	0	0	0	0	1	1	0	1	0	0	1	0	0	1	1	0	0	0	0	0	0	0	0	0	0	1	0	0
Pfam PF02230 Phospholipase/Carboxylesterase	1	0	0	1	1	0	0	0	1	0	0	0	0	0	1	1	0	1	0	1	0	0	0	0	0	1	1	1	1	0	0	0	0	1	0	0	0	1	0	0	1	1	0	0	0	0	0	0	1
Pfam PF04519 Polymer-forming cytoskeletal	1	0	0	0	0	1	0	1	1	0	1	1	0	1	1	1	0	1	0	0	0	0	1	0	0	0	0	0	0	0	1	0	0	0	0	0	0	0	0	1	0	0	0	0	0	1	0	0	0
Pfam PF01379 Porphobilinogen deaminase, dipyromethane cofactor binding domain	1	0	0	1	1	1	1	0	1	1	1	0	0	1	1	1	1	1	0	1	1	1	1	0	1	1	1	1	1	0	1	1	0	1	1	1	1	1	0	0	1	1	0	1	1	1	1	1	1
Pfam PF01258 Prokaryotic dksA/traR C4-type zinc finger	1	0	1	0	1	0	1	1	1	0	1	1	0	1	1	1	1	1	0	1	0	1	1	0	0	1	1	1	1	1	1	1	1	1	0	0	1	1	1	1	1	1	0	1	1	1	1	1	0
Pfam PF06587 Protein of unknown function (DUF1137)	1	0	0	0	0	0	0	0	1	0	0	0	0	0	0	0	0	1	0	0	0	0	0	0	0	0	0	0	0	0	0	0	0	0	0	0	0	0	0	0	0	0	0	0	0	0	0	0	0
Pfam PF06685 Protein of unknown function (DUF1186)	1	0	0	0	0	0	0	0	1	0	0	0	0	0	0	0	0	1	0	0	0	0	0	0	0	0	0	0	0	0	0	0	0	0	0	0	0	0	0	0	0	0	0	0	0	0	0	0	0
Pfam PF06727 Protein of unknown function (DUF1207)	1	0	0	0	0	0	0	0	1	0	0	0	0	0	0	0	0	1	0	0	0	0	0	0	0	0	0	0	1	0	0	0	0	0	0	0	0	0	0	0	0	0	0	0	0	0	0	0	0
Pfam PF07075 Protein of unknown function (DUF1343)	1	0	0	0	0	0	0	0	1	0	1	0	0	0	0	0	0	1	0	0	0	0	0	0	0	0	0	0	1	0	0	0	0	0	0	0	0	0	1	1	0	0	0	1	0	0	1	0	0
Pfam PF07079 Protein of unknown function (DUF1347)	1	0	0	0	0	0	0	0	1	0	0	0	0	0	0	0	0	1	0	0	0	0	0	0	0	0	0	0	0	0	0	0	0	0	0	0	0	0	0	0	0	0	0	0	0	0	0	0	0
Pfam PF07379 Protein of unknown function (DUF1494)	1	0	0	0	0	0	0	0	1	0	0	0	0	0	0	0	0	1	0	0	0	0	0	0	0	0	0	0	0	0	0	0	0	0	0	0	0	0	0	0	0	0	0	0	0	0	0	0	0
Pfam PF11019 Protein of unknown function (DUF2608)	1	0	0	0	0	0	0	0	1	0	0	0	0	0	0	0	0	1	0	0	0	0	0	0	0	0	0	0	0	0	0	0	0	0	0	0	0	0	0	0	0	0	0	0	0	0	0	0	0
Pfam PF10915 Protein of unknown function (DUF2709)	1	0	0	0	0	0	0	0	1	0	0	0	0	0	0	0	0	1	0	0	0	0	0	0	0	0	0	0	0	0	0	0	0	0	0	0	0	0	0	0	0	0	0	0	0	0	0	0	0
Pfam PF10962 Protein of unknown function (DUF2764)	1	0	0	0	0	0	0	0	1	0	0	0	0	0	0	0	0	1	0	0	0	0	0	0	0	0	0	0	0	0	0	0	0	0	0	0	0	0	1	1	0	0	0	0	0	0	0	0	0
Pfam PF11996 Protein of unknown function (DUF3491)	1	0	0	0	0	0	0	0	0	0	0	0	0	0	0	0	0	1	0	0	0	0	0	0	0	0	0	0	0	0	0	0	0	0	0	0	0	0	0	0	0	0	0	0	0	0	0	0	0
Pfam PF12228 Protein of unknown function (DUF3604)	1	0	0	0	0	0	0	0	1	0	0	0	0	0	0	0	0	1	0	0	0	0	0	0	0	1	0	0	0	0	0	0	0	0	0	0	0	0	0	0	0	0	0	0	0	0	0	0	0
Pfam PF04367 Protein of unknown function (DUF502)	1	0	0	0	0	0	0	0	1	0	0	0	0	0	1	1	0	1	0	0	0	1	0	0	0	1	1	1	0	1	0	0	0	1	0	0	1	0	0	0	1	0	0	0	1	0	0	0	0
Pfam PF03190 Protein of unknown function, DUF255	1	0	0	0	0	0	1	0	1	1	1	0	0	0	0	0	0	1	0	0	0	1	0	0	0	0	0	0	1	0	1	1	0	0	1	1	0	0	0	0	0	0	0	1	0	0	1	0	0
Pfam PF13672 Protein phosphatase 2C	1	0	0	1	1	1	1	0	1	1	1	0	1	0	1	1	0	1	1	0	1	1	0	1	1	0	0	0	0	0	0	0	0	0	1	1	0	1	0	0	0	0	1	1	0	1	1	0	1
Pfam PF07399 Putative Na+/H+ antiporter	1	0	0	0	0	0	0	0	1	0	0	0	0	0	1	0	0	1	0	0	0	0	0	0	0	1	1	1	0	0	0	0	0	0	0	0	0	0	0	0	0	0	0	0	0	0	0	0	0
Pfam PF10722 Putative bacterial sensory transduction regulator	1	0	0	1	1	0	0	0	1	1	0	0	0	0	0	1	0	1	0	0	1	1	1	0	0	1	1	0	0	0	0	0	0	0	1	1	0	0	0	0	0	0	0	0	1	1	1	1	0
Pfam PF06962 Putative rRNA methylase	1	0	0	0	0	0	0	0	1	0	1	0	0	0	0	0	0	1	1	0	0	0	0	1	1	0	0	0	0	0	0	1	0	0	0	0	0	0	0	0	0	0	1	1	0	0	0	0	1
Pfam PF01862 Pyruvoyl-dependent arginine decarboxylase (PvlArgDC)	1	0	0	0	0	0	0	0	1	0	0	0	0	0	0	0	0	1	0	0	0	0	0	0	0	0	0	0	1	0	0	0	0	0	0	0	0	0	1	0	0	0	0	0	0	0	0	0	0
Pfam PF04561 RNA polymerase Rpb2, domain 2	1	0	1	1	1	1	1	1	1	1	1	1	1	1	1	1	1	1	1	1	1	1	1	1	1	1	1	1	1	1	1	1	1	1	1	1	1	1	1	1	1	0	1	1	1	1	1	1	1
Pfam PF02565 Recombination protein O C terminal	1	0	1	1	1	0	1	1	1	1	1	0	1	0	1	1	0	1	1	1	1	1	1	1	1	1	1	1	1	1	1	1	1	1	1	1	1	1	1	1	1	1	1	1	1	1	1	1	1
Pfam PF12368 Rhodanase C-terminal	1	0	0	0	1	0	0	0	1	0	1	0	0	0	0	0	1	1	1	0	0	0	0	1	1	0	0	0	0	0	0	0	0	0	0	0	0	0	0	0	0	0	1	0	0	1	0	1	1
Pfam PF00581 Rhodanese-like domain	1	0	1	1	1	1	1	0	1	1	1	1	0	1	1	1	1	1	1	1	1	1	1	1	1	1	1	1	1	1	1	1	1	1	1	1	1	1	1	1	1	1	1	0	1	1	1	1	1
Pfam PF00268 Ribonucleotide reductase, small chain	1	0	1	1	1	1	1	1	1	1	1	0	0	1	1	1	1	1	1	1	1	0	1	1	1	1	1	1	0	0	0	0	1	1	1	1	1	1	0	1	1	1	1	1	0	1	1	1	1
Pfam PF06026 Ribose 5-phosphate isomerase A (phosphoriboisomerase A)	1	0	1	1	1	0	0	1	1	0	0	1	0	0	1	1	1	1	1	1	0	1	1	1	1	1	1	1	0	0	0	0	1	1	0	0	1	1	0	1	1	0	1	1	1	1	0	1	1
Pfam PF01165 Ribosomal protein S21	1	0	1	0	1	1	1	1	1	0	1	1	1	1	1	1	1	1	1	1	0	1	1	1	1	1	1	1	1	1	1	1	1	1	0	0	1	1	1	1	1	1	1	1	1	1	0	1	1
Pfam PF02646 RmuC family	1	0	1	0	1	0	0	0	1	0	0	0	0	0	1	1	0	1	1	1	0	1	1	1	0	1	1	1	1	0	0	0	1	1	0	0	1	1	1	0	1	1	1	0	1	1	0	1	0
Pfam PF00856 SET domain	1	0	0	0	0	0	0	0	1	0	0	0	0	0	1	0	0	1	0	0	0	1	0	0	0	1	1	1	1	0	0	0	0	1	0	0	0	0	0	0	0	0	0	0	0	0	0	0	0
Pfam PF04888 Secretion system effector C (SseC) like family	1	0	0	0	0	0	0	0	1	0	0	0	0	0	0	1	0	1	0	0	0	0	0	0	0	1	1	1	0	0	0	0	0	0	0	0	0	0	0	0	0	0	0	0	0	0	0	1	0
Pfam PF00309 Sigma-54 factor, Activator interacting domain (AID)	1	0	0	0	1	1	1	1	1	0	1	1	0	1	1	1	0	1	0	0	0	1	1	0	0	1	1	1	1	0	1	1	0	1	0	0	0	1	1	1	0	0	0	1	1	1	0	1	1
Pfam PF04963 Sigma-54 factor, core binding domain	1	0	0	0	1	1	1	1	1	0	1	1	0	1	1	1	0	1	0	0	0	1	1	0	0	1	1	1	1	0	1	1	0	1	0	0	0	1	1	1	0	0	0	1	1	1	0	1	1
Pfam PF00158 Sigma-54 interaction domain	1	0	1	1	1	1	1	1	1	1	1	1	0	1	1	1	0	1	0	1	0	1	1	0	0	1	1	1	1	0	1	1	1	1	1	1	1	1	1	1	0	0	0	1	1	1	0	1	1
Pfam PF04552 Sigma-54, DNA binding domain	1	0	0	0	1	1	1	1	1	0	1	1	0	1	1	1	0	1	0	0	0	1	1	0	0	1	1	1	1	0	1	1	0	1	0	0	0	1	1	1	0	0	0	1	1	1	0	1	1
Pfam PF00939 Sodium:sulfate symporter transmembrane region	1	0	1	0	1	1	1	0	1	0	1	0	0	0	0	0	0	1	0	1	0	0	0	0	1	1	1	1	0	0	0	0	1	1	0	0	1	0	0	0	0	0	0	1	0	1	0	1	0
Pfam PF08486 Stage II sporulation protein	1	0	0	1	1	0	0	0	1	0	1	0	0	0	0	1	0	1	0	0	0	0	0	0	0	0	0	0	0	0	0	1	0	0	0	0	0	0	0	0	0	0	0	1	0	0	0	0	0
Pfam PF03781 Sulfatase-modifying factor enzyme 1	1	0	0	1	0	0	0	0	1	1	1	1	0	0	1	1	0	1	0	1	0	1	1	0	0	1	1	0	0	0	0	1	0	0	1	1	1	1	1	1	0	0	0	0	0	0	1	0	0
Pfam PF00916 Sulfate permease family	1	0	0	1	1	1	1	0	1	1	1	0	0	0	0	1	0	1	1	1	1	1	0	0	0	1	1	1	1	0	1	1	1	1	1	1	0	1	1	0	0	0	0	0	1	0	1	1	1
Pfam PF03070 TENA/THI-4/PQQC family	1	0	1	0	0	1	0	0	1	0	1	0	0	1	0	1	0	1	1	1	0	0	0	0	1	0	0	0	0	0	0	0	0	0	0	0	0	1	0	0	0	1	1	0	0	0	0	0	1
Pfam PF12919 TcdA/TcdB catalytic glycosyltransferase domain	1	0	0	0	0	0	0	0	0	0	0	0	0	0	0	0	0	1	0	0	0	0	0	0	0	0	0	0	0	0	0	0	0	0	0	0	0	1	0	0	0	0	0	0	0	0	0	0	0
Pfam PF12918 TcdB toxin N-terminal helical domain	1	0	0	0	0	0	0	0	0	0	0	0	0	0	0	0	0	1	0	0	0	0	0	0	0	0	0	0	0	0	0	0	0	0	0	0	0	0	0	0	0	0	0	0	0	0	0	0	0
Pfam PF02606 Tetraacyldisaccharide-1-P 4'-kinase	1	0	1	0	1	1	1	0	1	0	0	0	0	1	1	1	0	1	0	1	0	1	1	0	0	1	1	1	1	0	1	1	1	1	0	0	1	1	1	0	1	0	0	0	1	1	0	1	0
Pfam PF03061 Thioesterase superfamily	1	0	1	1	1	1	1	1	1	1	1	0	0	1	1	1	1	1	1	1	1	1	1	1	1	1	1	1	1	1	1	1	1	1	1	1	1	1	1	0	1	0	1	0	1	1	1	1	1
Pfam PF00085 Thioredoxin	1	0	1	1	1	1	1	1	1	1	1	1	1	1	1	1	1	1	1	1	1	1	1	1	1	1	1	1	1	1	1	1	1	1	1	1	1	1	1	1	1	1	1	1	1	1	1	1	1
Pfam PF13462 Thioredoxin	1	0	0	1	0	0	0	0	1	1	1	0	0	0	1	1	0	1	0	0	1	1	1	0	1	0	0	0	0	0	1	0	0	0	1	1	1	1	0	0	1	1	0	0	1	0	1	0	1
Pfam PF13155 Toprim-like	1	0	0	0	0	1	0	0	0	0	1	0	1	0	0	0	1	1	0	0	0	0	0	0	0	0	0	0	0	0	1	1	0	0	0	0	0	0	1	0	0	0	0	0	0	0	0	1	0
Pfam PF13369 Transglutaminase-like superfamily	1	0	1	0	1	0	0	0	1	0	0	0	0	0	1	1	1	1	0	1	0	0	1	0	0	0	0	0	0	0	0	0	1	0	0	0	0	1	0	0	0	0	0	0	0	1	1	1	0
Pfam PF01371 Trp repressor protein	1	0	1	0	1	0	0	0	0	0	1	0	0	0	1	0	0	0	0	1	0	0	0	0	1	0	0	0	0	0	0	0	0	0	0	0	0	0	0	0	1	0	0	1	0	1	0	1	1
Pfam PF01487 Type I 3-dehydroquinase	1	0	0	0	1	0	1	0	1	0	1	0	0	0	0	0	0	1	1	0	0	0	0	1	1	0	0	0	0	1	0	0	0	0	0	0	1	0	0	1	1	0	1	0	0	0	0	1	1
Pfam PF13588 Type I restriction enzyme R protein N terminus (HSDR_N)	1	0	0	0	0	0	0	0	1	0	0	1	0	1	0	0	0	1	0	0	0	0	0	0	0	0	0	0	0	0	1	0	0	0	0	0	0	1	1	0	0	0	0	0	0	0	0	0	0
Pfam PF04613 UDP-3-O-[3-hydroxymyristoyl] glucosamine N-acyltransferase, LpxD	1	0	1	1	1	1	0	0	1	0	0	0	0	1	1	1	0	1	0	1	0	1	1	0	0	1	1	1	1	0	1	1	1	1	0	0	1	1	1	0	1	0	0	0	1	1	0	1	0
Pfam PF03331 UDP-3-O-acyl N-acetylglycosamine deacetylase	1	0	1	1	1	1	1	0	1	0	0	0	0	1	1	1	0	1	0	1	0	1	1	0	0	1	1	1	1	0	1	1	1	1	0	0	1	1	1	0	1	0	0	0	1	1	0	1	0
Pfam PF01704 UTP--glucose-1-phosphate uridylyltransferase	1	0	0	0	0	0	0	0	1	0	0	0	0	0	0	0	0	1	0	0	0	0	0	0	1	0	0	0	0	0	1	0	0	0	0	0	0	0	0	0	0	0	0	0	0	0	0	0	0
Pfam PF13720 Udp N-acetylglucosamine O-acyltransferase; Domain 2	1	0	1	1	1	1	1	0	1	0	0	0	0	1	1	1	0	1	0	1	0	1	1	0	0	1	1	1	1	0	1	1	1	1	0	0	1	1	1	0	1	0	0	0	1	1	0	1	0
Pfam PF02582 Uncharacterised ACR, YagE family COG1723	1	0	0	0	0	0	0	0	1	0	0	0	0	0	0	0	0	1	0	0	0	0	0	0	0	0	0	0	0	0	0	1	0	1	0	0	0	0	0	0	0	0	0	0	0	0	0	0	0
Pfam PF02594 Uncharacterised ACR, YggU family COG1872	1	0	0	0	1	0	0	0	1	1	0	0	0	0	0	0	0	1	0	1	0	1	1	0	0	0	0	0	1	1	1	1	1	1	0	0	0	0	0	0	0	0	0	0	0	1	0	1	0
Pfam PF03677 Uncharacterised protein family (UPF0137)	1	0	0	0	0	0	0	0	1	0	0	0	0	0	0	0	0	1	0	0	0	0	0	0	0	0	0	0	0	0	0	0	0	0	0	0	0	0	0	0	0	0	0	0	0	0	0	0	0
Pfam PF03682 Uncharacterised protein family (UPF0158)	1	0	0	0	0	0	0	0	1	0	0	0	0	0	0	1	0	1	0	0	0	0	0	0	0	0	0	0	1	0	0	1	0	0	0	0	0	0	0	0	0	0	0	0	0	0	0	0	0
Pfam PF03690 Uncharacterised protein family (UPF0160)	1	0	0	0	0	0	0	0	1	0	0	0	0	0	0	0	0	1	0	0	0	0	0	0	0	0	0	0	0	0	0	0	0	0	0	0	0	0	0	0	0	0	0	0	0	0	0	0	0
Pfam PF06785 Uncharacterised protein family (UPF0242)	1	0	0	0	0	0	0	0	1	0	0	0	0	0	0	0	0	1	0	0	0	0	0	0	0	0	0	0	0	0	0	0	0	0	0	0	0	0	0	0	0	0	0	0	0	0	0	0	0
Pfam PF02622 Uncharacterized ACR, COG1678	1	0	1	0	1	0	0	0	1	1	0	0	0	0	1	1	0	1	0	1	1	1	1	0	0	1	1	1	1	0	0	0	1	1	1	1	1	1	0	0	1	0	0	0	1	1	1	1	0
Pfam PF01208 Uroporphyrinogen decarboxylase (URO-D)	1	0	0	1	1	1	1	0	1	1	1	0	0	1	1	1	0	1	0	1	1	1	1	0	1	1	1	1	1	0	0	1	0	1	1	1	1	1	0	1	1	1	0	0	1	1	1	1	1
Pfam PF02602 Uroporphyrinogen-III synthase HemD	1	0	0	1	1	1	1	0	1	1	1	0	0	1	1	1	0	1	0	1	1	1	0	0	1	1	1	1	1	0	1	1	1	1	1	1	1	1	1	0	1	1	0	1	1	1	1	1	1
Pfam PF03631 Virulence factor BrkB	1	0	1	1	1	1	1	0	1	1	1	0	0	1	1	1	0	1	1	1	1	1	1	1	1	1	1	1	1	0	0	1	1	1	1	1	1	1	1	1	1	1	1	1	1	1	1	1	1
Pfam PF16789 YscO-like protein	1	0	0	0	0	0	0	0	1	0	0	0	0	0	0	0	0	1	0	0	0	0	0	0	0	0	0	0	0	0	0	0	0	0	0	0	0	0	0	0	0	0	0	0	0	0	0	0	0
Pfam PF01966 HD domain	0	1	1	1	1	0	1	1	1	1	1	1	1	1	1	1	0	0	1	1	1	1	1	1	1	1	1	1	1	1	1	1	1	1	1	1	1	1	1	1	1	1	1	1	1	1	1	1	1
Pfam PF13353 4Fe-4S single cluster domain	0	1	1	1	1	1	1	1	0	1	1	0	0	1	0	1	0	0	1	1	0	1	1	1	1	0	0	0	1	1	1	1	1	1	0	1	0	1	1	1	0	0	1	1	1	1	1	1	1
Pfam PF00990 Diguanylate cyclase, GGDEF domain	0	1	0	1	1	0	1	1	0	1	1	1	0	1	1	1	0	0	0	0	1	1	1	0	1	1	1	1	1	1	1	1	0	1	1	1	0	1	0	1	1	1	0	1	1	1	1	1	1
Pfam PF07282 Putative transposase DNA-binding domain	0	1	0	1	1	1	1	0	0	1	0	0	0	0	1	0	0	0	0	0	0	0	0	0	0	0	0	0	0	0	0	0	0	0	0	1	0	0	0	0	0	0	0	0	0	0	1	1	0
Pfam PF00037 4Fe-4S binding domain	0	1	1	1	1	0	1	0	0	1	0	0	0	0	1	1	0	0	0	0	1	1	1	0	0	1	1	1	1	1	1	1	0	1	1	1	0	1	1	1	1	1	0	1	1	1	1	1	0
Pfam PF01385 Probable transposase	0	1	0	1	1	1	1	0	0	1	0	0	0	0	1	0	0	0	0	0	0	0	0	0	0	0	0	0	0	0	0	0	0	0	0	1	0	0	0	0	0	0	0	0	0	0	1	1	0
Pfam PF00480 ROK family	0	1	1	1	1	0	1	0	0	1	1	1	0	0	0	0	0	0	1	1	1	1	1	1	1	0	0	0	1	1	0	1	1	0	1	1	0	0	0	0	0	0	1	1	1	1	1	1	1
Pfam PF10531 SLBB domain	0	1	1	1	1	0	1	1	0	1	1	0	0	1	1	1	1	0	1	1	0	1	1	1	1	1	1	1	0	1	0	1	1	1	1	1	1	1	1	1	1	1	1	1	1	1	1	1	1
Pfam PF13416 Bacterial extracellular solute-binding protein	0	1	1	1	1	0	0	1	0	1	1	1	0	0	0	1	0	0	1	1	0	1	1	1	1	1	1	1	0	0	1	0	1	1	0	1	1	1	0	1	0	1	1	1	1	1	1	1	1
Pfam PF00015 Methyl-accepting chemotaxis protein (MCP) signalling domain	0	1	0	1	1	1	0	1	0	0	1	1	0	1	1	1	0	0	0	0	0	0	1	0	0	1	1	1	0	0	1	1	0	0	0	0	0	1	0	1	0	0	0	1	1	1	0	1	1
Pfam PF00248 Aldo/keto reductase family	0	1	0	1	1	1	1	0	0	1	1	1	0	0	1	1	0	0	1	0	1	1	1	1	1	1	1	1	1	1	0	1	0	1	1	1	0	1	0	0	0	0	1	1	1	1	1	1	1
Pfam PF02653 Branched-chain amino acid transport system / permease component	0	1	1	1	1	0	0	1	0	0	1	1	1	1	0	1	0	0	1	1	1	1	1	1	0	1	1	1	1	1	1	1	0	1	0	0	0	1	0	1	0	0	1	1	1	1	1	1	1
Pfam PF02782 FGGY family of carbohydrate kinases, C-terminal domain	0	1	1	1	1	0	1	1	0	1	1	1	0	0	1	1	0	0	1	1	1	1	1	1	1	1	1	1	1	0	1	1	0	1	1	1	0	1	0	1	1	0	1	1	1	1	1	1	1
Pfam PF00370 FGGY family of carbohydrate kinases, N-terminal domain	0	1	1	1	1	0	1	0	0	1	1	1	0	0	1	1	0	0	1	1	1	1	1	1	1	1	1	1	1	0	1	1	0	1	1	1	0	1	0	1	1	0	1	1	1	1	1	1	1
Pfam PF03787 RAMP superfamily	0	1	0	0	0	0	1	0	0	1	0	0	0	0	0	0	0	0	0	0	0	0	0	0	0	0	0	0	0	0	0	0	0	0	0	1	0	0	1	0	0	0	0	0	0	0	0	0	0
Pfam PF01257 Thioredoxin-like [2Fe-2S] ferredoxin	0	1	0	1	1	0	1	0	0	1	0	0	0	0	1	1	1	0	0	0	0	1	1	0	0	1	1	1	0	1	0	1	0	1	1	1	1	1	0	0	1	1	0	0	1	1	1	1	0
Pfam PF00294 pfkB family carbohydrate kinase	0	1	1	1	1	1	1	0	0	1	1	1	0	1	1	1	1	0	1	1	1	1	1	1	1	1	1	1	1	1	1	1	1	1	1	1	1	1	0	1	1	0	1	1	1	1	1	1	1
Pfam PF01061 ABC-2 type transporter	0	1	0	1	1	0	1	0	0	1	1	0	0	1	1	1	0	0	1	1	1	1	1	1	1	1	1	1	1	1	0	1	1	1	1	1	0	1	0	1	1	0	1	1	1	1	1	1	1
Pfam PF01842 ACT domain	0	1	1	1	1	1	1	0	0	1	1	0	0	1	1	1	0	0	1	1	1	1	1	1	1	1	1	1	1	1	1	1	0	0	1	1	1	1	0	0	0	0	1	1	1	1	1	1	1
Pfam PF00356 Bacterial regulatory proteins, lacI family	0	1	1	0	1	0	0	0	0	1	1	0	0	0	1	1	0	0	1	1	0	1	1	1	1	1	1	1	0	0	0	0	1	0	1	1	0	1	0	0	0	0	1	1	1	1	1	1	1
Pfam PF02018 Carbohydrate binding domain	0	1	0	0	0	0	0	0	0	0	0	0	0	0	0	1	0	0	0	0	0	0	1	0	0	0	0	0	0	0	0	0	0	0	0	0	0	0	0	0	0	0	0	1	0	0	1	0	0
Pfam PF02056 Family 4 glycosyl hydrolase	0	1	0	0	1	0	0	0	0	0	1	0	0	0	0	0	0	0	0	0	0	1	0	0	0	0	0	0	0	0	0	0	0	0	0	0	0	0	0	0	0	0	0	1	0	1	1	1	1
Pfam PF11975 Family 4 glycosyl hydrolase C-terminal domain	0	1	0	0	1	0	0	0	0	0	1	0	0	0	0	0	0	0	0	0	0	1	0	0	0	0	0	0	0	0	0	0	0	0	0	0	0	0	0	0	0	0	0	1	0	1	1	1	1
Pfam PF08309 LVIVD repeat	0	1	0	0	0	0	0	0	0	0	0	0	0	0	0	0	0	0	0	0	0	0	0	0	0	1	1	0	0	0	0	1	0	0	0	0	0	0	0	0	0	0	0	0	0	1	1	0	0
Pfam PF02540 NAD synthase	0	1	1	1	1	1	1	1	0	1	1	0	1	1	1	1	1	1	1	1	1	1	1	1	1	1	1	1	1	1	1	1	1	1	1	1	1	1	1	1	1	1	1	1	1	1	1	1	1
Pfam PF01408 Oxidoreductase family, NAD-binding Rossmann fold	0	1	0	1	1	0	1	0	0	0	1	0	0	1	0	1	0	0	1	1	0	1	1	1	1	1	1	1	1	0	0	1	0	1	1	0	0	1	1	0	1	0	1	1	1	1	1	1	1
Pfam PF08308 PEGA domain	0	1	0	0	0	0	0	1	0	0	0	1	0	0	0	0	0	0	0	0	0	0	0	0	0	0	0	0	0	0	0	0	0	0	0	0	0	0	1	0	0	0	0	0	0	0	0	0	0
Pfam PF13377 Periplasmic binding protein-like domain	0	1	1	0	1	0	0	0	0	1	1	0	0	0	1	1	0	0	1	1	0	1	1	1	1	1	1	1	0	0	0	0	1	0	1	1	0	1	0	0	0	0	1	1	1	1	1	1	1
Pfam PF00156 Phosphoribosyl transferase domain	0	1	1	1	1	1	1	1	1	1	1	1	1	1	1	1	1	0	1	1	1	1	1	1	1	1	1	1	1	1	1	1	1	1	1	1	1	1	1	1	1	1	1	1	1	1	1	1	1
Pfam PF00400 WD domain, G-beta repeat	0	1	0	1	0	0	0	0	0	0	0	0	0	0	0	0	0	0	0	0	0	1	0	0	0	0	0	0	1	0	0	0	0	0	0	0	0	0	0	0	0	0	0	0	0	0	0	0	0
Pfam PF13412 Winged helix-turn-helix DNA-binding	0	1	1	1	1	0	0	0	0	1	1	0	0	0	0	1	0	0	0	1	1	1	1	0	0	1	1	1	1	1	1	1	1	1	1	1	1	1	1	1	1	0	1	1	1	1	1	1	1
Pfam PF12838 4Fe-4S dicluster domain	0	1	1	1	1	1	0	1	0	1	1	0	0	1	1	1	1	0	1	1	0	1	1	0	1	1	1	1	1	1	1	1	1	1	1	1	1	1	1	1	0	1	0	1	1	1	1	1	1
Pfam PF13187 4Fe-4S dicluster domain	0	1	0	1	1	0	0	0	0	0	0	0	0	0	0	1	0	0	0	0	0	0	0	0	0	1	1	0	1	1	1	1	1	0	0	0	0	0	0	0	1	0	0	1	1	1	0	1	0
Pfam PF13237 4Fe-4S dicluster domain	0	1	1	1	1	1	1	0	0	0	0	0	0	1	1	1	1	0	0	1	0	1	0	0	0	1	1	1	1	1	1	1	1	0	0	0	1	1	1	1	1	0	0	1	1	1	0	1	1
Pfam PF12850 Calcineurin-like phosphoesterase superfamily domain	0	1	0	0	1	0	1	1	0	1	1	0	0	0	1	1	0	0	1	0	1	1	1	1	1	1	1	1	1	1	1	1	0	1	1	1	1	1	1	1	0	0	1	1	1	1	1	1	1
Pfam PF04509 CheC-like family	0	1	0	0	0	0	0	0	0	0	1	0	0	0	0	0	0	0	0	0	0	0	0	0	0	0	0	0	0	0	0	1	0	0	0	0	0	0	0	0	0	0	0	1	0	0	0	0	1
Pfam PF07883 Cupin domain	0	1	0	1	1	0	1	0	0	1	1	0	0	0	1	1	0	0	1	0	0	1	1	1	1	1	1	1	0	0	1	1	0	1	1	1	1	1	1	1	0	0	0	1	1	1	1	1	1
Pfam PF01368 DHH family	0	1	0	0	0	1	1	1	0	1	1	1	1	1	1	0	0	0	1	1	0	0	0	1	1	1	1	1	1	0	1	1	1	1	1	1	1	0	1	1	1	0	1	1	1	1	0	0	1
Pfam PF00460 Flagella basal body rod protein	0	1	0	0	1	1	1	1	0	0	1	1	0	1	0	1	1	0	0	0	0	1	1	0	0	1	1	1	0	0	1	1	0	1	0	0	0	1	0	1	0	0	0	1	1	1	0	1	1
Pfam PF06429 Flagellar basal body rod FlgEFG protein C-terminal	0	1	0	0	1	1	1	1	0	0	1	1	0	1	0	1	1	0	0	0	0	1	1	0	0	1	1	1	0	0	1	1	0	1	0	0	0	1	0	1	0	0	0	1	1	1	0	1	1
Pfam PF00465 Iron-containing alcohol dehydrogenase	0	1	0	1	1	0	1	0	0	0	1	0	0	0	0	1	0	0	1	1	0	1	0	1	1	1	1	1	1	1	1	0	0	1	0	0	0	1	1	1	0	0	1	1	1	1	0	1	1
Pfam PF03176 MMPL family	0	1	0	0	0	0	0	1	0	1	1	1	0	1	1	1	0	0	0	0	1	0	0	0	1	0	0	0	0	1	0	1	0	0	1	1	0	1	1	1	0	0	0	1	0	0	1	0	1
Pfam PF01554 MatE	0	1	1	1	1	1	1	1	0	1	1	1	1	1	1	1	0	0	1	1	0	1	1	1	1	1	1	1	0	0	1	1	1	0	0	1	1	1	1	1	1	0	1	1	1	1	1	1	1
Pfam PF00881 Nitroreductase family	0	1	1	1	1	1	1	0	0	1	1	0	0	1	1	1	0	0	1	1	1	1	1	1	1	1	1	1	1	1	1	1	1	0	1	1	1	1	1	1	0	1	1	1	1	1	1	1	1
Pfam PF02894 Oxidoreductase family, C-terminal alpha/beta domain	0	1	0	1	1	0	0	0	0	0	1	0	0	0	0	1	0	0	1	1	0	1	1	1	1	1	1	1	1	0	0	0	0	1	1	0	0	1	1	0	1	0	1	0	1	1	1	1	1
Pfam PF01895 PhoU domain	0	1	0	1	1	0	1	1	0	1	0	1	1	0	1	1	0	0	1	0	1	1	1	1	1	1	1	1	1	1	1	1	0	0	1	1	0	1	0	1	0	0	1	1	1	1	1	1	1
Pfam PF01855 Pyruvate flavodoxin/ferredoxin oxidoreductase, thiamine diP-bdg	0	1	0	1	1	1	1	1	0	1	0	0	0	1	0	0	0	0	1	0	0	0	0	0	1	0	0	0	1	1	1	1	0	1	1	1	0	0	1	1	0	0	0	1	0	1	1	1	1
Pfam PF01512 Respiratory-chain NADH dehydrogenase 51 Kd subunit	0	1	1	1	1	0	1	0	0	1	0	1	0	0	1	1	1	0	0	1	0	1	1	0	0	1	1	1	0	1	0	1	1	1	1	1	1	1	1	1	1	1	0	0	1	1	1	1	1
Pfam PF02915 Rubrerythrin	0	1	0	1	0	0	0	0	0	0	1	0	0	1	0	0	0	0	0	0	0	1	0	0	0	0	0	0	1	1	1	1	0	0	0	0	0	0	1	1	0	0	0	1	1	0	0	0	0
Pfam PF02775 Thiamine pyrophosphate enzyme, C-terminal TPP binding domain	0	1	1	1	1	1	1	1	0	1	1	0	0	1	1	1	1	0	1	1	1	1	1	0	1	1	1	1	1	1	1	1	1	1	1	1	1	1	1	1	0	0	1	1	1	1	1	1	1
Pfam PF13087 AAA domain	0	1	0	1	0	1	1	0	0	1	0	0	1	0	1	0	0	0	0	0	1	0	0	0	1	1	1	1	1	0	0	0	0	0	1	1	0	1	0	0	0	0	0	1	0	0	0	1	0
Pfam PF12698 ABC-2 family transporter protein	0	1	0	0	1	1	0	0	0	0	1	0	0	0	0	1	0	0	1	1	0	1	1	1	1	1	1	0	0	1	1	1	0	1	1	0	0	1	1	1	0	0	1	1	0	0	1	1	1
Pfam PF00586 AIR synthase related protein, N-terminal domain	0	1	1	1	1	1	1	0	0	1	1	0	0	1	1	1	1	0	1	1	1	1	1	1	1	1	1	1	1	1	1	1	1	1	1	1	1	1	1	1	1	1	1	1	1	1	1	1	1
Pfam PF00871 Acetokinase family	0	1	1	1	1	1	0	1	0	1	1	1	1	1	0	1	1	0	1	1	0	1	0	1	1	1	1	1	1	0	1	1	1	1	1	1	1	0	1	1	0	0	1	1	0	1	1	1	1
Pfam PF08240 Alcohol dehydrogenase GroES-like domain	0	1	1	1	1	1	1	0	0	1	1	0	0	1	1	1	0	0	1	0	1	1	1	1	1	1	1	1	1	1	1	1	0	1	1	1	1	1	0	1	1	1	1	1	1	1	1	1	1
Pfam PF01979 Amidohydrolase family	0	1	1	1	1	1	1	0	0	1	1	1	1	1	1	1	1	0	1	1	1	1	1	1	1	1	1	1	1	1	1	1	1	1	1	1	1	1	1	1	1	1	1	1	1	1	1	1	1
Pfam PF01637 Archaeal ATPase	0	1	0	1	0	0	0	0	0	0	0	0	0	0	0	0	0	0	0	0	0	0	0	0	0	0	0	0	0	0	0	0	0	0	0	0	0	0	1	1	0	1	0	0	0	0	0	0	0
Pfam PF02310 B12 binding domain	0	1	0	1	1	0	0	0	0	1	0	0	0	0	0	1	0	0	0	0	1	1	1	0	0	1	1	1	1	1	1	1	0	0	1	1	0	1	1	1	0	0	0	1	1	1	1	1	0
Pfam PF01547 Bacterial extracellular solute-binding protein	0	1	1	1	1	0	0	1	0	1	1	0	0	0	1	1	0	0	0	1	1	1	0	1	0	0	0	0	0	0	0	0	0	0	1	1	1	0	0	1	0	0	1	1	1	1	1	0	1
Pfam PF00669 Bacterial flagellin N-terminal helical region	0	1	0	0	1	1	1	1	0	0	1	1	0	1	0	1	0	0	0	0	0	1	1	0	0	1	1	1	0	0	1	1	0	1	0	0	0	1	0	1	0	0	0	1	1	1	0	1	1
Pfam PF00392 Bacterial regulatory proteins, gntR family	0	1	1	1	1	0	0	0	0	1	1	0	1	0	0	1	0	0	1	1	0	1	1	1	1	1	1	1	0	0	1	1	1	0	1	1	1	1	1	1	1	0	1	1	1	1	1	1	1
Pfam PF01869 BadF/BadG/BcrA/BcrD ATPase family	0	1	0	0	1	0	0	0	0	0	0	0	0	0	0	0	0	0	1	0	0	1	0	0	0	0	0	0	0	1	1	1	0	0	0	0	0	0	1	1	0	0	0	1	1	0	1	0	1
Pfam PF00150 Cellulase (glycosyl hydrolase family 5)	0	1	0	0	0	0	0	0	0	0	1	0	0	0	1	1	0	0	0	0	0	1	0	0	0	0	0	0	0	0	0	0	0	1	1	0	0	1	0	0	0	0	0	1	0	1	1	1	0
Pfam PF01584 CheW-like domain	0	1	0	1	1	1	0	1	0	0	1	1	0	1	1	1	0	0	0	0	0	0	1	0	0	1	1	1	0	0	1	1	0	0	0	0	0	1	0	1	0	0	0	1	1	1	0	1	1
Pfam PF03415 Clostripain family	0	1	0	0	0	0	0	0	0	0	0	0	0	0	0	0	0	0	0	0	0	0	0	0	0	0	0	0	0	0	0	0	0	0	0	0	0	0	0	0	0	0	0	0	0	0	0	0	0
Pfam PF04041 Domain of unknown function (DUF377)	0	1	0	0	0	0	1	0	0	0	0	0	0	0	0	0	0	0	0	0	0	0	0	0	0	0	0	0	0	0	0	0	0	0	0	0	0	0	0	0	0	0	0	0	0	1	0	0	1
Pfam PF01475 Ferric uptake regulator family	0	1	1	1	1	1	1	0	0	1	1	1	0	1	1	1	0	0	1	1	1	1	1	1	1	1	1	1	1	1	1	1	1	1	1	1	1	1	1	0	1	0	0	1	1	1	1	1	1
Pfam PF07196 Flagellin hook IN motif	0	1	0	0	0	1	1	1	0	0	1	1	0	1	0	1	0	0	0	0	0	0	0	0	0	1	1	1	0	0	0	0	0	1	0	0	0	1	0	1	0	0	0	0	0	1	0	1	0
Pfam PF00933 Glycosyl hydrolase family 3 N terminal domain	0	1	1	1	1	0	0	0	0	1	1	1	0	0	1	1	0	0	1	1	1	1	1	0	0	1	1	1	1	0	1	0	1	1	1	1	1	1	1	1	1	0	0	1	1	1	1	1	1
Pfam PF00703 Glycosyl hydrolases family 2	0	1	0	0	1	0	0	0	0	0	0	0	0	0	1	0	0	0	1	0	0	0	0	1	0	0	0	0	0	0	0	0	0	0	0	0	0	0	1	1	0	0	1	0	0	1	1	0	0
Pfam PF02837 Glycosyl hydrolases family 2, sugar binding domain	0	1	0	0	1	0	0	0	0	0	0	0	0	0	1	0	0	0	1	0	0	0	1	1	0	0	0	0	0	0	0	0	0	0	0	0	0	0	1	1	0	0	1	0	1	1	1	0	0
Pfam PF13579 Glycosyl transferase 4-like domain	0	1	0	1	1	0	0	0	0	1	1	0	0	0	1	1	0	0	0	1	1	1	1	0	1	1	1	1	0	1	1	1	0	1	1	1	1	1	1	0	0	0	0	1	1	0	1	1	1
Pfam PF00535 Glycosyl transferase family 2	0	1	1	1	1	1	1	0	0	1	1	1	1	1	1	1	0	0	1	1	1	1	1	1	1	1	1	1	1	1	1	1	1	1	1	1	1	1	1	1	1	0	1	1	1	1	1	1	1
Pfam PF00682 HMGL-like	0	1	1	1	1	0	1	1	0	1	1	0	0	1	1	1	0	0	1	1	1	1	1	1	1	1	1	1	1	1	1	1	1	1	1	1	1	1	1	0	1	0	1	1	1	1	1	1	1
Pfam PF00403 Heavy-metal-associated domain	0	1	1	1	1	1	1	1	0	1	1	0	0	1	0	1	0	0	1	1	1	1	1	1	1	1	1	1	1	1	1	1	0	0	1	1	1	1	1	1	1	0	0	1	1	1	1	1	1
Pfam PF12836 Helix-hairpin-helix motif	0	1	1	1	1	0	0	1	0	1	1	0	1	1	1	1	0	0	1	1	0	1	0	1	1	1	1	1	1	1	1	1	1	1	1	1	1	1	1	1	1	0	1	1	1	1	1	1	1
Pfam PF02906 Iron only hydrogenase large subunit, C-terminal domain	0	1	0	0	0	0	0	0	0	0	0	0	0	0	0	0	0	0	0	0	0	0	0	0	0	0	0	0	0	1	1	1	0	0	0	0	0	0	0	1	0	0	0	1	0	0	0	0	0
Pfam PF13186 Iron-sulfur cluster-binding domain	0	1	0	0	1	1	0	1	0	1	1	0	0	1	0	1	0	0	0	1	0	1	0	0	0	0	0	0	0	0	1	1	0	0	1	1	0	1	0	1	1	1	0	1	0	1	0	1	0
Pfam PF05343 M42 glutamyl aminopeptidase	0	1	0	0	1	0	0	0	0	0	1	0	1	0	0	1	0	0	1	0	0	0	0	1	1	0	0	0	0	0	0	1	0	1	1	0	0	1	0	1	0	0	1	1	0	0	0	1	1
Pfam PF02142 MGS-like domain	0	1	1	1	1	1	1	0	0	1	1	1	0	1	1	1	1	0	1	1	1	1	1	1	1	1	1	1	1	1	1	1	1	1	1	1	1	1	1	1	1	1	1	1	1	1	1	1	1
Pfam PF03547 Membrane transport protein	0	1	0	1	1	0	1	0	0	0	1	0	0	1	1	1	0	0	1	1	0	1	1	0	1	1	1	1	1	0	1	1	0	0	0	0	0	1	0	0	0	1	0	1	1	1	1	0	1
Pfam PF08241 Methyltransferase domain	0	1	1	1	1	0	1	0	0	1	1	0	0	1	1	1	0	0	1	1	1	1	1	1	1	1	1	1	1	1	1	1	1	1	1	1	1	1	1	1	1	0	0	1	1	1	1	1	1
Pfam PF13847 Methyltransferase domain	0	1	1	1	1	1	1	0	0	1	1	0	0	1	0	1	1	1	1	1	1	1	1	1	1	0	0	1	1	1	1	1	1	1	1	1	1	1	1	1	1	1	1	1	1	1	1	1	1
Pfam PF10589 NADH-ubiquinone oxidoreductase-F iron-sulfur binding region	0	1	0	1	1	0	1	0	0	1	0	0	0	0	1	1	1	0	0	0	0	1	1	0	0	1	1	1	0	1	1	1	0	1	1	1	1	1	0	1	1	1	0	0	1	1	1	1	0
Pfam PF01909 Nucleotidyltransferase domain	0	1	1	1	1	0	1	0	0	0	0	0	0	0	0	1	0	0	0	0	0	1	1	0	1	1	1	1	1	1	0	0	0	1	0	0	0	1	0	1	1	0	0	1	1	1	1	1	0
Pfam PF07687 Peptidase dimerisation domain	0	1	1	1	1	1	1	0	1	1	1	1	0	1	1	1	1	0	1	1	1	1	1	1	1	1	1	1	1	1	1	1	1	1	1	1	1	1	1	1	1	1	1	1	1	1	1	1	1
Pfam PF01546 Peptidase family M20/M25/M40	0	1	1	1	1	1	1	0	1	1	1	1	0	1	1	1	1	0	1	1	1	1	1	1	1	1	1	1	1	0	1	0	1	1	1	1	1	1	1	1	1	1	1	1	1	1	1	1	1
Pfam PF01551 Peptidase family M23	0	1	1	1	1	1	1	1	0	1	1	1	0	1	1	1	1	0	1	1	1	1	1	0	1	1	1	1	1	0	1	1	1	1	1	1	1	1	1	1	1	1	0	1	1	1	1	1	1
Pfam PF01515 Phosphate acetyl/butaryl transferase	0	1	1	1	1	0	0	1	0	1	1	1	1	1	1	1	1	0	1	1	0	1	1	1	1	1	1	1	1	0	1	1	1	1	1	1	1	1	1	1	0	0	1	1	1	1	1	1	1
Pfam PF00361 Proton-conducting membrane transporter	0	1	0	1	1	1	1	0	0	1	1	0	0	1	1	1	1	0	0	0	0	1	1	0	1	1	1	1	1	1	1	1	0	1	1	1	1	1	0	0	1	1	0	0	1	1	1	1	1
Pfam PF01558 Pyruvate ferredoxin/flavodoxin oxidoreductase	0	1	0	1	1	1	1	1	0	1	0	0	0	1	0	0	0	0	1	0	0	1	1	0	1	1	1	0	1	1	1	1	0	1	1	1	0	0	1	1	0	0	0	1	0	1	1	1	1
Pfam PF00395 S-layer homology domain	0	1	0	1	0	0	0	0	0	0	0	0	0	0	0	0	0	0	0	0	0	0	0	0	0	0	0	0	0	0	0	0	0	0	0	0	0	0	0	0	0	0	0	0	0	0	0	0	0
Pfam PF01145 SPFH domain / Band 7 family	0	1	1	1	1	1	1	1	0	1	1	1	0	1	1	1	1	0	1	1	1	1	1	1	0	1	1	1	1	1	1	1	1	1	1	1	1	1	1	1	1	1	1	1	1	1	1	1	0
Pfam PF04232 Stage V sporulation protein S (SpoVS)	0	1	0	0	0	0	0	0	0	0	1	0	0	0	0	0	0	0	0	0	0	0	0	0	0	0	0	0	0	0	0	0	0	0	0	0	0	0	0	0	0	0	0	1	0	0	0	0	0
Pfam PF13181 Tetratricopeptide repeat	0	1	1	1	0	1	1	1	1	0	1	1	0	0	0	0	0	0	1	1	0	1	1	1	0	1	1	1	1	0	1	1	1	1	0	0	0	1	1	1	1	1	1	1	0	0	1	1	1
Pfam PF13192 Thioredoxin domain	0	1	0	0	1	0	1	0	0	0	1	0	0	0	1	1	0	0	1	0	0	0	1	1	1	0	0	0	1	1	1	1	0	0	0	0	0	1	1	0	0	0	0	0	0	0	0	1	0
Pfam PF01797 Transposase IS200 like	0	1	1	0	0	1	0	0	0	0	0	0	0	0	0	1	0	0	0	0	0	1	1	0	0	1	1	0	0	0	0	1	0	1	0	0	0	1	0	0	0	0	1	1	0	1	1	1	0
Pfam PF00919 Uncharacterized protein family UPF0004	0	1	1	1	1	1	1	1	1	1	1	0	0	1	1	1	1	0	0	1	1	1	1	0	1	1	1	1	1	1	1	1	1	1	1	1	1	1	1	1	1	1	0	1	1	1	1	1	0
Pfam PF00313 'Cold-shock' DNA-binding domain	0	1	1	0	1	0	1	0	0	1	1	0	0	0	1	1	1	0	1	1	1	1	1	1	1	1	1	1	1	0	1	1	1	1	1	1	1	1	0	0	1	1	0	1	1	1	1	1	1
Pfam PF13510 2Fe-2S iron-sulfur cluster binding domain	0	1	0	1	1	1	1	0	0	1	1	0	0	1	1	1	1	0	0	0	0	1	1	0	1	1	1	1	1	1	1	1	0	1	0	1	1	1	0	1	1	1	0	1	1	1	1	1	1
Pfam PF14697 4Fe-4S dicluster domain	0	1	1	1	1	0	0	0	0	0	0	0	0	0	0	1	1	0	0	1	0	1	0	0	0	1	1	1	0	1	1	1	1	1	0	0	1	1	0	0	1	0	0	0	1	1	0	1	0
Pfam PF13394 4Fe-4S single cluster domain	0	1	1	1	1	1	1	0	0	0	1	0	0	1	1	1	1	0	1	1	0	1	0	1	1	1	1	1	1	1	0	1	1	1	0	0	1	1	0	1	1	0	1	1	0	1	1	1	1
Pfam PF13086 AAA domain	0	1	0	1	0	1	1	0	0	0	0	0	0	0	0	0	0	0	0	0	0	0	0	0	0	0	0	0	0	0	0	0	0	0	0	0	0	1	0	0	0	0	0	0	0	0	0	1	0
Pfam PF13173 AAA domain	0	1	1	0	0	0	0	0	0	1	0	0	0	0	0	0	0	0	0	0	0	0	0	0	0	0	0	0	0	0	0	0	0	1	0	1	0	0	1	1	1	0	1	0	0	0	0	0	0
Pfam PF13476 AAA domain	0	1	0	1	1	0	1	1	0	1	1	1	0	1	0	0	0	0	1	1	1	1	0	1	1	1	1	1	1	1	1	1	0	0	1	1	0	1	1	1	1	0	0	1	1	1	1	1	1
Pfam PF12679 ABC-2 family transporter protein	0	1	0	1	0	0	0	0	0	0	1	0	0	0	1	1	0	0	0	0	0	0	0	0	0	0	0	0	0	0	0	1	0	1	0	0	1	0	0	0	0	0	0	1	0	0	1	0	1
Pfam PF13840 ACT domain	0	1	1	1	1	1	1	0	0	1	1	0	0	1	1	1	0	0	1	1	1	1	1	0	0	1	1	1	1	1	1	1	0	0	1	1	1	1	0	0	1	1	1	1	1	1	1	1	1
Pfam PF00731 AIR carboxylase	0	1	1	1	1	0	1	0	0	1	1	0	0	1	1	1	0	0	1	1	1	1	1	1	1	1	1	1	1	1	1	1	1	1	1	1	1	1	1	1	1	1	1	1	1	1	1	1	1
Pfam PF02769 AIR synthase related protein, C-terminal domain	0	1	1	1	1	1	1	0	0	1	1	0	0	1	1	1	1	0	1	1	1	1	1	1	1	1	1	1	1	1	1	1	1	1	1	1	1	1	1	1	1	1	1	1	1	1	1	1	1
Pfam PF03069 Acetamidase/Formamidase family	0	1	0	0	0	0	0	0	0	0	0	0	0	0	0	0	0	0	0	0	0	0	1	0	0	1	1	1	0	0	0	0	0	0	0	0	0	0	0	0	0	0	0	0	1	0	1	0	1
Pfam PF05448 Acetyl xylan esterase (AXE1)	0	1	0	0	0	0	0	0	0	0	1	0	0	0	0	0	0	0	0	0	0	1	0	0	0	0	0	0	0	0	0	0	0	0	0	0	0	0	0	0	0	0	1	0	0	0	1	0	0
Pfam PF00694 Aconitase C-terminal domain	0	1	1	1	1	0	1	0	0	1	1	0	0	1	1	1	0	0	1	1	1	1	1	0	1	1	1	1	1	1	1	1	0	1	1	1	1	1	0	0	1	1	1	1	1	1	1	1	1
Pfam PF00330 Aconitase family (aconitate hydratase)	0	1	1	1	1	1	1	0	0	1	1	0	0	1	1	1	0	0	1	1	1	1	1	0	1	1	1	1	1	1	1	1	0	1	1	1	1	1	0	0	1	1	0	1	1	1	1	1	1
Pfam PF01168 Alanine racemase, N-terminal domain	0	1	1	1	1	1	1	1	0	1	1	1	0	1	1	1	1	0	1	1	1	1	1	1	1	1	1	1	1	1	1	1	1	1	1	1	1	1	1	1	1	0	1	1	1	1	1	1	1
Pfam PF00171 Aldehyde dehydrogenase family	0	1	1	1	1	1	1	1	0	1	1	0	1	1	1	1	0	0	1	1	1	1	1	1	1	1	1	1	1	1	1	1	0	1	1	1	1	1	1	1	1	1	1	1	1	1	1	1	1
Pfam PF00185 Aspartate/ornithine carbamoyltransferase, Asp/Orn binding domain	0	1	1	1	1	1	1	0	0	1	1	1	0	1	1	1	1	0	1	1	1	1	1	1	1	1	1	1	1	1	1	1	1	1	1	1	1	1	1	1	1	1	1	1	1	1	1	1	1
Pfam PF02729 Aspartate/ornithine carbamoyltransferase, carbamoyl-P binding domain	0	1	1	1	1	1	1	0	0	1	1	1	0	1	1	1	1	0	1	1	1	1	1	1	1	1	1	1	1	1	1	1	1	1	1	1	1	1	1	1	1	1	1	1	1	1	1	1	1
Pfam PF01022 Bacterial regulatory protein, arsR family	0	1	0	1	1	0	1	0	0	1	1	0	0	0	1	1	0	0	1	1	1	1	1	1	1	1	1	0	1	1	1	1	0	0	1	1	1	1	0	1	0	0	0	1	1	1	1	1	1
Pfam PF00440 Bacterial regulatory proteins, tetR family	0	1	1	1	1	0	1	0	0	1	1	0	1	1	1	1	0	0	1	1	1	1	1	1	1	1	1	1	0	1	1	1	1	1	1	1	1	1	1	1	1	0	1	1	1	1	1	1	1
Pfam PF02449 Beta-galactosidase	0	1	0	0	0	0	0	0	0	0	1	0	0	0	0	0	0	0	0	0	0	0	1	0	0	0	0	0	0	0	0	0	0	0	0	0	0	1	0	0	0	0	0	0	0	1	1	0	0
Pfam PF08533 Beta-galactosidase C-terminal domain	0	1	0	0	0	0	0	0	0	0	1	0	0	0	0	0	0	0	0	0	0	0	0	0	0	0	0	0	0	0	0	0	0	0	0	0	0	0	0	0	0	0	0	0	0	1	1	0	0
Pfam PF08532 Beta-galactosidase trimerisation domain	0	1	0	0	0	0	0	0	0	0	1	0	0	0	0	0	0	0	0	0	0	0	0	0	0	0	0	0	0	0	0	0	0	0	0	0	0	0	0	0	0	0	0	0	0	1	1	0	0
Pfam PF13483 Beta-lactamase superfamily domain	0	1	0	1	0	0	0	0	0	1	1	0	0	0	0	0	0	0	0	0	0	1	0	0	1	0	0	0	0	1	1	0	0	0	1	1	0	0	0	0	0	0	0	1	1	0	1	0	1
Pfam PF06968 Biotin and Thiamin Synthesis associated domain	0	1	1	1	1	1	1	0	1	1	1	0	0	1	1	1	1	0	0	1	1	1	1	0	1	1	1	1	1	0	1	1	1	1	1	1	1	1	1	0	1	0	0	1	0	1	1	1	0
Pfam PF12399 Branched-chain amino acid ATP-binding cassette transporter	0	1	1	1	1	0	1	1	0	0	0	0	0	0	1	1	0	0	0	1	0	1	1	0	0	1	1	1	0	1	1	1	1	1	0	0	1	1	0	1	1	0	1	0	1	1	1	1	0
Pfam PF06452 Carbohydrate family 9 binding domain-like	0	1	0	0	0	0	0	0	0	0	0	0	0	0	0	0	0	0	0	0	0	0	0	0	0	0	0	0	0	0	0	0	0	0	0	0	0	0	0	0	0	0	0	0	0	0	0	0	0
Pfam PF02627 Carboxymuconolactone decarboxylase family	0	1	1	1	1	0	0	0	0	1	1	0	0	0	1	1	0	0	1	0	1	1	1	0	1	1	1	1	0	1	0	1	0	1	1	1	1	1	0	0	1	0	1	0	1	1	1	1	1
Pfam PF01545 Cation efflux family	0	1	0	1	1	0	1	0	0	1	1	1	0	1	1	1	0	0	1	1	1	1	1	1	1	1	1	0	1	1	1	1	1	1	1	1	0	1	1	1	1	1	1	1	1	1	1	1	1
Pfam PF02386 Cation transport protein	0	1	1	1	1	0	1	1	0	0	1	1	0	1	0	1	0	0	0	1	0	0	0	1	1	1	1	1	0	1	1	0	1	0	0	0	1	1	1	1	0	0	1	0	1	1	0	1	1
Pfam PF14450 Cell division protein FtsA	0	1	1	0	1	1	1	1	0	0	1	1	0	1	1	1	1	0	1	1	0	1	1	1	1	1	1	1	1	1	1	1	1	1	0	0	1	1	1	1	1	1	1	1	1	1	0	1	1
Pfam PF02417 Chromate transporter	0	1	0	1	0	0	0	1	0	0	1	1	0	0	0	1	0	0	0	0	0	1	1	0	0	1	1	1	0	0	1	0	0	1	0	0	0	1	1	1	0	0	0	0	1	0	0	0	0
Pfam PF00596 Class II Aldolase and Adducin N-terminal domain	0	1	1	1	1	1	1	0	0	1	1	0	0	0	1	1	0	0	0	1	1	1	1	1	0	1	1	1	1	1	1	1	1	0	1	1	0	1	0	1	0	1	1	1	1	1	1	1	1
Pfam PF01645 Conserved region in glutamate synthase	0	1	0	1	1	0	1	0	0	1	1	0	0	1	1	1	0	0	1	0	1	1	1	0	1	1	1	1	1	1	1	1	0	1	1	1	0	1	0	0	1	0	0	1	1	1	1	1	1
Pfam PF01053 Cys/Met metabolism PLP-dependent enzyme	0	1	1	0	1	1	0	0	0	1	1	0	0	1	1	1	0	0	1	1	1	1	1	1	1	1	1	1	1	0	0	1	0	1	1	1	1	1	1	1	1	1	1	1	1	1	1	1	1
Pfam PF01467 Cytidylyltransferase-like	0	1	1	1	1	1	1	1	0	1	1	1	1	1	1	1	1	0	1	1	1	1	1	1	1	1	1	1	1	1	1	1	1	1	1	1	1	1	1	1	1	1	1	1	1	1	1	1	1
Pfam PF02826 D-isomer specific 2-hydroxyacid dehydrogenase, NAD binding domain	0	1	1	1	1	1	1	1	0	1	1	0	0	1	1	1	0	0	1	1	1	1	1	1	1	1	1	1	0	1	1	1	0	1	1	1	1	1	1	1	1	0	0	1	1	1	1	1	1
Pfam PF00389 D-isomer specific 2-hydroxyacid dehydrogenase, catalytic domain	0	1	1	1	1	1	1	1	0	1	1	0	0	1	1	1	0	0	1	1	1	1	1	1	1	1	1	1	0	1	1	1	0	1	1	1	1	1	1	1	1	0	0	1	1	1	1	1	1
Pfam PF07085 DRTGG domain	0	1	1	1	1	0	0	0	0	1	1	0	0	0	0	1	1	0	1	1	0	0	0	1	1	0	0	0	0	0	1	1	1	0	1	1	0	1	0	0	0	0	1	1	0	1	1	1	1
Pfam PF01041 DegT/DnrJ/EryC1/StrS aminotransferase family	0	1	0	1	1	1	1	1	0	1	1	0	0	1	0	1	0	0	0	1	0	1	1	0	0	1	1	1	1	0	1	1	1	1	0	1	1	0	1	1	1	0	1	1	0	1	1	1	0
Pfam PF14691 Dihydroprymidine dehydrogenase domain II, 4Fe-4S cluster	0	1	0	1	1	0	1	1	0	1	1	0	0	1	1	1	0	0	1	0	1	1	1	0	1	1	1	1	1	1	1	1	0	0	1	1	0	1	1	1	0	0	0	1	1	1	1	1	1
Pfam PF16916 Dimerisation domain of Zinc Transporter	0	1	0	1	1	0	1	0	0	1	1	0	0	1	0	1	0	0	1	1	0	1	1	1	1	0	0	0	1	1	1	1	1	1	0	1	0	1	1	1	1	0	1	1	1	1	1	1	1
Pfam PF02579 Dinitrogenase iron-molybdenum cofactor	0	1	0	0	0	0	0	0	0	0	0	0	0	0	0	0	0	0	0	0	0	1	0	0	0	0	0	0	1	1	1	1	0	0	0	0	0	0	0	0	0	0	0	1	0	0	0	0	0
Pfam PF11997 Domain of unknown function (DUF3492)	0	1	0	0	0	0	0	0	0	0	0	0	0	0	0	1	0	0	0	0	0	0	0	0	0	0	0	0	0	0	0	0	0	0	0	0	0	0	0	0	0	0	0	1	0	0	1	0	0
Pfam PF04015 Domain of unknown function (DUF362)	0	1	0	1	0	0	0	0	0	0	0	0	0	0	0	0	0	0	0	0	0	0	0	0	0	0	0	0	0	0	1	1	0	0	0	0	0	0	0	0	0	0	0	0	0	0	0	0	0
Pfam PF13244 Domain of unknown function (DUF4040)	0	1	0	1	0	0	0	0	0	0	1	0	0	0	0	1	0	0	0	0	0	0	0	0	1	1	1	1	1	0	0	1	0	0	0	0	0	1	0	0	1	1	0	0	1	0	1	0	1
Pfam PF16237 Domain of unknown function (DUF4896)	0	1	0	0	0	0	0	0	0	0	0	0	0	0	0	0	0	0	0	0	0	0	0	0	0	0	0	0	0	0	0	0	0	0	0	0	0	0	0	0	0	0	0	0	0	0	0	0	0
Pfam PF01594 Domain of unknown function DUF20	0	1	1	1	1	1	1	1	0	1	1	1	0	1	1	1	1	0	1	1	0	1	1	1	1	1	1	1	1	0	1	1	1	1	1	1	1	1	1	1	1	1	1	1	1	1	1	1	1
Pfam PF04039 Domain related to MnhB subunit of Na+/H+ antiporter	0	1	0	1	0	0	0	0	0	0	1	0	0	0	0	1	0	0	0	0	0	0	0	0	1	1	1	1	0	0	0	1	0	0	0	0	0	1	0	0	1	1	0	0	1	0	1	0	1
Pfam PF01012 Electron transfer flavoprotein domain	0	1	0	0	1	0	0	0	0	1	1	0	0	0	1	1	0	0	0	0	1	1	1	0	0	1	1	1	1	0	0	1	0	1	1	1	1	1	1	0	1	0	0	1	1	0	1	1	0
Pfam PF01032 FecCD transport family	0	1	1	1	1	1	0	0	0	0	1	0	1	1	0	1	0	0	1	1	0	1	1	1	1	1	1	1	1	1	1	0	0	0	1	0	1	1	1	1	0	0	1	1	1	1	1	1	1
Pfam PF04023 FeoA domain	0	1	0	1	1	1	0	0	0	1	0	0	0	1	1	1	0	0	1	0	1	0	1	1	1	0	0	0	1	1	1	1	0	1	1	1	0	0	1	1	1	0	1	1	0	1	1	1	1
Pfam PF00210 Ferritin-like domain	0	1	1	1	1	1	1	1	0	1	1	1	1	1	1	1	0	0	1	1	1	1	1	1	1	1	1	1	1	1	1	1	1	1	1	1	1	1	1	1	0	1	1	1	1	1	1	1	1
Pfam PF14310 Fibronectin type III-like domain	0	1	0	0	1	0	0	0	0	1	0	0	0	0	1	1	0	0	0	0	0	0	1	0	0	0	0	0	0	0	0	0	0	0	1	1	0	1	0	0	0	0	0	0	0	1	1	1	1
Pfam PF02119 Flagellar P-ring protein	0	1	0	0	1	1	1	0	0	0	0	1	0	1	0	1	1	0	0	0	0	1	1	0	0	1	1	1	0	0	1	1	0	1	0	0	0	1	0	0	0	0	0	0	1	1	0	1	0
Pfam PF01613 Flavin reductase like domain	0	1	0	1	1	0	1	0	0	1	1	0	0	0	0	1	0	0	1	1	1	1	1	0	1	1	1	1	0	0	1	1	1	0	1	1	1	1	1	1	0	0	1	1	1	1	1	1	1
Pfam PF13860 FlgD Ig-like domain	0	1	0	0	1	1	0	0	0	0	1	0	0	1	0	1	1	0	0	0	0	0	1	0	0	1	1	1	0	0	1	1	0	1	0	0	0	1	0	1	0	0	0	0	0	1	0	1	0
Pfam PF02744 Galactose-1-phosphate uridyl transferase, C-terminal domain	0	1	1	0	1	0	0	0	0	0	1	0	0	0	0	0	0	0	1	1	0	0	0	0	0	0	0	0	0	0	0	1	0	0	1	1	0	0	0	0	0	0	1	1	0	1	1	1	0
Pfam PF01087 Galactose-1-phosphate uridyl transferase, N-terminal domain	0	1	1	0	1	0	0	0	0	0	1	0	0	0	0	0	0	0	1	1	0	0	0	0	0	0	0	0	0	0	0	1	0	0	1	1	0	0	0	0	0	0	1	1	0	1	1	1	0
Pfam PF02660 Glycerol-3-phosphate acyltransferase	0	1	1	1	1	1	1	0	0	0	1	0	1	1	0	1	0	0	1	1	0	1	1	1	1	1	1	1	1	1	1	1	1	1	0	0	1	1	0	0	1	1	1	1	1	1	0	1	1
Pfam PF04309 Glycerol-3-phosphate responsive antiterminator	0	1	0	0	1	0	0	0	0	0	1	0	0	0	0	0	0	0	0	0	0	0	0	0	1	0	0	0	0	0	0	0	0	0	0	0	0	0	0	0	0	0	0	1	0	0	0	0	1
Pfam PF02347 Glycine cleavage system P-protein	0	1	0	1	1	0	1	0	0	1	1	0	0	0	1	1	0	0	0	0	1	1	1	0	1	1	1	1	1	0	1	1	0	1	1	1	1	1	1	1	1	0	0	0	1	1	1	1	1
Pfam PF16561 Glycogen recognition site of AMP-activated protein kinase	0	1	0	0	0	0	0	1	0	0	0	0	0	0	0	0	0	0	0	0	0	0	0	0	0	0	0	0	0	0	1	0	0	0	0	0	0	0	0	0	0	0	0	0	0	0	0	0	0
Pfam PF00331 Glycosyl hydrolase family 10	0	1	0	0	0	0	0	0	0	0	0	0	0	0	0	0	0	0	0	0	0	0	1	0	0	0	0	0	0	0	0	0	0	0	0	0	0	0	0	0	0	0	0	0	0	0	1	0	0
Pfam PF01670 Glycosyl hydrolase family 12	0	1	0	0	0	0	0	0	0	0	0	0	0	0	0	0	0	0	0	0	0	0	0	0	0	0	0	0	0	0	0	0	0	0	0	1	0	0	0	0	0	0	0	0	0	0	1	0	0
Pfam PF01915 Glycosyl hydrolase family 3 C-terminal domain	0	1	0	0	1	0	0	0	0	1	1	0	0	0	1	1	0	0	0	0	0	0	1	0	0	0	0	0	1	0	0	0	0	0	1	1	0	1	0	0	0	0	0	1	0	1	1	1	1
Pfam PF02836 Glycosyl hydrolases family 2, TIM barrel domain	0	1	0	0	1	0	0	0	0	0	0	0	0	0	0	0	0	0	1	0	0	0	0	1	0	0	0	0	0	0	0	0	0	0	0	0	0	0	1	1	0	0	1	0	0	1	1	0	0
Pfam PF01074 Glycosyl hydrolases family 38 N-terminal domain	0	1	0	1	1	0	0	0	0	1	0	0	0	0	0	0	0	0	1	0	0	0	0	1	0	0	0	0	0	0	0	0	0	0	1	1	0	0	0	0	0	0	1	0	0	0	1	0	1
Pfam PF00591 Glycosyl transferase family, a/b domain	0	1	1	1	1	1	1	0	0	1	1	0	1	1	1	1	1	0	1	1	1	1	1	0	1	1	1	1	1	1	1	1	0	1	1	1	1	1	0	1	0	0	1	1	1	1	1	1	1
Pfam PF02885 Glycosyl transferase family, helical bundle domain	0	1	1	1	1	1	1	0	0	1	1	0	1	0	1	1	1	0	1	1	1	1	1	0	1	1	1	1	1	1	1	1	0	1	1	1	1	1	0	1	0	0	1	1	1	1	1	1	1
Pfam PF13692 Glycosyl transferases group 1	0	1	0	1	0	0	1	0	0	0	1	0	0	0	1	1	0	0	0	1	0	1	0	0	1	1	1	1	1	1	0	1	0	0	1	0	1	1	1	0	0	0	0	1	0	1	0	0	0
Pfam PF13439 Glycosyltransferase Family 4	0	1	0	1	1	1	1	0	0	1	1	1	0	0	1	1	0	0	1	0	1	1	1	1	1	1	1	1	1	1	1	1	0	0	1	1	1	0	1	1	1	0	1	1	0	1	1	1	0
Pfam PF13242 HAD-hyrolase-like	0	1	1	1	1	1	0	0	0	1	1	0	0	1	0	1	0	0	1	1	0	1	1	1	1	1	1	1	1	1	1	1	1	1	1	1	1	1	0	0	1	0	1	0	1	1	1	1	1
Pfam PF05168 HEPN domain	0	1	0	0	0	0	0	0	0	0	0	0	0	0	0	0	0	0	0	0	0	0	0	0	0	0	0	0	0	0	0	0	0	0	0	0	0	0	0	0	0	0	0	0	0	0	0	0	0
Pfam PF01381 Helix-turn-helix	0	1	1	1	1	0	1	0	0	1	1	0	0	0	1	1	0	0	1	1	0	1	1	1	1	1	1	1	0	1	1	1	1	1	1	1	1	1	1	1	1	1	1	1	1	1	1	1	1
Pfam PF01418 Helix-turn-helix domain, rpiR family	0	1	1	0	1	0	0	0	0	0	1	0	0	0	0	1	0	0	1	1	0	1	1	1	1	1	1	1	0	0	0	0	1	0	0	0	1	1	0	0	0	0	1	1	1	1	1	1	1
Pfam PF15919 HicB_like antitoxin of bacterial toxin-antitoxin system	0	1	0	1	1	0	0	0	0	0	0	0	0	0	0	0	0	0	0	0	0	1	1	0	0	0	1	1	0	0	1	0	0	0	0	0	1	0	0	1	0	0	0	0	1	1	0	0	0
Pfam PF00977 Histidine biosynthesis protein	0	1	1	1	1	0	1	0	0	1	1	0	0	1	1	1	1	0	1	1	1	1	1	0	1	1	1	1	1	1	1	1	0	1	1	1	1	1	0	0	0	0	0	1	1	1	1	1	1
Pfam PF03447 Homoserine dehydrogenase, NAD binding domain	0	1	1	1	1	1	1	0	0	1	1	0	0	1	1	1	1	0	1	1	1	1	1	0	1	1	1	1	1	1	1	1	0	0	1	1	1	1	0	0	1	0	1	1	1	1	1	1	1
Pfam PF01008 Initiation factor 2 subunit family	0	1	0	1	0	0	1	0	0	0	1	0	0	0	1	1	0	0	0	0	0	1	0	0	0	0	0	0	1	1	1	1	0	0	0	0	0	1	0	1	0	0	0	0	0	0	1	0	0
Pfam PF02256 Iron hydrogenase small subunit	0	1	0	0	0	0	0	0	0	0	0	0	0	0	0	0	0	0	0	0	0	0	0	0	0	0	0	0	0	1	1	0	0	0	0	0	0	0	0	1	0	0	0	1	0	0	0	0	0
Pfam PF10418 Iron-sulfur cluster binding domain of dihydroorotate dehydrogenase B	0	1	0	0	0	0	1	1	0	0	1	0	0	0	0	1	0	0	1	0	0	0	0	0	0	0	0	0	1	1	1	1	0	1	0	0	0	0	1	1	0	0	1	1	0	0	0	1	1
Pfam PF00857 Isochorismatase family	0	1	0	0	1	0	1	0	0	1	1	0	0	1	0	1	0	0	1	0	0	1	1	1	1	1	1	1	1	0	1	1	0	1	1	1	1	1	1	0	0	0	1	1	1	1	1	1	1
Pfam PF00180 Isocitrate/isopropylmalate dehydrogenase	0	1	1	1	1	1	1	0	0	1	1	0	0	1	1	1	0	0	1	1	1	1	1	0	1	1	1	1	1	1	1	1	0	1	1	1	1	1	0	0	1	1	1	1	1	1	1	1	1
Pfam PF02952 L-fucose isomerase, C-terminal domain	0	1	1	0	1	0	0	0	0	0	0	0	0	0	0	0	0	0	0	0	0	0	0	0	0	0	0	0	0	0	0	0	0	0	0	0	0	0	0	0	0	0	1	1	0	1	0	1	0
Pfam PF08502 LeuA allosteric (dimerisation) domain	0	1	1	1	1	0	1	0	0	1	1	0	0	1	1	1	0	0	0	1	1	1	1	0	1	1	1	1	1	1	1	1	0	0	1	1	1	1	0	0	0	0	1	1	1	1	1	1	1
Pfam PF03706 Lysylphosphatidylglycerol synthase TM region	0	1	0	1	1	0	1	0	0	1	1	0	1	0	1	1	0	0	0	0	1	1	0	0	1	1	1	0	1	0	1	1	0	0	1	1	0	1	1	0	1	0	0	1	1	0	1	1	1
Pfam PF12704 MacB-like periplasmic core domain	0	1	1	1	1	1	1	1	0	1	1	0	0	1	1	1	1	0	1	1	0	1	1	1	1	1	1	1	1	1	1	1	1	1	0	1	1	1	1	1	1	1	1	1	1	1	1	1	1
Pfam PF00390 Malic enzyme, N-terminal domain	0	1	1	1	1	0	0	0	0	1	1	0	0	1	1	1	0	0	1	1	0	1	1	1	1	1	1	1	0	0	1	1	1	1	1	1	1	1	1	1	1	0	0	1	1	1	1	1	1
Pfam PF01047 MarR family	0	1	0	0	1	0	0	0	0	1	1	0	0	0	1	1	0	0	1	0	1	1	1	1	1	1	1	1	0	1	1	1	0	1	1	1	1	1	0	1	0	0	1	1	1	1	1	1	1
Pfam PF01676 Metalloenzyme superfamily	0	1	0	1	1	1	1	0	0	0	1	0	1	1	0	1	1	0	1	0	0	1	0	1	1	0	0	0	0	1	1	1	0	1	0	0	0	1	0	0	1	1	1	1	1	1	0	1	1
Pfam PF01927 Mut7-C RNAse domain	0	1	0	0	0	0	1	0	0	1	0	0	0	0	0	0	0	0	0	0	0	0	0	0	0	0	0	0	0	0	0	0	0	0	0	1	0	0	0	0	0	0	0	0	0	0	1	0	0
Pfam PF01370 NAD dependent epimerase/dehydratase family	0	1	1	1	1	1	1	0	0	1	1	0	0	1	1	1	0	0	1	1	1	1	1	0	1	1	1	1	1	1	1	1	1	1	1	1	1	1	1	1	1	1	1	1	1	1	1	1	1
Pfam PF10588 NADH-ubiquinone oxidoreductase-G iron-sulfur binding region	0	1	0	1	1	1	1	0	0	1	1	0	0	1	1	1	1	0	0	0	0	1	1	0	1	1	1	1	0	1	1	1	0	1	0	1	1	1	0	1	1	1	0	0	1	1	1	1	1
Pfam PF00420 NADH-ubiquinone/plastoquinone oxidoreductase chain 4L	0	1	0	1	1	1	1	0	0	1	1	0	0	1	1	1	1	0	0	0	0	1	1	0	1	1	1	1	1	1	0	1	0	1	1	1	1	1	0	0	1	1	0	0	1	1	1	1	1
Pfam PF03334 Na+/H+ antiporter subunit	0	1	0	1	0	0	0	0	0	0	1	0	0	0	0	1	0	0	0	0	0	0	0	0	1	1	1	1	0	0	0	1	0	0	0	0	0	1	0	0	1	1	0	0	1	0	0	0	1
Pfam PF01899 Na+/H+ ion antiporter subunit	0	1	0	1	0	0	0	0	0	0	1	0	0	0	0	1	0	0	0	0	0	0	0	0	1	1	1	1	0	0	0	1	0	0	0	0	0	1	0	0	1	1	0	0	1	0	0	0	1
Pfam PF03060 Nitronate monooxygenase	0	1	0	0	0	1	0	0	0	1	1	0	0	1	1	1	0	0	1	0	0	0	1	1	1	1	1	1	1	0	1	1	0	1	1	1	1	1	1	0	0	1	1	1	1	0	1	0	1
Pfam PF07670 Nucleoside recognition	0	1	1	1	1	1	1	0	0	0	1	0	0	1	1	1	0	0	1	1	0	0	1	0	1	1	1	1	1	1	1	1	1	1	0	0	0	1	1	1	1	0	0	1	1	1	0	1	1
Pfam PF02321 Outer membrane efflux protein	0	1	1	1	1	1	1	0	0	0	0	1	0	1	1	1	0	0	0	1	0	1	1	0	0	1	1	1	1	0	1	1	1	1	0	0	1	1	1	0	1	1	0	0	1	1	0	1	0
Pfam PF13426 PAS domain	0	1	0	1	1	0	1	0	0	0	1	0	0	1	0	1	0	0	0	0	0	1	1	0	1	1	0	0	1	1	1	1	0	1	1	0	0	1	0	1	0	0	0	0	0	1	1	1	1
Pfam PF03793 PASTA domain	0	1	0	0	0	0	0	1	0	1	1	1	0	0	0	0	0	0	1	0	1	0	0	1	1	0	0	0	1	0	1	1	0	0	1	1	0	0	1	1	0	0	1	1	0	0	1	0	1
Pfam PF13145 PPIC-type PPIASE domain	0	1	1	0	1	1	1	1	0	0	1	0	0	1	0	1	1	0	1	1	0	1	1	1	0	1	1	1	0	0	1	1	1	0	0	0	1	0	0	0	1	1	1	1	1	1	0	1	0
Pfam PF01472 PUA domain	0	1	1	1	1	0	1	0	0	1	1	0	0	0	1	1	0	0	0	1	1	1	1	0	0	1	1	1	1	1	1	1	0	1	1	1	0	1	0	0	0	0	1	0	1	1	1	1	0
Pfam PF01497 Periplasmic binding protein	0	1	1	1	1	1	0	0	0	1	1	0	0	1	0	1	0	0	1	1	1	1	1	1	1	1	1	1	1	1	1	0	0	0	1	1	1	1	1	1	0	0	1	1	1	1	1	1	1
Pfam PF13407 Periplasmic binding protein domain	0	1	1	0	1	0	0	1	0	0	1	0	0	0	0	1	0	0	1	1	1	1	1	1	1	1	1	0	0	0	0	0	0	1	0	0	0	1	0	1	0	0	0	1	1	1	1	1	0
Pfam PF00860 Permease family	0	1	1	0	1	1	0	0	0	0	1	0	0	1	0	1	0	0	1	1	0	0	1	1	1	1	1	1	1	0	1	1	1	1	0	0	1	1	1	1	0	0	1	1	1	1	1	1	1
Pfam PF06130 Phosphate propanoyltransferase	0	1	0	0	0	0	0	0	0	0	0	0	0	0	0	0	0	0	0	0	0	0	0	0	0	0	0	0	0	0	0	0	0	0	0	0	0	0	0	0	0	0	0	0	0	0	0	1	1
Pfam PF03063 Prismane/CO dehydrogenase family	0	1	0	0	1	0	0	0	0	0	0	0	0	0	0	0	0	0	0	0	0	0	0	0	0	0	0	0	1	0	1	1	0	0	0	0	0	0	1	1	0	0	0	1	0	1	0	1	0
Pfam PF12822 Protein of unknown function (DUF3816)	0	1	0	0	0	0	0	0	0	0	1	0	1	0	0	0	0	0	1	0	0	0	0	1	1	0	0	0	0	0	0	0	0	0	0	0	0	0	0	0	0	0	1	1	0	0	1	1	1
Pfam PF04458 Protein of unknown function (DUF505)	0	1	0	0	0	0	1	0	0	0	0	0	0	0	0	0	0	0	0	0	0	0	0	0	0	0	0	0	0	0	0	0	0	0	0	0	0	0	0	0	0	0	0	0	0	0	0	0	0
Pfam PF06971 Putative DNA-binding protein N-terminus	0	1	0	0	0	0	0	0	0	0	1	0	0	0	0	0	0	0	1	0	0	0	0	1	1	0	0	0	0	0	1	0	0	0	0	0	0	0	1	1	0	0	1	1	0	0	1	0	1
Pfam PF04060 Putative Fe-S cluster	0	1	1	0	1	0	0	0	0	0	0	0	0	0	0	1	1	0	0	1	0	0	0	0	0	1	1	1	0	1	1	1	1	1	0	0	1	0	1	1	1	0	0	0	0	1	0	1	0
Pfam PF01523 Putative modulator of DNA gyrase	0	1	1	1	1	0	1	0	0	1	0	0	0	0	1	1	1	0	0	1	0	1	1	0	0	1	1	1	0	1	0	1	1	1	1	1	1	1	0	1	1	1	0	1	1	1	1	1	0
Pfam PF00278 Pyridoxal-dependent decarboxylase, C-terminal sheet domain	0	1	1	1	1	1	1	0	0	1	1	0	0	1	1	1	1	0	1	1	1	1	1	0	1	1	1	1	1	1	1	1	1	1	1	1	1	1	1	1	1	0	1	1	1	1	1	1	1
Pfam PF02784 Pyridoxal-dependent decarboxylase, pyridoxal binding domain	0	1	1	1	1	1	1	0	0	1	1	0	0	1	1	1	1	0	1	1	1	1	1	0	1	1	1	1	1	1	1	1	1	1	1	1	1	1	1	1	1	0	1	1	1	1	1	1	1
Pfam PF01326 Pyruvate phosphate dikinase, PEP/pyruvate binding domain	0	1	0	1	1	1	1	0	0	1	1	0	0	1	1	1	0	0	0	0	1	1	1	0	0	1	1	1	1	1	1	1	0	1	1	1	1	1	1	1	0	1	0	1	1	1	1	1	1
Pfam PF16199 Radical_SAM C-terminal domain	0	1	0	0	1	0	1	0	0	0	1	0	0	0	0	0	0	0	1	0	0	0	0	1	1	0	0	0	0	1	1	1	0	0	0	0	0	0	1	0	0	0	1	1	0	1	0	1	1
Pfam PF01694 Rhomboid family	0	1	1	1	1	0	1	1	0	1	1	0	0	1	1	1	0	0	1	1	1	1	1	1	1	0	0	0	1	1	1	1	0	1	0	1	0	1	1	1	0	0	1	1	1	1	1	1	1
Pfam PF00355 Rieske [2Fe-2S] domain	0	1	0	1	1	1	1	0	0	1	1	0	0	1	1	1	0	0	0	0	1	1	1	0	0	1	1	1	1	1	0	1	0	1	1	1	1	1	0	0	0	1	0	1	1	1	1	0	0
Pfam PF05221 S-adenosyl-L-homocysteine hydrolase	0	1	0	1	0	0	1	0	0	1	0	0	0	0	1	1	0	0	0	0	1	1	1	0	0	1	1	1	1	1	1	1	0	1	1	1	0	1	0	0	1	0	0	0	1	0	1	0	0
Pfam PF08281 Sigma-70, region 4	0	1	1	1	1	0	0	1	0	1	1	0	0	0	1	1	0	0	1	1	1	1	1	0	0	1	1	1	1	1	0	1	1	1	1	1	1	1	1	1	0	0	0	1	1	1	1	1	1
Pfam PF01699 Sodium/calcium exchanger protein	0	1	0	1	1	0	1	1	0	1	1	1	0	0	0	0	0	0	0	1	1	1	0	0	0	1	1	1	0	0	1	0	1	1	1	1	0	1	1	0	1	0	0	0	1	1	1	1	0
Pfam PF01206 Sulfurtransferase TusA	0	1	1	1	1	0	1	0	0	0	1	0	0	1	0	1	1	0	0	1	0	1	1	0	1	1	1	1	1	0	1	1	1	0	0	0	1	1	1	1	0	0	0	0	1	1	1	1	0
Pfam PF08402 TOBE domain	0	1	1	1	1	0	0	1	0	1	1	1	1	1	1	1	0	0	1	1	1	1	1	1	1	1	1	1	0	0	1	0	1	1	1	1	1	1	0	0	0	0	1	1	1	1	1	1	1
Pfam PF13424 Tetratricopeptide repeat	0	1	0	1	0	0	0	1	0	0	1	1	0	0	0	0	0	0	1	0	0	0	1	0	0	1	1	1	0	0	1	1	0	1	0	0	0	0	1	1	0	1	0	1	0	0	1	0	0
Pfam PF14559 Tetratricopeptide repeat	0	1	1	0	1	0	1	1	0	0	1	0	0	0	1	1	0	0	0	1	0	1	1	0	1	1	1	1	0	0	1	1	1	0	0	0	0	1	1	1	0	0	0	0	1	1	1	1	0
Pfam PF02568 Thiamine biosynthesis protein (ThiI)	0	1	0	0	1	0	0	1	0	0	1	0	1	1	0	1	0	0	1	1	0	0	0	1	1	0	0	0	0	0	1	1	1	0	1	0	0	1	0	1	1	0	1	1	0	1	0	1	1
Pfam PF02082 Transcriptional regulator	0	1	1	1	1	0	1	0	0	1	1	0	0	1	1	1	0	0	1	1	0	1	1	0	1	1	1	1	1	0	1	1	1	1	1	1	1	1	0	1	1	0	1	1	1	1	1	1	1
Pfam PF03551 Transcriptional regulator PadR-like family	0	1	0	0	1	0	0	0	0	1	1	0	0	0	0	0	0	0	1	0	1	1	1	1	1	1	1	1	0	0	0	0	0	0	1	1	0	1	0	1	0	0	1	1	0	1	1	1	1
Pfam PF01464 Transglycosylase SLT domain	0	1	1	1	1	1	1	1	0	0	1	1	0	1	1	1	1	0	1	1	0	1	1	1	1	1	1	1	1	0	1	1	1	1	1	0	1	1	1	1	1	0	0	1	1	1	1	1	1
Pfam PF02080 TrkA-C domain	0	1	1	1	1	1	1	1	0	1	1	1	0	1	1	1	0	0	1	1	1	0	0	1	1	1	1	1	1	1	1	1	1	0	1	1	1	1	1	1	1	0	1	1	1	1	1	1	1
Pfam PF02254 TrkA-N domain	0	1	1	1	1	1	1	1	0	1	1	1	0	1	1	1	0	0	0	1	0	1	1	1	1	1	1	1	1	1	1	1	1	1	1	1	1	1	1	1	0	1	1	0	1	1	1	1	1
Pfam PF01663 Type I phosphodiesterase / nucleotide pyrophosphatase	0	1	0	0	0	0	0	0	0	0	0	0	0	1	1	1	0	0	0	0	1	1	1	0	0	1	0	0	0	0	1	0	0	1	1	0	0	1	1	0	0	0	0	1	0	0	1	0	1
Pfam PF02350 UDP-N-acetylglucosamine 2-epimerase	0	1	0	1	1	0	0	0	0	0	1	0	0	1	0	1	0	0	1	1	0	0	0	0	1	1	1	1	1	0	0	1	1	1	0	0	0	1	1	0	1	0	1	1	0	1	0	1	1
Pfam PF01894 Uncharacterised protein family UPF0047	0	1	0	1	1	0	1	0	0	1	1	0	0	0	0	1	0	0	0	0	0	0	0	0	0	0	0	0	1	1	1	1	0	1	1	1	0	0	0	0	1	0	0	1	1	0	1	1	0
Pfam PF02645 Uncharacterised protein, DegV family COG1307	0	1	0	0	0	0	0	0	0	1	1	0	1	0	0	1	0	0	1	0	0	0	0	1	1	0	0	0	0	1	1	0	0	1	1	1	0	0	0	0	0	0	1	1	0	0	1	0	1
Pfam PF09723 Zinc ribbon domain	0	1	0	0	0	0	0	0	0	1	0	0	0	0	0	0	0	0	0	0	1	0	0	0	0	1	1	1	1	1	1	1	0	1	1	1	0	1	0	1	1	0	0	1	0	0	0	0	0
Pfam PF00107 Zinc-binding dehydrogenase	0	1	1	1	1	1	1	0	0	1	1	0	0	1	1	1	0	0	1	1	1	1	1	1	1	1	1	1	0	1	1	1	0	1	1	1	1	1	1	1	1	1	1	1	1	1	1	1	1
Pfam PF13563 2'-5' RNA ligase superfamily	0	1	0	0	0	0	0	0	0	1	1	0	0	0	0	1	0	0	0	0	0	1	1	0	1	0	0	0	0	0	0	1	0	0	1	1	0	0	0	1	0	0	0	1	0	0	1	0	0
Pfam PF10143 2,3-bisphosphoglycerate-independent phosphoglycerate mutase	0	1	0	0	0	0	1	0	0	0	0	0	0	0	0	0	0	0	0	0	0	0	0	0	0	0	0	0	0	1	1	1	0	0	0	0	0	0	0	0	0	0	0	0	0	0	0	0	0
Pfam PF04029 2-phosphosulpholactate phosphatase	0	1	0	1	0	0	0	0	0	0	1	0	0	0	0	0	0	0	0	0	0	0	0	0	0	0	0	0	0	0	0	0	0	0	0	0	0	0	1	0	1	0	0	1	0	0	0	0	0
Pfam PF01612 3'-5' exonuclease	0	1	1	1	1	0	1	1	0	1	0	1	0	1	1	1	0	0	0	1	1	1	1	0	1	1	1	1	1	1	1	1	1	1	1	1	1	1	1	1	1	1	0	1	1	1	1	1	0
Pfam PF06725 3D domain	0	1	1	1	1	0	0	0	0	0	1	0	0	0	0	1	1	0	1	1	0	1	1	0	0	1	1	1	0	0	1	0	1	1	0	0	1	1	0	0	1	0	0	1	1	1	0	1	1
Pfam PF02829 3H domain	0	1	0	0	0	0	0	0	0	0	1	0	0	0	0	0	0	0	0	0	0	0	0	1	0	0	0	0	0	0	0	0	0	0	0	0	0	0	0	0	0	0	1	1	0	0	0	0	1
Pfam PF13247 4Fe-4S dicluster domain	0	1	1	0	1	0	1	0	0	1	1	0	0	1	0	1	0	0	0	1	0	1	0	0	1	1	1	0	1	1	1	1	1	0	1	1	0	1	0	0	0	0	0	0	0	1	0	1	0
Pfam PF13534 4Fe-4S dicluster domain	0	1	0	1	1	0	1	0	0	0	0	0	0	1	1	1	0	0	0	0	0	1	1	0	0	1	1	1	1	0	1	1	0	0	0	0	1	1	0	0	1	1	0	1	1	1	0	1	1
Pfam PF13459 4Fe-4S single cluster domain	0	1	0	0	0	0	1	0	0	1	0	0	0	0	0	0	0	0	0	0	0	1	0	1	0	0	0	0	0	0	0	0	0	0	1	1	0	0	0	0	0	0	0	0	0	0	1	0	0
Pfam PF02872 5'-nucleotidase, C-terminal domain	0	1	1	1	1	1	1	1	0	0	1	0	1	0	0	0	0	0	1	1	0	1	0	1	1	0	0	0	1	0	0	0	0	1	0	0	0	1	1	1	0	0	0	1	1	1	1	1	1
Pfam PF01242 6-pyruvoyl tetrahydropterin synthase	0	1	1	1	1	1	1	0	0	0	1	0	0	1	1	1	0	0	0	1	0	1	1	0	1	1	1	1	1	1	1	1	1	1	0	0	1	1	1	0	1	0	0	1	0	1	1	1	0
Pfam PF07698 7TM receptor with intracellular HD hydrolase	0	1	0	1	0	0	0	1	1	0	1	0	0	0	0	0	0	0	0	0	0	0	0	0	0	0	0	0	0	0	1	1	0	0	0	0	0	0	1	1	0	0	0	1	0	0	0	0	1
Pfam PF16193 AAA C-terminal domain	0	1	1	0	1	1	0	0	0	1	1	0	1	1	1	1	0	0	1	1	1	1	1	1	1	1	1	1	1	1	1	1	1	1	1	1	1	1	1	1	1	0	1	1	1	1	1	1	1
Pfam PF13614 AAA domain	0	1	0	0	1	0	0	0	0	1	1	0	0	0	0	1	0	0	0	1	1	1	1	0	1	1	1	1	1	0	1	1	0	0	1	1	0	1	1	0	0	0	1	1	1	0	1	1	0
Pfam PF13654 AAA domain	0	1	1	0	1	0	0	1	0	0	0	0	0	0	0	1	0	0	0	1	0	0	0	0	0	0	0	0	0	0	1	1	1	0	0	0	0	1	0	0	0	0	0	1	0	1	0	1	0
Pfam PF07728 AAA domain (dynein-related subfamily)	0	1	0	0	1	0	1	0	0	1	1	1	0	1	0	1	0	0	0	0	0	1	1	0	1	0	0	0	1	0	1	1	0	0	1	1	0	1	1	1	0	0	1	1	1	1	1	1	0
Pfam PF12846 AAA-like domain	0	1	0	0	0	1	1	0	0	0	1	0	0	0	0	0	0	0	0	0	0	1	1	0	0	1	1	1	1	0	0	1	0	1	0	0	0	0	1	0	1	1	0	1	0	0	1	0	1
Pfam PF13291 ACT domain	0	1	1	1	1	0	1	0	0	1	1	0	0	0	1	1	0	0	1	1	1	1	1	1	1	1	1	1	1	1	1	1	1	1	1	1	1	1	1	0	1	0	1	1	1	1	1	1	1
Pfam PF01808 AICARFT/IMPCHase bienzyme	0	1	1	1	1	0	1	0	0	1	1	0	0	1	1	1	1	0	1	1	1	1	1	0	1	1	1	1	1	1	1	1	0	1	1	1	1	1	1	1	1	1	1	1	1	1	1	1	1
Pfam PF01871 AMMECR1	0	1	0	0	0	0	1	0	0	0	0	0	0	0	0	0	0	0	0	0	0	0	0	0	0	0	0	0	0	1	1	1	0	1	0	0	0	0	0	1	0	0	0	1	0	0	0	0	0
Pfam PF01634 ATP phosphoribosyltransferase	0	1	1	1	1	0	1	0	0	1	1	0	0	1	1	1	1	0	1	1	1	1	1	0	1	1	1	1	1	1	1	1	0	1	1	1	1	1	0	0	0	0	0	1	1	1	1	1	1
Pfam PF00231 ATP synthase	0	1	1	1	1	1	1	0	0	1	1	0	1	1	1	1	1	0	1	1	1	1	1	1	1	1	1	1	1	1	1	1	1	1	1	1	1	1	0	0	1	1	1	1	1	1	1	1	1
Pfam PF00119 ATP synthase A chain	0	1	1	1	1	1	1	0	0	1	1	0	1	1	1	1	1	0	1	1	1	1	1	1	1	1	1	1	1	1	1	1	1	1	1	1	1	1	0	0	1	1	1	1	1	1	1	1	1
Pfam PF00430 ATP synthase B/B' CF(0)	0	1	1	1	1	1	1	0	0	1	1	0	1	1	1	1	1	0	1	1	1	1	1	1	1	1	1	1	1	1	1	1	1	1	1	1	1	1	0	0	1	1	1	1	1	1	1	1	1
Pfam PF03899 ATP synthase I chain	0	1	1	0	1	0	0	0	0	1	1	0	0	0	0	1	0	0	0	1	1	0	0	0	1	1	0	1	0	0	1	1	1	1	1	1	0	1	0	0	1	0	0	1	0	1	0	1	1
Pfam PF00213 ATP synthase delta (OSCP) subunit	0	1	1	1	1	1	1	0	0	1	1	0	1	1	1	1	1	0	1	1	1	1	1	1	1	1	1	1	1	1	1	1	1	1	1	1	1	1	0	0	1	1	1	1	1	1	1	1	1
Pfam PF02823 ATP synthase, Delta/Epsilon chain, beta-sandwich domain	0	1	1	1	1	1	1	0	0	1	1	0	1	1	1	1	1	0	1	1	1	1	1	1	1	1	1	1	1	1	1	1	1	1	1	1	1	1	0	0	1	1	1	1	1	1	1	1	1
Pfam PF01513 ATP-NAD kinase	0	1	1	1	1	1	1	1	0	1	1	1	1	1	1	1	1	0	1	1	1	1	1	1	1	1	1	1	1	1	1	1	1	1	1	1	1	1	1	1	1	1	1	1	1	1	1	1	1
Pfam PF02222 ATP-grasp domain	0	1	1	1	1	0	1	0	0	1	1	0	0	0	1	1	0	0	1	1	1	1	1	1	1	1	1	1	1	0	1	0	1	1	1	1	1	1	0	0	0	1	1	0	1	1	1	1	1
Pfam PF02572 ATP:corrinoid adenosyltransferase BtuR/CobO/CobP	0	1	0	1	1	0	0	0	0	1	0	0	0	0	0	1	0	0	0	0	0	1	0	0	0	0	0	0	1	1	1	1	0	0	1	1	0	1	0	1	0	0	0	0	1	1	1	1	0
Pfam PF07726 ATPase family associated with various cellular activities (AAA)	0	1	0	1	0	0	1	0	0	1	1	1	0	0	1	1	0	0	0	0	1	1	1	0	0	1	0	1	1	0	0	1	0	1	1	1	0	1	1	1	0	0	0	0	1	0	1	0	1
Pfam PF07991 Acetohydroxy acid isomeroreductase, NADPH-binding domain	0	1	1	1	1	1	1	0	0	1	1	0	0	1	1	1	1	0	1	1	1	1	1	0	1	1	1	1	1	1	1	1	0	0	1	1	1	1	0	0	0	0	1	1	1	1	1	1	1
Pfam PF01450 Acetohydroxy acid isomeroreductase, catalytic domain	0	1	1	1	1	1	1	0	0	1	1	0	0	1	1	1	1	0	1	1	1	1	1	0	1	1	1	1	1	1	1	1	0	0	1	1	1	1	0	0	0	0	1	1	1	1	1	1	1
Pfam PF13302 Acetyltransferase (GNAT) domain	0	1	0	0	1	0	0	0	0	1	1	0	0	1	1	1	0	0	1	1	1	1	1	1	1	1	1	1	0	1	1	0	0	1	1	1	1	1	1	1	1	0	1	1	1	1	1	1	1
Pfam PF13508 Acetyltransferase (GNAT) domain	0	1	1	1	1	0	1	0	0	1	1	0	1	0	1	1	1	0	1	1	1	1	1	1	1	0	0	0	1	1	1	1	1	1	1	1	1	1	0	1	0	0	1	1	1	1	1	1	1
Pfam PF00873 AcrB/AcrD/AcrF family	0	1	1	1	1	1	1	0	0	0	1	0	0	1	1	1	0	0	0	1	0	1	1	0	1	1	1	1	1	0	1	1	1	1	0	0	1	1	1	0	1	1	0	1	1	1	1	1	0
Pfam PF08327 Activator of Hsp90 ATPase homolog 1-like protein	0	1	0	0	0	0	0	0	0	1	1	0	0	0	0	1	0	0	0	0	0	1	1	0	1	1	1	1	0	0	0	0	0	0	1	1	0	1	1	0	0	0	0	1	1	0	1	0	1
Pfam PF00708 Acylphosphatase	0	1	0	1	1	1	1	0	0	1	1	0	0	1	0	1	0	0	1	1	0	1	0	1	1	1	1	0	1	1	1	1	0	1	1	1	0	0	0	1	1	0	1	1	0	1	1	1	1
Pfam PF01757 Acyltransferase family	0	1	0	0	1	0	0	0	0	1	1	0	0	0	1	1	0	0	1	0	1	1	1	1	1	1	1	1	0	0	1	0	0	1	1	1	1	1	1	0	1	0	1	1	0	1	1	1	1
Pfam PF04008 Adenosine specific kinase	0	1	0	0	0	0	0	0	0	1	0	0	0	0	0	0	0	0	0	0	0	0	0	0	0	0	0	0	0	0	0	1	0	0	0	1	0	0	0	0	0	0	0	0	0	0	0	0	0
Pfam PF10397 Adenylosuccinate lyase C-terminus	0	1	0	1	0	1	1	0	0	1	1	0	0	1	0	1	0	0	1	0	1	1	1	1	1	0	0	0	1	1	1	1	0	0	1	1	0	1	0	0	0	1	1	1	1	0	1	0	1
Pfam PF00709 Adenylosuccinate synthetase	0	1	1	1	1	1	1	0	0	1	1	0	0	1	1	1	1	0	1	1	1	1	1	1	1	1	1	1	1	1	1	1	1	1	1	1	1	1	1	0	1	1	1	1	1	1	1	1	1
Pfam PF01263 Aldose 1-epimerase	0	1	1	1	1	0	0	0	0	0	1	0	0	0	1	1	0	0	1	1	0	1	1	0	1	0	0	0	0	0	0	0	0	0	1	0	0	1	1	1	1	0	1	1	1	1	1	1	1
Pfam PF00245 Alkaline phosphatase	0	1	0	0	1	0	0	0	0	0	1	0	0	0	1	1	0	0	0	0	0	0	0	0	1	0	0	0	0	0	0	0	0	0	0	0	0	0	1	0	0	0	0	0	0	1	0	0	0
Pfam PF09261 Alpha mannosidase, middle domain	0	1	0	1	1	0	0	0	0	1	0	0	0	0	0	0	0	0	1	0	0	0	0	1	0	0	0	0	0	0	0	0	0	0	1	1	0	0	0	0	0	0	1	0	0	0	1	0	1
Pfam PF00207 Alpha-2-macroglobulin family	0	1	0	0	1	0	0	0	0	0	0	0	0	0	1	1	0	0	0	1	0	1	1	0	0	1	1	1	0	0	0	0	0	1	0	0	0	1	1	1	0	0	0	0	0	1	0	1	0
Pfam PF07703 Alpha-2-macroglobulin family N-terminal region	0	1	0	0	1	0	0	0	0	0	0	0	0	0	1	1	0	0	0	0	0	1	1	0	0	1	1	1	0	0	0	0	0	1	0	0	0	1	0	1	0	0	0	0	0	1	0	1	0
Pfam PF06964 Alpha-L-arabinofuranosidase C-terminus	0	1	0	0	0	0	0	0	0	0	1	0	0	0	0	0	0	0	0	0	0	1	1	0	0	0	0	0	0	0	0	0	0	0	0	0	0	0	0	0	0	0	0	1	0	0	1	0	0
Pfam PF01120 Alpha-L-fucosidase	0	1	0	0	0	0	0	0	0	0	0	0	0	0	1	0	0	0	0	0	0	0	1	0	0	0	0	0	0	0	0	0	0	0	0	0	0	0	1	1	0	0	1	0	0	0	1	0	0
Pfam PF16757 Alpha-L-fucosidase C-terminal domain	0	1	0	0	0	0	0	0	0	0	0	0	0	0	0	0	0	0	0	0	0	0	1	0	0	0	0	0	0	0	0	0	0	0	0	0	0	0	0	0	0	0	0	0	0	0	0	0	0
Pfam PF10569 Alpha-macro-globulin thiol-ester bond-forming region	0	1	0	0	0	0	0	0	0	0	0	0	0	0	0	1	0	0	0	0	0	1	0	0	0	1	1	1	0	0	0	0	0	0	0	0	0	1	0	1	0	0	0	0	0	0	0	1	0
Pfam PF07969 Amidohydrolase family	0	1	0	1	1	0	1	0	0	1	1	0	0	0	0	1	0	0	0	1	0	1	1	0	0	1	1	1	0	0	0	1	0	0	1	1	0	1	0	0	0	0	0	0	1	1	1	1	1
Pfam PF01063 Amino-transferase class IV	0	1	1	1	1	1	1	0	0	1	1	0	0	1	1	1	0	0	1	1	1	1	1	1	1	1	1	1	1	1	1	1	1	1	1	1	1	1	1	0	1	0	1	1	1	1	1	1	1
Pfam PF01571 Aminomethyltransferase folate-binding domain	0	1	1	1	1	0	0	0	0	1	1	0	0	0	1	1	0	0	0	1	1	1	1	0	1	1	1	1	1	0	1	1	1	1	1	1	1	1	1	1	1	1	0	0	1	1	1	1	1
Pfam PF02127 Aminopeptidase I zinc metalloprotease (M18)	0	1	0	0	0	0	0	0	0	1	0	1	0	0	0	1	0	0	0	0	1	0	0	0	0	0	0	0	0	0	1	0	0	0	1	1	0	1	0	1	0	0	0	1	0	0	1	0	0
Pfam PF00909 Ammonium Transporter Family	0	1	0	1	1	0	1	0	0	1	1	0	1	0	1	1	0	0	1	0	0	1	1	0	1	1	1	0	1	1	1	1	0	0	1	1	1	1	0	0	0	0	0	1	1	1	1	1	1
Pfam PF07100 Anabaena sensory rhodopsin transducer	0	1	0	0	0	0	0	0	0	0	0	0	0	0	0	0	0	0	0	0	0	0	0	0	0	0	0	0	0	0	0	0	0	0	0	0	0	0	0	0	0	0	0	0	0	0	0	0	0
Pfam PF13597 Anaerobic ribonucleoside-triphosphate reductase	0	1	1	0	1	0	0	0	0	0	0	0	0	0	0	1	0	0	1	1	0	0	0	1	1	0	0	0	0	0	1	0	1	0	0	0	0	0	1	1	0	0	1	1	0	1	0	1	1
Pfam PF04715 Anthranilate synthase component I, N terminal region	0	1	1	1	1	1	1	0	0	1	1	0	0	0	1	1	0	0	1	1	1	1	1	0	1	1	1	1	1	1	1	1	0	1	1	1	1	1	0	0	1	0	1	1	1	1	1	1	1
Pfam PF04316 Anti-sigma-28 factor, FlgM	0	1	0	0	1	1	1	0	0	0	1	0	0	1	0	1	0	0	0	0	0	0	0	0	0	1	1	1	0	0	1	1	0	1	0	0	0	1	0	1	0	0	0	1	0	1	0	1	0
Pfam PF02604 Antitoxin Phd_YefM, type II toxin-antitoxin system	0	1	0	1	1	0	0	0	0	1	0	0	0	1	0	0	0	0	0	0	0	0	0	0	1	0	0	0	1	0	1	1	0	0	1	1	0	1	0	1	1	0	1	0	1	0	1	1	0
Pfam PF06719 AraC-type transcriptional regulator N-terminus	0	1	0	0	1	0	0	0	0	0	0	0	0	0	0	1	0	0	0	0	0	1	0	0	0	1	1	1	0	0	0	1	0	0	0	0	0	1	0	0	0	0	0	0	1	1	1	1	0
Pfam PF03008 Archaea bacterial proteins of unknown function	0	1	0	0	0	0	0	0	0	0	0	0	0	1	0	0	0	0	0	0	0	0	0	0	0	0	0	0	0	0	0	0	0	0	0	0	0	0	0	0	0	0	0	0	0	0	0	0	0
Pfam PF01951 Archease protein family (MTH1598/TM1083)	0	1	0	0	0	0	1	0	0	1	0	0	0	0	0	0	0	0	0	0	0	0	0	0	0	0	0	0	1	1	0	1	0	1	0	1	0	0	0	0	0	0	0	0	0	0	0	0	0
Pfam PF01960 ArgJ family	0	1	0	1	0	0	1	0	0	1	1	0	0	0	0	1	0	0	1	0	1	1	1	0	1	1	1	1	1	1	1	1	0	0	1	1	1	1	0	0	0	0	0	1	1	0	1	0	1
Pfam PF02863 Arginine repressor, C-terminal domain	0	1	1	0	1	0	0	0	1	1	1	0	0	0	0	0	0	0	1	1	1	0	0	1	1	0	0	0	1	0	0	0	1	1	1	1	0	0	0	0	1	1	1	1	0	1	1	1	1
Pfam PF01316 Arginine repressor, DNA binding domain	0	1	1	0	1	0	0	0	1	1	1	0	0	0	0	0	0	0	1	1	1	0	0	1	1	0	0	0	1	0	0	0	1	0	1	1	0	0	1	0	1	1	1	1	0	1	1	1	1
Pfam PF00764 Arginosuccinate synthase	0	1	1	1	1	0	1	0	0	1	1	0	0	1	1	1	1	0	1	1	1	1	1	0	1	1	1	1	1	1	1	1	1	1	1	1	1	1	0	0	0	0	0	1	1	1	1	1	1
Pfam PF01948 Aspartate carbamoyltransferase regulatory chain, allosteric domain	0	1	0	0	1	0	0	0	0	0	0	0	0	0	0	0	1	0	0	0	0	0	0	0	0	0	0	0	0	0	0	0	0	0	0	0	1	0	1	1	0	0	0	1	0	1	0	1	0
Pfam PF02748 Aspartate carbamoyltransferase regulatory chain, metal binding domain	0	1	0	0	1	0	0	0	0	0	0	0	0	0	0	0	1	0	0	0	0	0	0	0	0	0	0	0	0	0	0	0	0	0	0	0	1	0	1	1	0	0	0	1	0	1	0	1	0
Pfam PF02261 Aspartate decarboxylase	0	1	0	1	1	1	1	0	0	1	1	0	0	1	1	1	0	0	0	0	1	1	1	0	1	1	1	1	1	1	0	0	0	1	1	1	1	0	1	0	1	0	0	1	0	1	1	1	1
Pfam PF02607 B12 binding domain	0	1	0	1	1	0	0	0	0	1	0	0	0	0	0	1	0	0	0	0	1	1	1	0	0	1	1	1	1	0	1	1	0	0	1	1	0	1	0	0	0	0	0	1	1	1	1	1	0
Pfam PF04324 BFD-like [2Fe-2S] binding domain	0	1	1	1	1	1	1	0	0	1	1	0	0	1	1	1	0	0	0	1	0	1	1	0	1	1	1	1	1	0	1	1	1	0	1	1	1	1	1	1	0	0	0	1	1	1	1	1	0
Pfam PF15899 BNR-Asp box repeat	0	1	0	0	0	0	0	0	0	0	0	0	0	0	0	1	0	0	0	0	0	0	0	0	0	0	0	0	0	0	0	0	0	0	0	0	0	0	0	0	0	0	0	0	0	0	0	0	0
Pfam PF02673 Bacitracin resistance protein BacA	0	1	0	1	1	0	1	0	0	1	1	1	0	1	1	1	1	0	1	0	1	1	1	1	1	1	1	1	1	0	1	1	0	0	1	1	1	1	1	1	0	0	1	1	1	1	1	1	0
Pfam PF07532 Bacterial Ig-like domain (group 4)	0	1	0	0	0	0	0	0	0	0	0	0	0	0	0	0	0	0	0	0	0	0	0	0	0	0	0	0	0	0	0	0	0	0	0	0	0	0	0	0	0	0	1	0	0	0	0	0	0
Pfam PF06750 Bacterial Peptidase A24 N-terminal domain	0	1	0	1	1	0	1	0	0	0	1	0	0	1	1	1	0	0	1	0	0	0	1	0	1	1	1	1	0	1	1	1	0	1	0	0	1	1	0	0	1	0	1	1	0	1	0	0	1
Pfam PF03480 Bacterial extracellular solute-binding protein, family 7	0	1	1	1	1	0	0	1	0	0	1	0	0	0	0	1	0	0	0	1	0	1	1	0	0	1	1	1	0	0	1	1	0	0	0	0	0	1	0	1	0	0	0	0	1	1	0	1	0
Pfam PF00700 Bacterial flagellin C-terminal helical region	0	1	0	0	1	1	1	1	0	0	1	1	0	1	0	1	0	0	0	0	0	1	1	0	0	1	1	1	0	0	1	1	0	1	0	0	0	1	0	1	0	0	0	1	1	1	0	1	1
Pfam PF06030 Bacterial protein of unknown function (DUF916)	0	1	0	0	0	0	0	0	0	0	0	0	0	0	0	0	0	0	1	0	0	0	0	0	0	0	0	0	0	0	0	0	0	0	0	0	0	0	0	0	0	0	0	0	0	0	1	0	1
Pfam PF03714 Bacterial pullanase-associated domain	0	1	0	0	0	0	0	0	0	0	0	0	0	0	0	0	0	0	0	0	0	0	0	1	0	0	0	0	0	0	0	0	0	0	0	0	0	0	0	0	0	0	1	0	0	0	1	0	0
Pfam PF02954 Bacterial regulatory protein, Fis family	0	1	1	0	1	0	1	1	0	0	1	1	0	1	1	1	1	0	1	1	0	1	1	0	0	1	1	1	1	0	1	1	1	1	0	0	1	1	1	1	1	0	0	1	1	1	1	1	1
Pfam PF02397 Bacterial sugar transferase	0	1	1	1	1	0	0	0	0	0	1	0	0	1	1	1	0	0	0	1	0	1	1	0	1	1	1	1	0	0	1	1	0	0	1	0	1	1	1	0	0	0	1	1	1	0	1	1	0
Pfam PF03704 Bacterial transcriptional activator domain	0	1	0	0	0	0	0	0	0	1	0	0	0	0	0	0	0	0	0	0	0	1	0	1	0	1	0	0	0	0	0	1	0	0	1	1	0	0	0	0	0	0	0	0	0	0	1	0	0
Pfam PF01614 Bacterial transcriptional regulator	0	1	1	0	1	0	1	0	0	1	1	0	0	1	0	1	0	0	0	1	0	1	0	0	0	1	1	1	0	0	0	1	0	0	1	1	0	1	0	0	0	0	0	0	1	1	1	1	0
Pfam PF02608 Basic membrane protein	0	1	0	0	0	0	0	1	0	0	1	1	1	0	0	1	0	0	1	0	0	1	0	1	0	0	0	0	1	0	1	0	0	0	0	0	0	0	0	1	0	0	1	1	1	0	1	0	1
Pfam PF02929 Beta galactosidase small chain	0	1	0	0	1	0	0	0	0	0	0	0	0	0	0	0	0	0	1	0	0	0	0	0	0	0	0	0	0	0	0	0	0	0	0	0	0	0	1	0	0	0	0	0	0	1	1	0	0
Pfam PF07944 Beta-L-arabinofuranosidase, GH127	0	1	0	0	0	0	0	0	0	0	0	0	0	0	0	0	0	0	0	0	0	1	1	0	0	0	0	0	0	0	0	0	0	0	0	0	0	0	0	0	0	0	0	0	0	0	1	1	0
Pfam PF01212 Beta-eliminating lyase	0	1	0	0	1	0	0	0	0	0	0	0	0	0	0	1	0	0	0	1	0	1	1	0	1	1	1	1	0	0	1	1	0	0	0	0	0	1	1	1	0	1	0	1	1	1	1	1	1
Pfam PF13533 Biotin-lipoyl like	0	1	0	1	1	1	1	0	0	0	0	0	0	0	1	1	0	0	0	1	0	1	1	0	1	1	1	1	1	0	1	1	1	1	0	0	0	1	1	1	1	0	0	1	1	1	0	1	0
Pfam PF01867 CRISPR associated protein Cas1	0	1	0	0	1	0	1	0	0	1	0	0	0	1	0	0	0	0	0	1	0	0	0	1	0	0	0	0	1	0	0	1	0	0	0	1	0	0	1	1	0	0	0	0	0	1	0	1	0
Pfam PF09827 CRISPR associated protein Cas2	0	1	1	0	0	1	0	0	0	1	0	0	0	1	0	0	0	0	0	1	0	0	0	1	0	0	0	0	1	0	0	1	0	0	0	1	0	0	1	1	0	0	0	0	0	0	0	0	0
Pfam PF01881 CRISPR associated protein Cas6	0	1	0	0	0	0	1	0	0	0	0	0	0	0	0	0	0	0	0	0	0	0	0	0	0	0	0	0	0	0	0	0	0	0	0	0	0	0	1	0	0	0	0	0	0	0	0	0	0
Pfam PF09455 CRISPR-associated (Cas) DxTHG family	0	1	0	0	0	0	1	0	0	0	0	0	0	0	0	0	0	0	0	0	0	0	0	0	0	0	0	0	0	0	0	0	0	0	0	0	0	0	0	0	0	0	0	0	0	0	0	0	0
Pfam PF12469 CRISPR-associated protein	0	1	0	0	0	0	1	0	0	0	0	0	0	0	0	0	0	0	0	0	0	0	0	0	0	0	0	0	0	0	0	0	0	0	0	0	0	0	1	0	0	0	0	0	0	0	0	0	0
Pfam PF09704 CRISPR-associated protein (Cas_Cas5)	0	1	0	0	1	0	1	0	0	0	0	0	0	0	0	0	0	0	0	0	0	0	0	1	0	0	0	0	1	0	0	1	0	0	0	0	0	0	0	0	0	0	0	0	0	0	1	1	0
Pfam PF09700 CRISPR-associated protein (Cas_Cmr3)	0	1	0	0	0	0	1	0	0	0	0	0	0	0	0	0	0	0	0	0	0	0	0	0	0	0	0	0	0	0	0	0	0	0	0	0	0	0	1	0	0	0	0	0	0	0	0	0	0
Pfam PF09484 CRISPR-associated protein TM1802 (cas_TM1802)	0	1	0	0	0	0	0	0	0	0	0	0	0	0	0	0	0	0	0	0	0	0	0	0	0	0	0	0	0	0	0	0	0	0	0	0	0	0	0	0	0	0	0	0	0	0	0	0	0
Pfam PF08269 Cache domain	0	1	0	0	0	0	0	0	0	0	0	0	0	0	0	1	0	0	0	0	0	0	0	0	0	1	1	1	0	0	1	1	0	0	0	0	0	1	0	0	0	0	0	1	1	0	0	0	0
Pfam PF00988 Carbamoyl-phosphate synthase small chain, CPSase domain	0	1	0	1	1	1	1	0	0	1	1	0	0	1	1	1	1	0	1	1	1	1	1	1	1	1	1	1	1	1	1	1	1	1	1	1	1	1	1	0	1	1	1	1	1	1	1	1	1
Pfam PF02787 Carbamoyl-phosphate synthetase large chain, oligomerisation domain	0	1	0	1	1	1	1	0	0	1	1	0	0	1	1	1	1	0	1	1	1	1	1	1	1	1	1	1	1	1	1	1	1	1	1	1	1	1	1	0	1	1	1	1	1	1	1	1	1
Pfam PF09212 Carbohydrate binding module 27	0	1	0	0	0	0	0	0	0	0	0	0	0	0	0	0	0	0	0	0	0	0	0	0	0	0	0	0	0	0	0	0	0	0	0	0	0	0	0	0	0	0	0	0	0	0	0	0	0
Pfam PF01256 Carbohydrate kinase	0	1	0	1	1	1	1	0	0	1	1	0	0	1	1	1	0	0	1	0	1	1	1	0	1	1	1	1	1	1	1	1	0	1	1	1	1	1	1	1	1	0	0	1	1	1	1	1	1
Pfam PF01693 Caulimovirus viroplasmin	0	1	0	0	0	0	0	0	0	0	0	1	0	0	0	0	0	0	0	0	0	0	0	0	0	0	0	0	0	0	0	0	0	0	0	0	0	0	1	0	0	0	0	1	0	0	0	0	0
Pfam PF03816 Cell envelope-related transcriptional attenuator domain	0	1	0	1	0	0	0	1	0	1	1	1	0	0	0	0	0	0	1	0	1	0	0	1	1	0	0	0	0	0	0	0	0	0	1	1	0	0	0	1	0	0	1	1	0	0	1	0	1
Pfam PF02706 Chain length determinant protein	0	1	0	1	1	0	1	0	0	0	1	0	0	1	1	1	0	0	0	1	0	1	1	0	1	1	1	1	0	0	0	1	0	0	1	0	0	1	1	0	0	0	1	1	1	1	0	1	0
Pfam PF13144 Chaperone for flagella basal body P-ring formation	0	1	0	0	1	1	1	0	0	0	0	1	0	1	0	1	1	0	0	0	0	1	1	0	0	1	1	1	0	0	1	1	0	1	0	0	0	1	0	0	0	0	0	0	1	1	0	1	0
Pfam PF01339 CheB methylesterase	0	1	0	0	1	0	0	1	0	0	1	1	0	1	1	1	0	0	0	0	0	0	1	0	0	1	1	1	0	0	1	1	0	0	1	0	0	1	0	1	0	0	0	1	1	1	0	1	0
Pfam PF03975 CheD chemotactic sensory transduction	0	1	0	0	0	0	0	0	0	0	1	1	0	0	0	1	0	0	0	0	0	0	1	0	0	1	1	1	0	0	1	1	0	0	0	0	0	0	0	0	0	0	0	1	1	0	0	0	0
Pfam PF01739 CheR methyltransferase, SAM binding domain	0	1	0	0	1	0	0	1	0	0	1	1	0	1	0	1	0	0	0	0	0	0	1	0	0	1	1	0	0	0	1	1	0	0	1	0	0	1	0	1	0	0	0	1	1	1	0	1	1
Pfam PF03705 CheR methyltransferase, all-alpha domain	0	1	0	0	1	0	0	1	0	0	1	1	0	1	0	1	0	0	0	0	0	0	1	0	0	1	1	0	0	0	1	1	0	0	1	0	0	1	0	1	0	0	0	1	1	1	0	1	1
Pfam PF13690 Chemotaxis phosphatase CheX	0	1	0	0	0	0	0	1	0	0	0	1	0	1	0	0	0	0	0	0	0	0	0	0	0	0	0	0	0	0	1	1	0	0	0	0	0	0	0	1	0	0	0	1	0	0	0	0	0
Pfam PF01817 Chorismate mutase type II	0	1	1	0	1	1	1	0	0	1	1	0	0	1	1	1	1	0	1	1	1	1	1	1	1	1	1	1	1	1	1	1	1	0	1	1	1	1	1	0	1	0	1	1	1	1	1	1	1
Pfam PF00285 Citrate synthase	0	1	0	1	1	1	1	0	0	1	1	0	0	1	1	1	0	0	1	1	1	1	1	0	1	1	1	1	1	0	0	1	0	1	1	1	1	1	0	0	1	1	0	0	1	1	1	1	1
Pfam PF13380 CoA binding domain	0	1	0	0	1	0	1	0	0	0	1	0	0	1	0	1	0	0	1	0	0	1	0	1	0	1	1	1	1	0	1	1	0	0	0	0	0	1	1	0	0	0	1	0	1	1	1	1	1
Pfam PF09989 CoA enzyme activase uncharacterised domain (DUF2229)	0	1	0	0	0	0	0	0	0	0	0	0	0	0	0	0	0	0	1	0	0	0	0	0	0	0	0	0	0	0	0	0	0	0	0	0	0	0	0	1	0	0	0	1	0	0	0	0	1
Pfam PF13727 CoA-binding domain	0	1	0	0	1	0	0	0	0	0	1	0	0	0	1	1	0	0	0	1	0	1	1	0	1	1	1	1	0	0	1	0	0	1	0	0	0	1	0	0	0	0	1	0	1	0	1	1	0
Pfam PF13507 CobB/CobQ-like glutamine amidotransferase domain	0	1	1	1	1	0	1	0	0	1	1	0	0	1	1	1	0	0	1	1	1	1	1	1	1	1	1	1	1	1	1	1	0	1	1	1	1	1	1	1	1	1	1	1	1	1	1	1	1
Pfam PF01717 Cobalamin-independent synthase, Catalytic domain	0	1	1	0	1	0	1	0	1	1	1	0	0	1	1	1	1	0	1	1	1	1	1	0	1	1	1	1	0	0	1	0	0	0	1	1	1	1	0	0	1	0	1	0	0	1	1	1	1
Pfam PF08267 Cobalamin-independent synthase, N-terminal domain	0	1	1	0	1	0	1	0	0	1	1	0	0	1	1	1	1	0	1	1	1	1	1	0	1	1	1	1	0	0	1	0	0	0	1	1	1	1	0	0	1	0	1	0	0	1	1	1	1
Pfam PF02361 Cobalt transport protein	0	1	0	1	0	0	0	1	0	1	1	0	1	0	0	0	0	0	1	0	1	0	0	1	1	1	1	1	1	0	1	1	0	0	1	1	0	0	0	1	0	0	1	1	1	0	1	1	1
Pfam PF02464 Competence-damaged protein	0	1	0	1	1	1	1	0	0	1	1	0	1	1	1	1	0	0	0	0	1	1	1	1	0	1	1	1	1	1	1	1	0	1	1	1	1	1	1	1	1	0	1	1	1	1	1	1	1
Pfam PF02436 Conserved carboxylase domain	0	1	0	0	0	0	1	1	0	1	1	0	0	1	0	1	0	0	1	1	0	1	0	1	1	1	1	1	1	1	1	1	1	1	1	1	0	1	1	0	0	0	0	1	1	0	0	1	1
Pfam PF01544 CorA-like Mg2+ transporter protein	0	1	1	1	1	1	1	0	0	1	1	0	0	1	1	1	0	0	1	1	1	1	1	1	1	1	1	0	1	1	1	1	1	1	1	1	0	1	1	1	0	0	1	1	1	1	1	1	1
Pfam PF02537 CrcB-like protein, Camphor Resistance (CrcB)	0	1	1	1	1	1	1	0	0	1	1	0	0	1	1	1	0	0	0	1	0	1	1	0	1	1	1	1	1	1	1	1	1	1	1	1	1	1	0	0	0	0	1	1	1	1	1	1	1
Pfam PF02633 Creatinine amidohydrolase	0	1	0	1	0	0	0	0	0	1	0	0	0	0	0	0	0	0	0	0	0	1	1	0	0	1	1	0	0	0	0	1	0	0	1	1	0	0	0	0	0	0	0	0	1	0	0	0	1
Pfam PF13545 Crp-like helix-turn-helix domain	0	1	0	1	0	0	1	1	0	1	1	0	0	1	0	1	0	0	1	0	1	1	1	1	1	1	1	0	1	1	1	1	0	0	1	1	1	1	1	1	0	0	0	1	1	0	1	0	1
Pfam PF03091 CutA1 divalent ion tolerance protein	0	1	0	0	1	0	1	0	1	0	0	0	0	0	1	0	0	0	0	0	0	0	0	0	0	1	1	1	1	1	1	0	0	0	0	0	0	0	0	0	1	0	0	1	0	1	0	1	0
Pfam PF04126 Cyclophilin-like	0	1	0	0	0	0	0	0	0	0	0	0	0	0	0	0	0	0	0	0	0	0	0	0	0	0	0	0	0	0	0	0	0	0	0	0	0	0	0	0	0	0	0	0	0	0	0	0	0
Pfam PF04327 Cysteine peptidase C108, N-terminal of ribosomal L27	0	1	0	0	0	0	0	1	0	0	1	1	1	0	0	0	0	0	1	0	0	0	0	1	1	0	0	0	0	0	0	0	0	0	0	0	0	0	0	1	0	0	1	1	0	0	0	0	1
Pfam PF02580 D-Tyr-tRNA(Tyr) deacylase	0	1	1	0	1	0	1	0	0	1	1	0	0	0	0	1	0	0	1	1	0	0	0	1	1	0	0	0	1	1	1	1	1	1	1	1	1	1	1	0	0	0	1	1	0	1	1	1	1
Pfam PF03786 D-mannonate dehydratase (UxuA)	0	1	1	0	1	0	0	0	0	0	1	0	0	0	0	0	0	0	1	0	0	1	0	0	0	0	0	0	0	0	0	0	0	0	0	0	0	0	0	0	0	0	0	1	0	1	0	1	0
Pfam PF02734 DAK2 domain	0	1	0	0	1	0	0	0	0	1	1	0	1	0	0	0	0	0	1	1	0	1	0	1	1	0	0	0	0	1	1	0	0	1	1	1	0	0	0	1	0	0	1	1	0	1	1	0	1
Pfam PF02833 DHHA2 domain	0	1	0	0	0	0	0	0	0	0	1	0	0	0	0	0	0	0	1	0	0	0	0	1	1	0	0	0	0	0	1	1	0	0	0	0	0	0	0	0	0	0	1	1	0	0	0	0	1
Pfam PF04127 DNA / pantothenate metabolism flavoprotein	0	1	1	1	1	1	1	0	0	1	1	1	0	1	1	1	0	0	1	1	1	1	1	1	1	1	1	1	1	1	1	1	1	1	1	1	1	1	1	0	1	0	1	1	1	1	1	1	1
Pfam PF01555 DNA methylase	0	1	1	0	1	1	0	0	0	0	0	0	1	0	1	0	0	0	0	1	0	1	1	1	0	1	0	1	1	1	1	0	1	0	0	0	1	0	0	1	0	1	1	0	1	0	0	1	1
Pfam PF06144 DNA polymerase III, delta subunit	0	1	1	1	1	1	1	1	0	1	1	0	1	0	1	1	1	0	1	1	1	1	0	1	1	1	1	1	1	1	0	1	1	1	1	1	1	1	1	1	1	0	1	1	1	1	1	1	1
Pfam PF02481 DNA recombination-mediator protein A	0	1	1	1	1	1	1	1	0	1	1	1	0	1	1	1	0	0	0	1	0	1	1	1	1	1	1	1	1	1	1	1	1	1	1	1	1	1	1	1	1	1	1	1	1	1	1	1	1
Pfam PF02698 DUF218 domain	0	1	1	1	1	0	1	0	0	0	0	0	0	0	1	1	0	0	1	1	0	1	1	0	1	1	1	1	1	0	0	1	1	1	0	0	1	1	0	1	0	0	0	1	1	1	1	1	1
Pfam PF00920 Dehydratase family	0	1	1	1	1	1	1	0	0	1	1	0	0	1	1	1	1	0	1	1	1	1	1	0	1	1	1	1	1	1	1	1	0	1	1	1	1	1	0	0	0	0	1	1	1	1	1	1	1
Pfam PF01220 Dehydroquinase class II	0	1	1	1	0	1	0	0	0	1	1	0	0	1	1	1	1	0	0	1	1	1	1	0	0	1	1	1	1	0	1	1	1	1	1	1	0	1	1	0	0	0	0	1	1	1	1	0	0
Pfam PF00455 DeoR C terminal sensor domain	0	1	1	0	1	0	0	0	0	0	1	0	0	0	0	1	0	0	1	1	0	1	0	1	1	1	1	1	0	0	0	0	1	0	0	0	1	1	0	0	0	0	1	1	1	1	1	1	1
Pfam PF08220 DeoR-like helix-turn-helix domain	0	1	1	0	1	0	0	0	0	0	1	0	1	0	0	1	0	0	1	1	0	1	1	1	1	1	1	1	0	0	0	0	1	0	0	0	1	1	0	0	0	0	1	1	1	1	1	1	1
Pfam PF01880 Desulfoferrodoxin	0	1	0	0	0	0	0	1	0	0	0	0	0	0	0	0	0	0	0	0	0	0	0	0	0	0	0	0	0	0	1	1	0	0	0	0	0	0	0	1	0	0	0	1	0	0	0	0	0
Pfam PF00781 Diacylglycerol kinase catalytic domain	0	1	0	1	1	0	0	0	0	1	1	0	0	0	0	1	0	0	1	0	0	1	1	1	1	1	1	0	1	1	0	1	0	1	1	1	0	1	1	0	0	0	1	1	1	1	1	1	1
Pfam PF01180 Dihydroorotate dehydrogenase	0	1	1	1	1	1	1	0	0	1	1	0	0	1	1	1	1	0	1	1	1	1	1	1	1	1	1	1	1	1	1	1	1	1	1	1	1	1	1	1	1	1	1	1	1	1	1	1	1
Pfam PF13684 Dihydroxyacetone kinase family	0	1	0	0	0	0	0	0	0	1	1	0	1	0	0	0	0	0	1	0	0	0	0	1	1	0	0	0	0	1	0	0	0	0	1	1	0	0	0	0	0	0	1	1	0	0	1	0	1
Pfam PF10635 DisA bacterial checkpoint controller linker region	0	1	0	0	0	0	0	0	0	1	1	0	0	0	0	0	0	0	0	0	0	0	0	0	0	0	0	0	0	0	0	0	0	0	1	1	0	0	0	0	0	0	0	1	0	0	1	0	0
Pfam PF05103 DivIVA protein	0	1	0	0	0	0	0	0	0	1	1	0	1	0	0	0	0	0	1	0	1	0	0	1	1	0	0	0	0	1	1	1	0	0	1	1	0	0	0	0	0	0	1	1	0	0	1	0	1
Pfam PF02681 Divergent PAP2 family	0	1	0	1	0	0	0	1	0	0	1	1	0	0	0	0	0	0	1	0	0	0	0	0	0	0	0	0	0	0	0	0	0	0	0	0	0	0	0	1	0	0	0	0	0	0	0	0	1
Pfam PF12967 Domain of Unknown Function with PDB structure (DUF3855)	0	1	0	0	0	0	0	0	0	0	0	0	0	0	0	0	0	0	0	0	0	0	0	0	0	0	0	0	0	0	0	0	0	0	0	0	0	0	0	0	0	0	0	0	0	0	0	0	0
Pfam PF04405 Domain of Unknown function (DUF542)	0	1	1	0	1	0	0	0	0	0	0	0	0	0	0	0	0	0	0	0	0	0	0	0	1	0	0	0	0	0	0	1	0	0	0	0	0	0	0	0	0	0	0	1	0	1	0	1	0
Pfam PF08340 Domain of unknown function (DUF1732)	0	1	1	0	1	0	0	0	0	0	1	1	0	0	1	1	0	0	0	1	0	1	1	0	0	1	0	1	1	0	1	1	1	1	0	0	1	1	1	1	1	0	0	1	1	1	0	1	1
Pfam PF08899 Domain of unknown function (DUF1844)	0	1	0	0	0	0	0	0	0	0	0	0	0	0	0	0	0	0	0	0	0	0	0	0	0	0	0	0	0	0	1	0	0	0	0	0	0	0	0	0	0	0	0	0	0	0	0	0	0
Pfam PF08973 Domain of unknown function (DUF1893)	0	1	0	0	0	0	0	0	0	0	0	1	0	0	0	0	0	0	0	0	0	0	0	0	0	0	0	0	0	0	0	0	0	0	0	0	0	0	0	0	0	0	0	0	0	0	0	0	0
Pfam PF09083 Domain of unknown function (DUF1923)	0	1	0	0	0	0	0	0	0	0	0	0	0	0	0	0	0	0	0	0	0	0	0	0	0	0	0	0	0	0	0	0	0	0	0	0	0	0	0	0	0	0	0	0	0	0	0	0	0
Pfam PF09178 Domain of unknown function (DUF1945)	0	1	0	0	0	0	0	0	0	0	0	0	0	0	0	0	0	0	0	0	0	0	0	0	0	0	0	0	0	0	0	0	0	0	0	0	0	0	0	0	0	0	0	0	0	0	0	0	0
Pfam PF09269 Domain of unknown function (DUF1967)	0	1	0	0	0	0	0	0	0	1	1	0	1	0	0	0	0	0	1	0	1	0	0	1	1	0	0	0	0	1	0	0	0	0	1	1	0	0	0	0	0	0	1	1	0	0	1	0	1
Pfam PF09861 Domain of unknown function (DUF2088)	0	1	0	0	0	0	0	0	0	0	0	0	0	0	0	0	0	0	0	0	0	0	0	0	0	0	0	0	0	0	0	1	0	0	0	0	0	0	0	0	0	0	0	1	0	0	0	0	0
Pfam PF10728 Domain of unknown function (DUF2520)	0	1	0	0	0	0	0	0	0	1	0	0	0	0	0	0	0	0	0	0	1	0	0	0	0	0	0	0	0	1	0	0	0	1	1	1	0	0	1	0	1	0	0	0	0	0	1	0	0
Pfam PF11842 Domain of unknown function (DUF3362)	0	1	0	0	1	0	0	0	0	0	0	0	0	0	0	1	0	0	0	0	0	0	0	0	0	0	0	0	0	0	0	1	0	0	0	0	0	1	1	0	0	0	0	0	0	0	0	1	0
Pfam PF12072 Domain of unknown function (DUF3552)	0	1	0	0	0	0	1	1	0	0	1	1	0	1	0	0	0	0	1	0	0	0	0	1	1	0	0	0	1	1	1	1	0	0	0	0	0	0	1	1	0	0	1	1	0	0	0	0	1
Pfam PF04018 Domain of unknown function (DUF368)	0	1	0	0	0	0	0	1	0	0	0	1	0	0	0	0	0	0	0	0	0	0	0	1	1	0	0	0	0	0	0	0	0	0	0	0	0	0	0	1	0	0	1	0	0	0	0	0	0
Pfam PF04025 Domain of unknown function (DUF370)	0	1	0	1	0	0	0	0	0	0	1	0	0	0	0	0	0	0	0	0	0	0	0	0	0	0	0	0	0	1	1	0	0	0	0	0	0	0	0	0	0	0	0	1	0	0	0	0	0
Pfam PF13020 Domain of unknown function (DUF3883)	0	1	0	0	0	1	0	0	0	0	0	0	0	0	0	0	0	0	0	0	0	0	1	0	1	0	0	0	0	0	0	0	0	0	0	0	0	0	0	0	0	0	0	0	1	0	0	1	1
Pfam PF13493 Domain of unknown function (DUF4118)	0	1	0	0	1	0	0	0	0	0	0	0	0	0	0	1	0	0	0	0	0	1	1	0	1	1	1	1	0	0	0	1	0	0	0	0	0	1	0	0	0	0	0	1	0	1	0	1	1
Pfam PF13660 Domain of unknown function (DUF4147)	0	1	0	0	0	0	0	0	0	0	0	0	0	0	0	1	0	0	0	0	0	1	0	0	0	0	0	0	0	0	1	0	0	0	0	0	0	1	0	0	0	0	0	0	1	0	0	0	0
Pfam PF13732 Domain of unknown function (DUF4162)	0	1	0	0	0	0	0	0	0	0	1	0	0	0	0	0	0	0	1	0	0	0	0	0	1	0	0	0	0	1	0	0	0	0	0	0	0	0	1	1	0	0	1	1	0	0	0	0	1
Pfam PF14321 Domain of unknown function (DUF4382)	0	1	0	0	0	0	0	0	0	0	0	0	0	0	0	0	0	0	0	0	0	0	0	0	0	0	0	0	0	0	0	1	0	0	0	0	0	0	0	0	0	0	0	0	0	0	0	0	0
Pfam PF14326 Domain of unknown function (DUF4384)	0	1	0	0	0	0	0	0	0	0	0	0	0	0	0	0	0	0	0	0	0	0	0	0	0	0	0	0	0	0	0	0	0	0	0	0	0	0	0	0	0	0	0	0	0	0	0	0	0
Pfam PF14385 Domain of unknown function (DUF4416)	0	1	0	0	0	0	1	0	0	0	0	0	0	0	0	0	0	0	0	0	0	0	0	0	0	0	0	0	0	0	0	0	0	0	0	0	0	0	0	0	0	0	0	0	0	0	0	0	0
Pfam PF14505 Domain of unknown function (DUF4438)	0	1	0	0	0	0	0	0	0	0	0	0	0	0	0	0	0	0	0	0	0	1	0	0	0	0	0	0	1	0	0	0	0	0	0	0	0	0	0	0	0	0	0	0	0	0	0	0	0
Pfam PF16235 Domain of unknown function (DUF4894)	0	1	0	0	0	0	0	0	0	0	0	0	0	0	0	0	0	0	0	0	0	0	0	0	0	0	0	0	0	0	0	0	0	0	0	0	0	0	0	0	0	0	0	0	0	0	0	0	0
Pfam PF16236 Domain of unknown function (DUF4895)	0	1	0	0	0	0	0	0	0	0	0	0	0	0	0	0	0	0	0	0	0	0	0	0	0	0	0	0	0	0	0	0	0	0	0	0	0	0	0	0	0	0	0	0	0	0	0	0	0
Pfam PF16238 Domain of unknown function (DUF4897)	0	1	0	0	0	0	0	0	0	0	0	0	0	0	0	0	0	0	0	0	0	0	0	0	0	0	0	0	0	0	0	0	0	0	0	0	0	0	0	0	0	0	0	0	0	0	0	0	0
Pfam PF16240 Domain of unknown function (DUF4899)	0	1	0	0	0	0	0	0	0	0	0	0	0	0	0	0	0	0	0	0	0	0	0	0	0	0	0	0	0	0	0	0	0	0	0	0	0	0	0	0	0	0	0	0	0	0	0	0	0
Pfam PF16256 Domain of unknown function (DUF4911)	0	1	0	0	0	0	0	0	0	0	0	0	0	0	0	0	0	0	0	0	0	0	0	0	0	0	0	0	0	0	1	1	0	0	0	0	0	0	0	0	0	0	0	0	0	0	0	0	0
Pfam PF16258 Domain of unknown function (DUF4912)	0	1	0	1	0	0	0	1	0	0	0	0	0	0	0	0	0	0	0	0	0	0	0	0	0	0	0	0	0	0	0	0	0	0	0	0	0	0	0	1	0	0	0	1	0	0	0	0	0
Pfam PF16260 Domain of unknown function (DUF4914)	0	1	0	0	0	0	0	0	0	0	0	0	0	0	0	0	0	0	0	0	0	0	0	0	0	0	0	0	0	0	0	0	0	0	0	0	0	0	0	0	0	0	0	0	0	0	0	0	0
Pfam PF16298 Domain of unknown function (DUF4940)	0	1	0	0	0	0	0	0	0	0	0	0	0	0	0	0	0	0	0	0	0	0	0	0	0	0	0	0	0	0	0	0	0	0	0	0	0	0	0	0	0	0	0	0	0	0	0	0	0
Pfam PF16299 Domain of unknown function (DUF4941)	0	1	0	0	0	0	0	0	0	0	0	0	0	0	0	0	0	0	0	0	0	0	0	0	0	0	0	0	0	0	0	0	0	0	0	0	0	0	0	0	0	0	0	0	0	0	0	0	0
Pfam PF16586 Domain of unknown function (DUF5060)	0	1	0	0	0	0	0	0	0	0	0	0	0	0	0	0	0	0	0	0	0	1	0	0	0	0	0	0	0	0	0	0	0	0	0	0	0	0	0	0	0	0	0	0	0	0	0	0	0
Pfam PF05670 Domain of unknown function (DUF814)	0	1	0	1	0	1	0	0	0	0	1	1	0	1	0	0	0	0	1	0	0	0	0	1	1	0	0	0	1	0	1	0	0	0	0	0	0	0	0	1	0	0	1	1	0	0	0	0	1
Pfam PF01958 Domain of unknown function DUF108	0	1	0	0	0	0	0	0	0	0	0	0	0	0	0	1	0	0	0	0	0	0	0	0	0	1	1	1	0	0	0	0	0	0	0	0	0	0	0	0	0	0	0	0	0	0	0	0	0
Pfam PF01986 Domain of unknown function DUF123	0	1	0	0	0	0	0	0	0	0	0	0	0	0	0	0	0	0	0	0	0	0	0	0	0	0	0	0	1	0	0	0	0	0	0	0	0	0	0	0	0	0	0	0	0	0	0	0	0
Pfam PF01883 Domain of unknown function DUF59	0	1	0	1	1	1	0	0	0	1	1	0	0	1	1	1	0	0	1	0	1	1	1	1	1	1	1	1	1	1	0	0	0	1	1	1	0	1	1	0	1	1	1	0	1	0	1	0	1
Pfam PF01930 Domain of unknown function DUF83	0	1	0	0	0	0	1	0	0	0	0	0	0	0	0	0	0	0	0	0	0	0	0	1	0	0	0	0	1	0	0	1	0	0	0	0	1	0	1	0	0	0	0	0	0	0	0	0	0
Pfam PF16353 Domain of unknown function(DUF4981)	0	1	0	0	1	0	0	0	0	0	0	0	0	0	0	0	0	0	1	0	0	0	0	0	0	0	0	0	0	0	0	0	0	0	0	0	0	0	1	0	0	0	0	0	0	1	1	0	0
Pfam PF02635 DsrE/DsrF-like family	0	1	1	0	1	0	1	0	0	0	0	0	0	0	0	1	1	0	0	1	0	1	0	0	0	0	0	0	1	0	1	1	1	0	0	0	0	1	1	0	0	0	0	0	0	1	1	1	0
Pfam PF04077 DsrH like protein	0	1	1	0	1	0	1	0	0	0	0	0	0	0	0	1	1	0	0	1	0	0	0	0	0	0	0	0	1	0	0	0	1	0	0	0	0	1	0	0	0	0	0	0	0	1	0	1	0
Pfam PF00766 Electron transfer flavoprotein FAD-binding domain	0	1	0	0	1	0	0	0	0	1	1	0	0	0	1	1	0	0	0	0	1	1	1	0	0	1	1	1	1	0	0	1	0	1	1	1	1	1	1	0	1	0	0	1	1	0	1	1	0
Pfam PF05187 Electron transfer flavoprotein-ubiquinone oxidoreductase, 4Fe-4S	0	1	0	0	0	0	0	0	0	0	0	0	0	0	1	1	0	0	0	0	0	1	1	0	0	1	1	1	0	0	0	0	0	1	0	0	1	1	0	0	1	0	0	0	1	0	0	1	0
Pfam PF04454 Encapsulating protein for peroxidase	0	1	0	0	0	0	1	0	0	1	0	0	0	0	0	0	0	0	0	0	0	0	0	0	0	1	1	0	0	0	0	0	0	0	1	1	0	0	0	0	0	0	0	0	0	0	0	0	0
Pfam PF04493 Endonuclease V	0	1	0	0	1	0	1	0	0	0	1	0	0	0	1	0	0	0	0	0	0	0	0	0	0	0	0	0	0	1	0	0	0	0	0	0	0	0	0	0	0	0	0	1	0	1	1	1	0
Pfam PF10107 Endonuclease related to archaeal Holliday junction resolvase	0	1	0	0	0	0	0	0	0	0	0	0	0	0	0	0	0	0	0	0	0	0	0	0	0	0	0	0	0	1	0	0	0	0	0	0	0	0	0	1	0	0	0	0	0	0	0	0	0
Pfam PF01042 Endoribonuclease L-PSP	0	1	1	1	1	1	1	0	0	1	1	0	0	1	1	1	1	0	1	1	0	1	1	1	1	1	1	1	0	1	1	1	1	1	1	1	1	1	1	1	1	0	1	1	1	1	1	1	1
Pfam PF13378 Enolase C-terminal domain-like	0	1	1	1	1	0	0	0	0	1	1	0	0	0	0	1	0	0	1	1	1	1	1	0	1	1	1	1	1	0	0	0	1	1	1	1	0	1	1	0	1	0	0	1	1	1	1	1	1
Pfam PF02609 Exonuclease VII small subunit	0	1	1	0	1	1	0	0	1	1	1	0	0	1	1	1	0	1	1	1	1	1	1	1	1	1	1	1	1	0	1	1	1	1	1	1	1	1	1	1	1	0	1	1	1	1	1	1	1
Pfam PF07729 FCD domain	0	1	1	0	1	0	0	0	0	1	1	0	0	0	0	1	0	0	1	1	0	1	1	1	1	1	1	1	0	0	1	1	0	0	1	1	1	1	0	1	0	0	0	1	1	1	1	1	1
Pfam PF04282 Family of unknown function (DUF438)	0	1	0	0	0	0	0	0	0	0	0	0	0	0	0	0	0	0	1	0	0	0	0	0	0	0	0	0	0	0	1	0	0	0	0	0	0	0	0	0	0	0	1	1	0	0	0	0	0
Pfam PF05107 Family of unknown function (DUF694)	0	1	0	0	0	0	0	0	0	0	0	0	0	0	0	0	0	0	0	0	0	0	0	1	0	0	0	0	1	0	0	0	0	0	0	0	0	0	0	0	0	0	0	0	0	0	0	0	0
Pfam PF02421 Ferrous iron transport protein B	0	1	0	1	1	1	1	0	0	0	0	0	0	1	1	1	0	0	1	0	0	0	1	0	1	0	0	0	1	1	1	1	0	1	0	0	0	0	1	1	1	0	0	1	0	1	0	1	1
Pfam PF07664 Ferrous iron transport protein B C terminus	0	1	0	1	1	1	1	0	0	0	0	0	0	1	1	1	0	0	1	0	0	0	1	0	1	0	0	0	1	1	1	1	0	1	0	0	0	0	1	1	1	0	0	1	0	1	0	1	1
Pfam PF05833 Fibronectin-binding protein A N-terminus (FbpA)	0	1	0	1	0	0	0	0	0	0	1	1	0	1	0	0	0	0	1	0	0	0	0	1	1	0	0	0	1	0	1	0	0	0	0	0	0	0	0	1	0	0	1	1	0	0	0	0	1
Pfam PF03646 FlaG protein	0	1	0	0	0	1	1	0	0	0	1	0	0	1	0	1	0	0	0	0	0	0	1	0	0	1	1	1	0	0	1	1	0	0	0	0	0	1	0	1	0	0	0	1	0	0	0	0	0
Pfam PF02050 Flagellar FliJ protein	0	1	0	0	1	1	0	1	0	0	1	0	0	1	0	1	1	0	0	0	0	0	0	0	0	1	1	1	1	0	1	1	0	1	0	0	0	1	0	1	0	0	0	1	0	1	0	1	0
Pfam PF02107 Flagellar L-ring protein	0	1	0	0	1	1	1	0	0	0	0	0	0	1	0	1	1	0	0	0	0	1	1	0	0	1	1	1	0	0	1	1	0	1	0	0	0	1	0	0	0	0	0	0	1	1	0	1	0
Pfam PF08345 Flagellar M-ring protein C-terminal	0	1	0	0	1	1	1	1	0	0	1	1	0	1	0	1	1	0	0	0	0	1	1	0	0	1	0	1	0	0	1	1	0	1	0	0	0	1	0	1	0	0	0	1	1	1	0	1	1
Pfam PF03748 Flagellar basal body-associated protein FliL	0	1	0	0	1	1	1	1	0	0	1	1	0	1	0	1	0	0	0	0	0	1	0	0	0	1	1	1	0	0	1	1	0	0	0	0	0	1	0	1	0	0	0	1	1	1	0	1	0
Pfam PF03963 Flagellar hook capping protein - N-terminal region	0	1	0	0	1	1	1	1	0	0	1	1	0	1	0	1	1	0	0	0	0	1	1	0	0	1	1	1	0	0	1	1	0	1	0	0	0	1	0	1	0	0	0	1	1	1	0	1	1
Pfam PF07195 Flagellar hook-associated protein 2 C-terminus	0	1	0	0	1	1	1	1	0	0	1	1	0	1	0	1	0	0	0	0	0	0	0	0	0	1	1	1	0	0	1	1	0	1	0	0	0	1	0	1	0	0	0	1	0	1	0	1	1
Pfam PF02465 Flagellar hook-associated protein 2 N-terminus	0	1	0	0	1	1	1	1	0	0	1	1	0	1	0	1	0	0	0	0	0	0	0	0	0	1	1	1	0	0	1	1	0	1	0	0	0	1	0	1	0	0	0	1	0	1	0	1	1
Pfam PF02049 Flagellar hook-basal body complex protein FliE	0	1	0	0	1	1	1	1	0	0	1	1	0	1	0	1	1	0	0	0	0	1	1	0	0	1	1	1	0	0	1	1	0	1	0	0	0	1	0	1	0	0	0	1	1	1	0	1	1
Pfam PF02120 Flagellar hook-length control protein FliK	0	1	0	0	1	1	0	1	0	0	1	1	0	1	0	1	1	0	0	0	0	1	1	0	0	1	1	1	0	0	1	1	0	1	0	0	0	1	0	1	0	0	0	1	1	1	0	1	1
Pfam PF02154 Flagellar motor switch protein FliM	0	1	0	0	1	1	0	1	0	0	1	1	0	1	0	1	1	0	0	0	0	1	0	0	0	1	1	1	0	0	1	1	0	1	0	0	0	1	0	1	0	0	0	1	0	1	0	1	1
Pfam PF06289 Flagellar protein (FlbD)	0	1	0	0	0	0	0	1	0	0	1	1	0	0	0	0	0	0	0	0	0	0	0	0	0	0	0	0	0	0	0	1	0	0	0	0	0	0	0	1	0	0	0	1	0	0	0	0	0
Pfam PF02561 Flagellar protein FliS	0	1	0	0	1	1	1	1	0	0	1	1	0	1	0	1	0	0	0	0	0	0	0	0	0	1	1	1	0	0	1	1	0	1	0	0	0	1	0	1	0	0	0	1	0	1	0	1	1
Pfam PF12945 Flagellar protein YcgR	0	1	0	0	0	0	0	0	0	0	1	0	0	0	0	0	0	0	0	0	0	0	0	0	0	0	0	0	0	0	1	0	0	0	0	0	0	0	0	0	0	0	0	1	0	0	0	0	0
Pfam PF00258 Flavodoxin	0	1	1	1	1	1	1	1	0	0	1	0	0	1	1	1	1	0	1	1	0	0	1	1	1	1	1	1	1	0	1	1	1	0	1	0	0	1	1	1	0	0	1	1	0	1	1	1	1
Pfam PF05130 FlgN protein	0	1	0	0	1	0	0	0	0	0	1	0	0	1	0	1	1	0	0	0	0	0	0	0	0	1	1	1	0	0	1	1	0	1	0	0	0	1	0	0	0	0	0	1	0	1	0	1	0
Pfam PF01706 FliG C-terminal domain	0	1	0	0	1	1	1	1	0	0	1	1	0	1	0	1	1	0	0	0	0	1	1	0	0	1	1	1	0	0	1	1	0	1	0	0	0	1	0	1	0	0	0	1	1	1	0	1	1
Pfam PF14842 FliG N-terminal domain	0	1	0	0	1	1	1	1	0	0	1	1	0	1	0	1	1	0	0	0	0	1	1	0	0	1	1	1	0	0	1	1	0	1	0	0	0	1	0	1	0	0	0	1	1	1	0	1	1
Pfam PF02623 FliW protein	0	1	0	0	0	1	0	1	0	0	1	1	0	1	0	0	0	0	0	0	0	0	0	0	0	0	0	0	0	0	1	1	0	0	0	0	0	0	0	1	0	0	0	1	0	0	0	0	0
Pfam PF01268 Formate--tetrahydrofolate ligase	0	1	0	0	0	0	0	0	0	0	0	0	1	0	0	0	0	0	1	0	0	1	0	1	1	0	0	0	0	1	0	0	1	0	0	0	1	0	1	1	0	0	1	1	1	0	0	0	1
Pfam PF02971 Formiminotransferase domain	0	1	0	0	0	0	0	0	0	0	0	0	0	0	0	0	0	0	0	0	0	0	0	1	0	0	0	0	0	0	0	0	0	0	0	0	0	0	1	1	0	0	0	0	0	0	0	0	0
Pfam PF07837 Formiminotransferase domain, N-terminal subdomain	0	1	0	0	0	0	0	0	0	0	0	0	0	0	0	0	0	0	0	0	0	0	0	1	0	0	0	0	0	0	0	0	0	0	0	0	0	0	1	1	0	0	0	0	0	0	0	0	0
Pfam PF04961 Formiminotransferase-cyclodeaminase	0	1	0	0	0	0	0	0	0	0	0	0	0	0	0	0	0	0	0	0	0	0	0	1	0	0	0	0	1	0	0	0	0	0	0	0	0	0	1	1	0	0	0	1	0	0	0	0	0
Pfam PF01116 Fructose-bisphosphate aldolase class-II	0	1	1	1	1	1	1	1	0	1	1	1	1	1	0	1	1	0	1	1	1	1	1	1	1	1	1	1	1	0	1	1	1	0	0	1	1	1	0	0	1	0	1	1	0	1	1	1	1
Pfam PF06480 FtsH Extracellular	0	1	1	1	1	0	1	0	0	0	1	1	0	1	1	1	1	0	1	1	0	1	1	1	1	1	1	1	1	1	1	1	1	1	0	0	1	1	1	1	1	1	1	1	1	1	0	1	1
Pfam PF01728 FtsJ-like methyltransferase	0	1	1	1	1	1	1	1	0	1	1	1	1	1	1	1	1	0	1	1	1	1	1	1	0	1	1	1	0	0	1	1	1	1	1	1	1	1	0	1	1	1	1	1	1	1	1	1	1
Pfam PF12327 FtsZ family, C-terminal domain	0	1	1	1	1	1	1	1	0	1	1	1	0	1	1	1	1	0	1	1	1	1	1	1	1	1	1	1	1	1	1	1	1	1	1	1	1	1	1	1	1	1	1	1	1	1	1	1	1
Pfam PF05683 Fumarase C-terminus	0	1	0	0	1	0	1	0	0	0	0	0	0	0	1	1	0	0	0	0	0	1	0	0	0	1	1	0	1	1	1	1	0	0	0	0	0	1	1	1	0	0	0	1	0	1	1	1	0
Pfam PF05681 Fumarate hydratase (Fumerase)	0	1	0	0	1	0	1	0	0	0	0	0	0	0	1	1	0	0	0	0	0	1	0	0	0	1	1	0	1	1	1	1	0	0	0	0	0	1	1	1	0	0	0	1	0	1	1	1	0
Pfam PF13807 G-rich domain on putative tyrosine kinase	0	1	0	0	1	0	1	0	0	0	1	0	0	0	1	1	0	0	0	1	0	1	1	0	0	0	0	0	0	0	0	1	0	0	0	0	0	0	1	0	0	0	0	1	0	0	0	1	0
Pfam PF13185 GAF domain	0	1	0	1	1	0	1	0	0	1	1	0	0	0	1	1	0	0	1	1	0	1	1	1	1	1	1	1	1	1	1	1	0	1	1	1	1	1	0	1	0	0	1	1	1	1	1	1	1
Pfam PF08544 GHMP kinases C terminal	0	1	1	1	1	0	1	1	0	1	1	1	0	1	1	1	1	0	1	1	1	1	1	1	1	1	1	1	1	1	1	1	1	0	1	1	1	1	1	1	1	1	1	1	1	1	1	1	1
Pfam PF00958 GMP synthase C terminal domain	0	1	1	1	1	1	1	0	1	1	1	0	0	1	1	1	0	1	1	1	1	1	1	1	1	1	1	1	1	1	1	1	1	1	1	1	1	1	1	1	1	1	1	1	1	1	1	1	1
Pfam PF01493 GXGXG motif	0	1	0	1	1	0	1	0	0	1	1	0	0	1	1	1	0	0	1	0	1	1	1	0	1	1	1	1	1	1	1	1	0	0	1	1	0	1	0	0	0	0	0	1	1	1	1	1	1
Pfam PF10509 Galactokinase galactose-binding signature	0	1	1	0	1	0	0	1	0	1	1	0	0	0	0	0	0	0	1	1	0	0	0	0	0	0	0	0	0	0	0	0	0	0	1	1	0	0	1	1	0	0	1	1	0	1	1	1	0
Pfam PF13802 Galactose mutarotase-like	0	1	0	0	1	0	0	0	0	0	0	0	0	0	0	0	0	0	0	0	0	0	0	0	0	0	0	0	0	0	0	0	0	0	0	0	0	0	0	0	0	0	0	1	0	1	1	1	1
Pfam PF02599 Global regulator protein family	0	1	1	0	1	1	0	1	0	0	1	1	0	1	1	1	1	0	0	1	0	0	0	0	0	0	0	0	0	0	1	1	1	1	0	0	0	1	0	1	1	0	0	1	0	1	0	1	0
Pfam PF02614 Glucuronate isomerase	0	1	0	0	1	0	0	0	0	0	1	0	0	0	0	0	0	0	1	0	0	1	1	0	0	0	0	0	0	0	0	0	0	0	0	0	0	0	0	0	0	0	0	1	0	1	0	1	0
Pfam PF13537 Glutamine amidotransferase domain	0	1	0	0	1	0	1	0	0	1	1	0	0	1	1	1	0	0	1	0	1	1	1	1	1	1	1	1	1	1	1	1	0	1	1	1	0	1	0	1	1	1	1	1	1	1	0	1	1
Pfam PF00310 Glutamine amidotransferases class-II	0	1	0	1	1	0	1	0	0	1	1	0	0	1	1	1	0	0	1	0	1	1	1	0	1	1	1	1	1	1	1	1	0	0	1	1	0	1	0	0	0	0	0	1	1	1	1	1	1
Pfam PF03951 Glutamine synthetase, beta-Grasp domain	0	1	1	1	1	1	1	0	0	1	1	0	0	1	1	1	0	0	1	1	1	1	1	1	1	1	1	1	0	1	1	1	1	1	1	1	1	1	0	0	1	0	1	0	1	1	1	1	1
Pfam PF00120 Glutamine synthetase, catalytic domain	0	1	1	1	1	1	1	0	0	1	1	0	0	1	1	1	0	0	1	1	1	1	1	1	1	1	1	1	1	1	1	1	1	1	1	1	1	1	0	0	1	1	1	1	1	1	1	1	1
Pfam PF00462 Glutaredoxin	0	1	1	1	1	0	0	1	0	1	1	0	0	0	1	1	1	0	1	1	1	1	1	1	1	1	1	1	0	1	1	1	1	1	1	1	1	1	0	1	1	1	1	1	1	1	1	1	1
Pfam PF03009 Glycerophosphoryl diester phosphodiesterase family	0	1	1	0	1	0	0	1	0	1	1	0	0	0	0	1	0	0	1	1	1	1	1	1	1	1	1	1	1	0	1	0	0	1	1	1	0	1	0	1	1	0	1	1	1	1	1	1	1
Pfam PF08669 Glycine cleavage T-protein C-terminal barrel domain	0	1	0	1	1	0	0	0	0	1	1	0	0	0	1	1	0	0	0	0	1	1	1	0	1	1	1	1	1	0	1	1	0	1	1	1	1	1	1	1	1	1	0	0	1	1	1	1	1
Pfam PF03537 Glycoside-hydrolase family GH114	0	1	0	0	0	0	1	0	0	0	0	0	0	0	0	1	0	0	0	0	0	0	0	0	0	0	0	0	0	0	0	0	0	0	0	0	0	0	0	1	0	0	0	1	0	0	1	0	0
Pfam PF07745 Glycosyl hydrolase family 53	0	1	0	0	0	0	0	0	0	0	1	0	0	0	0	0	0	0	0	0	0	0	0	0	0	0	0	0	0	0	0	0	0	0	0	0	0	0	0	0	0	0	0	1	0	1	1	0	0
Pfam PF07477 Glycosyl hydrolase family 67 C-terminus	0	1	0	0	0	0	0	0	0	0	0	0	0	0	0	0	0	0	0	0	0	0	1	0	0	0	0	0	0	0	0	0	0	0	0	0	0	0	0	0	0	0	0	0	0	0	1	0	0
Pfam PF03648 Glycosyl hydrolase family 67 N-terminus	0	1	0	0	0	0	0	0	0	0	0	0	0	0	0	0	0	0	0	0	0	0	1	0	0	0	0	0	0	0	0	0	0	0	0	0	0	0	0	0	0	0	0	0	0	0	0	0	0
Pfam PF07488 Glycosyl hydrolase family 67 middle domain	0	1	0	0	0	0	0	0	0	0	0	0	0	0	0	0	0	0	0	0	0	0	1	0	0	0	0	0	0	0	0	0	0	0	0	0	0	0	0	0	0	0	0	0	0	0	1	0	0
Pfam PF00722 Glycosyl hydrolases family 16	0	1	0	0	0	0	0	0	0	1	1	0	0	0	0	0	0	0	0	0	0	1	1	0	0	0	0	0	0	0	0	0	0	0	1	1	0	0	0	0	0	0	0	1	0	0	1	0	0
Pfam PF00295 Glycosyl hydrolases family 28	0	1	0	0	0	0	0	0	0	0	0	0	0	0	0	0	0	0	0	0	0	0	0	0	0	0	0	0	0	0	0	0	0	0	0	0	0	0	0	0	0	0	0	1	0	0	0	0	0
Pfam PF01055 Glycosyl hydrolases family 31	0	1	0	0	1	0	0	0	0	0	0	0	0	0	0	0	0	0	1	0	0	0	1	0	0	1	1	1	0	0	0	0	0	0	0	0	0	0	0	0	0	0	1	1	0	1	1	1	1
Pfam PF08244 Glycosyl hydrolases family 32 C terminal	0	1	0	0	0	0	0	0	0	0	1	0	0	0	0	0	0	0	0	1	0	0	0	1	1	0	0	0	0	0	0	0	0	0	0	0	0	0	0	0	0	0	1	1	0	0	0	0	0
Pfam PF00251 Glycosyl hydrolases family 32 N-terminal domain	0	1	0	0	0	0	0	0	0	0	1	0	0	0	0	0	0	0	0	1	0	0	0	1	1	0	0	0	0	0	0	0	0	0	0	0	0	0	0	0	0	0	1	1	0	0	0	0	0
Pfam PF07748 Glycosyl hydrolases family 38 C-terminal domain	0	1	0	1	1	0	0	0	0	1	0	0	0	0	0	0	0	0	1	0	0	0	0	1	0	0	0	0	0	0	0	0	0	0	1	1	0	0	0	0	0	0	0	0	0	0	1	0	1
Pfam PF13477 Glycosyl transferase 4-like	0	1	1	0	0	0	1	0	0	0	1	0	0	1	0	0	0	0	0	0	0	1	0	0	0	1	1	1	0	1	1	0	0	0	0	0	1	0	0	1	1	0	1	0	0	0	0	1	0
Pfam PF03808 Glycosyl transferase WecB/TagA/CpsF family	0	1	0	1	1	0	0	1	0	0	1	0	0	0	1	0	0	0	0	0	0	1	1	0	1	0	0	0	0	0	0	1	1	0	0	0	0	1	1	1	0	0	0	1	0	1	0	1	1
Pfam PF01501 Glycosyl transferase family 8	0	1	1	0	1	1	0	0	0	0	1	0	0	0	0	0	0	0	0	1	0	0	0	0	0	0	0	0	0	0	1	0	1	0	0	0	0	0	0	0	0	0	1	0	1	0	0	1	0
Pfam PF06165 Glycosyltransferase family 36	0	1	0	0	0	0	0	0	0	0	0	0	0	0	0	0	0	0	0	0	0	1	0	0	0	0	0	0	0	0	0	0	0	0	0	0	0	0	0	0	0	0	0	1	1	0	0	0	0
Pfam PF09378 HAS barrel domain	0	1	0	1	0	0	0	0	0	0	0	0	0	0	0	0	0	0	0	0	0	0	0	0	0	0	0	0	0	1	0	0	0	0	0	0	0	0	0	0	0	0	0	0	0	0	0	0	0
Pfam PF13328 HD domain	0	1	1	1	1	1	1	0	0	1	1	1	1	1	1	1	0	0	1	1	1	1	1	1	1	1	1	1	1	1	1	1	1	1	1	1	1	1	1	1	1	0	1	1	1	1	1	1	1
Pfam PF13487 HD domain	0	1	0	1	0	0	0	1	0	0	0	1	0	0	1	1	0	0	0	0	0	1	0	0	0	1	1	0	0	0	1	1	0	0	1	0	0	1	0	1	0	0	0	1	0	0	0	0	0
Pfam PF08668 HDOD domain	0	1	0	0	0	0	1	1	0	0	1	0	0	1	0	1	0	0	0	0	0	0	0	0	0	0	0	0	0	0	1	1	0	1	0	0	0	1	0	1	0	0	0	0	0	0	0	0	0
Pfam PF05636 HIGH Nucleotidyl Transferase	0	1	0	0	0	0	0	0	0	0	1	0	0	0	0	0	0	0	1	0	0	0	0	1	1	0	0	0	0	0	0	0	0	0	0	0	0	0	0	0	0	0	1	1	0	0	0	0	1
Pfam PF08279 HTH domain	0	1	0	0	1	0	1	0	0	0	1	0	0	1	1	1	0	0	1	0	0	1	1	1	1	0	0	0	1	1	1	1	1	1	0	0	0	1	0	1	1	0	1	1	1	1	1	1	1
Pfam PF13344 Haloacid dehalogenase-like hydrolase	0	1	0	0	1	0	0	0	0	1	1	0	0	1	0	1	0	0	1	0	0	1	1	1	1	0	0	0	0	0	1	0	0	0	1	1	0	0	0	0	0	0	1	0	1	1	1	1	1
Pfam PF12323 Helix-turn-helix domain	0	1	0	1	1	1	0	0	0	1	0	0	0	0	0	0	0	0	0	0	0	0	0	0	0	0	0	0	0	0	0	0	0	0	0	1	0	0	0	0	0	0	0	0	0	0	1	1	0
Pfam PF12833 Helix-turn-helix domain	0	1	1	1	1	0	0	0	0	1	1	0	0	1	1	1	0	0	1	1	0	1	1	1	1	1	1	1	0	0	1	1	0	1	1	1	1	1	1	1	0	0	1	1	1	1	1	1	1
Pfam PF12840 Helix-turn-helix domain	0	1	0	0	0	0	0	0	0	1	1	0	0	0	1	1	0	0	1	1	0	1	1	0	0	1	1	1	1	1	1	1	0	1	1	1	0	1	0	0	0	0	0	0	1	0	1	0	1
Pfam PF12844 Helix-turn-helix domain	0	1	0	0	1	0	0	0	0	0	1	0	0	0	1	1	0	0	1	0	0	1	1	1	1	1	1	0	0	1	0	1	1	1	0	0	1	1	1	1	0	1	1	1	1	1	1	1	1
Pfam PF01814 Hemerythrin HHE cation binding domain	0	1	1	0	1	0	1	0	0	1	0	0	0	1	0	1	0	0	1	0	0	1	0	0	1	1	1	0	0	0	1	1	0	0	1	1	1	1	1	1	1	0	1	1	0	1	1	1	0
Pfam PF07456 Heptaprenyl diphosphate synthase component I	0	1	0	0	0	0	0	0	0	0	0	0	0	0	0	0	0	0	1	0	0	0	0	0	0	0	0	0	0	0	0	0	0	0	0	0	0	0	0	1	0	0	0	0	0	0	0	0	1
Pfam PF14602 Hexapeptide repeat of succinyl-transferase	0	1	1	0	1	1	0	0	0	1	1	0	0	1	1	1	1	0	1	1	1	1	1	1	1	1	1	1	1	1	1	0	1	1	1	1	1	1	1	0	1	1	1	1	1	1	1	1	1
Pfam PF07927 HicA toxin of bacterial toxin-antitoxin,	0	1	0	1	1	0	0	0	0	0	0	0	0	0	0	0	0	0	0	0	0	0	1	0	0	0	1	1	0	0	1	0	1	0	0	0	1	1	0	1	0	0	1	0	1	1	0	0	0
Pfam PF00815 Histidinol dehydrogenase	0	1	1	1	1	0	1	0	0	1	1	0	0	1	1	1	1	0	1	1	1	1	1	0	1	1	1	1	1	1	1	1	0	1	1	1	1	1	0	0	0	0	0	1	1	1	1	1	1
Pfam PF13437 HlyD family secretion protein	0	1	0	1	1	1	1	0	0	0	1	0	0	0	1	1	0	0	0	1	0	1	1	1	1	1	1	1	1	0	1	1	1	1	0	0	1	1	1	1	1	1	1	1	1	1	1	1	0
Pfam PF02574 Homocysteine S-methyltransferase	0	1	0	1	1	0	0	0	0	1	1	0	0	0	0	1	0	0	0	0	1	1	1	0	1	1	1	1	1	0	1	1	0	0	1	1	0	1	0	0	0	0	0	1	1	1	1	1	1
Pfam PF04204 Homoserine O-succinyltransferase	0	1	0	0	1	0	0	0	0	0	1	0	0	1	0	0	0	0	1	0	0	0	0	0	0	0	0	0	0	0	0	0	0	0	0	0	0	0	0	0	0	0	1	1	1	1	0	1	0
Pfam PF00742 Homoserine dehydrogenase	0	1	1	1	1	1	1	0	0	1	1	0	0	1	1	1	1	0	1	1	1	1	1	0	1	1	1	1	1	1	1	1	0	0	1	1	1	1	0	0	0	0	1	1	1	1	1	1	1
Pfam PF01627 Hpt domain	0	1	1	1	1	1	0	1	0	0	1	1	0	1	1	1	0	0	0	1	0	1	1	0	0	1	1	1	0	0	1	1	0	1	0	0	0	1	0	1	1	0	0	1	1	1	0	1	1
Pfam PF00011 Hsp20/alpha crystallin family	0	1	0	1	1	0	1	0	0	1	1	0	0	0	1	1	1	0	0	0	1	1	1	0	1	1	1	0	1	1	1	1	0	1	1	1	0	1	0	1	1	0	0	1	1	1	1	1	0
Pfam PF01430 Hsp33 protein	0	1	1	1	1	0	1	0	0	0	1	0	0	0	0	1	0	0	1	1	0	1	1	1	1	1	1	1	0	0	0	1	1	1	0	0	1	1	0	1	0	0	1	1	1	1	0	1	1
Pfam PF00478 IMP dehydrogenase / GMP reductase domain	0	1	1	1	1	1	1	0	0	1	1	0	0	1	1	1	1	1	1	1	1	1	1	1	1	1	1	1	1	1	1	1	1	1	1	1	1	1	1	1	1	1	1	1	1	1	1	1	1
Pfam PF09339 IclR helix-turn-helix domain	0	1	1	0	1	0	1	0	0	1	1	0	0	1	0	1	0	0	0	1	0	1	1	0	0	1	1	1	0	0	0	1	1	0	1	1	0	1	0	0	0	0	0	0	1	1	1	1	0
Pfam PF00475 Imidazoleglycerol-phosphate dehydratase	0	1	1	1	1	0	1	0	0	1	1	0	0	1	1	1	1	0	1	1	1	1	1	0	1	1	1	1	1	1	1	1	0	1	1	1	1	1	0	0	0	0	0	1	1	1	1	1	1
Pfam PF04227 Indigoidine synthase A like protein	0	1	0	0	1	0	0	0	0	0	0	0	0	0	0	0	0	0	0	0	0	1	0	0	1	0	0	0	0	0	0	0	0	1	0	0	0	0	0	0	0	0	0	0	1	0	1	0	1
Pfam PF00218 Indole-3-glycerol phosphate synthase	0	1	1	1	1	1	1	0	0	1	1	0	0	1	1	1	1	0	1	1	1	1	1	0	1	1	1	1	1	1	1	1	0	1	1	1	1	1	0	0	1	0	1	1	1	1	1	1	1
Pfam PF03030 Inorganic H+ pyrophosphatase	0	1	0	0	0	0	0	0	0	0	0	0	0	0	0	0	0	0	0	0	0	1	1	0	0	0	0	0	1	1	0	1	0	0	0	0	0	0	0	0	0	0	0	0	1	0	1	0	0
Pfam PF07885 Ion channel	0	1	0	1	1	0	1	0	0	1	1	0	1	0	0	1	0	0	1	0	0	1	1	0	0	1	1	1	1	0	1	1	0	0	1	1	0	1	0	1	0	0	0	1	0	1	1	1	1
Pfam PF01325 Iron dependent repressor, N-terminal DNA binding domain	0	1	0	0	1	0	0	1	0	1	1	0	0	0	1	0	0	0	1	0	1	1	0	1	1	0	0	0	1	1	0	0	0	0	1	1	0	0	0	1	0	0	1	1	0	0	1	1	1
Pfam PF03239 Iron permease FTR1 family	0	1	0	1	0	0	0	1	0	0	1	0	0	1	0	1	0	0	0	1	0	0	0	0	1	1	1	1	0	0	0	0	0	0	1	0	0	1	0	1	0	0	0	0	0	1	1	0	1
Pfam PF13685 Iron-containing alcohol dehydrogenase	0	1	0	0	0	0	0	0	0	0	1	0	0	0	0	0	0	0	0	0	0	0	0	0	0	0	0	0	0	0	0	0	0	0	0	0	0	0	1	0	0	1	0	1	0	0	1	0	0
Pfam PF10576 Iron-sulfur binding domain of endonuclease III	0	1	1	1	1	1	1	0	0	1	1	0	0	1	1	1	0	0	1	1	1	1	1	1	1	1	1	1	0	1	1	1	1	1	0	1	1	0	0	1	1	1	0	0	1	1	1	1	0
Pfam PF14804 Jag N-terminus	0	1	0	0	0	1	0	1	0	0	1	1	0	1	0	0	0	0	1	0	0	0	0	1	0	0	0	0	0	1	1	0	0	0	0	0	0	0	0	1	0	0	1	1	0	0	0	0	1
Pfam PF07693 KAP family P-loop domain	0	1	0	1	0	0	0	0	0	0	1	0	0	0	0	0	0	0	0	0	0	0	0	0	0	0	0	0	0	0	0	1	0	1	0	0	0	1	0	0	0	1	0	0	0	0	0	1	0
Pfam PF01081 KDPG and KHG aldolase	0	1	1	1	1	1	0	1	0	0	1	0	0	0	1	1	0	0	1	1	0	1	1	1	0	0	0	0	0	0	0	0	0	1	0	0	1	1	0	1	1	0	1	1	1	1	1	1	1
Pfam PF06745 KaiC	0	1	0	1	0	0	1	0	0	0	0	0	0	0	0	0	0	0	0	0	0	1	0	0	0	0	0	0	0	0	0	0	0	1	0	0	0	1	0	0	0	0	0	0	1	0	0	0	0
Pfam PF02548 Ketopantoate hydroxymethyltransferase	0	1	0	1	1	1	1	0	0	1	1	0	0	1	1	1	1	0	0	0	1	1	1	0	1	1	1	1	1	1	1	1	0	1	1	1	1	1	1	0	1	0	0	1	1	1	1	1	1
Pfam PF03734 L,D-transpeptidase catalytic domain	0	1	1	1	1	1	1	0	0	1	1	0	0	1	0	1	0	0	0	1	1	1	1	0	0	0	0	0	1	0	1	1	0	1	1	1	1	1	0	0	1	0	0	1	1	1	1	1	0
Pfam PF02610 L-arabinose isomerase	0	1	0	0	1	0	0	0	0	0	1	0	0	0	0	0	0	0	0	0	0	0	0	0	0	0	0	0	0	0	0	0	0	0	0	0	0	0	0	0	0	0	0	1	0	1	0	1	1
Pfam PF11762 L-arabinose isomerase C-terminal domain	0	1	0	0	1	0	0	0	0	0	1	0	0	0	0	0	0	0	0	0	0	0	0	0	0	0	0	0	0	0	0	0	0	0	0	0	0	0	0	0	0	0	0	1	0	1	0	1	0
Pfam PF07881 L-fucose isomerase, first N-terminal domain	0	1	1	0	1	0	0	0	0	0	0	0	0	0	0	0	0	0	0	0	0	0	0	0	0	0	0	0	0	0	0	0	0	0	0	0	0	0	0	0	0	0	1	0	0	0	0	1	0
Pfam PF07882 L-fucose isomerase, second N-terminal domain	0	1	1	0	1	0	0	0	0	0	0	0	0	0	0	0	0	0	0	0	0	0	0	0	0	0	0	0	0	0	0	0	0	0	0	0	0	0	0	0	0	0	1	0	0	0	0	1	0
Pfam PF06134 L-rhamnose isomerase (RhaA)	0	1	0	0	1	0	0	0	0	0	1	0	0	0	0	0	0	0	0	0	0	0	0	0	0	0	0	0	0	0	0	0	0	0	0	0	0	0	0	0	0	0	0	0	0	1	1	1	1
Pfam PF04366 Las17-binding protein actin regulator	0	1	0	0	0	0	0	0	0	0	0	0	0	0	1	0	0	0	0	0	0	0	0	0	0	1	1	1	0	0	0	0	0	0	0	0	0	0	0	0	0	0	0	0	0	0	0	0	0
Pfam PF04011 LemA family	0	1	0	0	0	0	0	1	0	0	0	0	1	0	0	1	0	0	0	1	0	1	1	1	0	1	1	1	0	1	0	1	1	1	0	0	0	0	1	1	1	0	1	0	1	1	0	0	1
Pfam PF01726 LexA DNA binding domain	0	1	1	1	1	0	0	0	0	1	1	0	0	0	1	1	0	0	0	1	1	1	1	0	1	1	1	1	0	1	0	1	1	0	1	1	0	1	0	0	0	0	0	1	1	1	1	1	1
Pfam PF06835 Lipopolysaccharide-assembly, LptC-related	0	1	1	1	1	0	1	0	0	0	0	0	0	0	1	1	0	0	0	1	0	1	1	0	0	1	1	1	1	0	1	1	1	1	0	0	1	1	1	0	1	0	0	0	1	1	0	1	0
Pfam PF01810 LysE type translocator	0	1	1	1	1	1	0	0	0	1	1	0	0	1	1	1	0	0	0	1	0	1	1	0	1	1	1	1	1	1	1	1	0	1	0	1	0	1	1	0	0	0	0	1	1	1	1	1	0
Pfam PF01835 MG2 domain	0	1	0	0	1	0	0	0	0	0	0	0	0	0	1	1	0	0	0	1	0	1	1	0	0	1	1	1	0	0	0	0	0	1	0	0	0	1	1	1	0	0	0	0	0	1	0	1	0
Pfam PF05161 MOFRL family	0	1	0	0	0	0	0	0	0	0	0	0	0	0	0	1	0	0	0	0	0	1	0	0	0	0	0	0	0	0	1	0	0	0	0	0	0	1	0	0	0	0	0	0	1	0	0	0	0
Pfam PF01661 Macro domain	0	1	0	0	1	0	1	0	0	1	0	0	0	0	0	1	0	0	0	0	0	1	0	1	1	0	0	0	1	0	0	1	0	0	0	1	0	1	1	1	0	0	0	0	0	0	0	1	1
Pfam PF01078 Magnesium chelatase, subunit ChlI	0	1	1	1	1	1	1	0	0	1	0	1	0	1	1	1	0	0	0	1	0	0	1	0	0	1	1	0	1	1	1	1	0	1	1	1	1	1	1	1	0	1	0	1	1	1	1	1	0
Pfam PF13335 Magnesium chelatase, subunit ChlI C-terminal	0	1	1	1	1	1	1	0	0	1	0	1	0	1	1	1	0	0	0	1	0	0	1	0	0	1	1	0	1	1	1	1	0	1	1	1	1	1	1	1	0	1	0	1	1	1	1	1	0
Pfam PF00230 Major intrinsic protein	0	1	1	1	1	0	0	0	0	0	1	1	0	0	1	1	1	0	1	1	0	1	1	1	1	1	1	0	1	0	1	0	1	0	0	0	0	1	0	0	0	0	1	1	1	1	1	1	1
Pfam PF03949 Malic enzyme, NAD binding domain	0	1	1	1	1	0	0	0	0	1	1	0	0	1	1	1	0	0	1	1	0	1	1	1	1	1	1	1	0	0	1	1	1	1	1	1	1	1	1	1	1	0	0	1	1	1	1	1	1
Pfam PF02746 Mandelate racemase / muconate lactonizing enzyme, N-terminal domain	0	1	0	0	1	0	0	0	0	0	1	0	0	0	0	1	0	0	1	0	0	1	1	0	0	1	1	1	0	0	0	0	0	1	1	0	0	1	0	0	1	0	0	1	1	1	1	1	1
Pfam PF08125 Mannitol dehydrogenase C-terminal domain	0	1	0	0	1	0	0	0	0	0	1	0	0	0	0	1	1	0	1	1	0	1	1	0	1	0	0	0	0	0	0	0	0	0	1	0	0	1	0	0	0	0	1	1	1	1	0	1	0
Pfam PF01232 Mannitol dehydrogenase Rossmann domain	0	1	0	0	1	0	0	0	0	0	1	0	0	0	0	1	1	0	1	1	0	1	1	0	1	0	0	0	0	0	0	0	0	0	1	0	0	0	0	0	0	0	1	1	1	1	0	1	0
Pfam PF01832 Mannosyl-glycoprotein endo-beta-N-acetylglucosaminidase	0	1	0	0	1	0	0	0	0	0	1	1	0	1	0	1	0	0	1	0	0	0	0	1	1	1	1	1	0	0	0	0	1	1	0	0	0	1	1	1	0	0	1	0	0	1	0	1	1
Pfam PF00924 Mechanosensitive ion channel	0	1	1	1	1	1	1	1	0	1	1	1	0	1	1	1	1	0	1	1	0	1	1	1	1	1	1	1	1	1	1	1	1	1	1	1	1	1	1	1	1	0	1	1	1	1	1	1	1
Pfam PF02065 Melibiase	0	1	0	0	0	0	0	0	0	0	0	0	0	0	0	0	0	0	0	0	0	0	0	0	0	0	0	0	0	0	0	0	0	0	0	0	0	0	0	1	0	0	1	0	0	1	1	0	0
Pfam PF13677 Membrane MotB of proton-channel complex MotA/MotB	0	1	0	0	1	1	1	1	0	0	1	1	0	1	0	1	0	0	0	0	0	1	1	0	0	1	1	1	0	0	1	1	0	1	0	0	0	1	0	1	0	0	0	1	1	1	0	1	1
Pfam PF01875 Memo-like protein	0	1	0	0	0	0	1	0	0	0	0	1	0	0	0	0	0	0	0	0	0	1	0	0	0	0	0	0	1	1	1	1	0	1	0	0	0	0	0	1	0	0	0	0	0	0	0	0	0
Pfam PF02219 Methylenetetrahydrofolate reductase	0	1	1	1	1	0	1	0	0	0	1	0	0	1	1	1	1	0	1	1	0	1	1	0	1	1	1	1	1	0	1	1	0	0	0	0	1	1	0	0	1	0	1	1	1	1	1	1	1
Pfam PF12002 MgsA AAA+ ATPase C terminal	0	1	1	0	1	1	0	0	0	1	1	0	1	1	1	1	0	0	1	1	1	1	1	1	1	1	1	1	1	1	1	1	1	1	1	1	1	1	1	1	1	0	1	1	1	1	1	1	1
Pfam PF01987 Mitochondrial biogenesis AIM24	0	1	0	1	0	0	0	0	0	0	0	0	0	0	0	1	0	0	1	0	0	1	1	1	0	0	0	0	0	0	0	0	0	0	0	0	0	0	0	1	0	0	0	1	0	0	1	0	0
Pfam PF12804 MobA-like NTP transferase domain	0	1	1	1	1	1	1	1	0	1	1	0	0	1	1	1	1	0	0	1	1	1	1	1	1	1	1	1	1	1	1	1	1	1	1	1	1	1	0	1	1	1	1	1	1	1	1	1	1
Pfam PF04066 Multiple resistance and pH regulation protein F (MrpF / PhaF)	0	1	0	0	0	0	0	0	0	0	1	0	0	0	0	1	0	0	0	0	0	0	0	0	1	1	1	1	0	0	0	1	0	0	0	0	0	1	0	0	1	0	0	0	1	0	1	0	1
Pfam PF14451 Mut7-C ubiquitin	0	1	0	0	0	0	0	0	0	1	0	0	0	0	0	0	0	0	0	0	0	0	0	0	0	0	0	0	0	0	0	0	0	0	0	1	0	0	0	0	0	0	0	0	0	0	1	0	0
Pfam PF01658 Myo-inositol-1-phosphate synthase	0	1	0	0	0	0	1	0	0	1	0	0	0	0	0	0	0	0	0	0	1	0	0	0	0	0	0	0	0	1	0	0	0	0	1	1	0	0	0	0	0	0	0	0	0	0	1	0	0
Pfam PF07994 Myo-inositol-1-phosphate synthase	0	1	0	0	0	0	0	0	0	0	0	0	0	0	0	0	0	0	0	0	0	0	0	0	0	0	0	0	0	0	0	0	0	0	0	0	0	0	0	0	0	0	0	0	0	0	0	0	0
Pfam PF13793 N-terminal domain of ribose phosphate pyrophosphokinase	0	1	1	1	1	1	1	1	0	1	1	1	1	1	1	1	1	0	1	1	1	1	1	1	1	1	1	1	1	1	1	1	1	1	1	1	1	1	1	1	1	1	1	1	1	1	1	1	1
Pfam PF16296 N-terminal of TM subunit in PBP-dependent ABC transporters	0	1	0	0	0	0	0	0	0	0	0	0	0	0	0	0	0	0	0	0	0	0	0	0	0	0	0	0	0	0	0	0	0	0	0	0	0	0	0	0	0	0	0	0	0	0	0	0	0
Pfam PF03119 NAD-dependent DNA ligase C4 zinc finger domain	0	1	1	1	1	0	1	0	1	1	1	0	1	0	1	1	0	0	1	1	1	1	0	1	1	1	1	1	1	1	1	1	1	1	1	1	1	1	1	0	1	1	1	0	1	1	1	1	1
Pfam PF00146 NADH dehydrogenase	0	1	0	1	1	1	1	0	0	1	0	0	0	1	1	1	1	0	0	0	0	1	1	0	0	1	1	1	1	1	1	1	0	1	1	1	1	1	0	0	1	1	0	0	1	1	1	1	0
Pfam PF01058 NADH ubiquinone oxidoreductase, 20 Kd subunit	0	1	0	1	1	1	1	0	0	1	0	0	0	1	1	1	1	0	0	0	0	1	1	0	0	1	1	1	1	1	1	1	0	1	1	1	1	1	0	0	1	1	0	0	1	1	1	1	0
Pfam PF00724 NADH:flavin oxidoreductase / NADH oxidase family	0	1	0	0	1	0	0	0	0	1	1	0	0	0	1	1	0	0	1	0	0	1	1	1	1	1	1	1	0	0	0	1	0	1	1	1	0	1	0	1	0	0	0	1	1	1	1	1	1
Pfam PF03807 NADP oxidoreductase coenzyme F420-dependent	0	1	1	1	1	1	1	1	0	1	1	0	0	1	1	1	0	0	1	1	1	1	1	1	1	1	1	1	1	1	1	1	0	1	1	1	1	1	1	0	1	0	1	1	1	1	1	1	1
Pfam PF13379 NMT1-like family	0	1	0	1	0	0	0	0	0	0	1	0	0	0	0	1	0	0	0	0	0	1	1	0	1	1	1	1	0	0	0	1	0	0	0	0	0	1	0	1	0	0	0	1	0	1	1	0	0
Pfam PF03266 NTPase	0	1	0	0	0	0	1	0	0	0	0	0	0	0	0	0	0	0	0	0	0	0	0	0	0	0	0	0	0	1	0	0	0	0	0	0	0	0	0	0	0	0	0	0	0	0	0	0	0
Pfam PF10609 NUBPL iron-transfer P-loop NTPase	0	1	1	1	1	1	1	0	0	1	1	0	0	1	1	1	0	0	0	1	1	1	1	0	1	1	1	1	1	1	1	1	1	1	1	1	1	1	1	1	1	1	0	1	1	1	1	1	1
Pfam PF03977 Na+-transporting oxaloacetate decarboxylase beta subunit	0	1	0	0	0	0	0	1	0	0	0	0	0	0	0	0	0	0	0	1	0	0	0	1	0	0	0	0	0	0	0	0	1	0	0	0	0	0	1	0	0	0	0	0	0	0	0	1	0
Pfam PF01957 NfeD-like C-terminal, partner-binding	0	1	0	1	1	0	1	0	0	1	1	0	0	0	1	1	0	0	0	1	1	1	1	0	0	1	0	0	1	1	0	1	0	1	1	1	1	1	1	1	1	0	0	1	1	1	1	1	1
Pfam PF00543 Nitrogen regulatory protein P-II	0	1	1	1	1	0	1	0	0	1	1	0	0	0	1	1	0	0	1	1	0	1	1	0	0	1	1	1	1	1	1	1	1	1	1	1	1	1	0	1	0	0	0	1	1	1	1	1	1
Pfam PF09376 NurA domain	0	1	0	1	0	0	1	0	0	0	0	0	0	0	0	0	0	0	0	0	0	0	0	0	0	0	0	0	1	1	0	0	0	0	0	0	0	0	0	0	0	0	0	0	0	0	0	0	0
Pfam PF07009 NusG domain II	0	1	0	0	0	0	1	1	0	0	0	0	0	0	0	0	0	0	1	0	0	0	0	0	0	0	0	0	0	0	0	0	0	0	0	0	0	0	0	1	0	0	0	0	0	0	0	0	1
Pfam PF13425 O-antigen ligase like membrane protein	0	1	0	1	0	0	1	0	0	0	0	0	0	0	1	1	0	0	0	0	0	1	1	0	1	0	0	0	0	0	1	1	0	1	1	0	0	1	1	0	1	0	1	1	1	1	1	1	0
Pfam PF00215 Orotidine 5'-phosphate decarboxylase / HUMPS family	0	1	1	1	1	1	1	0	0	1	1	0	0	1	1	1	1	0	1	1	1	1	1	1	1	1	1	1	1	1	1	1	1	1	1	1	1	1	1	1	1	1	1	1	1	1	1	1	1
Pfam PF02566 OsmC-like protein	0	1	0	0	1	0	1	0	0	1	1	0	0	0	1	1	0	0	1	0	0	1	1	1	1	1	1	1	1	0	0	1	0	1	1	1	1	1	0	1	0	0	0	1	1	1	1	1	1
Pfam PF00970 Oxidoreductase FAD-binding domain	0	1	1	1	1	0	0	0	1	1	1	0	0	0	1	1	1	0	0	1	0	1	0	0	1	1	1	1	1	0	0	1	1	1	1	1	1	1	1	0	0	0	1	1	1	1	1	1	0
Pfam PF07194 P2 response regulator binding domain	0	1	0	0	0	0	0	1	0	0	1	1	0	0	0	0	0	0	0	0	0	0	0	0	0	0	0	0	0	0	0	0	0	0	0	0	0	0	0	1	0	0	0	1	0	0	0	0	1
Pfam PF13596 PAS domain	0	1	0	0	0	0	0	0	0	0	0	0	0	0	0	0	0	0	1	0	0	0	0	0	0	0	0	0	0	0	1	0	0	0	0	0	0	0	1	0	0	0	1	1	0	0	0	0	0
Pfam PF12849 PBP superfamily domain	0	1	1	1	1	0	1	0	0	1	1	1	0	1	1	1	0	0	1	1	1	1	1	1	1	1	1	1	1	1	1	1	0	0	1	1	0	1	0	0	0	1	1	1	1	1	1	1	1
Pfam PF13263 PHP-associated	0	1	0	0	0	0	0	0	0	0	1	0	0	0	0	0	0	0	0	0	0	0	0	0	0	0	0	0	0	1	0	0	0	0	0	0	0	0	0	0	0	0	0	0	0	0	0	0	1
Pfam PF13360 PQQ-like domain	0	1	0	0	1	0	0	0	0	1	1	1	0	0	1	1	0	0	0	0	1	1	1	0	0	1	1	1	0	1	0	0	0	1	1	1	0	1	0	1	0	1	0	0	1	1	1	1	0
Pfam PF13570 PQQ-like domain	0	1	0	0	0	0	0	0	0	0	0	0	0	0	0	0	0	0	0	0	0	0	0	0	0	0	0	0	0	1	0	0	0	0	0	0	0	0	0	0	0	0	0	0	0	0	1	0	0
Pfam PF05239 PRC-barrel domain	0	1	1	1	1	1	1	0	0	1	1	0	0	1	1	1	1	0	1	1	1	1	1	1	1	1	0	0	1	1	0	1	1	1	1	1	1	1	0	0	1	1	1	1	1	1	1	1	1
Pfam PF04468 PSP1 C-terminal conserved region	0	1	0	0	0	0	1	1	0	0	1	0	0	0	0	0	0	0	1	0	0	0	0	1	1	0	0	0	1	1	1	1	0	0	0	0	0	0	1	1	0	0	0	1	0	0	0	0	1
Pfam PF02569 Pantoate-beta-alanine ligase	0	1	0	1	1	1	1	0	0	1	1	0	0	1	1	1	1	0	0	0	1	1	1	0	1	1	1	1	1	1	1	1	0	1	1	1	1	1	1	0	1	0	0	1	1	1	1	1	1
Pfam PF13245 Part of AAA domain	0	1	0	0	0	0	0	0	0	1	1	0	1	0	1	0	0	0	0	0	0	0	0	0	1	0	0	0	1	0	0	0	0	0	1	1	0	1	0	0	0	0	0	1	0	0	1	0	0
Pfam PF01734 Patatin-like phospholipase	0	1	0	1	1	0	1	1	0	1	1	0	0	0	1	1	0	0	1	1	1	1	1	0	0	1	1	1	1	1	0	1	1	1	1	1	1	1	1	1	0	1	0	1	1	1	0	1	0
Pfam PF00544 Pectate lyase	0	1	0	0	0	0	0	0	0	0	1	0	0	0	0	0	0	0	0	0	0	0	0	0	0	0	0	0	0	0	0	0	0	0	0	0	0	0	0	0	0	0	0	1	0	0	1	0	0
Pfam PF12708 Pectate lyase superfamily protein	0	1	0	0	0	0	0	0	0	0	1	0	0	0	0	0	0	0	0	0	0	0	1	0	1	0	0	0	0	0	0	0	0	0	0	0	0	0	0	0	0	0	1	0	0	0	1	0	0
Pfam PF13458 Periplasmic binding protein	0	1	0	1	1	0	0	0	0	0	0	0	0	1	0	1	0	0	0	0	0	1	0	0	0	1	1	1	0	1	1	1	0	1	1	0	0	1	0	1	0	0	1	0	1	1	1	1	0
Pfam PF00532 Periplasmic binding proteins and sugar binding domain of LacI family	0	1	0	0	1	0	0	0	0	0	1	0	0	0	0	1	0	0	1	1	0	1	1	0	0	0	0	0	0	0	0	0	0	0	0	0	0	1	0	0	0	0	1	0	1	1	1	1	1
Pfam PF10142 PhoPQ-activated pathogenicity-related protein	0	1	0	0	0	0	0	0	0	0	0	0	0	0	1	0	0	0	0	0	0	0	0	0	0	0	0	0	0	0	0	0	0	0	0	0	0	1	0	0	0	0	0	0	0	0	0	1	0
Pfam PF10555 Phospho-N-acetylmuramoyl-pentapeptide-transferase signature 1	0	1	1	1	1	1	1	0	0	1	1	1	0	1	0	1	1	0	1	1	1	1	0	1	0	0	0	0	0	0	1	1	1	1	1	1	0	1	1	0	1	0	1	1	1	1	1	1	0
Pfam PF01238 Phosphomannose isomerase type I	0	1	0	0	1	0	0	0	0	1	1	1	0	0	0	0	0	0	1	1	1	0	0	1	1	0	0	0	0	0	0	0	1	0	1	1	0	0	1	0	0	0	1	1	0	1	1	1	1
Pfam PF08543 Phosphomethylpyrimidine kinase	0	1	1	0	1	1	1	1	0	1	1	1	0	1	1	1	0	0	1	1	1	1	1	1	1	1	1	1	1	0	1	1	0	1	1	1	1	1	1	1	1	0	1	1	1	1	1	1	1
Pfam PF14572 Phosphoribosyl synthetase-associated domain	0	1	1	1	1	1	1	0	0	1	1	0	0	1	1	1	1	0	1	1	1	1	1	1	1	1	1	1	1	1	1	1	1	1	1	1	1	1	1	0	1	1	1	1	0	1	1	1	1
Pfam PF01502 Phosphoribosyl-AMP cyclohydrolase	0	1	1	1	1	0	1	0	0	1	1	0	0	1	1	1	1	0	1	1	1	1	1	0	1	1	1	1	1	1	1	1	0	1	1	1	1	1	0	0	0	0	0	1	1	1	1	1	1
Pfam PF01503 Phosphoribosyl-ATP pyrophosphohydrolase	0	1	1	1	1	0	1	0	0	1	1	0	0	1	1	1	1	0	1	1	1	1	1	1	1	1	1	1	0	0	0	1	0	1	1	1	1	1	0	0	0	0	1	1	1	1	1	1	1
Pfam PF02700 Phosphoribosylformylglycinamidine (FGAM) synthase	0	1	0	1	0	0	1	0	0	1	1	0	0	1	0	0	0	0	1	0	1	1	1	0	1	0	0	0	1	1	0	1	0	0	1	1	0	0	0	0	0	0	0	0	1	0	1	0	1
Pfam PF16904 Phosphoribosylformylglycinamidine synthase II C-terminus	0	1	0	0	0	0	0	0	0	0	0	0	0	0	0	0	0	0	0	0	0	0	0	0	0	0	0	0	0	0	0	0	0	0	0	0	0	0	0	0	0	0	0	0	0	0	0	0	0
Pfam PF01071 Phosphoribosylglycinamide synthetase, ATP-grasp (A) domain	0	1	1	1	1	1	1	0	0	1	1	0	0	1	1	1	0	0	1	1	1	1	1	1	1	1	1	1	1	1	1	1	0	1	1	1	1	1	1	1	1	1	1	1	1	1	1	1	1
Pfam PF02843 Phosphoribosylglycinamide synthetase, C domain	0	1	1	1	1	1	1	0	0	1	1	0	0	1	1	1	0	0	1	1	1	1	1	1	1	1	1	1	1	1	1	1	0	1	1	1	1	1	1	1	1	1	1	1	1	1	1	1	1
Pfam PF02844 Phosphoribosylglycinamide synthetase, N domain	0	1	1	1	1	1	1	0	0	1	1	0	0	1	1	1	0	0	1	1	1	1	1	1	1	1	1	1	1	1	1	1	0	1	1	1	1	1	1	1	1	1	1	1	1	1	1	1	1
Pfam PF00485 Phosphoribulokinase / Uridine kinase family	0	1	1	1	1	0	0	1	1	1	1	1	1	0	0	0	0	0	1	1	1	1	0	1	1	0	0	0	0	0	0	0	1	1	1	1	0	0	1	1	1	0	1	1	1	1	1	1	1
Pfam PF07238 PilZ domain	0	1	0	1	1	0	1	1	0	0	1	0	0	0	1	1	0	0	0	0	0	1	1	0	0	1	1	1	0	0	1	1	0	1	0	0	1	1	0	1	0	0	0	1	1	1	0	1	0
Pfam PF14667 Polysaccharide biosynthesis C-terminal domain	0	1	0	0	0	0	0	0	0	0	1	0	0	0	0	0	0	0	1	0	0	1	1	1	1	0	0	0	1	1	0	1	0	0	1	0	0	0	1	0	0	0	1	1	1	0	0	0	1
Pfam PF01943 Polysaccharide biosynthesis protein	0	1	1	0	1	0	0	0	0	0	1	0	0	0	1	0	0	0	1	1	0	1	0	1	1	0	0	0	1	1	1	1	1	0	1	0	1	1	1	0	0	0	1	1	1	1	0	1	1
Pfam PF02719 Polysaccharide biosynthesis protein	0	1	0	0	0	1	0	1	0	0	1	0	0	1	1	1	0	0	0	1	0	1	1	0	1	1	1	1	0	0	0	1	0	1	0	0	1	1	0	1	0	0	1	1	0	0	0	0	0
Pfam PF02563 Polysaccharide biosynthesis/export protein	0	1	0	1	1	0	1	0	0	0	0	0	0	1	1	1	0	0	0	1	0	1	1	0	0	1	1	1	0	0	1	1	0	0	0	0	0	1	1	0	0	0	0	0	1	0	0	1	0
Pfam PF04230 Polysaccharide pyruvyl transferase	0	1	0	1	1	0	0	0	0	0	1	0	0	0	0	0	0	0	0	0	0	0	0	0	0	0	0	0	0	1	0	1	0	0	0	0	0	0	0	0	0	0	1	1	0	0	0	1	0
Pfam PF04246 Positive regulator of sigma(E), RseC/MucC	0	1	1	0	1	0	0	0	0	0	0	0	0	0	0	1	0	0	0	1	0	0	0	0	0	0	0	0	0	0	0	0	1	0	0	0	0	0	1	1	0	0	0	0	0	1	0	1	0
Pfam PF03641 Possible lysine decarboxylase	0	1	0	0	1	0	1	0	0	1	1	0	0	1	0	1	0	1	0	1	1	1	1	0	1	1	1	1	1	0	1	1	0	1	1	1	1	1	0	0	0	0	0	0	1	1	1	1	0
Pfam PF02541 Ppx/GppA phosphatase family	0	1	1	1	1	1	1	0	0	1	0	0	0	1	1	1	0	0	0	1	1	1	1	0	0	1	1	1	1	0	0	1	1	0	1	1	1	1	1	0	0	0	0	1	1	1	1	1	0
Pfam PF02590 Predicted SPOUT methyltransferase	0	1	1	0	1	1	0	0	0	0	1	0	1	1	1	1	0	0	1	1	0	1	1	1	1	1	1	1	0	0	1	1	1	1	0	0	1	1	1	0	0	0	1	1	1	1	0	1	1
Pfam PF10054 Predicted periplasmic lipoprotein (DUF2291)	0	1	0	0	0	0	0	0	0	0	0	0	0	0	0	0	0	0	0	0	0	1	0	0	0	0	0	0	0	0	0	0	0	0	0	0	0	0	0	0	0	0	0	0	0	1	0	0	0
Pfam PF09992 Predicted periplasmic protein (DUF2233)	0	1	0	1	1	0	0	0	0	1	1	1	0	0	0	0	0	0	1	0	0	1	0	0	0	0	0	0	0	0	1	0	0	1	1	1	0	0	0	1	1	0	0	1	1	0	1	0	0
Pfam PF03773 Predicted permease	0	1	0	1	1	0	1	0	0	1	1	0	0	0	0	0	0	0	0	0	0	0	0	1	0	0	0	0	1	1	1	1	0	0	1	1	0	0	0	1	0	0	1	1	0	0	1	0	1
Pfam PF00800 Prephenate dehydratase	0	1	1	1	1	0	1	0	0	1	1	0	0	1	1	1	1	0	1	1	1	1	1	0	1	1	1	1	1	1	1	1	1	1	1	1	1	1	0	0	0	0	1	1	1	0	1	1	1
Pfam PF02153 Prephenate dehydrogenase	0	1	1	1	1	1	1	0	0	1	1	0	0	1	1	0	0	0	1	1	1	1	1	0	1	1	1	1	1	1	1	1	0	0	1	1	1	1	0	0	1	0	1	1	1	1	1	1	1
Pfam PF00994 Probable molybdopterin binding domain	0	1	1	1	1	1	1	0	0	1	1	0	0	1	0	1	0	0	0	1	1	1	1	1	1	1	1	1	1	0	1	1	1	1	1	1	1	1	0	0	0	0	1	1	1	1	1	1	1
Pfam PF01219 Prokaryotic diacylglycerol kinase	0	1	1	1	1	1	0	0	0	0	1	0	0	1	1	1	0	0	1	1	0	1	0	1	1	1	1	1	0	0	1	1	1	0	0	0	1	1	0	0	0	1	1	1	1	1	0	1	1
Pfam PF00326 Prolyl oligopeptidase family	0	1	0	1	1	0	0	0	0	1	1	0	0	0	1	1	0	0	0	0	1	1	1	0	1	1	1	1	1	0	0	0	0	1	1	1	1	1	1	1	1	0	1	0	1	1	1	1	0
Pfam PF00227 Proteasome subunit	0	1	1	0	1	1	1	0	0	1	1	1	0	1	1	1	1	0	0	1	1	1	1	0	1	1	1	1	1	0	1	0	1	1	1	1	0	1	0	1	1	1	0	0	1	1	1	1	1
Pfam PF06245 Protein of unknown function (DUF1015)	0	1	0	0	0	0	0	0	0	0	0	0	0	0	0	0	0	0	0	0	0	0	0	0	0	0	0	0	1	1	0	1	0	0	0	0	0	0	1	0	0	0	0	1	0	0	1	0	1
Pfam PF06634 Protein of unknown function (DUF1156)	0	1	0	0	0	0	0	0	0	0	0	0	0	0	0	0	0	0	0	0	0	0	0	0	0	1	1	1	0	0	0	0	0	0	0	0	0	0	0	0	0	0	0	0	1	0	0	0	0
Pfam PF06672 Protein of unknown function (DUF1175)	0	1	0	0	1	0	0	0	0	0	0	0	0	0	0	1	0	0	0	0	0	0	0	0	0	0	0	0	0	0	0	0	0	0	0	0	0	0	0	0	0	0	0	0	0	0	0	0	0
Pfam PF07136 Protein of unknown function (DUF1385)	0	1	0	0	0	0	0	0	0	0	1	0	0	0	0	0	0	0	0	0	0	0	0	0	0	0	0	0	0	1	1	1	0	0	0	0	0	0	0	0	0	0	0	1	0	0	0	0	1
Pfam PF07755 Protein of unknown function (DUF1611)	0	1	0	0	0	0	0	0	0	0	0	0	0	0	0	0	0	0	0	0	0	0	0	0	0	0	0	0	0	0	0	0	0	0	0	0	0	0	0	0	0	0	0	0	1	0	0	0	0
Pfam PF07872 Protein of unknown function (DUF1659)	0	1	0	0	0	0	0	0	0	0	0	0	0	0	0	0	0	0	0	0	0	0	0	0	0	0	0	0	0	0	0	0	0	0	0	0	0	0	0	0	0	0	0	0	0	0	0	0	0
Pfam PF07892 Protein of unknown function (DUF1667)	0	1	0	0	0	0	0	0	0	0	0	0	0	0	0	0	0	0	0	0	0	0	0	0	0	0	0	0	0	0	0	0	0	0	0	0	0	0	0	1	0	0	0	1	0	0	0	0	0
Pfam PF09862 Protein of unknown function (DUF2089)	0	1	0	0	0	0	0	0	0	0	0	0	0	0	0	0	0	0	0	0	0	0	0	0	0	0	0	0	0	1	0	0	0	0	0	0	0	0	0	1	0	0	0	1	0	0	0	0	0
Pfam PF11146 Protein of unknown function (DUF2905)	0	1	0	0	0	0	0	0	0	0	1	0	0	0	0	0	0	0	0	0	0	0	0	0	0	0	0	0	1	0	0	1	0	0	0	0	0	0	0	0	0	0	0	0	0	0	0	0	0
Pfam PF11148 Protein of unknown function (DUF2922)	0	1	0	0	0	0	0	0	0	0	0	0	0	0	0	0	0	0	0	0	0	0	0	0	1	0	0	0	0	0	0	0	0	0	0	0	0	0	0	0	0	0	0	0	0	0	0	0	0
Pfam PF03750 Protein of unknown function (DUF310)	0	1	0	0	0	0	0	0	0	1	0	0	0	0	0	0	0	0	0	0	0	0	0	0	0	0	0	0	0	0	0	0	0	0	0	1	0	0	0	0	0	0	0	0	0	0	0	0	0
Pfam PF11586 Protein of unknown function (DUF3242)	0	1	0	0	0	0	0	0	0	0	0	0	0	0	0	0	0	0	0	0	0	0	0	0	0	0	0	0	0	0	0	0	0	0	0	0	0	0	0	0	0	0	0	0	0	0	0	0	0
Pfam PF03885 Protein of unknown function (DUF327)	0	1	0	0	0	0	0	1	0	0	1	1	0	0	0	0	0	0	0	0	0	0	0	0	0	0	0	0	0	0	0	1	0	0	0	0	0	0	0	1	0	0	0	1	0	0	0	0	1
Pfam PF03961 Protein of unknown function (DUF342)	0	1	0	0	0	1	0	1	0	0	0	1	0	1	0	0	0	0	0	0	0	0	0	0	0	1	1	1	0	0	1	1	0	0	0	0	0	0	0	1	0	0	0	1	0	0	0	0	0
Pfam PF13026 Protein of unknown function (DUF3887)	0	1	0	0	0	0	0	0	0	0	0	0	0	0	0	0	0	0	0	0	0	0	0	0	0	0	0	0	0	0	0	0	0	0	0	0	0	0	0	1	0	0	0	0	0	0	0	0	0
Pfam PF04165 Protein of unknown function (DUF401)	0	1	0	0	0	0	0	0	0	0	0	0	0	0	0	0	0	0	0	0	0	0	0	0	0	0	0	0	0	0	0	1	0	0	0	0	0	0	0	0	0	0	0	0	0	0	0	0	0
Pfam PF13195 Protein of unknown function (DUF4011)	0	1	0	0	0	0	0	0	0	0	0	0	1	0	0	0	0	0	0	0	0	0	0	0	0	0	0	0	0	0	0	0	0	0	0	0	0	1	0	0	0	0	0	0	0	0	0	0	0
Pfam PF04250 Protein of unknown function (DUF429)	0	1	0	1	0	0	0	0	0	1	0	0	0	0	0	0	0	0	0	0	0	1	0	0	0	0	0	0	0	0	0	0	0	0	1	1	0	0	0	0	0	0	0	0	1	0	0	0	0
Pfam PF04465 Protein of unknown function (DUF499)	0	1	0	0	0	0	0	0	0	0	0	0	0	0	0	0	0	0	0	0	0	0	0	0	0	0	0	0	0	0	0	0	0	0	0	0	0	0	0	0	0	0	0	0	1	0	0	0	0
Pfam PF04417 Protein of unknown function (DUF501)	0	1	0	0	0	0	1	0	0	1	0	0	0	0	0	0	0	0	0	0	1	0	0	0	0	0	0	0	0	0	0	0	0	0	1	1	0	0	0	0	0	0	0	0	0	0	1	0	0
Pfam PF04456 Protein of unknown function (DUF503)	0	1	0	0	0	0	0	0	0	1	1	0	0	0	0	0	0	0	0	0	1	0	0	0	0	0	0	0	0	1	1	1	0	0	1	1	0	0	0	0	0	0	0	1	0	0	1	0	1
Pfam PF04463 Protein of unknown function (DUF523)	0	1	0	0	0	0	1	0	0	0	1	0	0	0	0	1	0	0	0	0	0	1	0	0	0	1	1	1	0	0	1	1	0	0	0	0	0	1	0	0	0	0	0	1	1	0	0	1	1
Pfam PF04474 Protein of unknown function (DUF554)	0	1	0	0	1	0	0	0	0	0	1	0	0	0	0	0	0	0	0	0	0	0	0	0	0	0	0	0	0	0	1	1	0	0	0	0	0	0	0	0	0	0	0	1	0	0	0	1	1
Pfam PF05899 Protein of unknown function (DUF861)	0	1	0	0	1	0	0	0	0	0	0	0	0	0	0	1	0	0	0	0	0	1	0	0	0	1	1	1	0	0	0	0	0	0	0	0	0	1	0	0	0	0	0	0	1	0	1	1	0
Pfam PF06168 Protein of unknown function (DUF981)	0	1	0	0	0	0	0	0	0	0	0	0	0	0	0	0	0	0	0	0	0	0	0	0	0	0	0	0	0	0	0	0	0	0	0	0	0	0	0	0	0	0	0	0	0	0	0	0	0
Pfam PF06195 Protein of unknown function (DUF996)	0	1	0	0	0	0	0	0	0	0	0	0	0	0	0	0	0	0	0	0	0	0	0	0	0	0	0	0	0	0	0	0	0	0	0	0	0	0	0	0	0	0	0	0	0	0	0	0	0
Pfam PF01969 Protein of unknown function DUF111	0	1	0	1	0	0	0	0	0	0	0	0	0	0	0	0	0	0	0	0	0	0	0	0	0	0	0	0	0	0	1	1	0	0	0	0	0	0	0	0	0	0	0	1	0	0	0	0	0
Pfam PF03235 Protein of unknown function DUF262	0	1	0	0	0	1	0	0	0	0	0	0	1	1	0	0	0	0	0	1	0	0	0	0	0	0	0	0	0	0	0	0	0	0	0	0	0	0	0	0	0	0	0	1	0	1	0	0	1
Pfam PF01882 Protein of unknown function DUF58	0	1	0	1	0	0	1	0	0	1	1	1	0	0	1	1	0	0	0	0	1	1	1	0	0	1	1	1	1	0	0	1	0	1	1	1	0	1	1	1	0	0	0	0	1	0	1	0	1
Pfam PF01904 Protein of unknown function DUF72	0	1	0	0	1	0	1	0	0	0	1	0	0	0	0	1	0	0	0	1	0	1	1	0	1	1	1	1	0	0	0	0	0	0	1	0	0	1	0	0	0	0	0	0	1	1	1	1	1
Pfam PF01937 Protein of unknown function DUF89	0	1	0	0	0	0	1	0	0	0	0	0	0	0	0	0	0	0	0	0	0	0	0	0	0	0	0	0	0	0	1	0	0	0	0	0	0	0	0	0	0	0	0	0	0	0	1	0	0
Pfam PF03193 Protein of unknown function, DUF258	0	1	1	1	1	0	0	0	0	1	1	1	1	0	1	1	0	0	1	1	1	1	0	1	1	1	1	1	1	0	1	1	1	1	1	1	1	1	1	1	0	0	1	1	0	1	1	1	1
Pfam PF01135 Protein-L-isoaspartate(D-aspartate) O-methyltransferase (PCMT)	0	1	0	0	1	1	0	0	0	0	0	0	0	1	1	1	0	0	0	0	0	1	1	0	0	1	1	1	1	0	1	1	0	1	0	0	1	1	0	0	0	0	0	0	1	1	1	1	1
Pfam PF04024 PspC domain	0	1	0	0	1	0	0	0	0	0	1	0	0	0	0	0	0	0	1	0	0	0	0	1	0	0	0	0	0	0	1	0	0	0	0	0	0	0	1	1	1	0	1	1	0	1	1	1	1
Pfam PF03481 Putative GTP-binding controlling metal-binding	0	1	0	0	0	0	0	0	0	0	1	1	0	0	0	0	0	0	0	0	0	1	1	0	1	1	1	1	1	0	0	0	0	1	0	0	0	0	0	0	0	0	0	1	1	0	0	0	1
Pfam PF04445 Putative SAM-dependent methyltransferase	0	1	1	0	1	0	0	0	0	0	1	0	0	0	0	1	1	0	0	1	0	0	0	0	0	0	0	0	0	0	0	0	1	1	0	0	1	1	0	0	1	0	0	0	0	1	0	1	0
Pfam PF14512 Putative TM nitroreductase	0	1	0	0	0	0	0	0	0	0	0	0	0	0	0	0	0	0	0	0	0	0	0	0	0	0	0	0	0	0	0	0	0	0	0	0	0	0	0	0	0	0	0	0	0	0	0	0	0
Pfam PF04199 Putative cyclase	0	1	1	1	0	0	0	0	0	1	0	0	0	0	0	1	0	0	0	1	0	1	0	0	1	1	1	1	1	1	1	1	0	1	1	1	0	1	0	0	0	0	0	0	1	0	1	0	0
Pfam PF13558 Putative exonuclease SbcCD, C subunit	0	1	1	1	1	0	1	1	0	0	1	1	0	0	1	1	0	0	1	1	0	0	0	0	1	0	0	0	1	1	0	0	1	0	0	0	0	1	0	1	0	0	0	1	0	1	1	1	1
Pfam PF16933 Putative exopolysaccharide Exporter (EPS-E)	0	1	0	0	0	0	0	0	0	0	0	0	0	0	0	1	0	0	0	0	0	0	0	0	0	0	0	0	0	0	0	0	0	0	0	0	0	0	0	0	0	0	0	1	0	0	0	0	0
Pfam PF01906 Putative heavy-metal-binding	0	1	0	1	1	0	0	0	0	1	0	0	0	0	0	0	0	0	1	1	1	0	1	0	0	0	0	0	0	1	0	1	1	1	0	1	0	1	0	0	0	0	0	0	0	0	1	1	1
Pfam PF13203 Putative metallopeptidase domain	0	1	0	0	0	0	0	0	0	0	0	0	0	0	0	0	0	0	0	0	0	0	0	0	0	0	0	0	0	0	0	1	0	0	0	0	0	0	0	0	0	0	0	1	0	0	0	0	0
Pfam PF04298 Putative neutral zinc metallopeptidase	0	1	0	0	0	0	0	0	0	0	1	0	0	0	0	0	0	0	0	0	0	0	0	0	1	0	0	0	1	1	0	0	0	0	0	0	0	0	0	1	0	0	0	1	0	0	0	0	1
Pfam PF09413 Putative prokaryotic signal transducing protein	0	1	0	0	0	0	0	0	0	0	0	0	0	0	0	1	0	0	0	0	0	1	0	0	0	1	1	0	0	1	0	0	0	0	0	0	0	1	1	1	1	0	0	0	1	0	0	0	0
Pfam PF02576 Putative ribosome maturation factor RimP	0	1	1	1	1	1	1	1	0	1	1	1	0	1	1	1	0	0	1	1	0	1	1	1	1	1	1	1	1	0	1	1	1	1	1	1	1	1	1	1	1	0	1	1	1	1	1	1	1
Pfam PF04079 Putative transcriptional regulators (Ypuh-like)	0	1	0	1	0	0	0	1	0	1	1	0	1	0	1	1	0	0	1	0	1	1	1	1	1	1	1	1	1	0	0	1	0	1	1	1	1	1	0	1	1	0	1	1	1	0	1	0	1
Pfam PF07831 Pyrimidine nucleoside phosphorylase C-terminal domain	0	1	0	0	1	0	0	0	0	1	1	0	1	0	0	0	0	0	1	0	0	1	0	0	1	0	0	0	0	0	0	0	0	1	1	1	0	0	0	1	0	0	1	1	1	0	1	1	1
Pfam PF14748 Pyrroline-5-carboxylate reductase dimerisation	0	1	1	1	1	1	1	1	0	1	1	0	0	1	1	1	0	0	1	1	1	1	1	1	1	1	1	1	1	1	1	1	0	1	1	1	1	1	0	0	1	0	1	1	1	1	1	1	1
Pfam PF12367 Pyruvate ferredoxin oxidoreductase beta subunit C terminal	0	1	0	0	0	0	0	0	0	0	0	0	0	0	0	0	0	0	0	0	0	0	0	0	1	0	0	0	0	0	1	0	0	0	0	0	0	0	0	0	0	0	0	1	0	0	0	0	0
Pfam PF14489 QueF-like protein	0	1	1	1	1	1	1	0	0	0	1	0	0	1	1	1	0	0	0	1	0	1	1	0	1	1	1	1	1	0	1	0	1	1	0	0	1	1	1	0	1	0	1	0	1	1	0	1	0
Pfam PF02547 Queuosine biosynthesis protein	0	1	1	1	1	1	1	0	0	0	1	0	0	1	1	1	1	0	1	1	0	1	1	1	1	1	1	1	1	1	1	1	1	1	0	0	1	1	1	1	1	0	1	1	1	1	0	1	1
Pfam PF01729 Quinolinate phosphoribosyl transferase, C-terminal domain	0	1	1	1	1	1	1	0	0	1	1	0	0	0	1	1	0	0	0	1	1	1	1	1	0	1	1	1	1	1	1	1	0	1	1	1	1	1	1	0	1	0	1	1	1	1	1	1	1
Pfam PF02749 Quinolinate phosphoribosyl transferase, N-terminal domain	0	1	1	1	1	1	1	0	0	1	1	0	0	0	1	1	0	0	0	1	1	1	1	1	0	1	1	1	1	1	1	1	0	1	1	1	1	1	1	0	1	0	1	1	1	1	1	1	1
Pfam PF02445 Quinolinate synthetase A protein	0	1	0	1	1	1	1	0	0	1	1	0	0	0	1	1	0	0	0	0	1	1	1	0	0	0	0	0	1	1	1	1	0	1	1	1	1	1	1	0	1	0	0	1	1	1	1	1	1
Pfam PF01424 R3H domain	0	1	0	1	0	0	0	1	0	1	1	1	0	0	0	0	0	0	1	0	1	0	0	1	0	0	0	0	0	1	1	0	0	0	0	1	0	0	0	1	0	0	1	1	0	0	1	0	1
Pfam PF04452 RNA methyltransferase	0	1	1	1	1	1	1	1	0	1	1	1	1	1	1	1	1	0	1	1	1	1	1	1	1	1	1	1	1	0	1	1	1	1	1	1	1	1	1	1	1	1	1	1	1	1	1	1	1
Pfam PF01192 RNA polymerase Rpb6	0	1	1	1	1	1	1	1	0	1	1	0	0	1	1	1	0	0	1	1	1	1	1	1	1	1	1	1	0	0	1	1	1	0	1	1	1	1	1	0	1	1	1	1	1	1	1	1	1
Pfam PF07521 RNA-metabolising metallo-beta-lactamase	0	1	0	1	0	1	0	0	0	1	1	0	1	1	0	1	0	0	1	0	1	1	1	1	1	1	1	1	1	1	1	1	0	1	1	1	0	1	0	1	0	1	1	1	1	0	1	0	1
Pfam PF00075 RNase H	0	1	1	1	1	1	0	1	0	0	1	0	0	1	1	1	0	0	0	1	0	1	1	0	0	1	1	1	1	0	1	1	1	1	0	0	1	1	1	1	1	1	0	1	1	1	1	1	1
Pfam PF13482 RNase_H superfamily	0	1	0	1	0	0	0	0	0	1	1	0	0	0	0	0	0	0	0	0	1	0	0	0	0	1	1	1	0	1	1	0	0	0	1	1	0	0	0	0	0	0	0	1	0	0	0	0	0
Pfam PF04002 RadC-like JAB domain	0	1	1	1	1	0	1	0	0	0	1	0	0	0	1	1	0	0	1	1	0	1	0	1	1	1	1	1	1	1	1	1	1	1	0	0	1	1	1	1	0	1	1	1	1	1	0	1	1
Pfam PF08497 Radical SAM N-terminal	0	1	0	0	1	0	0	0	0	0	0	0	0	0	0	1	0	0	0	0	0	0	0	0	0	0	0	0	0	0	1	1	0	0	0	0	0	1	1	0	0	0	0	0	0	0	0	1	0
Pfam PF01964 Radical SAM ThiC family	0	1	0	1	1	0	1	0	0	1	1	0	0	1	1	1	0	0	0	0	1	1	1	0	0	1	1	1	1	1	1	1	0	0	1	1	1	1	1	0	1	0	0	1	0	1	1	1	0
Pfam PF05025 RbsD / FucU transport protein family	0	1	1	0	1	0	0	0	0	0	1	0	0	0	0	0	0	0	1	1	0	1	0	0	1	0	0	0	0	0	0	0	0	0	0	0	0	1	0	0	0	0	1	0	1	1	1	1	0
Pfam PF02631 RecX family	0	1	1	0	1	0	0	1	0	1	1	0	0	0	0	1	0	0	1	1	1	0	0	1	1	1	1	1	1	1	0	1	1	1	1	1	1	1	1	1	1	0	1	1	0	1	0	1	1
Pfam PF04607 Region found in RelA / SpoT proteins	0	1	1	1	1	1	1	0	0	1	1	1	1	1	1	1	0	0	1	1	1	1	1	1	1	1	1	1	1	1	1	1	1	1	1	1	1	1	1	1	1	0	1	1	1	1	1	1	1
Pfam PF00329 Respiratory-chain NADH dehydrogenase, 30 Kd subunit	0	1	0	1	1	1	1	0	0	1	0	0	0	1	1	1	1	0	0	0	0	1	1	0	0	1	1	1	1	1	1	1	0	1	1	1	1	1	0	0	1	1	0	0	1	1	1	1	0
Pfam PF00346 Respiratory-chain NADH dehydrogenase, 49 Kd subunit	0	1	0	1	1	1	1	0	0	1	0	0	0	1	1	1	1	0	0	0	0	1	1	0	0	1	1	1	1	1	1	1	0	1	1	1	1	1	0	0	1	1	0	0	1	1	1	1	0
Pfam PF04471 Restriction endonuclease	0	1	0	1	1	1	0	1	0	1	0	0	0	0	0	0	0	0	0	0	0	0	1	0	0	1	1	1	0	1	0	1	0	1	1	1	0	1	1	1	0	0	0	0	0	0	1	1	0
Pfam PF04308 Ribonuclease H-like	0	1	0	0	0	0	1	0	0	0	1	0	0	0	0	0	0	0	0	0	0	0	0	0	0	0	0	0	0	0	0	0	0	0	0	0	0	0	0	0	0	0	0	1	0	0	0	0	0
Pfam PF00636 Ribonuclease III domain	0	1	0	1	0	0	0	0	0	0	1	0	0	0	0	0	0	0	1	0	0	0	0	1	1	0	0	0	0	0	0	0	0	0	0	0	0	0	0	0	0	0	1	1	0	0	0	0	1
Pfam PF02502 Ribose/Galactose Isomerase	0	1	0	1	1	1	1	0	0	1	1	0	1	1	0	0	0	0	0	1	1	1	0	1	1	0	0	0	1	1	1	1	0	0	1	1	0	0	1	1	0	1	1	1	1	1	1	1	1
Pfam PF06325 Ribosomal protein L11 methyltransferase (PrmA)	0	1	1	1	1	1	1	0	0	0	1	0	0	1	1	1	0	0	1	1	0	1	1	1	1	1	1	0	1	0	1	1	1	1	0	0	1	1	1	0	0	0	1	1	1	1	0	1	1
Pfam PF00327 Ribosomal protein L30p/L7e	0	1	1	0	1	0	1	1	0	1	1	1	0	0	0	1	1	0	1	1	1	1	1	1	1	1	1	1	1	1	1	1	1	1	1	1	1	1	1	1	1	0	1	1	1	1	1	1	1
Pfam PF01248 Ribosomal protein L7Ae/L30e/S12e/Gadd45 family	0	1	0	0	0	0	0	0	0	0	1	0	0	0	0	0	0	0	1	0	0	0	0	1	1	0	0	0	0	0	0	1	0	0	0	0	0	0	0	0	0	0	1	1	0	0	0	0	1
Pfam PF01782 RimM N-terminal domain	0	1	1	1	1	1	1	1	0	1	1	1	0	1	1	1	1	0	1	1	1	1	1	1	1	1	1	1	1	1	1	1	1	1	1	1	1	1	1	1	1	1	1	1	1	1	1	1	1
Pfam PF13375 RnfC Barrel sandwich hybrid domain	0	1	1	0	1	0	0	1	0	0	0	0	0	0	0	1	1	0	0	1	0	0	0	0	0	0	0	0	0	0	0	0	1	0	0	0	0	0	1	1	0	0	0	0	0	1	0	1	1
Pfam PF10135 Rod binding protein	0	1	0	0	1	0	0	1	0	0	0	1	0	1	0	1	1	0	0	0	0	1	1	0	0	1	1	1	0	0	1	1	0	1	0	0	0	1	0	1	0	0	0	0	1	1	0	1	0
Pfam PF00301 Rubredoxin	0	1	0	1	1	0	0	1	0	1	0	0	0	0	1	1	0	0	0	0	0	0	1	0	0	1	1	1	1	0	1	1	0	1	1	1	1	1	0	1	1	0	0	1	0	0	0	1	0
Pfam PF07499 RuvA, C-terminal domain	0	1	1	1	1	1	0	0	0	1	1	0	1	1	1	1	0	0	1	1	1	1	1	1	1	1	1	1	1	1	1	1	1	1	1	1	1	1	1	0	1	1	1	1	1	1	1	1	1
Pfam PF00670 S-adenosyl-L-homocysteine hydrolase, NAD binding domain	0	1	0	1	0	0	1	0	0	1	0	0	0	0	1	1	0	0	0	0	1	1	1	0	0	1	1	1	1	1	1	1	0	1	1	1	0	1	0	0	1	0	0	0	1	0	1	0	0
Pfam PF01887 S-adenosyl-l-methionine hydroxide adenosyltransferase	0	1	0	0	0	1	1	0	0	0	0	0	0	0	0	0	0	0	0	0	0	0	0	0	1	0	0	0	1	1	1	0	0	0	0	0	0	0	0	0	0	0	1	0	0	0	0	0	1
Pfam PF02675 S-adenosylmethionine decarboxylase	0	1	0	0	1	0	1	0	0	0	1	0	0	0	1	1	1	0	0	0	0	0	0	0	0	0	0	0	0	0	0	0	0	0	0	0	0	0	0	0	0	0	0	1	0	1	0	1	0
Pfam PF02773 S-adenosylmethionine synthetase, C-terminal domain	0	1	1	1	1	1	1	1	0	1	1	1	1	1	1	1	1	0	1	1	1	1	1	1	1	1	1	1	1	1	1	1	1	1	1	1	1	1	1	1	1	1	1	1	1	1	1	1	1
Pfam PF00438 S-adenosylmethionine synthetase, N-terminal domain	0	1	1	1	1	1	1	1	0	1	1	1	1	1	1	1	1	0	1	1	1	1	1	1	1	1	1	1	1	1	1	1	1	1	1	1	1	1	1	1	1	1	1	1	1	1	1	1	1
Pfam PF02772 S-adenosylmethionine synthetase, central domain	0	1	1	1	1	1	1	1	0	1	1	1	1	1	1	1	1	0	1	1	1	1	1	1	1	1	1	1	1	1	1	1	1	1	1	1	1	1	1	1	1	1	1	1	1	1	1	1	1
Pfam PF01259 SAICAR synthetase	0	1	1	1	1	0	1	0	0	1	1	0	0	1	1	1	0	0	1	1	1	1	1	1	1	1	1	1	1	1	1	1	0	1	1	1	1	1	1	1	1	1	1	1	1	1	1	1	1
Pfam PF09936 SAM-dependent RNA methyltransferase	0	1	0	0	0	0	1	0	0	0	0	0	0	0	0	0	0	0	0	0	0	0	0	0	0	0	0	0	0	0	1	1	0	0	0	0	0	0	0	0	0	0	0	0	0	0	0	0	0
Pfam PF02491 SHS2 domain inserted in FTSA	0	1	1	0	1	1	1	1	0	0	1	1	0	1	1	1	1	0	1	1	0	1	1	1	1	1	1	1	1	1	1	1	1	1	0	0	1	1	0	1	1	1	1	1	1	1	0	1	1
Pfam PF06470 SMC proteins Flexible Hinge Domain	0	1	0	1	0	0	1	0	0	1	1	0	1	0	1	0	0	0	0	0	1	0	0	1	1	1	1	1	1	0	0	1	0	0	1	1	0	1	0	0	0	0	1	1	0	0	1	0	1
Pfam PF01174 SNO glutamine amidotransferase family	0	1	1	0	0	0	0	0	0	1	1	0	0	0	0	0	0	0	0	1	1	0	0	0	1	0	0	0	0	1	0	0	1	0	1	1	0	0	0	0	0	0	1	1	0	0	1	0	1
Pfam PF01680 SOR/SNZ family	0	1	1	0	0	0	0	0	0	1	1	0	0	0	0	0	0	0	0	1	1	0	0	0	1	0	0	0	0	1	0	0	1	0	1	1	0	0	0	1	0	0	1	1	0	0	1	0	1
Pfam PF02616 ScpA/B protein	0	1	0	1	0	0	1	1	0	1	1	0	1	0	1	1	0	0	1	0	1	1	1	1	1	1	1	1	1	0	0	1	0	1	1	1	1	1	0	1	1	0	1	1	1	0	1	0	1
Pfam PF07549 SecD/SecF GG Motif	0	1	1	1	1	1	1	0	1	1	1	0	0	1	1	1	0	0	0	1	1	1	1	0	1	1	1	1	0	1	1	1	1	1	1	1	1	1	1	0	1	1	0	0	1	1	1	1	1
Pfam PF03775 Septum formation inhibitor MinC, C-terminal domain	0	1	0	1	1	1	1	0	0	0	1	0	0	0	1	1	1	0	0	1	0	1	0	0	0	1	1	1	0	0	0	0	0	1	0	0	1	1	0	0	0	0	0	1	0	1	0	1	1
Pfam PF12146 Serine aminopeptidase, S33	0	1	1	1	1	0	0	0	0	1	1	0	0	0	0	1	0	0	1	1	1	1	1	0	1	1	1	0	1	1	0	0	0	0	1	1	0	1	1	1	0	0	0	1	1	1	0	1	1
Pfam PF01972 Serine dehydrogenase proteinase	0	1	0	0	0	0	1	0	0	0	1	0	0	0	0	0	0	0	0	0	0	0	0	0	0	0	0	0	0	0	0	1	0	0	0	0	0	0	0	0	0	0	0	0	0	0	0	0	0
Pfam PF09851 Short C-terminal domain	0	1	0	0	0	0	0	0	0	0	0	0	0	0	0	0	0	0	1	0	0	0	0	0	0	0	0	0	1	1	0	0	0	0	1	0	0	1	0	1	0	0	0	0	0	0	1	0	0
Pfam PF02482 Sigma 54 modulation protein / S30EA ribosomal protein	0	1	1	1	1	0	1	0	1	1	1	1	0	0	1	1	0	0	1	1	1	1	1	1	1	1	1	0	1	1	1	1	1	1	1	1	0	1	1	1	1	0	1	1	1	1	1	1	1
Pfam PF16321 Sigma 54 modulation/S30EA ribosomal protein C terminus	0	1	0	1	0	0	1	0	1	1	1	0	0	0	0	0	0	0	1	0	1	1	1	1	1	0	0	0	0	1	1	1	0	0	1	1	0	0	0	0	0	0	1	1	1	0	1	0	1
Pfam PF10502 Signal peptidase, peptidase S26	0	1	1	0	1	0	1	0	0	1	0	1	0	0	1	0	1	0	0	1	1	1	0	1	0	1	1	1	1	0	0	0	1	1	1	1	1	0	1	0	0	1	0	0	1	1	1	1	0
Pfam PF02895 Signal transducing histidine kinase, homodimeric domain	0	1	0	1	1	1	0	1	0	0	1	1	0	1	1	1	0	0	0	0	0	0	1	0	0	1	1	1	0	0	1	1	0	0	0	0	0	1	0	1	0	0	0	1	1	1	0	1	1
Pfam PF02146 Sir2 family	0	1	0	0	1	0	1	0	0	1	1	0	0	1	0	1	0	0	0	1	1	0	1	0	1	1	0	1	0	0	0	1	0	0	1	1	0	1	1	1	0	0	0	1	0	1	1	1	1
Pfam PF10369 Small subunit of acetolactate synthase	0	1	1	1	1	0	1	0	0	1	1	0	0	1	0	1	1	0	1	1	1	1	1	0	0	1	1	1	1	1	1	1	0	0	1	1	1	1	0	0	0	0	1	1	1	1	1	1	1
Pfam PF01713 Smr domain	0	1	1	1	1	1	1	1	0	0	1	1	0	1	1	1	1	0	1	1	0	1	1	1	1	1	1	1	1	1	1	1	1	1	0	0	1	1	1	1	1	1	1	1	1	1	0	1	1
Pfam PF01758 Sodium Bile acid symporter family	0	1	0	1	0	0	1	0	0	1	1	0	0	0	0	1	0	0	0	1	0	0	0	0	1	1	1	0	1	0	0	1	0	0	0	1	0	1	0	0	0	0	0	0	0	0	1	1	0
Pfam PF01564 Spermine/spermidine synthase	0	1	0	0	1	1	1	0	0	1	1	0	0	0	1	1	1	0	0	0	0	0	0	0	0	0	0	0	0	0	0	1	0	1	1	1	1	0	0	0	0	0	1	1	0	1	1	1	0
Pfam PF10646 Sporulation and spore germination	0	1	0	1	0	0	0	1	0	1	1	1	0	0	0	0	0	0	0	0	1	0	0	0	0	0	0	0	0	0	0	1	0	0	1	1	0	0	0	1	0	0	0	0	0	0	1	0	0
Pfam PF13541 Subunit ChlI of Mg-chelatase	0	1	1	1	1	1	1	1	0	1	1	1	0	1	1	1	0	0	1	1	0	1	1	1	1	1	1	0	1	1	1	1	1	1	1	1	1	1	1	1	1	1	1	1	1	1	1	1	1
Pfam PF03749 Sugar fermentation stimulation protein	0	1	1	1	1	0	1	0	0	0	0	0	0	0	0	1	0	0	0	1	0	0	1	0	0	0	0	0	0	1	1	1	0	0	0	0	0	1	0	0	0	0	0	1	1	1	0	1	0
Pfam PF00884 Sulfatase	0	1	1	0	1	1	0	0	0	1	1	0	0	1	1	1	0	0	1	1	0	1	1	1	1	1	1	1	0	0	1	1	1	1	1	1	1	1	1	1	1	0	0	1	1	1	0	1	1
Pfam PF01925 Sulfite exporter TauE/SafE	0	1	1	1	1	1	1	0	0	0	1	0	0	1	1	1	0	0	1	1	1	1	1	1	1	1	1	1	1	0	1	1	1	1	1	0	1	1	1	1	1	0	0	1	1	1	1	1	1
Pfam PF04143 Sulphur transport	0	1	0	0	1	0	0	0	0	0	0	0	0	1	1	1	0	0	0	0	0	0	0	0	1	1	1	1	0	0	1	1	1	1	0	0	0	1	0	1	0	0	0	0	0	1	0	1	0
Pfam PF13624 SurA N-terminal domain	0	1	1	0	1	1	1	0	0	0	0	0	0	1	1	1	1	0	0	1	0	1	1	0	0	1	1	1	1	0	1	1	1	1	0	0	1	1	0	0	1	1	0	1	1	1	1	1	0
Pfam PF02926 THUMP domain	0	1	0	1	1	0	0	1	0	0	1	0	1	0	1	1	1	0	1	1	0	0	0	1	1	1	0	1	0	0	0	1	1	0	1	0	1	1	1	1	1	0	1	1	0	1	0	1	1
Pfam PF04536 TLP18.3, Psb32 and MOLO-1 founding proteins of phosphatase	0	1	0	1	1	0	0	1	0	1	1	0	0	0	0	1	0	0	1	1	0	1	1	0	0	1	1	1	1	0	0	1	1	0	1	1	0	1	1	1	0	0	0	0	0	0	0	0	0
Pfam PF03459 TOBE domain	0	1	1	1	1	0	0	0	0	1	1	0	0	0	0	1	0	0	0	1	0	1	1	1	1	1	1	1	1	0	1	1	1	0	1	1	0	1	0	0	0	0	0	0	1	1	1	1	0
Pfam PF01938 TRAM domain	0	1	1	1	1	0	1	1	0	1	1	0	0	1	1	1	1	0	1	1	0	1	0	1	1	1	1	1	1	1	1	1	1	1	1	1	1	1	1	1	1	1	1	1	1	1	1	1	1
Pfam PF12637 TSCPD domain	0	1	0	0	0	0	0	0	0	0	0	0	0	0	0	1	0	0	0	0	0	1	1	0	0	0	0	0	1	1	1	1	0	0	0	0	0	0	0	0	0	0	0	1	1	0	1	0	0
Pfam PF08503 Tetrahydrodipicolinate succinyltransferase N-terminal	0	1	0	0	0	0	0	0	0	0	1	0	0	0	0	0	0	0	1	0	0	0	0	0	1	0	0	0	0	0	0	0	0	0	0	0	0	0	0	0	0	0	1	1	0	0	0	0	1
Pfam PF00590 Tetrapyrrole (Corrin/Porphyrin) Methylases	0	1	1	1	1	1	1	1	0	1	1	1	1	1	1	1	1	0	1	1	1	1	1	1	1	1	1	1	1	1	1	1	1	1	1	1	1	1	1	1	1	0	1	1	1	1	1	1	1
Pfam PF01946 Thi4 family	0	1	0	0	0	0	1	0	0	0	0	0	0	0	1	0	0	0	0	0	0	0	0	0	0	0	0	0	0	0	1	0	0	0	0	0	0	0	0	0	1	0	0	0	1	0	0	0	0
Pfam PF04263 Thiamin pyrophosphokinase, catalytic domain	0	1	0	0	0	1	0	1	0	0	1	0	0	0	0	0	0	0	1	0	0	1	0	1	1	0	0	0	0	0	0	0	0	1	0	0	0	0	1	0	0	1	1	1	1	0	0	0	1
Pfam PF04265 Thiamin pyrophosphokinase, vitamin B1 binding domain	0	1	0	0	0	0	0	0	0	0	1	0	0	0	0	0	0	0	1	0	0	1	0	1	1	0	0	0	0	0	0	0	0	0	0	0	0	0	0	0	0	0	1	1	1	0	0	0	1
Pfam PF02776 Thiamine pyrophosphate enzyme, N-terminal TPP binding domain	0	1	1	1	1	0	1	0	0	1	1	0	0	1	1	1	1	0	1	1	1	1	1	0	1	1	1	1	1	1	1	1	1	1	1	1	1	1	1	1	0	0	1	1	1	1	1	1	1
Pfam PF00205 Thiamine pyrophosphate enzyme, central domain	0	1	1	1	1	0	1	0	0	1	1	0	0	1	1	1	1	0	1	1	1	1	1	0	1	1	1	1	1	1	1	1	0	1	1	1	1	1	0	0	0	0	1	1	1	1	1	1	1
Pfam PF01910 Thiamine-binding protein	0	1	0	1	0	0	1	0	0	1	1	0	0	0	0	0	0	0	0	0	0	0	0	0	1	0	0	0	1	0	1	1	0	0	1	1	0	0	0	0	0	0	1	1	0	0	1	0	0
Pfam PF10120 Thiamine-phosphate synthase	0	1	0	0	0	0	0	0	0	0	0	0	0	0	0	0	0	0	0	0	0	0	0	0	0	0	0	0	0	0	0	0	0	0	0	0	0	0	0	0	0	0	0	0	0	0	0	0	0
Pfam PF13098 Thioredoxin-like domain	0	1	1	0	1	1	1	0	0	0	0	0	0	1	1	1	0	0	0	1	0	0	0	0	0	1	1	1	1	0	0	1	1	0	0	0	1	1	0	0	0	0	0	0	0	1	0	1	0
Pfam PF00265 Thymidine kinase	0	1	1	0	1	0	0	0	0	0	1	1	1	0	0	0	0	0	1	1	0	1	0	1	1	0	0	0	0	0	0	0	1	1	0	0	0	0	1	0	1	0	1	1	1	1	1	1	1
Pfam PF11734 TilS substrate C-terminal domain	0	1	1	0	1	0	0	0	0	0	1	0	0	0	1	1	1	0	1	1	0	0	0	0	1	0	0	0	0	1	0	1	1	1	0	0	0	1	1	0	1	0	1	1	0	1	0	1	1
Pfam PF01841 Transglutaminase-like superfamily	0	1	1	1	0	0	1	0	0	1	1	0	0	0	1	1	0	0	0	1	1	1	1	1	0	1	1	0	0	0	0	1	0	1	1	1	0	1	1	1	1	0	0	1	1	0	1	0	1
Pfam PF00912 Transglycosylase	0	1	1	1	1	1	1	1	0	1	1	1	0	1	1	1	1	0	1	1	1	1	1	1	1	1	1	1	1	0	1	1	1	1	1	1	1	1	1	1	1	0	1	1	1	1	1	1	1
Pfam PF06808 Tripartite ATP-independent periplasmic transporter, DctM component	0	1	1	1	1	0	0	1	0	0	0	0	0	0	0	1	0	0	0	1	0	1	1	0	0	1	1	1	0	0	1	1	0	1	0	0	0	1	0	1	0	0	0	0	1	1	0	1	0
Pfam PF00091 Tubulin/FtsZ family, GTPase domain	0	1	1	1	1	1	1	1	0	1	1	1	0	1	1	1	1	0	1	1	1	1	1	1	1	1	1	1	1	1	1	1	1	1	1	1	1	1	1	1	1	1	1	1	1	1	1	1	1
Pfam PF02649 Type I GTP cyclohydrolase folE2	0	1	0	0	0	0	0	0	0	0	1	0	0	0	1	1	0	0	0	0	0	0	0	0	1	1	1	1	0	0	1	1	0	0	0	0	1	1	0	0	0	0	0	0	0	0	0	0	0
Pfam PF05157 Type II secretion system (T2SS), protein E, N-terminal domain	0	1	1	1	1	0	1	0	1	0	0	0	0	0	1	1	0	1	0	1	0	1	0	0	0	1	0	0	0	1	1	1	1	1	0	0	1	1	0	0	1	0	0	0	0	0	0	1	0
Pfam PF03309 Type III pantothenate kinase	0	1	0	1	0	1	1	1	0	1	1	1	0	1	1	1	0	0	0	0	1	0	1	0	0	1	0	1	1	1	1	1	0	1	1	1	1	1	1	0	0	0	0	1	0	0	1	0	1
Pfam PF01478 Type IV leader peptidase family	0	1	1	1	1	0	1	0	0	1	1	0	0	1	1	1	0	0	0	1	0	1	1	0	0	1	1	1	0	1	1	1	1	1	1	1	1	1	0	0	1	0	0	1	1	1	1	1	1
Pfam PF13544 Type IV pilin N-term methylation site GFxxxE	0	1	1	1	1	0	1	0	1	0	1	0	0	0	1	1	0	0	0	1	0	1	1	0	0	1	0	0	0	1	0	1	1	1	0	0	1	1	0	0	1	0	1	1	0	1	0	1	1
Pfam PF03721 UDP-glucose/GDP-mannose dehydrogenase family, NAD binding domain	0	1	0	1	1	0	1	0	0	1	1	0	0	1	1	1	0	0	0	1	0	1	1	1	1	1	1	1	1	0	1	1	1	0	1	1	0	1	1	0	1	1	0	1	1	1	1	1	0
Pfam PF03720 UDP-glucose/GDP-mannose dehydrogenase family, UDP binding domain	0	1	0	1	1	0	1	0	0	1	1	0	0	1	1	1	0	0	0	1	0	1	1	1	1	1	1	1	1	0	1	1	1	0	1	1	0	1	1	0	1	1	0	1	1	1	1	1	0
Pfam PF00984 UDP-glucose/GDP-mannose dehydrogenase family, central domain	0	1	0	1	1	0	1	0	0	1	1	0	0	1	1	1	0	0	0	1	0	1	1	1	1	1	1	1	1	0	1	1	1	0	1	1	0	1	1	0	1	1	0	1	1	1	1	1	0
Pfam PF02589 Uncharacterised ACR, YkgG family COG1556	0	1	0	0	1	1	0	0	0	0	1	0	0	1	0	0	0	0	1	1	0	0	0	0	0	0	0	0	0	0	1	1	1	0	0	0	1	0	1	0	0	0	0	1	0	0	1	0	0
Pfam PF03649 Uncharacterised protein family (UPF0014)	0	1	0	1	1	0	1	0	0	1	1	0	0	0	0	0	0	0	0	0	0	0	0	0	1	0	0	0	1	0	1	0	0	0	1	1	0	0	0	0	0	0	0	0	0	0	0	1	0
Pfam PF01933 Uncharacterised protein family UPF0052	0	1	0	1	1	0	1	0	0	1	1	0	0	0	0	0	0	0	1	1	1	0	0	1	1	0	0	0	0	0	1	0	0	0	1	1	0	0	0	0	0	0	1	1	0	1	1	1	1
Pfam PF01980 Uncharacterised protein family UPF0066	0	1	1	0	1	0	0	0	0	0	0	0	0	0	0	1	0	0	0	1	0	1	1	0	0	0	0	0	0	1	1	1	1	0	0	0	1	1	0	0	0	0	0	0	0	1	0	1	0
Pfam PF02021 Uncharacterised protein family UPF0102	0	1	1	1	1	1	1	1	0	1	0	0	0	1	1	1	0	0	0	1	1	1	1	0	0	1	1	0	1	1	1	1	1	1	1	1	1	1	1	1	1	1	0	1	1	1	0	1	0
Pfam PF02620 Uncharacterized ACR, COG1399	0	1	1	1	1	0	1	0	0	1	1	0	0	0	1	1	0	0	1	1	1	1	1	1	1	1	1	1	1	1	1	1	1	1	1	1	1	1	1	0	0	0	1	0	1	1	1	1	1
Pfam PF02643 Uncharacterized ACR, COG1430	0	1	0	1	0	0	0	1	0	0	0	1	0	0	1	0	0	0	0	0	0	1	1	0	0	1	1	1	0	0	0	0	0	0	0	0	0	0	0	1	0	0	0	0	1	0	1	0	0
Pfam PF02641 Uncharacterized ACR, COG1993	0	1	0	0	0	0	1	0	0	1	0	0	0	0	0	0	0	0	0	0	0	0	1	0	0	0	0	0	1	0	1	1	0	1	1	1	0	0	0	0	1	0	0	0	0	0	1	0	0
Pfam PF02677 Uncharacterized BCR, COG1636	0	1	1	0	0	1	1	0	0	0	0	0	0	1	1	0	0	0	1	1	0	0	0	1	1	1	1	1	0	1	1	1	1	1	0	0	1	0	0	1	1	0	0	1	0	0	0	0	0
Pfam PF09960 Uncharacterized protein conserved in bacteria (DUF2194)	0	1	0	0	0	0	0	0	0	0	0	0	0	0	0	0	0	0	0	0	0	0	0	0	0	0	0	0	0	0	0	0	0	0	0	0	0	0	0	0	0	0	0	1	0	0	0	0	0
Pfam PF09986 Uncharacterized protein conserved in bacteria (DUF2225)	0	1	0	0	0	0	0	1	0	0	0	1	0	0	0	0	0	0	0	0	0	0	0	0	0	0	0	0	0	0	0	0	0	0	0	0	0	0	0	1	0	0	0	1	0	0	0	0	0
Pfam PF10022 Uncharacterized protein conserved in bacteria (DUF2264)	0	1	0	0	0	0	0	0	0	0	0	0	0	0	0	0	0	0	0	0	0	0	0	0	0	0	0	0	0	0	0	0	0	0	0	0	0	0	0	0	0	0	0	0	0	1	1	0	0
Pfam PF10105 Uncharacterized protein conserved in bacteria (DUF2344)	0	1	0	1	0	0	0	0	0	0	0	0	0	0	0	0	0	0	0	0	0	0	0	0	0	0	0	0	0	1	1	1	0	0	0	0	0	0	0	0	0	0	0	1	0	0	1	0	0
Pfam PF01205 Uncharacterized protein family UPF0029	0	1	1	0	1	1	0	0	0	0	1	1	1	1	0	1	0	0	1	1	0	0	0	1	1	1	1	1	0	0	1	0	0	0	0	0	0	1	1	1	0	0	1	1	1	1	1	1	1
Pfam PF14681 Uracil phosphoribosyltransferase	0	1	1	1	1	0	1	1	0	1	1	0	1	1	0	1	0	1	1	1	0	1	1	1	1	1	1	1	0	0	1	1	1	1	0	1	1	1	1	1	0	0	1	1	1	1	1	1	1
Pfam PF09967 VWA-like domain (DUF2201)	0	1	0	0	0	0	0	0	0	0	0	0	0	0	0	0	0	0	0	0	0	0	0	0	0	0	0	0	0	0	0	1	0	0	0	0	0	0	0	0	0	0	0	1	0	0	0	0	0
Pfam PF04892 VanZ like family	0	1	0	0	0	0	0	0	0	0	1	0	0	0	0	0	0	0	1	0	0	0	1	0	0	0	0	0	1	0	1	0	0	0	0	0	1	0	0	0	0	0	1	1	0	0	1	0	1
Pfam PF02650 WhiA C-terminal HTH domain	0	1	0	0	0	0	0	0	0	1	1	0	1	0	0	0	0	0	1	0	1	0	0	1	1	0	0	0	0	0	0	0	0	0	1	1	0	0	0	0	0	0	1	1	0	0	1	0	1
Pfam PF14527 WhiA LAGLIDADG-like domain	0	1	0	0	0	0	0	0	0	1	1	0	1	0	0	0	0	0	1	0	1	0	0	1	1	0	0	0	0	0	0	0	0	0	1	1	0	0	0	0	0	0	1	1	0	0	1	0	1
Pfam PF10298 WhiA N-terminal LAGLIDADG-like domain	0	1	0	0	0	0	0	0	0	1	1	0	0	0	0	0	0	0	1	0	1	0	0	1	1	0	0	0	0	0	0	0	0	0	1	1	0	0	0	0	0	0	1	1	0	0	1	0	1
Pfam PF04945 YHS domain	0	1	0	0	0	0	0	0	0	0	0	0	0	1	0	0	0	0	0	1	0	1	0	0	0	0	0	0	0	0	0	1	0	1	0	0	0	0	0	0	0	0	0	0	0	1	0	0	0
Pfam PF03755 YicC-like family, N-terminal region	0	1	1	0	1	0	0	0	0	0	1	1	0	0	1	1	0	0	0	1	0	1	1	0	0	1	0	1	1	0	1	1	1	1	0	0	1	1	1	1	1	0	0	1	1	1	0	1	1
Pfam PF03853 YjeF-related protein N-terminus	0	1	0	1	1	1	1	0	0	1	0	0	0	1	1	1	0	0	0	0	1	1	1	0	0	1	1	1	1	1	1	1	0	1	1	1	0	0	1	1	1	0	0	1	1	1	1	1	0
Pfam PF09424 Yqey-like protein	0	1	0	0	0	0	0	0	0	1	1	0	0	1	1	1	0	0	0	0	0	1	0	0	0	1	1	1	1	1	1	1	0	1	1	1	1	0	1	0	1	0	0	1	1	0	1	0	1
Pfam PF02535 ZIP Zinc transporter	0	1	0	0	1	0	1	0	0	1	0	1	0	1	0	1	0	0	0	0	0	0	0	0	0	1	1	1	0	0	1	1	0	1	0	1	0	1	0	0	1	0	0	0	0	0	1	1	1
Pfam PF06827 Zinc finger found in FPG and IleRS	0	1	1	1	1	0	1	0	0	1	1	0	1	0	1	1	1	0	1	1	1	1	1	1	1	1	1	1	0	0	1	1	1	1	1	1	1	1	0	0	1	1	1	0	1	1	1	1	1
Pfam PF00425 chorismate binding enzyme	0	1	1	1	1	1	1	0	0	1	1	0	0	1	1	1	0	0	1	1	1	1	1	1	1	1	1	1	1	1	1	1	1	1	1	1	1	1	1	0	1	0	1	1	1	1	1	1	1
Pfam PF02527 rRNA small subunit methyltransferase G	0	1	1	1	1	1	1	1	0	1	1	1	1	1	1	1	0	0	1	1	1	1	1	1	1	1	1	1	1	1	1	1	1	1	1	1	1	1	1	1	1	0	1	1	1	1	1	1	1
Pfam PF08704 tRNA methyltransferase complex GCD14 subunit	0	1	0	0	0	0	1	0	0	1	0	0	0	0	0	0	0	0	0	0	1	0	0	0	0	0	0	0	0	0	1	0	0	0	1	1	0	0	0	0	0	0	0	0	0	0	1	0	0
Pfam PF01139 tRNA-splicing ligase RtcB	0	1	0	0	1	0	1	0	0	1	0	0	0	0	0	1	0	0	0	0	0	0	0	0	0	0	0	0	1	1	1	1	0	1	0	1	0	0	0	1	0	0	0	1	0	0	1	1	1
Pfam PF16257 tagaturonate epimerase	0	1	0	0	0	0	0	0	0	0	0	0	0	0	0	0	0	0	0	0	0	0	0	0	0	0	0	0	0	0	0	0	0	0	0	0	0	0	0	0	0	0	0	0	0	0	0	0	0
Pfam PF00126 Bacterial regulatory helix-turn-helix protein, lysR family	0	0	1	1	1	0	1	0	0	1	1	0	0	1	1	1	0	0	1	1	1	1	1	1	1	1	1	1	1	0	1	1	1	1	1	1	1	1	1	1	1	0	1	1	1	1	1	1	1
Pfam PF07715 TonB-dependent Receptor Plug Domain	0	0	1	1	1	1	1	0	0	0	0	0	0	1	1	1	0	0	0	1	0	1	1	0	0	1	1	1	1	0	1	1	1	0	0	0	1	1	1	0	0	0	0	0	1	1	0	1	0
Pfam PF03466 LysR substrate binding domain	0	0	1	1	1	0	1	0	0	1	1	0	0	1	1	1	0	0	1	1	1	1	1	1	1	1	1	1	0	0	1	1	1	1	1	1	1	1	1	1	1	0	1	1	1	1	1	1	1
Pfam PF00593 TonB dependent receptor	0	0	1	1	1	1	1	0	0	0	0	0	0	1	1	1	0	0	0	1	0	1	1	0	0	1	1	1	1	0	1	1	1	0	0	0	1	1	1	0	0	0	0	0	1	1	0	1	0
Pfam PF12800 4Fe-4S binding domain	0	0	1	0	1	0	1	0	0	0	0	0	0	1	0	1	0	0	0	1	0	1	0	0	0	1	0	0	0	1	1	1	0	0	0	0	0	1	0	0	0	0	0	0	1	1	0	1	0
Pfam PF02470 MlaD protein	0	0	1	1	1	1	1	0	0	1	0	0	0	1	1	1	0	0	0	1	1	1	1	0	0	1	1	1	1	0	1	1	1	1	1	1	1	1	1	0	1	1	0	0	1	1	1	1	0
Pfam PF04886 PT repeat	0	0	1	0	0	0	0	0	0	0	0	0	0	0	0	0	0	0	0	0	0	0	0	0	0	0	0	0	0	0	0	0	0	0	0	0	0	0	0	0	0	0	0	0	0	0	0	0	0
Pfam PF08534 Redoxin	0	0	1	1	1	1	1	1	0	1	1	0	0	1	1	1	0	0	1	1	1	1	1	0	1	1	1	1	1	0	1	1	1	1	1	1	1	1	1	1	0	0	1	1	1	1	0	1	1
Pfam PF01420 Type I restriction modification DNA specificity domain	0	0	1	0	1	1	0	0	0	1	0	0	1	1	1	0	0	0	1	1	0	0	1	1	1	0	0	0	1	0	1	0	0	0	0	1	1	1	1	1	0	0	1	0	1	0	0	1	0
Pfam PF13500 AAA domain	0	0	1	1	1	1	1	0	1	1	1	0	0	1	1	1	1	0	0	1	1	1	1	0	1	1	1	1	1	0	1	1	1	1	1	1	1	1	1	0	1	0	0	1	0	1	1	1	0
Pfam PF01037 AsnC family	0	0	1	0	1	0	0	0	0	1	1	0	0	0	0	1	0	0	0	1	0	1	1	0	0	1	1	1	1	1	0	0	1	1	1	1	1	1	1	0	0	0	0	1	1	1	1	1	0
Pfam PF01578 Cytochrome C assembly protein	0	0	1	1	1	1	1	0	0	1	1	0	0	1	1	1	0	0	0	1	1	1	1	0	1	1	1	1	1	0	1	1	1	1	1	1	1	1	1	0	1	1	0	0	1	1	1	1	0
Pfam PF02525 Flavodoxin-like fold	0	0	1	0	1	1	0	0	0	0	1	0	1	1	0	1	0	0	1	1	0	1	1	0	1	1	1	1	0	0	1	1	0	1	0	0	1	1	1	1	0	0	0	1	1	1	1	1	1
Pfam PF08335 GlnD PII-uridylyltransferase	0	0	1	0	1	0	0	0	0	1	0	0	0	0	0	1	0	0	0	1	1	1	1	0	0	1	1	1	0	0	1	1	1	1	1	1	1	1	0	0	0	0	0	0	1	1	1	1	0
Pfam PF01755 Glycosyltransferase family 25 (LPS biosynthesis protein)	0	0	1	0	0	1	0	0	0	0	0	0	0	0	0	0	0	0	0	1	0	1	0	0	0	0	0	0	0	0	0	0	1	0	0	0	1	0	0	0	0	0	0	0	0	1	0	0	0
Pfam PF01075 Glycosyltransferase family 9 (heptosyltransferase)	0	0	1	1	1	1	1	0	0	0	0	0	0	1	1	1	0	0	0	1	0	1	1	0	0	1	1	1	1	0	1	1	1	1	1	0	1	1	1	0	1	0	0	0	0	1	0	1	0
Pfam PF02447 GntP family permease	0	0	1	0	1	0	0	0	0	0	1	0	0	0	0	1	0	0	0	1	0	0	0	1	1	0	0	0	0	0	0	0	0	0	0	0	1	1	0	1	0	0	0	1	0	1	1	1	0
Pfam PF13518 Helix-turn-helix domain	0	0	1	1	1	1	0	0	0	0	0	0	0	0	0	0	0	0	1	0	0	0	0	1	1	0	0	0	0	0	0	0	0	0	1	0	0	0	1	0	0	0	0	0	1	1	0	1	1
Pfam PF01521 Iron-sulphur cluster biosynthesis	0	0	1	1	1	0	1	0	0	1	1	0	0	0	1	1	1	0	1	1	1	1	1	0	1	1	1	1	0	0	1	1	1	1	1	1	1	1	0	0	1	1	0	0	1	1	1	1	1
Pfam PF03553 Na+/H+ antiporter family	0	0	1	0	0	1	0	0	0	0	1	1	0	1	0	1	0	0	0	1	0	0	0	0	1	0	0	0	0	0	1	0	1	0	0	0	1	1	0	1	0	1	0	1	0	1	0	1	0
Pfam PF02462 Opacity family porin protein	0	0	1	0	0	0	0	0	0	0	0	0	0	0	0	0	0	0	0	1	0	0	0	0	0	0	0	0	0	0	0	0	0	0	0	0	1	0	0	0	0	0	0	0	0	0	0	0	0
Pfam PF09335 SNARE associated Golgi protein	0	0	1	1	1	1	1	1	0	1	1	1	0	1	1	1	1	0	1	1	1	1	1	1	1	1	1	1	1	1	1	1	1	1	1	1	1	1	1	1	1	0	1	1	1	1	1	1	1
Pfam PF00474 Sodium:solute symporter family	0	0	1	1	1	1	0	0	1	0	1	1	0	1	1	1	0	0	0	1	0	0	0	0	1	1	1	1	1	0	1	1	1	0	0	0	1	1	1	0	0	0	1	0	0	1	1	1	0
Pfam PF04290 Tripartite ATP-independent periplasmic transporters, DctQ component	0	0	1	1	1	0	0	1	0	0	0	0	0	0	0	1	0	0	0	1	0	1	1	0	0	1	1	1	0	0	1	1	0	0	0	0	0	1	0	0	0	0	0	0	1	1	0	1	0
Pfam PF00582 Universal stress protein family	0	0	1	1	1	1	1	0	0	1	1	0	0	0	0	1	0	0	1	1	1	1	1	1	1	1	1	1	1	1	1	1	1	1	1	1	1	1	1	0	1	0	1	0	1	1	1	1	1
Pfam PF00561 alpha/beta hydrolase fold	0	0	1	1	1	0	0	0	0	1	1	0	1	0	1	1	0	0	1	1	1	1	1	0	1	1	1	1	1	1	0	1	1	1	1	1	1	1	0	1	1	0	0	1	1	1	1	1	1
Pfam PF12801 4Fe-4S binding domain	0	0	1	1	1	1	0	0	0	0	0	0	0	1	0	1	0	0	0	1	0	1	1	0	0	1	1	1	0	1	1	1	1	0	0	0	1	1	1	1	0	0	0	1	0	0	0	1	0
Pfam PF16326 ABC transporter C-terminal domain	0	0	1	1	1	0	0	0	0	0	1	0	0	1	1	1	0	0	1	1	0	1	1	1	1	1	1	1	1	1	1	1	1	1	1	0	1	1	1	1	0	0	1	1	1	1	1	1	1
Pfam PF06472 ABC transporter transmembrane region 2	0	0	1	1	1	0	0	0	0	1	0	0	0	0	0	0	0	0	0	1	1	1	0	0	0	0	0	0	0	0	0	0	0	0	1	1	0	1	0	0	0	0	0	0	0	0	0	0	0
Pfam PF13710 ACT domain	0	0	1	1	1	0	0	0	0	1	0	0	0	1	1	1	1	0	0	1	1	1	0	0	0	1	1	1	1	1	0	1	0	0	1	1	0	1	0	0	0	0	0	0	0	1	0	1	1
Pfam PF13193 AMP-binding enzyme C-terminal domain	0	0	1	1	1	1	0	0	0	1	1	0	0	1	1	1	0	0	1	1	1	1	1	1	1	1	1	1	1	1	1	1	1	1	1	1	1	1	1	1	1	0	1	0	1	1	1	1	1
Pfam PF02551 Acyl-CoA thioesterase	0	0	1	0	1	0	0	0	0	1	0	0	0	0	0	0	0	0	0	1	1	0	0	0	0	0	0	0	0	0	0	0	0	0	1	1	0	0	0	0	0	0	0	0	0	1	0	1	0
Pfam PF04014 Antidote-toxin recognition MazE, bacterial antitoxin	0	0	1	0	1	0	0	0	0	1	1	0	0	0	1	0	0	0	0	0	0	1	1	0	0	0	0	0	0	1	0	1	0	0	0	1	1	1	0	1	0	0	0	1	1	0	0	0	1
Pfam PF03960 ArsC family	0	0	1	0	1	0	0	0	0	0	1	0	1	1	1	1	0	0	1	1	1	1	1	1	1	1	1	1	0	0	0	0	1	1	1	0	1	1	0	0	0	0	1	1	1	1	1	1	1
Pfam PF13343 Bacterial extracellular solute-binding protein	0	0	1	1	1	0	0	1	0	0	0	0	0	1	0	1	0	0	0	1	0	1	0	1	0	1	1	1	1	0	0	0	0	0	0	0	1	1	0	1	0	0	1	0	1	1	1	1	0
Pfam PF13531 Bacterial extracellular solute-binding protein	0	0	1	1	1	1	1	0	0	1	1	0	0	1	1	1	0	0	0	1	1	1	1	0	1	1	1	1	1	1	1	1	1	0	1	1	0	1	0	0	0	0	0	1	1	1	1	1	1
Pfam PF00325 Bacterial regulatory proteins, crp family	0	0	1	0	1	0	0	0	0	0	0	0	0	0	1	1	0	0	0	1	0	1	1	0	0	1	1	1	0	0	0	0	1	0	0	0	0	1	0	0	0	0	0	0	0	1	0	1	0
Pfam PF16576 Barrel-sandwich domain of CusB or HlyD membrane-fusion	0	0	1	1	1	1	1	1	0	0	1	1	0	1	1	1	0	0	0	1	0	1	1	0	0	1	1	1	1	0	1	1	1	1	0	0	1	1	1	1	1	0	1	1	1	1	0	1	1
Pfam PF01722 BolA-like protein	0	0	1	1	1	0	0	0	0	0	0	0	0	0	1	1	1	0	0	1	0	1	1	0	0	1	1	1	0	0	0	0	1	1	0	0	1	1	0	0	1	1	0	0	1	1	0	1	0
Pfam PF00585 C-terminal regulatory domain of Threonine dehydratase	0	0	1	1	1	0	0	0	0	1	1	0	0	0	0	1	0	0	1	1	1	1	0	0	1	1	1	1	0	0	0	0	0	0	1	1	1	1	0	0	0	0	1	0	1	1	0	1	1
Pfam PF01144 Coenzyme A transferase	0	0	1	0	1	1	0	0	0	1	1	0	0	0	0	1	0	0	0	0	0	1	1	1	1	1	1	1	0	0	0	0	0	0	1	1	0	1	1	0	0	0	0	0	1	0	1	1	1
Pfam PF05662 Coiled stalk of trimeric autotransporter adhesin	0	0	1	0	0	0	0	0	0	0	0	0	0	0	1	0	0	0	0	1	0	1	0	0	0	0	0	0	0	0	0	0	0	0	0	0	1	0	0	0	0	0	0	0	1	1	0	1	0
Pfam PF02754 Cysteine-rich domain	0	0	1	1	1	1	1	0	0	1	1	0	0	1	0	1	0	0	1	1	1	1	0	0	0	1	1	1	1	0	1	1	1	0	1	1	1	1	1	0	0	0	0	0	1	1	1	1	0
Pfam PF03918 Cytochrome C biogenesis protein	0	0	1	0	1	0	0	0	0	0	0	0	0	0	1	1	0	0	0	1	0	1	1	0	0	1	1	0	0	0	0	0	1	1	0	0	0	1	0	0	0	1	0	0	1	1	0	1	0
Pfam PF16327 Cytochrome c-type biogenesis protein CcmF C-terminal	0	0	1	0	1	0	0	0	0	0	0	0	0	0	1	1	0	0	0	1	0	1	1	0	0	1	1	0	0	0	1	0	1	1	0	0	0	1	0	0	0	1	0	0	1	1	0	1	0
Pfam PF10670 Domain of unknown function (DUF4198)	0	0	1	0	0	0	0	0	0	0	0	0	0	0	1	0	0	0	0	0	0	0	1	0	0	1	1	1	0	0	1	0	0	0	0	0	1	1	0	1	0	0	0	0	0	0	0	0	0
Pfam PF07681 DoxX	0	0	1	0	1	0	0	0	0	1	1	0	0	0	0	1	0	0	0	1	1	1	1	0	1	1	1	1	1	0	0	1	0	1	1	1	1	1	1	0	1	0	0	0	1	1	1	1	0
Pfam PF03710 Glutamate-ammonia ligase adenylyltransferase	0	0	1	0	1	0	0	0	0	1	0	0	0	0	0	1	0	0	0	1	1	1	1	0	0	1	1	1	0	0	0	1	1	1	1	1	1	1	0	0	0	0	0	0	1	1	1	1	0
Pfam PF00043 Glutathione S-transferase, C-terminal domain	0	0	1	0	1	0	0	0	0	0	0	0	0	0	1	1	0	0	0	1	0	1	1	1	0	1	1	1	0	0	0	0	1	1	0	0	1	1	0	0	1	1	0	0	1	1	0	1	0
Pfam PF01228 Glycine radical	0	0	1	0	1	0	0	0	0	0	0	0	0	0	0	0	0	0	1	1	0	0	0	1	1	0	0	0	0	0	1	1	1	0	0	0	0	0	0	0	0	0	1	1	0	1	0	1	1
Pfam PF07922 Glycosyltransferase family 52	0	0	1	0	0	0	0	0	0	0	0	0	0	0	0	0	0	0	0	1	0	0	0	0	0	0	0	0	0	0	0	0	1	0	0	0	1	0	0	0	0	0	0	0	0	0	0	0	0
Pfam PF03767 HAD superfamily, subfamily IIIB (Acid phosphatase)	0	0	1	0	1	1	0	0	0	0	0	0	1	0	0	0	0	0	0	1	0	0	0	1	1	0	0	0	0	0	0	0	1	1	0	0	0	0	1	0	1	0	0	0	0	0	1	1	0
Pfam PF00570 HRDC domain	0	0	1	0	1	0	0	0	0	1	1	0	0	0	1	1	0	0	1	1	1	1	1	0	1	1	1	1	0	0	0	1	1	1	1	1	1	1	1	1	1	0	0	1	1	1	1	1	1
Pfam PF03824 High-affinity nickel-transport protein	0	0	1	0	1	1	0	1	0	1	0	0	0	0	0	0	0	0	0	1	0	1	0	0	1	1	1	1	0	0	0	0	1	1	1	1	0	1	0	1	0	0	0	0	1	1	1	1	0
Pfam PF09519 HindVP restriction endonuclease	0	0	1	0	0	0	0	0	0	0	0	0	0	0	0	0	0	0	0	0	0	0	0	0	0	0	0	0	0	0	0	0	0	0	0	0	0	0	0	0	0	0	0	0	0	0	0	0	0
Pfam PF00665 Integrase core domain	0	0	1	1	1	0	0	0	0	1	0	0	1	0	0	1	0	0	1	0	0	1	1	1	1	1	1	1	0	0	1	1	0	1	1	1	1	1	1	1	1	1	1	0	1	1	1	1	1
Pfam PF13411 MerR HTH family regulatory protein	0	0	1	1	1	1	1	0	0	1	1	0	0	1	1	1	0	0	1	1	1	1	1	1	1	1	1	1	1	1	1	1	0	1	1	1	1	1	1	1	1	1	1	1	1	1	1	1	1
Pfam PF12847 Methyltransferase domain	0	0	1	1	1	1	1	0	0	1	0	0	0	1	0	1	0	0	0	1	0	1	0	0	0	1	1	0	1	1	1	1	1	0	1	1	0	1	1	1	0	0	1	0	1	1	1	1	1
Pfam PF00384 Molybdopterin oxidoreductase	0	0	1	1	1	1	1	0	0	1	1	0	0	1	1	1	1	0	0	1	0	1	1	0	1	1	1	1	1	1	1	1	1	1	1	1	1	1	0	0	1	1	0	0	1	1	1	1	1
Pfam PF01568 Molydopterin dinucleotide binding domain	0	0	1	1	1	1	1	0	0	1	1	0	0	1	1	1	0	0	0	1	0	1	1	0	1	1	1	1	1	1	1	1	1	0	1	1	1	1	0	0	0	0	0	0	1	1	1	1	1
Pfam PF02381 MraZ protein, putative antitoxin-like	0	0	1	0	1	0	0	1	0	1	1	0	1	0	1	1	0	0	0	1	1	1	1	0	1	1	1	1	1	1	1	1	0	1	1	1	1	1	0	1	1	0	0	1	1	1	0	1	1
Pfam PF09039 Mu DNA binding, I gamma subdomain	0	0	1	0	0	0	0	0	0	0	0	0	0	0	0	0	0	0	0	0	0	0	0	0	0	0	0	0	0	0	0	0	0	0	0	0	0	0	0	0	0	0	0	0	0	0	0	0	0
Pfam PF02384 N-6 DNA Methylase	0	0	1	0	1	1	0	0	0	1	1	0	1	1	1	1	0	0	1	1	0	0	1	1	1	0	0	0	1	0	1	0	1	0	0	1	1	1	1	1	0	0	1	1	1	0	1	1	1
Pfam PF03264 NapC/NirT cytochrome c family, N-terminal region	0	0	1	0	1	0	0	0	0	0	0	0	0	1	0	1	0	0	0	1	0	0	0	0	0	1	1	0	0	0	1	1	1	0	0	0	0	0	1	0	0	0	0	0	0	1	0	1	0
Pfam PF14819 Nitrile reductase, 7-cyano-7-deazaguanine-reductase N-term	0	0	1	0	1	0	0	0	0	0	0	0	0	0	1	1	0	0	0	1	0	0	0	0	0	1	1	1	0	0	0	0	1	1	0	0	0	1	0	0	1	0	0	0	0	1	0	1	0
Pfam PF04225 Opacity-associated protein A LysM-like domain	0	0	1	0	1	0	0	0	0	0	0	0	0	0	1	1	0	0	0	1	0	0	0	0	0	0	0	0	0	0	0	0	1	0	0	0	0	1	0	0	0	0	0	0	0	1	0	1	0
Pfam PF03968 OstA-like protein	0	0	1	1	1	1	1	1	0	0	0	0	0	1	1	1	0	0	0	1	0	1	1	0	0	1	1	1	0	0	1	1	1	1	0	0	1	1	0	1	1	0	0	0	1	1	0	1	0
Pfam PF10548 P22AR C-terminal domain	0	0	1	0	0	0	0	0	0	0	0	0	0	0	0	0	0	0	0	0	0	0	0	0	0	0	0	0	0	0	0	0	0	0	0	0	0	0	0	0	0	0	0	0	0	0	0	0	0
Pfam PF01850 PIN domain	0	0	1	1	0	0	1	0	0	1	0	0	0	0	1	0	0	0	0	0	0	1	1	0	0	1	1	0	0	0	0	1	0	0	1	1	1	0	0	1	1	0	0	0	1	0	1	1	0
Pfam PF04403 Paraquat-inducible protein A	0	0	1	0	1	0	0	0	0	0	0	0	0	0	0	1	0	0	0	1	0	0	0	0	0	1	1	1	0	0	0	0	1	0	0	0	1	1	0	0	0	0	0	0	0	1	0	1	0
Pfam PF04233 Phage Mu protein F like protein	0	0	1	0	0	0	0	0	0	0	1	0	0	0	1	0	0	0	0	0	0	0	0	1	1	1	0	1	0	0	1	0	1	0	0	0	1	0	0	0	0	0	0	0	0	0	0	0	0
Pfam PF05973 Phage derived protein Gp49-like (DUF891)	0	0	1	0	0	0	0	0	0	1	0	0	0	0	1	0	0	0	0	0	0	0	0	0	0	0	0	0	0	0	0	0	0	0	1	1	0	1	0	1	1	0	1	0	0	1	0	1	0
Pfam PF05069 Phage virion morphogenesis family	0	0	1	0	0	0	0	0	0	0	0	0	0	0	0	0	0	0	0	0	0	0	0	0	0	1	0	0	0	0	1	0	1	0	0	0	0	0	0	0	0	0	0	0	0	0	0	1	0
Pfam PF06826 Predicted Permease Membrane Region	0	0	1	0	1	0	0	0	0	0	0	0	0	0	0	0	0	0	0	1	0	0	0	0	0	1	1	0	0	0	0	1	0	0	0	0	0	0	1	0	0	0	0	0	0	1	0	1	0
Pfam PF04175 Protein of unknown function (DUF406)	0	0	1	0	1	0	0	0	0	0	0	0	0	0	0	0	0	0	0	1	0	0	0	0	0	0	0	0	0	0	0	0	1	0	0	0	0	0	0	0	0	0	0	0	0	1	0	1	0
Pfam PF04393 Protein of unknown function (DUF535)	0	0	1	0	1	0	0	0	0	0	0	0	0	1	0	0	0	0	0	1	0	1	0	0	0	0	0	0	0	0	0	0	1	0	0	0	1	1	0	0	0	0	0	0	0	1	0	1	0
Pfam PF04480 Protein of unknown function (DUF559)	0	0	1	0	1	0	0	0	0	1	0	0	0	0	0	0	0	0	0	0	0	0	1	0	0	0	0	0	1	0	0	1	0	0	1	1	1	0	0	0	0	0	0	0	1	0	0	0	0
Pfam PF06074 Protein of unknown function (DUF935)	0	0	1	0	0	0	0	0	0	0	0	0	0	0	0	0	0	0	0	0	0	0	0	0	0	1	0	0	0	0	1	0	1	0	0	0	0	0	0	0	0	0	0	0	0	0	0	0	0
Pfam PF01243 Pyridoxamine 5'-phosphate oxidase	0	0	1	1	1	1	1	0	0	1	0	0	0	1	1	1	0	0	1	1	1	1	1	1	1	1	1	1	0	1	1	1	1	1	1	1	1	1	1	0	1	1	0	1	1	1	1	1	0
Pfam PF06877 Regulator of ribonuclease activity B	0	0	1	0	1	0	0	0	0	0	0	0	0	0	0	1	0	0	0	1	0	0	0	0	0	0	0	0	0	0	0	0	1	0	0	0	1	1	0	0	0	0	0	0	0	1	0	1	0
Pfam PF08461 Ribonuclease R winged-helix domain	0	0	1	0	1	0	0	0	0	0	1	0	0	0	0	1	0	0	0	1	0	0	0	0	0	0	0	0	0	1	0	0	1	0	0	0	0	1	0	0	0	0	0	0	0	1	0	1	0
Pfam PF13580 SIS domain	0	0	1	1	1	1	1	0	0	1	0	0	0	1	0	1	1	0	1	1	0	1	0	0	0	1	1	1	1	1	1	1	1	1	1	1	1	1	0	0	1	0	0	1	1	1	1	1	1
Pfam PF08238 Sel1 repeat	0	0	1	0	1	1	0	0	0	0	0	0	0	1	0	1	0	0	0	1	0	1	1	0	0	0	0	0	1	0	1	1	0	1	0	0	1	1	0	1	1	0	0	0	1	1	1	1	0
Pfam PF05036 Sporulation related domain	0	0	1	0	1	1	1	1	0	0	1	1	0	1	1	1	0	0	0	1	0	1	1	0	0	1	1	1	1	0	1	1	1	1	0	0	1	1	1	1	1	0	0	0	1	1	1	1	0
Pfam PF00083 Sugar (and other) transporter	0	0	1	1	1	0	0	0	0	1	1	0	0	1	1	1	0	0	1	0	0	1	1	0	1	1	1	1	0	1	0	0	0	1	1	1	0	1	0	0	1	1	1	1	1	1	1	1	1
Pfam PF00899 ThiF family	0	0	1	1	1	1	1	0	0	1	1	0	0	1	1	1	0	0	0	1	1	1	1	0	1	1	1	1	1	0	1	1	1	1	1	1	1	1	1	1	1	0	1	1	1	1	1	1	1
Pfam PF08272 Topoisomerase I zinc-ribbon-like	0	0	1	0	1	0	0	0	0	0	0	0	0	0	0	1	1	0	0	1	0	0	0	0	0	0	0	0	0	0	0	0	1	0	0	0	0	1	0	0	0	0	0	0	0	1	0	1	0
Pfam PF01298 Transferrin binding protein-like solute binding protein	0	0	1	0	0	0	0	0	0	0	0	0	0	0	0	0	0	0	0	0	0	0	0	0	0	0	0	0	0	0	0	0	0	0	0	0	1	0	0	0	0	0	0	0	0	0	0	0	0
Pfam PF03458 UPF0126 domain	0	0	1	0	1	0	0	0	0	0	1	0	0	1	0	1	0	0	1	1	0	1	1	1	0	1	1	1	0	0	1	1	0	1	0	0	0	1	1	0	0	0	0	0	1	1	1	1	0
Pfam PF10071 Zn-ribbon-containing, possibly nucleic-acid-binding protein (DUF2310)	0	0	1	0	0	0	0	0	0	0	0	0	0	0	0	0	0	0	0	1	0	0	0	0	0	0	0	0	0	0	0	0	1	0	0	0	0	0	0	0	0	0	0	0	0	0	0	0	0
Pfam PF01142 tRNA pseudouridine synthase D (TruD)	0	0	1	0	1	1	1	0	0	0	0	0	0	1	0	1	0	0	0	1	0	0	0	0	0	0	0	0	0	0	0	1	0	1	0	0	0	1	0	0	0	0	0	0	0	1	0	1	0
Pfam PF06559 2'-deoxycytidine 5'-triphosphate deaminase (DCD)	0	0	1	0	0	0	0	0	0	0	0	0	0	0	0	0	0	0	0	1	0	1	1	0	0	0	0	0	0	0	0	0	1	0	0	0	0	0	0	0	0	0	0	1	1	0	0	0	0
Pfam PF16078 2-oxoglutarate dehydrogenase N-terminus	0	0	1	0	1	0	0	0	0	1	1	0	0	0	1	1	1	0	0	1	1	1	1	0	0	1	1	1	0	0	0	1	1	1	1	1	1	1	0	0	1	1	0	0	1	1	1	1	0
Pfam PF04245 37-kD nucleoid-associated bacterial protein	0	0	1	0	1	0	0	0	0	0	0	0	0	0	0	1	0	0	0	1	0	0	0	1	0	0	0	0	0	0	0	0	0	0	0	0	1	1	1	0	0	0	1	1	0	1	0	1	1
Pfam PF12769 4TM region of pyridine nucleotide transhydrogenase, mitoch	0	0	1	1	1	0	0	0	0	1	0	0	0	0	0	1	0	0	0	1	1	1	1	0	0	1	1	0	0	0	0	0	1	1	1	1	1	1	1	0	1	0	0	0	1	1	1	1	0
Pfam PF02870 6-O-methylguanine DNA methyltransferase, ribonuclease-like domain	0	0	1	0	1	1	0	0	0	1	1	0	0	0	1	1	0	0	0	1	1	0	1	0	1	1	1	0	0	0	0	0	1	0	1	1	1	1	0	1	0	0	0	0	0	1	1	1	0
Pfam PF13401 AAA domain	0	0	1	0	1	0	0	0	0	1	0	0	0	0	0	1	0	0	0	0	0	0	0	0	0	1	0	0	0	0	1	1	1	0	1	1	0	1	0	0	0	0	0	0	0	0	1	0	0
Pfam PF13521 AAA domain	0	0	1	0	1	0	0	0	0	1	0	0	0	0	0	1	0	0	1	1	0	1	1	0	0	0	0	0	1	0	0	0	0	1	0	1	0	1	0	0	0	0	0	0	0	1	0	1	0
Pfam PF04266 ASCH domain	0	0	1	0	1	0	0	0	0	0	1	0	0	0	0	0	0	0	1	1	0	0	0	0	0	0	0	0	0	0	0	0	1	0	0	0	0	0	0	0	0	0	1	1	0	1	0	1	1
Pfam PF01874 ATP:dephospho-CoA triphosphoribosyl transferase	0	0	1	0	1	0	0	0	0	0	0	0	0	0	0	1	0	0	1	0	0	0	0	1	0	0	0	0	0	0	0	1	1	1	0	0	0	0	0	1	0	0	0	0	0	0	1	1	0
Pfam PF12633 Adenylate cyclase NT domain	0	0	1	0	1	0	0	0	0	0	0	0	0	0	0	1	0	0	0	1	0	0	0	0	0	0	0	0	0	0	0	0	1	0	0	0	0	1	0	0	0	0	0	0	0	1	0	1	0
Pfam PF01295 Adenylate cyclase, class-I	0	0	1	0	1	0	0	0	0	0	0	0	0	0	0	1	0	0	0	1	0	0	0	0	0	0	0	0	0	0	0	0	1	0	0	0	0	1	0	0	0	0	0	0	0	1	0	1	0
Pfam PF08328 Adenylosuccinate lyase C-terminal	0	0	1	0	1	0	0	0	0	0	0	0	0	0	1	1	1	0	0	1	0	0	0	0	0	1	1	1	0	0	0	0	1	1	0	0	1	1	1	1	1	0	0	0	0	1	0	1	0
Pfam PF01262 Alanine dehydrogenase/PNT, C-terminal domain	0	0	1	1	1	1	0	0	0	1	1	0	0	0	0	1	0	0	1	1	1	1	1	0	1	1	1	1	1	0	1	1	1	1	1	1	1	1	1	0	1	0	1	0	1	1	1	1	1
Pfam PF05222 Alanine dehydrogenase/PNT, N-terminal domain	0	0	1	1	1	1	0	0	0	1	1	0	0	0	0	1	0	0	1	1	1	1	1	0	1	1	1	1	1	0	1	1	1	1	1	1	1	1	1	0	1	0	0	0	1	1	1	1	1
Pfam PF00842 Alanine racemase, C-terminal domain	0	0	1	1	1	1	1	1	0	1	1	1	0	1	1	1	0	0	1	1	1	1	1	1	1	1	1	1	1	0	1	1	1	1	1	1	1	1	1	1	1	0	1	1	1	1	1	1	1
Pfam PF02682 Allophanate hydrolase subunit 1	0	0	1	0	1	0	0	0	0	1	1	0	0	1	0	1	0	0	0	0	1	0	1	0	1	1	1	1	0	0	0	0	0	0	1	1	0	1	0	0	0	0	0	0	0	0	1	1	0
Pfam PF02626 Allophanate hydrolase subunit 2	0	0	1	0	1	0	0	0	0	1	1	0	0	1	0	1	0	0	0	0	1	0	1	0	1	1	1	1	0	0	0	0	0	0	1	1	0	1	0	0	0	0	0	0	0	1	1	1	0
Pfam PF06002 Alpha-2,3-sialyltransferase (CST-I)	0	0	1	0	0	0	0	0	0	0	0	0	0	1	0	0	0	0	0	1	0	0	0	0	0	0	0	0	0	0	0	0	0	0	0	0	0	0	0	0	0	0	0	0	0	0	0	0	0
Pfam PF05195 Aminopeptidase P, N-terminal domain	0	0	1	1	1	0	0	0	0	0	0	0	0	0	1	1	0	0	0	1	0	0	0	0	0	1	1	1	0	0	0	0	1	1	0	0	0	1	0	0	0	0	0	0	0	1	1	1	0
Pfam PF03605 Anaerobic c4-dicarboxylate membrane transporter	0	0	1	0	1	1	0	0	0	0	0	0	0	1	0	0	0	0	0	1	0	0	0	0	0	0	0	0	0	0	0	1	1	0	0	0	0	0	0	0	0	0	0	1	0	1	0	1	0
Pfam PF08346 AntA/AntB antirepressor	0	0	1	0	0	0	0	0	0	0	0	0	0	0	0	0	0	0	1	0	0	0	0	1	1	0	0	0	0	0	0	1	1	0	0	0	0	0	0	0	0	0	0	1	0	0	0	0	1
Pfam PF03873 Anti sigma-E protein RseA, C-terminal domain	0	0	1	0	1	0	0	0	0	0	0	0	0	0	0	1	0	0	0	1	0	0	0	0	0	0	0	0	0	0	0	0	1	0	0	0	0	1	0	0	0	0	0	0	0	1	0	1	0
Pfam PF03872 Anti sigma-E protein RseA, N-terminal domain	0	0	1	0	1	0	0	0	0	0	0	0	0	0	1	1	0	0	0	1	0	0	0	0	0	1	1	1	0	0	0	0	1	0	0	0	0	1	0	0	0	0	0	0	0	1	0	1	0
Pfam PF03802 Apo-citrate lyase phosphoribosyl-dephospho-CoA transferase	0	0	1	0	1	0	0	0	0	0	0	0	0	0	0	0	0	0	1	0	0	0	0	1	0	0	0	0	0	0	0	1	1	0	0	0	0	0	0	1	0	0	0	1	0	0	0	1	0
Pfam PF14698 Argininosuccinate lyase C-terminal	0	0	1	1	1	0	1	0	0	1	1	0	0	1	0	1	1	0	1	1	1	1	1	0	1	1	1	1	1	1	1	1	1	1	1	1	1	1	0	0	0	0	0	1	1	1	1	1	1
Pfam PF13502 AsmA-like C-terminal region	0	0	1	1	1	0	0	0	0	0	0	0	0	0	1	1	0	0	0	1	0	1	0	0	0	1	1	0	0	0	1	1	0	1	0	0	0	1	0	0	1	1	0	0	1	1	0	1	0
Pfam PF01177 Asp/Glu/Hydantoin racemase	0	0	1	1	1	1	1	1	0	1	1	1	0	1	0	1	1	0	1	1	1	1	1	1	1	1	1	1	1	0	1	1	1	1	1	1	1	1	1	1	1	0	1	1	1	1	1	1	1
Pfam PF00710 Asparaginase	0	0	1	0	1	1	0	0	0	1	1	0	0	1	1	1	0	0	1	0	1	0	0	1	1	1	1	0	0	0	0	0	1	1	1	1	1	1	1	0	0	0	1	1	0	1	0	1	1
Pfam PF03590 Aspartate-ammonia ligase	0	0	1	0	1	0	0	1	0	0	0	0	1	0	0	0	0	0	0	1	0	0	0	1	0	0	0	0	0	0	0	0	1	0	0	0	0	0	0	0	0	0	1	0	0	1	0	1	0
Pfam PF03591 AzlC protein	0	0	1	0	1	1	0	0	0	0	1	0	0	0	0	1	0	0	1	1	0	1	0	0	1	1	1	1	0	0	1	1	0	0	0	0	0	1	0	0	0	0	1	0	1	1	1	1	1
Pfam PF02028 BCCT, betaine/carnitine/choline family transporter	0	0	1	0	1	0	0	1	0	1	1	0	0	0	0	1	0	0	0	1	0	0	0	0	1	1	1	1	0	0	0	0	0	0	0	1	1	1	0	1	1	0	0	0	0	1	0	1	1
Pfam PF02498 BRO family, N-terminal domain	0	0	1	0	0	0	0	0	0	0	0	0	0	0	1	1	0	0	1	0	0	0	0	1	0	0	0	0	0	0	0	0	0	0	0	0	1	0	0	0	0	0	0	0	0	1	1	0	0
Pfam PF04362 Bacterial Fe(2+) trafficking	0	0	1	0	1	0	0	0	0	0	0	0	0	0	1	1	1	0	0	1	0	0	0	0	0	1	1	1	0	0	0	0	1	1	0	0	1	1	0	0	1	0	0	0	0	1	0	1	0
Pfam PF06450 Bacterial Na+/H+ antiporter B (NhaB)	0	0	1	0	1	0	0	0	0	0	0	0	0	0	0	1	0	0	0	1	0	0	0	0	0	0	0	0	0	0	0	0	1	0	0	0	0	1	0	0	0	0	0	0	0	1	0	1	0
Pfam PF04076 Bacterial OB fold (BOF) protein	0	0	1	0	1	0	0	0	0	0	0	0	0	0	0	1	0	0	0	1	0	0	0	0	0	1	1	1	0	0	0	0	0	0	0	0	0	1	0	0	0	0	0	0	0	1	0	1	0
Pfam PF08239 Bacterial SH3 domain	0	0	1	1	1	1	0	1	0	0	1	0	0	0	0	1	0	1	0	1	0	1	1	0	1	0	0	0	0	0	0	1	1	0	0	0	0	1	1	1	1	0	0	1	1	1	0	1	1
Pfam PF03320 Bacterial fructose-1,6-bisphosphatase, glpX-encoded	0	0	1	1	1	0	0	0	0	1	1	0	0	0	0	0	0	0	0	1	1	1	1	0	0	0	0	0	0	0	1	0	0	0	1	1	0	0	0	0	0	1	0	1	0	0	1	1	0
Pfam PF10688 Bacterial inner membrane protein	0	0	1	0	1	0	0	0	0	0	0	0	0	0	0	1	0	0	0	1	0	0	0	0	0	0	0	0	0	0	0	0	1	0	0	0	0	0	0	0	0	0	0	0	0	1	0	0	0
Pfam PF09695 Bacterial protein of unknown function (YtfJ_HI0045)	0	0	1	0	1	0	0	0	0	0	0	0	0	0	0	0	0	0	0	1	0	0	0	0	0	0	0	0	0	0	0	0	0	0	0	0	0	0	0	0	0	0	0	0	0	1	0	1	0
Pfam PF00196 Bacterial regulatory proteins, luxR family	0	0	1	1	1	0	0	0	0	1	1	0	0	0	1	1	0	0	1	1	1	1	1	1	1	1	1	1	0	1	1	1	1	1	1	1	1	1	1	1	1	0	1	1	1	1	1	1	1
Pfam PF15738 Bacterial toxin of type II toxin-antitoxin system, YafQ	0	0	1	0	1	1	0	0	0	0	0	0	0	0	0	0	0	0	0	0	0	0	0	0	0	0	0	0	0	0	0	0	0	0	0	0	0	0	0	1	0	0	1	0	0	0	0	1	0
Pfam PF08364 Bacterial translation initiation factor IF-2 associated region	0	0	1	0	1	0	0	0	0	0	0	0	0	0	1	1	1	0	0	1	0	1	1	0	0	1	1	1	0	0	0	0	0	1	0	0	0	1	0	0	0	0	0	0	1	1	0	1	0
Pfam PF07352 Bacteriophage Mu Gam like protein	0	0	1	0	0	0	0	0	0	0	0	0	0	0	0	0	0	0	1	0	0	0	0	0	0	0	0	0	0	0	1	0	1	0	0	0	0	0	0	0	0	0	0	1	0	0	0	0	0
Pfam PF06890 Bacteriophage Mu Gp45 protein	0	0	1	0	0	0	0	0	0	0	0	0	0	0	1	0	0	0	0	0	0	0	0	0	0	1	0	0	0	0	1	0	0	0	0	0	0	1	0	0	0	0	0	0	0	1	0	0	0
Pfam PF02914 Bacteriophage Mu transposase	0	0	1	0	0	0	0	0	0	0	0	0	0	0	0	0	0	0	0	0	0	0	0	0	0	0	0	0	0	0	0	0	0	0	0	0	0	0	0	0	0	0	0	0	0	0	0	0	0
Pfam PF04865 Baseplate J-like protein	0	0	1	0	0	0	0	0	0	0	1	0	0	0	1	1	0	0	0	0	0	0	0	0	0	1	0	0	0	0	1	1	0	0	0	0	0	1	0	0	0	1	0	0	0	1	1	1	0
Pfam PF14814 Bifunctional transglycosylase second domain	0	0	1	0	1	0	0	0	0	0	0	0	0	0	1	1	1	0	0	1	0	0	0	0	0	0	0	0	0	0	0	0	0	0	0	0	0	1	0	0	0	0	0	0	0	1	0	1	0
Pfam PF02237 Biotin protein ligase C terminal domain	0	0	1	0	1	0	1	1	0	1	1	0	0	0	1	0	0	0	1	1	1	1	1	1	0	1	1	1	0	1	0	1	1	0	1	1	1	0	0	1	1	1	1	0	1	1	1	1	1
Pfam PF05437 Branched-chain amino acid transport protein (AzlD)	0	0	1	0	1	1	0	0	0	0	1	0	0	0	0	1	0	0	1	1	0	1	0	0	1	1	1	1	0	0	1	1	0	0	0	0	1	1	0	0	0	0	1	0	1	1	1	1	1
Pfam PF00145 C-5 cytosine-specific DNA methylase	0	0	1	1	1	1	0	0	0	0	1	0	1	0	1	0	0	0	0	0	0	1	1	1	0	1	0	0	0	0	1	1	0	1	0	0	1	1	0	0	0	0	1	1	1	0	0	1	0
Pfam PF11818 C-terminal domain of tail specific protease (DUF3340)	0	0	1	0	1	0	0	0	0	0	0	0	0	0	1	1	0	0	0	1	0	0	0	0	0	0	0	0	1	0	0	0	1	0	0	0	0	1	0	0	0	0	0	0	0	1	0	1	0
Pfam PF03606 C4-dicarboxylate anaerobic carrier	0	0	1	0	1	0	0	0	0	0	1	1	0	0	0	0	0	0	0	1	0	0	1	1	1	0	0	0	0	0	0	0	0	0	0	0	0	0	0	1	0	0	1	0	0	0	0	1	0
Pfam PF01985 CRS1 / YhbY (CRM) domain	0	0	1	0	1	0	0	0	0	0	1	0	0	0	1	1	0	0	1	1	0	0	0	1	1	1	1	1	0	0	0	1	1	0	0	0	1	1	0	0	0	0	1	1	0	1	0	1	1
Pfam PF01928 CYTH domain	0	0	1	1	1	0	0	0	0	1	1	1	0	0	1	1	0	0	1	1	0	1	1	1	1	1	1	0	0	0	1	0	0	0	1	1	1	1	1	0	0	0	1	1	1	1	1	1	1
Pfam PF00484 Carbonic anhydrase	0	0	1	1	1	1	0	0	0	1	1	0	0	1	1	1	0	0	0	1	1	1	1	1	0	1	1	1	0	0	1	1	1	1	1	1	1	1	0	0	1	0	1	1	1	1	1	1	0
Pfam PF00199 Catalase	0	0	1	0	1	1	0	0	0	0	1	0	0	1	0	1	0	0	0	1	0	1	0	0	1	1	1	1	0	0	0	0	0	0	1	0	1	1	0	0	1	0	0	0	1	1	1	1	1
Pfam PF06628 Catalase-related immune-responsive	0	0	1	0	1	1	0	0	0	0	1	0	0	1	0	1	0	0	0	1	0	1	0	0	1	1	1	1	0	0	0	0	0	0	1	0	1	1	0	0	0	0	0	0	1	1	1	1	1
Pfam PF03379 CcmB protein	0	0	1	0	1	0	0	0	0	0	0	0	0	0	1	1	0	0	0	1	0	1	1	0	0	1	1	0	0	0	1	0	1	1	0	0	0	1	0	0	0	1	0	0	1	1	0	1	0
Pfam PF03100 CcmE	0	0	1	0	1	0	0	0	0	0	0	0	0	0	1	1	0	0	0	1	0	1	1	0	0	1	1	0	0	0	1	0	1	1	0	0	0	1	0	0	0	1	0	0	1	1	0	1	0
Pfam PF04999 Cell division protein FtsL	0	0	1	0	1	0	0	0	0	0	0	0	0	0	1	1	1	0	0	1	0	0	0	0	0	1	1	1	0	0	0	0	1	1	0	0	1	1	0	1	1	0	0	0	0	1	0	1	0
Pfam PF03799 Cell division protein FtsQ	0	0	1	0	1	0	0	0	0	1	1	0	0	0	1	1	0	0	1	1	1	1	1	1	1	1	1	1	1	0	0	1	1	1	1	1	1	1	0	0	1	1	0	0	1	1	1	1	1
Pfam PF05164 Cell division protein ZapA	0	0	1	0	1	0	0	1	0	0	1	0	0	0	1	1	0	0	0	1	0	1	1	0	1	1	1	1	1	0	1	1	1	1	0	0	1	1	1	1	1	1	1	1	1	1	0	1	1
Pfam PF16036 Chalcone isomerase-like	0	0	1	0	0	0	0	0	0	0	0	0	0	0	0	0	0	0	0	1	0	0	0	0	0	0	0	0	0	0	0	1	0	0	0	0	0	1	0	0	0	0	0	0	0	0	0	0	0
Pfam PF00182 Chitinase class I	0	0	1	0	0	0	0	0	0	0	0	0	0	0	0	1	0	0	0	0	0	0	0	0	0	0	0	0	0	0	0	0	0	0	0	0	0	1	0	0	0	0	0	0	0	0	0	1	0
Pfam PF01633 Choline/ethanolamine kinase	0	0	1	0	0	0	0	0	0	0	0	0	0	0	0	0	0	0	0	0	0	1	0	0	0	0	0	0	0	0	0	0	0	1	0	0	0	0	0	1	0	0	1	1	0	0	0	0	0
Pfam PF08218 Citrate lyase ligase C-terminal domain	0	0	1	0	1	0	0	0	0	0	0	0	0	0	0	0	0	0	1	0	0	0	0	1	0	0	0	0	0	0	0	0	1	0	0	0	0	0	0	1	0	0	0	0	0	0	0	1	0
Pfam PF04223 Citrate lyase, alpha subunit (CitF)	0	0	1	0	1	0	0	0	0	0	0	0	0	0	0	0	0	0	1	0	0	0	0	1	0	0	0	0	0	0	0	0	1	0	0	0	0	0	0	1	0	0	0	0	0	0	0	1	0
Pfam PF16658 Class II release factor RF3, C-terminal domain	0	0	1	1	1	0	0	0	0	0	0	0	0	0	1	1	1	0	1	1	0	1	1	1	1	1	1	1	1	0	1	1	1	1	0	0	1	1	1	0	1	0	1	1	1	1	0	1	1
Pfam PF02492 CobW/HypB/UreG, nucleotide-binding domain	0	0	1	1	1	1	1	0	0	1	1	0	1	1	1	1	0	0	0	0	0	1	1	0	1	1	1	1	1	1	1	1	0	1	1	1	1	1	0	1	0	0	0	0	1	1	1	1	0
Pfam PF01891 Cobalt uptake substrate-specific transmembrane region	0	0	1	1	0	0	0	0	0	0	0	0	0	0	0	1	0	0	0	0	0	0	0	0	0	0	0	0	1	0	1	1	0	0	0	0	0	1	0	1	0	0	0	1	0	0	1	1	1
Pfam PF02674 Colicin V production protein	0	0	1	0	1	1	0	1	0	1	1	1	0	1	0	1	0	0	1	1	1	1	1	1	1	1	1	1	0	1	1	1	1	1	1	1	1	1	1	1	1	1	1	0	1	1	1	1	1
Pfam PF03601 Conserved hypothetical protein 698	0	0	1	0	1	0	0	0	0	0	0	0	0	1	0	1	0	0	1	1	0	0	1	1	1	1	1	1	1	0	1	1	0	0	1	0	0	1	1	0	0	0	1	0	0	1	0	1	1
Pfam PF12852 Cupin	0	0	1	0	1	0	0	0	0	0	0	0	0	0	1	1	0	0	0	0	0	1	0	0	0	1	1	0	0	0	0	0	0	0	0	0	0	1	0	0	0	0	0	0	0	0	1	1	0
Pfam PF08007 Cupin superfamily protein	0	0	1	0	1	0	0	0	0	0	1	0	0	0	1	1	0	0	0	1	0	0	0	0	0	1	1	1	0	0	0	0	1	1	1	0	1	1	0	0	0	0	0	0	0	1	0	1	0
Pfam PF00160 Cyclophilin type peptidyl-prolyl cis-trans isomerase/CLD	0	0	1	1	1	1	0	1	0	1	1	0	0	1	1	1	0	0	1	1	1	1	1	1	1	1	1	1	1	1	1	1	1	1	1	1	1	1	1	1	0	0	1	1	1	1	1	1	1
Pfam PF08211 Cytidine and deoxycytidylate deaminase zinc-binding region	0	0	1	0	1	0	0	0	0	0	0	0	0	0	0	0	0	0	0	1	0	0	0	0	0	0	0	0	0	0	0	0	1	0	0	0	0	0	0	0	0	0	0	0	0	1	0	1	0
Pfam PF00033 Cytochrome b/b6/petB	0	0	1	1	1	0	1	0	0	0	0	0	0	1	1	1	0	0	0	1	0	1	1	0	0	1	1	1	1	0	1	1	1	1	1	0	1	1	0	0	0	1	0	0	1	1	1	1	0
Pfam PF02335 Cytochrome c552	0	0	1	0	1	0	0	0	0	0	0	0	0	1	0	0	0	0	0	1	0	0	0	0	0	0	0	0	0	0	1	1	1	0	0	0	0	0	1	0	0	0	0	0	0	0	0	1	0
Pfam PF02113 D-Ala-D-Ala carboxypeptidase 3 (S13) family	0	0	1	1	1	0	0	0	0	1	1	0	0	0	1	1	0	0	0	1	1	0	0	0	0	1	1	1	0	0	0	0	0	1	1	1	1	1	1	0	1	0	0	0	0	1	1	1	0
Pfam PF09330 D-lactate dehydrogenase, membrane binding	0	0	1	0	1	0	0	0	0	0	0	0	0	0	0	0	0	0	0	0	0	0	0	0	0	1	0	1	0	0	0	0	0	0	0	0	1	0	0	0	0	0	0	0	0	1	0	1	0
Pfam PF02086 D12 class N6 adenine-specific DNA methyltransferase	0	0	1	1	1	1	0	1	0	0	0	0	0	1	1	0	0	0	0	1	0	0	0	0	0	1	0	0	0	0	0	0	1	1	0	0	1	0	0	1	0	0	0	1	0	1	0	1	1
Pfam PF04976 DMSO reductase anchor subunit (DmsC)	0	0	1	0	1	0	1	0	0	0	0	0	0	0	0	0	0	0	0	1	0	1	0	0	0	0	0	0	0	0	0	0	0	0	0	0	0	0	0	0	0	0	0	0	0	1	0	1	0
Pfam PF07157 DNA circularisation protein N-terminus	0	0	1	0	0	0	0	0	0	0	0	0	0	0	0	0	0	0	0	0	0	0	0	0	0	1	0	0	0	0	1	0	0	0	0	0	0	1	0	0	0	0	0	0	0	1	0	0	0
Pfam PF02976 DNA mismatch repair enzyme MutH	0	0	1	0	1	0	0	0	0	0	0	0	0	0	0	0	0	0	0	1	0	0	0	0	0	0	0	0	0	0	0	0	1	1	0	0	0	0	0	0	0	0	0	0	0	1	0	1	0
Pfam PF04364 DNA polymerase III chi subunit, HolC	0	0	1	0	1	0	0	0	0	0	0	0	0	0	1	1	0	0	0	1	0	1	1	0	0	1	1	1	0	0	0	0	1	1	0	0	1	1	0	0	0	0	0	0	1	1	0	1	0
Pfam PF03603 DNA polymerase III psi subunit	0	0	1	0	1	0	0	0	0	0	0	0	0	0	0	0	0	0	0	1	0	0	0	0	0	0	0	0	0	0	0	0	1	0	0	0	0	0	0	0	0	0	0	0	0	1	0	1	0
Pfam PF12170 DNA polymerase III tau subunit V interacting with alpha	0	0	1	0	1	0	0	0	0	0	0	0	0	0	1	1	0	0	0	1	0	0	0	0	0	0	1	0	0	0	0	0	1	1	0	0	1	1	0	0	1	0	0	0	0	1	0	1	0
Pfam PF09115 DNA polymerase III, delta subunit, C terminal	0	0	1	0	1	0	0	0	0	0	1	0	0	0	0	1	1	0	0	1	0	0	0	0	1	0	0	0	0	1	0	1	1	0	1	0	0	1	0	0	1	0	0	1	0	1	0	1	0
Pfam PF08278 DNA primase DnaG DnaB-binding	0	0	1	0	1	0	0	0	0	1	0	0	0	0	1	1	1	0	0	1	1	0	0	0	0	1	1	1	0	0	0	0	1	1	1	1	1	1	0	0	1	0	0	0	0	1	1	1	0
Pfam PF01323 DSBA-like thioredoxin domain	0	0	1	0	1	0	0	0	0	1	1	0	0	1	1	1	1	0	0	1	1	1	1	0	0	1	1	1	0	0	0	0	1	1	1	1	0	1	0	0	1	0	0	1	1	1	1	1	0
Pfam PF03880 DbpA RNA binding domain	0	0	1	0	1	0	0	1	0	1	1	0	0	0	1	1	1	0	0	1	0	1	0	0	0	1	1	1	1	0	1	1	1	1	1	1	0	1	1	1	0	0	0	1	1	1	0	1	1
Pfam PF03737 Demethylmenaquinone methyltransferase	0	0	1	0	1	0	0	0	0	1	0	0	0	0	0	1	0	0	0	1	1	1	0	0	0	1	1	1	0	0	0	0	1	1	1	1	0	1	0	0	0	0	0	0	1	1	1	1	0
Pfam PF04220 Der GTPase activator (YihI)	0	0	1	0	1	0	0	0	0	0	0	0	0	0	0	0	0	0	0	1	0	0	0	0	0	0	0	0	0	0	0	0	1	0	0	0	0	0	0	0	0	0	0	0	0	1	0	1	0
Pfam PF10411 Disulfide bond isomerase protein N-terminus	0	0	1	0	1	0	1	0	0	0	0	0	0	0	1	1	0	0	0	1	0	0	0	0	0	1	1	1	0	0	0	1	1	0	0	0	1	1	0	0	0	0	0	0	0	1	0	1	0
Pfam PF04748 Divergent polysaccharide deacetylase	0	0	1	0	1	0	0	0	0	0	0	1	0	1	0	1	0	0	0	1	0	1	1	0	0	0	0	0	0	0	1	1	0	0	0	0	0	1	0	1	0	0	0	0	1	0	0	1	0
Pfam PF10410 DnaB-helicase binding domain of primase	0	0	1	1	1	0	0	0	0	1	1	0	0	0	1	1	1	0	1	1	1	0	0	1	0	1	1	1	1	1	0	1	1	1	1	1	1	1	0	1	1	0	0	1	1	1	1	1	1
Pfam PF03889 Domain of unknown function	0	0	1	0	1	0	0	0	0	0	0	0	0	0	0	1	0	0	0	1	0	0	0	0	0	0	0	0	0	0	0	0	0	0	0	0	0	1	0	0	0	0	0	0	0	1	0	1	0
Pfam PF08338 Domain of unknown function (DUF1731)	0	0	1	1	1	0	0	0	0	1	1	0	0	0	1	1	0	0	0	1	1	0	0	0	1	0	0	0	1	0	1	0	1	1	1	1	0	1	1	0	0	0	0	0	0	1	1	1	1
Pfam PF08873 Domain of unknown function (DUF1834)	0	0	1	0	0	0	0	0	0	0	0	0	0	0	0	0	0	0	0	0	0	0	0	0	0	1	0	0	0	0	1	0	0	0	0	0	0	0	0	0	0	0	0	0	0	0	0	0	0
Pfam PF08942 Domain of unknown function (DUF1919)	0	0	1	0	0	0	0	0	0	0	0	0	0	0	0	0	0	0	0	0	0	0	0	0	0	0	0	0	0	0	0	0	0	0	0	0	0	0	0	0	0	0	1	1	0	0	0	0	0
Pfam PF09186 Domain of unknown function (DUF1949)	0	0	1	0	1	0	0	0	0	0	1	0	0	0	0	1	0	0	1	1	0	0	0	1	1	1	1	1	0	0	1	0	0	0	0	0	0	1	0	1	0	0	1	1	1	1	1	1	1
Pfam PF09313 Domain of unknown function (DUF1971)	0	0	1	0	1	0	0	0	0	0	0	0	0	0	0	0	0	0	0	1	0	0	0	0	0	0	0	0	0	0	0	0	0	1	0	0	1	0	0	0	0	0	1	0	0	1	0	1	0
Pfam PF03884 Domain of unknown function (DUF329)	0	0	1	0	1	0	0	0	0	0	0	0	0	0	0	1	0	0	0	1	0	1	1	0	0	0	0	0	0	0	0	1	1	1	0	0	1	1	0	0	0	0	0	0	1	1	0	1	0
Pfam PF11867 Domain of unknown function (DUF3387)	0	0	1	0	0	0	0	0	0	0	0	0	0	1	1	0	0	0	0	1	0	0	0	0	0	0	0	0	0	0	0	0	0	0	0	0	0	0	0	0	0	0	0	0	1	0	0	0	0
Pfam PF11873 Domain of unknown function (DUF3393)	0	0	1	0	1	0	0	0	0	0	0	0	0	0	0	0	0	0	0	1	0	0	0	0	0	0	0	0	0	0	0	0	1	0	0	0	0	0	0	0	0	0	0	0	0	1	0	1	0
Pfam PF11893 Domain of unknown function (DUF3413)	0	0	1	0	1	0	0	0	0	0	0	0	0	0	0	1	0	0	0	1	0	0	0	0	0	0	0	0	0	0	0	0	1	1	0	0	0	0	0	0	1	0	0	0	0	1	0	1	0
Pfam PF11898 Domain of unknown function (DUF3418)	0	0	1	0	1	0	0	0	0	0	0	0	0	0	1	1	0	0	0	1	0	0	0	0	0	1	1	1	0	0	0	0	0	0	1	0	1	1	0	0	0	0	0	0	0	1	1	1	0
Pfam PF11940 Domain of unknown function (DUF3458)	0	0	1	0	1	0	0	0	0	0	0	0	0	0	0	1	0	0	0	1	0	1	1	0	0	1	1	1	0	0	0	1	1	1	0	0	1	1	0	0	1	0	0	0	1	1	0	1	0
Pfam PF04074 Domain of unknown function (DUF386)	0	0	1	0	1	1	0	0	0	0	0	0	0	0	0	0	0	0	0	1	0	0	0	0	0	0	0	0	0	0	1	0	1	0	0	0	0	0	0	0	0	0	1	1	0	1	0	1	0
Pfam PF13464 Domain of unknown function (DUF4115)	0	0	1	0	1	0	0	0	0	0	1	0	0	0	0	1	0	0	0	1	0	0	0	0	0	0	0	0	0	0	1	1	1	0	0	0	0	1	0	0	0	0	0	0	0	1	1	1	1
Pfam PF13567 Domain of unknown function (DUF4131)	0	0	1	1	0	0	0	0	0	0	1	0	0	0	1	1	0	0	1	1	0	1	1	1	0	1	0	0	1	1	0	1	0	1	0	0	0	1	0	0	0	1	1	0	1	1	0	1	1
Pfam PF13635 Domain of unknown function (DUF4143)	0	0	1	0	0	0	0	0	0	1	0	0	0	0	0	0	0	0	0	0	0	0	0	0	0	0	0	0	0	0	0	0	0	1	0	1	0	0	1	1	1	0	1	0	0	0	0	0	0
Pfam PF16347 Domain of unknown function (DUF4976)	0	0	1	0	1	0	0	0	0	0	0	0	0	0	0	0	0	0	0	1	0	1	0	0	0	1	1	0	0	0	0	0	0	0	0	0	0	0	0	0	0	0	0	0	0	0	0	0	0
Pfam PF05128 Domain of unknown function (DUF697)	0	0	1	1	1	0	0	0	0	0	0	0	0	0	0	0	0	0	1	1	0	1	0	0	1	0	0	0	0	0	1	0	1	0	0	0	0	0	0	0	0	0	0	0	1	1	0	1	0
Pfam PF04358 DsrC like protein	0	0	1	0	1	0	0	0	0	0	0	0	0	0	0	1	1	0	0	1	0	0	0	0	0	0	0	0	1	0	1	0	1	0	0	0	0	1	0	0	0	0	0	0	0	1	0	1	0
Pfam PF07669 Eco57I restriction-modification methylase	0	0	1	0	0	1	0	0	0	0	0	0	1	1	0	0	0	0	0	0	0	0	0	0	0	0	0	0	1	0	0	0	0	0	0	0	0	0	1	0	0	0	1	0	0	0	0	0	0
Pfam PF04315 Elongation factor P hydroxylase	0	0	1	0	1	0	0	0	0	0	0	0	0	0	0	0	0	0	0	1	0	0	0	0	0	0	0	0	0	0	0	0	1	1	0	0	0	0	0	0	0	0	0	0	0	1	0	1	0
Pfam PF09106 Elongation factor SelB, winged helix	0	0	1	0	1	0	0	0	0	0	0	0	0	0	0	1	0	0	0	1	0	0	0	0	0	0	0	0	0	0	1	1	1	0	0	0	0	1	0	0	0	0	0	0	0	0	0	1	0
Pfam PF09107 Elongation factor SelB, winged helix	0	0	1	0	1	0	1	0	0	0	0	0	0	1	0	1	0	0	0	1	0	0	0	0	0	0	0	0	0	0	1	1	1	0	1	0	0	1	0	1	0	0	0	0	0	0	0	1	0
Pfam PF03372 Endonuclease/Exonuclease/phosphatase family	0	0	1	1	1	1	0	1	0	1	1	1	1	1	1	1	0	0	1	1	0	1	1	1	1	1	1	1	1	1	1	1	1	1	1	1	1	1	1	1	1	1	1	1	1	1	1	1	1
Pfam PF00378 Enoyl-CoA hydratase/isomerase	0	0	1	1	1	0	1	0	0	1	1	0	0	0	1	1	0	0	1	1	1	1	1	1	1	1	1	1	1	0	0	1	1	1	1	1	0	1	1	0	1	0	1	1	1	1	1	1	1
Pfam PF07264 Etoposide-induced protein 2.4 (EI24)	0	0	1	1	1	1	0	0	0	0	0	0	0	1	0	1	0	0	0	1	0	1	0	0	0	1	1	1	0	0	0	0	1	0	0	0	0	1	0	0	0	0	0	0	1	1	0	1	0
Pfam PF08411 Exonuclease C-terminal	0	0	1	0	1	0	0	0	0	0	0	0	0	0	1	1	1	0	0	1	0	0	0	0	0	0	0	0	0	0	0	0	1	0	0	0	0	1	0	0	1	0	0	0	0	1	0	1	0
Pfam PF02913 FAD linked oxidases, C-terminal domain	0	0	1	1	1	1	1	0	0	1	1	0	0	1	1	1	0	0	0	1	1	1	1	0	0	1	1	1	1	0	1	1	0	1	1	1	1	1	0	1	0	0	0	1	1	1	1	1	0
Pfam PF01070 FMN-dependent dehydrogenase	0	0	1	1	1	0	0	1	0	1	1	1	0	0	0	1	0	0	1	1	1	1	1	1	1	1	1	1	1	0	1	0	1	1	1	1	1	1	0	1	0	0	1	0	1	1	1	1	1
Pfam PF12805 FUSC-like inner membrane protein yccS	0	0	1	1	1	0	0	0	0	0	0	0	0	0	1	1	0	0	0	1	0	0	0	0	0	1	1	0	0	0	0	0	1	0	0	0	1	1	0	0	0	0	0	0	0	1	1	1	0
Pfam PF07840 FadR C-terminal domain	0	0	1	0	1	0	0	0	0	0	0	0	0	0	0	0	0	0	0	1	0	0	0	0	0	0	0	0	0	0	0	0	1	0	0	0	0	0	0	0	0	0	0	0	0	1	0	1	0
Pfam PF04357 Family of unknown function (DUF490)	0	0	1	1	1	0	1	1	0	0	0	1	0	0	1	1	0	0	0	1	0	1	1	0	0	1	1	1	1	0	1	0	1	1	0	0	1	1	1	1	1	0	0	0	1	1	0	1	0
Pfam PF05117 Family of unknown function (DUF695)	0	0	1	0	0	0	0	0	0	0	0	0	0	0	0	0	0	0	0	1	0	0	0	0	0	0	0	0	0	0	0	0	0	0	0	0	0	0	1	0	0	0	0	0	0	0	0	1	0
Pfam PF02634 FdhD/NarQ family	0	0	1	0	1	0	0	0	0	1	1	0	0	1	0	1	0	0	0	1	0	1	1	0	1	1	1	0	0	0	1	1	1	0	1	1	0	1	0	0	0	0	0	0	1	1	1	1	1
Pfam PF02661 Fic/DOC family	0	0	1	0	1	1	0	0	0	1	0	0	0	0	1	1	0	0	0	1	0	1	1	0	1	1	0	1	1	0	1	1	0	1	1	1	1	0	0	1	1	1	1	0	1	1	0	1	0
Pfam PF03937 Flavinator of succinate dehydrogenase	0	0	1	0	1	0	0	0	0	0	0	0	0	0	1	1	0	0	0	1	0	1	1	0	0	1	1	1	0	0	0	0	1	0	0	0	1	1	0	0	1	1	0	0	1	1	0	1	0
Pfam PF06831 Formamidopyrimidine-DNA glycosylase H2TH domain	0	0	1	1	1	0	0	0	0	1	1	0	1	0	1	1	0	0	1	1	1	1	1	1	1	1	1	1	0	1	1	1	1	1	1	1	1	1	0	0	0	1	1	0	1	1	1	1	1
Pfam PF01149 Formamidopyrimidine-DNA glycosylase N-terminal domain	0	0	1	1	1	0	0	0	0	1	1	0	1	0	1	1	0	0	1	1	1	1	1	1	1	1	1	1	0	1	1	1	1	1	1	1	1	1	0	0	0	1	1	0	1	1	1	1	1
Pfam PF09163 Formate dehydrogenase N, transmembrane	0	0	1	0	1	0	1	0	0	0	0	0	0	0	0	1	0	0	0	1	0	0	0	0	0	0	0	0	0	0	0	0	0	0	0	0	0	1	0	0	0	0	0	0	0	1	0	1	0
Pfam PF01226 Formate/nitrite transporter	0	0	1	0	1	0	0	0	0	0	1	0	0	0	0	1	0	0	1	1	0	0	0	1	1	0	0	0	0	0	0	1	1	0	1	0	0	1	1	1	0	0	1	1	0	1	0	1	1
Pfam PF01491 Frataxin-like domain	0	0	1	0	1	0	0	0	0	0	0	0	0	0	0	1	1	0	0	1	0	0	0	0	0	1	1	1	0	0	0	0	0	0	0	0	1	1	0	0	0	0	0	0	0	1	0	1	0
Pfam PF00316 Fructose-1-6-bisphosphatase	0	0	1	1	1	1	0	0	0	0	0	0	0	1	0	1	0	0	0	1	0	0	1	0	0	1	1	1	1	0	1	1	1	0	0	0	1	1	0	0	0	0	0	0	0	1	0	1	0
Pfam PF02300 Fumarate reductase subunit C	0	0	1	0	1	0	0	0	0	1	0	0	0	0	0	0	0	0	0	1	0	0	0	0	0	0	0	0	0	0	0	0	1	0	0	1	0	0	0	0	0	0	0	0	0	1	0	1	0
Pfam PF02313 Fumarate reductase subunit D	0	0	1	0	1	0	0	0	0	1	0	0	0	0	0	0	0	0	0	1	0	0	0	0	0	0	0	0	0	0	0	0	1	0	0	1	0	0	0	0	0	0	0	0	0	1	0	1	0
Pfam PF13515 Fusaric acid resistance protein-like	0	0	1	1	1	0	0	0	0	1	1	0	0	1	1	1	0	0	0	1	0	0	0	0	1	1	1	1	0	0	0	0	1	1	1	1	1	1	0	0	0	0	0	0	1	1	1	1	1
Pfam PF16363 GDP-mannose 4,6 dehydratase	0	0	1	1	1	1	1	0	0	1	1	1	0	1	1	1	0	0	1	1	1	1	1	1	0	1	1	1	1	0	1	1	1	1	1	1	1	1	1	1	1	0	1	1	1	1	1	1	1
Pfam PF01227 GTP cyclohydrolase I	0	0	1	1	1	1	1	0	0	1	1	0	0	1	1	1	0	0	1	1	1	1	1	1	0	0	0	0	1	1	0	0	1	1	1	1	0	1	1	0	1	0	1	1	1	1	1	1	1
Pfam PF10786 Glucose-6-phosphate 1-dehydrogenase (EC 1.1.1.49)	0	0	1	0	0	0	0	0	0	0	0	0	0	0	0	0	0	0	0	0	0	0	0	0	0	0	0	0	0	0	0	0	0	0	0	0	1	0	0	0	0	0	0	0	0	0	0	0	0
Pfam PF13230 Glutamine amidotransferases class-II	0	0	1	1	1	0	0	0	0	1	0	0	0	0	0	1	0	0	0	1	0	1	0	0	0	0	0	0	0	0	0	0	0	1	1	1	1	1	0	0	0	0	0	0	1	1	0	1	0
Pfam PF02798 Glutathione S-transferase, N-terminal domain	0	0	1	1	1	0	0	0	0	0	0	0	0	0	1	1	0	0	0	0	0	1	1	0	0	1	1	1	0	0	0	0	0	1	0	0	0	1	0	0	0	0	1	0	1	1	0	1	0
Pfam PF13417 Glutathione S-transferase, N-terminal domain	0	0	1	1	1	0	0	0	0	0	0	0	0	0	1	1	0	0	0	1	0	1	1	0	0	1	1	1	0	0	0	0	1	1	0	0	1	1	0	0	1	1	0	0	1	1	0	1	0
Pfam PF03738 Glutathionylspermidine synthase preATP-grasp	0	0	1	1	1	1	0	0	0	0	0	0	0	1	0	0	0	0	0	0	0	0	1	0	0	0	0	0	0	0	0	0	0	0	0	0	0	0	0	0	0	0	0	0	0	1	1	1	0
Pfam PF02595 Glycerate kinase family	0	0	1	1	1	0	0	0	0	1	1	0	0	0	0	1	0	0	1	1	0	0	0	1	1	1	0	1	0	0	0	0	0	0	1	1	0	1	1	1	0	0	1	1	0	1	1	1	1
Pfam PF05433 Glycine zipper 2TM domain	0	0	1	0	1	0	1	0	0	1	0	0	0	0	1	1	0	0	0	1	0	0	0	0	0	1	1	1	0	0	1	0	1	1	0	1	1	1	0	0	0	0	0	0	0	1	0	1	0
Pfam PF00903 Glyoxalase/Bleomycin resistance protein/Dioxygenase superfamily	0	0	1	1	1	0	0	0	0	1	1	0	0	0	1	1	0	0	1	1	1	1	1	1	1	1	1	1	1	0	1	0	1	1	1	1	0	1	1	1	1	0	1	1	1	1	1	1	1
Pfam PF03544 Gram-negative bacterial TonB protein C-terminal	0	0	1	1	1	1	1	0	0	0	0	0	0	1	1	1	0	0	0	1	0	1	1	0	0	1	1	1	1	0	1	1	1	0	0	0	1	1	1	0	0	0	0	0	1	1	0	1	0
Pfam PF13609 Gram-negative porin	0	0	1	0	0	0	0	0	0	0	0	0	0	0	0	1	0	0	0	1	0	0	0	0	0	1	1	1	1	0	0	0	1	0	0	0	0	1	0	0	0	1	0	0	0	0	0	0	0
Pfam PF00816 H-NS histone family	0	0	1	0	1	0	0	0	0	0	0	0	0	0	1	1	1	0	0	1	0	0	0	0	0	1	1	1	0	0	0	0	0	0	0	0	0	1	0	0	0	0	0	0	0	1	0	1	0
Pfam PF03486 HI0933-like protein	0	0	1	1	1	0	0	0	0	0	1	0	0	0	0	1	0	0	1	1	0	0	1	1	1	1	1	1	1	1	1	0	1	1	0	0	0	1	0	0	0	0	1	1	1	1	0	1	1
Pfam PF07743 HSCB C-terminal oligomerisation domain	0	0	1	0	1	0	0	0	0	0	0	0	0	0	0	1	1	0	0	1	0	0	0	0	0	1	1	1	0	0	0	0	1	0	0	0	1	1	0	0	0	1	0	0	0	1	0	1	0
Pfam PF13309 HTH domain	0	0	1	0	1	0	0	0	0	0	0	0	0	1	0	1	0	0	0	1	0	0	0	1	0	1	1	0	0	0	1	0	1	0	0	0	0	1	0	0	0	0	0	0	1	1	1	1	0
Pfam PF13276 HTH-like domain	0	0	1	1	1	0	0	0	0	1	0	0	1	0	0	1	0	0	1	0	0	1	1	1	1	1	0	0	0	1	1	1	0	1	1	1	1	1	0	0	0	0	1	0	1	1	1	1	1
Pfam PF13307 Helicase C-terminal domain	0	0	1	0	1	0	1	0	0	1	1	0	0	0	1	1	0	0	1	1	0	0	1	1	1	1	1	1	0	0	0	1	1	1	1	1	1	1	0	1	0	0	1	1	0	1	1	1	1
Pfam PF04408 Helicase associated domain (HA2)	0	0	1	0	1	0	0	1	0	0	0	1	0	0	1	1	0	0	0	1	0	1	1	0	0	1	1	1	0	0	1	1	0	0	1	0	1	1	0	1	0	0	0	0	1	1	1	1	0
Pfam PF04375 HemX	0	0	1	0	1	0	0	0	0	0	0	0	0	0	1	1	0	0	0	1	0	0	0	0	0	1	1	1	0	0	0	0	1	1	0	0	1	1	0	0	1	0	0	0	0	1	0	1	0
Pfam PF07219 HemY protein N-terminus	0	0	1	0	1	0	0	0	0	0	0	0	0	0	1	1	0	0	0	1	0	1	1	0	0	1	1	1	0	0	0	0	1	1	0	0	1	1	0	0	1	0	0	0	1	1	0	1	0
Pfam PF04995 Heme exporter protein D (CcmD)	0	0	1	0	1	0	0	0	0	0	0	0	0	0	0	1	0	0	0	1	0	1	1	0	0	0	0	0	0	0	0	0	1	1	0	0	0	1	0	0	0	0	0	0	1	1	0	1	0
Pfam PF15403 HiaBD2_N domain of Trimeric autotransporter adhesin (GIN)	0	0	1	0	0	0	0	0	0	0	0	0	0	0	0	0	0	0	0	0	0	0	0	0	0	0	0	0	0	0	0	0	0	0	0	0	0	0	0	0	0	0	0	0	0	0	0	0	0
Pfam PF09518 HindIII restriction endonuclease	0	0	1	0	0	0	0	0	0	0	0	0	0	0	0	0	0	0	0	0	0	0	0	0	0	1	1	1	0	0	0	0	0	0	0	0	0	0	0	0	0	0	0	0	0	0	0	0	0
Pfam PF13657 HipA N-terminal domain	0	0	1	0	1	0	0	0	0	0	0	0	0	0	0	0	0	0	0	0	0	1	1	0	0	1	1	1	0	0	0	1	0	1	0	0	0	0	1	1	0	0	0	0	0	0	0	0	0
Pfam PF07804 HipA-like C-terminal domain	0	0	1	0	1	0	0	0	0	0	0	0	0	0	0	0	0	0	0	0	0	1	1	0	0	1	1	1	0	0	0	1	0	1	0	0	0	0	1	1	0	0	0	0	0	0	0	0	0
Pfam PF07805 HipA-like N-terminal domain	0	0	1	0	1	0	0	0	0	0	0	0	0	0	0	0	0	0	0	0	0	1	1	0	0	1	1	1	0	0	0	1	0	1	0	0	0	0	1	1	0	0	0	0	0	0	0	0	0
Pfam PF08029 HisG, C-terminal domain	0	0	1	0	1	0	0	0	0	1	0	0	0	1	1	0	1	0	0	1	1	0	0	0	0	0	0	0	1	0	1	1	0	1	1	1	0	0	0	0	0	0	0	0	0	1	1	1	0
Pfam PF07730 Histidine kinase	0	0	1	1	1	0	0	0	0	1	1	0	0	0	0	1	0	0	1	1	0	1	1	1	1	1	1	0	0	1	0	1	0	0	1	1	1	1	0	1	0	0	1	1	0	1	1	1	1
Pfam PF00529 HlyD membrane-fusion protein of T1SS	0	0	1	0	1	0	0	0	0	0	0	0	0	0	0	1	0	0	1	0	0	0	0	0	0	0	0	0	1	0	0	1	0	1	0	0	1	1	0	1	1	0	0	1	1	1	0	1	1
Pfam PF03328 HpcH/HpaI aldolase/citrate lyase family	0	0	1	0	1	0	0	0	0	1	0	0	0	0	0	1	0	0	1	1	0	1	1	1	1	1	1	1	0	0	1	0	1	0	1	1	0	0	0	1	0	0	0	0	1	1	1	1	0
Pfam PF12161 HsdM N-terminal domain	0	0	1	0	1	1	0	0	0	1	0	0	1	1	1	1	0	0	1	1	0	0	1	1	1	0	0	0	1	0	1	0	0	0	0	1	1	1	0	1	0	0	1	0	1	0	0	1	0
Pfam PF00183 Hsp90 protein	0	0	1	1	1	1	0	1	0	1	1	1	0	1	1	1	1	0	0	1	1	1	0	0	0	1	1	1	1	0	1	1	0	1	1	1	0	1	1	1	1	1	0	1	0	1	1	1	0
Pfam PF01455 HupF/HypC family	0	0	1	1	1	1	0	0	0	0	0	0	0	1	0	0	0	0	0	0	0	0	0	0	0	0	0	0	1	1	1	1	0	1	0	0	0	0	0	0	0	0	0	1	0	0	1	1	0
Pfam PF16123 Hydroxyacylglutathione hydrolase C-terminus	0	0	1	1	1	0	0	0	0	0	0	0	0	0	1	1	1	0	0	1	0	1	1	0	0	1	1	1	0	0	0	0	1	1	0	0	1	1	0	0	1	0	0	0	1	1	0	1	0
Pfam PF02110 Hydroxyethylthiazole kinase family	0	0	1	0	1	1	0	0	0	0	1	0	0	0	0	0	0	0	1	1	0	0	0	0	1	0	0	0	0	0	1	0	0	0	0	0	0	0	0	0	0	0	1	1	0	0	0	1	1
Pfam PF10711 Hypothetical protein (DUF2513)	0	0	1	0	0	0	0	0	0	0	0	0	0	0	0	1	0	0	0	0	0	0	0	0	1	0	0	0	0	0	0	0	0	0	0	0	0	0	0	0	0	0	0	0	0	0	0	0	0
Pfam PF02395 Immunoglobulin A1 protease	0	0	1	0	0	0	0	0	0	0	0	0	0	0	0	0	0	0	0	0	0	0	0	0	0	0	0	0	0	0	0	0	0	0	0	0	1	0	0	0	0	0	0	0	0	0	0	0	0
Pfam PF03741 Integral membrane protein TerC family	0	0	1	1	1	1	0	0	0	1	1	0	0	1	1	1	1	0	0	1	0	1	1	0	1	1	1	1	1	1	1	1	0	1	0	1	1	1	0	0	0	1	0	1	1	1	1	1	1
Pfam PF04279 Intracellular septation protein A	0	0	1	0	1	0	0	0	0	0	0	0	0	0	0	1	1	0	0	1	0	1	1	0	0	1	1	1	0	0	0	0	1	1	0	0	1	1	0	0	1	0	0	0	1	1	0	1	0
Pfam PF04247 Invasion gene expression up-regulator, SirB	0	0	1	0	1	0	0	0	0	0	0	0	0	0	0	0	0	0	0	1	0	0	0	0	0	0	0	0	0	0	0	0	1	0	0	0	1	0	0	0	0	0	0	0	0	1	0	1	0
Pfam PF04384 Iron-sulphur cluster assembly	0	0	1	0	1	0	0	0	0	0	0	0	0	0	0	1	0	0	0	0	0	0	0	0	0	1	1	1	0	0	0	0	1	0	0	0	1	1	0	0	0	1	0	0	0	1	0	1	0
Pfam PF04140 Isoprenylcysteine carboxyl methyltransferase (ICMT) family	0	0	1	0	0	0	0	0	0	1	1	0	0	0	0	0	0	0	0	1	0	1	0	1	1	0	0	0	0	0	0	0	1	1	1	1	1	0	1	0	0	0	1	0	1	0	1	0	0
Pfam PF01344 Kelch motif	0	0	1	0	1	0	0	0	0	0	0	0	0	0	0	0	0	0	0	1	0	0	0	0	0	0	0	0	0	0	0	0	0	0	0	0	0	0	0	0	0	0	0	0	0	1	0	0	0
Pfam PF03882 KicB killing factor	0	0	1	0	1	0	0	0	0	0	0	0	0	0	0	0	0	0	0	1	0	0	0	0	0	0	0	0	0	0	0	0	1	0	0	0	0	0	0	0	0	0	0	0	0	1	0	1	0
Pfam PF02652 L-lactate permease	0	0	1	0	1	1	0	0	0	0	1	1	0	1	0	1	0	0	0	1	0	0	0	0	1	1	1	0	0	0	1	1	0	0	0	0	1	1	1	0	0	0	0	0	0	0	1	1	0
Pfam PF03841 L-seryl-tRNA selenium transferase	0	0	1	0	1	1	1	0	0	0	0	0	0	1	0	1	0	0	0	1	0	1	0	0	0	0	0	0	0	0	1	1	1	0	1	0	0	1	0	1	0	0	0	0	0	1	0	1	0
Pfam PF03746 LamB/YcsF family	0	0	1	0	1	0	0	0	0	0	1	0	0	1	0	1	0	0	0	0	1	0	0	0	1	1	1	0	0	0	0	0	0	0	1	0	0	1	0	0	0	0	0	0	0	1	1	1	0
Pfam PF01741 Large-conductance mechanosensitive channel, MscL	0	0	1	1	1	0	0	0	0	1	1	0	0	0	1	1	0	0	1	1	1	1	1	1	1	1	1	1	1	0	0	1	1	1	1	1	0	1	1	0	0	0	1	0	1	1	1	1	1
Pfam PF04991 LicD family	0	0	1	0	0	0	0	0	0	0	0	0	0	0	0	0	0	0	1	0	0	0	0	0	0	0	0	0	0	0	0	0	0	0	0	0	0	0	0	0	0	0	1	0	0	0	0	0	0
Pfam PF06293 Lipopolysaccharide kinase (Kdo/WaaP) family	0	0	1	0	1	0	0	0	0	0	0	0	0	0	1	1	0	0	0	1	0	0	0	0	0	1	1	1	0	0	0	0	1	0	0	0	0	1	1	0	0	0	0	0	0	0	0	1	0
Pfam PF04348 LppC putative lipoprotein	0	0	1	0	1	0	0	0	0	0	0	0	0	0	1	1	0	0	0	1	0	0	0	0	0	0	0	0	0	0	0	0	1	1	0	0	0	1	0	0	1	0	0	0	0	1	0	1	0
Pfam PF03788 LrgA family	0	0	1	0	1	0	0	0	0	0	1	0	0	0	0	1	0	0	1	1	0	0	0	0	1	1	1	1	0	0	0	0	1	1	0	0	1	1	0	0	0	0	0	1	0	1	0	1	0
Pfam PF04172 LrgB-like family	0	0	1	0	1	0	0	0	0	0	1	0	0	0	0	1	0	0	1	1	0	0	0	0	1	1	1	0	0	0	0	0	1	1	0	0	1	1	0	0	0	0	0	1	0	1	0	1	0
Pfam PF02615 Malate/L-lactate dehydrogenase	0	0	1	0	1	0	0	0	0	0	1	0	0	0	0	1	0	0	0	1	0	1	0	0	0	1	1	1	0	0	0	0	0	0	0	0	0	1	0	0	0	0	0	1	1	0	0	1	0
Pfam PF06857 Malonate decarboxylase delta subunit (MdcD)	0	0	1	0	1	0	0	0	0	0	0	0	0	0	0	1	0	0	1	0	0	0	0	1	0	0	0	0	0	0	0	0	1	1	0	0	0	0	0	1	0	0	0	0	0	0	0	1	0
Pfam PF12794 Mechanosensitive ion channel inner membrane domain 1	0	0	1	0	1	0	0	0	0	0	0	0	0	0	0	1	0	0	0	1	0	0	0	0	0	0	0	0	0	0	0	0	0	0	0	0	0	1	0	0	0	0	0	0	0	1	0	1	0
Pfam PF12795 Mechanosensitive ion channel porin domain	0	0	1	0	1	0	0	0	0	0	0	0	0	0	0	1	0	0	0	1	0	0	0	0	0	0	0	0	0	0	0	0	0	0	0	0	0	1	0	0	0	0	0	0	0	1	0	1	0
Pfam PF03956 Membrane protein of unknown function (DUF340)	0	0	1	0	1	0	0	0	0	0	0	0	0	0	0	0	0	0	0	1	0	0	0	0	0	0	0	0	0	0	1	0	0	0	0	0	1	0	0	0	0	0	0	0	0	1	0	1	0
Pfam PF09864 Membrane-bound lysozyme-inhibitor of c-type lysozyme	0	0	1	1	1	0	0	0	0	1	0	0	0	0	0	1	0	0	0	1	0	0	0	0	0	0	0	0	0	0	0	1	1	0	0	1	1	1	0	0	0	0	0	0	1	1	0	1	0
Pfam PF00376 MerR family regulatory protein	0	0	1	0	1	0	0	0	0	1	0	0	0	0	0	1	0	0	0	0	1	1	1	0	0	1	1	1	0	0	0	0	0	1	1	1	0	1	0	0	0	0	0	1	1	0	1	1	1
Pfam PF09278 MerR, DNA binding	0	0	1	0	1	0	0	0	0	1	0	0	0	0	0	1	0	0	0	0	0	1	1	0	0	1	1	1	0	0	0	0	0	0	0	1	0	1	0	0	0	0	0	0	1	0	1	1	1
Pfam PF01340 Met Apo-repressor, MetJ	0	0	1	0	1	0	0	0	0	0	0	0	0	0	0	0	0	0	0	1	0	0	0	0	0	0	0	0	0	0	0	0	1	0	0	0	0	0	0	0	0	0	0	0	0	1	0	1	0
Pfam PF03352 Methyladenine glycosylase	0	0	1	0	1	0	0	0	0	1	0	0	0	0	0	1	0	0	1	1	1	1	1	1	1	1	1	1	0	0	1	1	0	1	1	1	1	1	0	0	1	0	1	0	1	1	1	1	1
Pfam PF08468 Methyltransferase small domain N-terminal	0	0	1	0	1	0	0	0	0	0	0	0	0	0	0	1	1	0	0	1	0	0	0	0	0	0	0	0	0	0	0	0	1	0	0	0	0	1	0	0	0	0	0	0	0	1	0	1	0
Pfam PF02308 MgtC family	0	0	1	1	1	0	1	1	0	1	1	0	0	0	0	1	0	0	1	1	0	1	0	0	0	1	1	1	0	1	0	1	0	0	1	1	0	1	0	1	0	0	1	1	1	1	0	1	1
Pfam PF16582 Middle domain of thiamine pyrophosphate	0	0	1	1	1	0	0	0	0	0	1	0	0	0	0	0	0	0	1	1	0	0	0	0	1	0	0	0	1	0	0	0	1	0	0	0	0	0	0	0	0	0	0	0	0	1	0	1	1
Pfam PF04333 MlaA lipoprotein	0	0	1	0	1	0	0	0	0	0	0	0	0	1	1	1	0	0	0	1	0	0	1	0	0	1	1	1	0	0	1	1	1	1	0	0	1	1	0	0	0	0	0	0	0	1	0	1	0
Pfam PF05494 MlaC protein	0	0	1	0	1	0	0	0	0	0	0	0	0	1	1	1	0	0	0	1	0	0	1	0	0	1	1	1	0	0	1	1	1	1	0	0	1	1	0	0	0	1	0	0	0	1	0	1	0
Pfam PF03562 MltA specific insert domain	0	0	1	1	1	0	0	0	0	0	0	0	0	0	0	1	1	0	0	1	0	1	1	0	0	1	1	1	0	0	1	0	1	1	0	0	1	1	0	0	1	0	0	0	1	1	0	1	0
Pfam PF01967 MoaC family	0	0	1	1	1	1	1	0	0	1	1	0	0	1	0	1	0	0	0	1	0	1	1	0	1	1	1	1	1	0	1	1	1	0	1	1	0	1	0	0	0	0	0	1	1	1	1	1	1
Pfam PF02391 MoaE protein	0	0	1	1	1	1	1	0	0	1	1	0	0	1	0	1	0	0	0	1	0	1	1	0	1	1	1	1	0	0	1	1	1	0	1	1	0	1	0	0	0	0	0	0	1	1	1	1	1
Pfam PF03454 MoeA C-terminal region (domain IV)	0	0	1	1	1	0	1	0	0	1	1	0	0	1	0	1	0	0	0	1	1	1	1	0	1	1	1	1	1	0	1	1	1	0	1	1	0	1	0	0	0	0	0	1	1	1	1	1	1
Pfam PF03453 MoeA N-terminal region (domain I and II)	0	0	1	1	1	1	1	0	0	1	1	0	0	1	0	1	0	0	0	1	1	1	1	0	1	1	1	1	1	0	1	1	1	0	1	1	0	1	0	0	0	0	0	1	1	1	1	1	1
Pfam PF06463 Molybdenum Cofactor Synthesis C	0	0	1	1	1	1	1	0	0	1	1	0	0	1	0	1	0	0	0	1	0	1	1	0	1	1	1	1	1	0	1	1	1	0	0	1	0	1	0	0	0	0	0	1	1	1	1	1	1
Pfam PF03205 Molybdopterin guanine dinucleotide synthesis protein B	0	0	1	0	1	0	1	0	0	0	1	0	0	1	0	0	0	0	0	1	0	1	0	0	1	1	1	1	1	0	1	1	1	0	0	0	0	0	0	0	0	0	0	0	1	1	0	1	1
Pfam PF04879 Molybdopterin oxidoreductase Fe4S4 domain	0	0	1	1	1	0	1	0	0	1	1	0	0	1	0	1	1	0	0	1	0	1	1	0	1	1	1	1	1	1	1	1	1	0	1	1	0	1	0	0	0	0	0	0	1	1	1	1	1
Pfam PF09077 Mu B transposition protein, C terminal	0	0	1	0	0	0	0	0	0	0	0	0	0	0	0	0	0	0	0	0	0	0	0	0	0	0	0	0	0	0	0	0	1	0	0	0	0	0	0	0	0	0	0	0	0	0	0	0	0
Pfam PF02316 Mu DNA-binding domain	0	0	1	0	0	0	0	0	0	0	0	0	0	0	0	0	0	0	0	1	0	0	0	0	0	0	0	0	0	0	1	0	0	0	0	0	0	0	0	0	0	0	0	0	0	1	0	0	0
Pfam PF09299 Mu transposase, C-terminal	0	0	1	0	0	0	0	0	0	1	0	0	0	0	0	0	0	0	0	0	0	1	0	0	0	0	0	0	0	0	1	0	0	0	0	1	0	0	0	0	0	0	0	0	0	0	0	0	0
Pfam PF10123 Mu-like prophage I protein	0	0	1	0	0	0	0	0	0	0	0	0	0	0	0	0	0	0	0	0	0	0	0	0	0	0	0	0	0	0	1	0	1	0	0	0	0	0	0	0	0	0	0	0	0	0	0	0	0
Pfam PF10124 Mu-like prophage major head subunit gpT	0	0	1	0	0	0	0	0	0	0	0	0	0	0	0	0	0	0	0	0	0	0	0	0	0	0	0	0	0	0	1	0	1	0	0	0	0	0	0	0	0	0	0	0	0	0	0	1	0
Pfam PF10122 Mu-like prophage protein Com	0	0	1	0	0	0	0	0	0	0	0	0	0	0	0	0	0	0	0	0	0	0	0	0	0	0	0	0	0	0	1	0	0	0	0	0	0	0	0	0	0	0	0	1	0	0	0	0	0
Pfam PF03888 MucB/RseB family	0	0	1	0	1	0	0	0	0	0	0	0	0	0	0	1	0	0	0	1	0	0	0	0	0	1	1	1	0	0	0	0	0	0	0	0	0	1	0	0	0	0	0	0	0	1	0	1	0
Pfam PF04310 MukB N-terminal	0	0	1	0	1	0	0	0	0	0	0	0	0	0	0	0	0	0	0	1	0	0	0	0	0	0	0	0	0	0	0	0	1	0	0	0	0	0	0	0	0	0	0	0	0	1	0	1	0
Pfam PF16330 MukB hinge domain	0	0	1	0	1	0	0	0	0	0	0	0	0	0	0	0	0	0	0	1	0	0	0	0	0	0	0	0	0	0	0	0	1	0	0	0	0	0	0	0	0	0	0	0	0	1	0	1	0
Pfam PF04288 MukE-like family	0	0	1	0	1	0	0	0	0	0	0	0	0	0	0	0	0	0	0	1	0	0	0	0	0	0	0	0	0	0	0	0	1	0	0	0	0	0	0	0	0	0	0	0	0	1	0	1	0
Pfam PF01510 N-acetylmuramoyl-L-alanine amidase	0	0	1	0	1	0	0	0	0	1	1	0	0	0	1	1	0	0	0	1	0	1	1	0	1	1	1	1	1	0	0	1	1	1	1	1	1	1	1	0	1	1	0	0	1	1	1	1	1
Pfam PF02233 NAD(P) transhydrogenase beta subunit	0	0	1	1	1	0	0	0	0	1	0	0	0	0	0	1	0	0	0	1	1	1	1	0	0	1	1	0	0	0	0	0	1	1	1	1	1	1	1	1	1	0	0	0	1	1	1	1	0
Pfam PF14833 NAD-binding of NADP-dependent 3-hydroxyisobutyrate dehydrogenase	0	0	1	1	1	0	1	0	0	1	1	0	0	0	0	1	0	0	1	1	0	1	1	0	0	1	1	1	0	0	0	1	0	1	1	1	1	1	0	1	1	0	0	1	1	1	1	1	1
Pfam PF09297 NADH pyrophosphatase zinc ribbon domain	0	0	1	0	1	0	0	0	0	1	0	0	0	0	0	1	0	0	0	1	0	1	1	0	0	1	0	1	0	0	0	1	0	0	1	1	0	1	0	0	1	0	0	1	1	1	1	1	0
Pfam PF09383 NIL domain	0	0	1	1	1	1	0	0	1	0	1	0	0	1	1	1	0	0	1	1	0	1	1	1	1	1	1	1	0	1	1	0	1	1	0	0	0	1	0	0	1	0	1	1	1	1	1	1	1
Pfam PF03180 NLPA lipoprotein	0	0	1	0	1	1	0	1	1	0	1	0	0	1	1	1	0	0	1	1	0	1	1	1	1	1	1	1	0	0	0	0	1	1	0	0	1	1	0	0	1	0	1	1	1	1	1	1	1
Pfam PF07662 Na+ dependent nucleoside transporter C-terminus	0	0	1	0	1	1	0	0	0	0	1	0	0	0	0	0	0	0	0	1	0	0	1	1	1	0	0	0	0	0	0	0	1	0	0	0	0	0	0	0	0	0	0	0	0	1	0	1	0
Pfam PF01773 Na+ dependent nucleoside transporter N-terminus	0	0	1	0	1	1	0	0	0	0	1	0	0	0	0	0	0	0	0	1	0	0	1	1	1	0	0	0	0	0	0	0	1	0	0	0	0	0	0	0	0	0	0	0	0	1	0	1	0
Pfam PF13726 Na+-H+ antiporter family	0	0	1	0	0	1	0	0	0	0	1	0	0	1	0	1	0	0	0	1	0	0	0	0	1	0	0	0	0	0	0	0	1	0	0	0	1	1	0	1	0	0	0	0	0	0	0	0	0
Pfam PF06965 Na+/H+ antiporter 1	0	0	1	0	1	1	0	0	0	0	0	0	0	1	0	0	0	0	0	1	0	1	1	0	0	1	1	0	0	0	0	1	1	0	0	0	0	1	1	0	0	0	0	0	0	1	1	1	0
Pfam PF03927 NapD protein	0	0	1	0	1	0	0	0	0	0	0	0	0	1	0	1	0	0	0	1	0	0	0	0	0	1	1	0	0	0	0	0	1	0	0	0	0	0	0	0	0	0	0	0	0	1	0	1	0
Pfam PF01566 Natural resistance-associated macrophage protein	0	0	1	0	1	0	0	0	0	1	1	0	0	0	1	1	0	0	0	0	1	1	0	0	1	0	0	0	1	0	0	0	0	0	1	1	1	0	0	0	0	0	1	1	0	1	0	1	1
Pfam PF03892 Nitrate reductase cytochrome c-type subunit (NapB)	0	0	1	0	1	0	0	0	0	0	0	0	0	1	0	1	0	0	0	1	0	0	0	0	0	1	1	0	0	0	0	0	1	0	0	0	0	0	0	0	0	0	0	0	0	1	0	1	0
Pfam PF02613 Nitrate reductase delta subunit	0	0	1	0	1	0	0	0	0	1	1	0	0	1	0	1	0	0	0	1	0	0	0	0	1	1	1	1	1	0	0	0	0	0	1	1	0	0	0	0	0	0	0	0	0	1	0	1	0
Pfam PF06804 NlpB/DapX lipoprotein	0	0	1	0	1	0	0	0	0	0	0	0	0	0	0	1	0	0	0	1	0	0	0	0	0	1	1	1	0	0	0	0	0	0	0	0	1	1	0	0	1	0	0	0	0	1	0	1	0
Pfam PF08780 Nucleotidyltransferase substrate binding protein like	0	0	1	0	0	0	0	0	0	0	0	0	0	0	0	0	0	0	0	0	0	0	0	0	0	0	0	0	0	0	0	0	0	1	0	0	0	0	0	0	1	0	0	0	0	0	0	0	0
Pfam PF04932 O-Antigen ligase	0	0	1	1	1	1	0	0	0	0	1	0	0	0	1	0	0	0	0	1	0	1	0	0	1	1	1	1	0	0	0	0	0	0	0	0	1	0	0	0	0	0	0	1	0	0	0	0	0
Pfam PF03169 OPT oligopeptide transporter protein	0	0	1	0	0	0	0	0	0	1	0	0	0	1	1	1	0	0	0	0	0	0	1	0	0	1	0	1	0	0	0	0	1	1	0	1	1	0	1	0	1	0	0	0	0	0	0	0	0
Pfam PF10549 ORF11CD3 domain	0	0	1	0	0	0	0	0	0	0	0	0	0	0	0	0	0	0	0	0	0	0	0	0	0	0	0	0	0	0	0	0	0	0	0	0	0	0	0	0	0	0	0	0	0	0	0	0	0
Pfam PF07717 Oligonucleotide/oligosaccharide-binding (OB)-fold	0	0	1	0	1	0	0	1	0	0	0	1	0	0	1	1	0	0	0	1	0	0	0	0	0	1	1	1	0	0	0	0	0	0	1	0	1	1	0	1	0	0	0	0	0	1	1	1	0
Pfam PF01389 OmpA-like transmembrane domain	0	0	1	0	1	0	0	0	0	0	0	0	0	0	0	0	1	0	0	1	0	0	0	0	0	0	0	0	0	0	0	0	1	0	0	0	0	0	0	0	1	0	0	0	0	1	0	1	0
Pfam PF08525 Opacity-associated protein A N-terminal motif	0	0	1	0	1	0	0	0	0	0	0	0	0	0	0	0	0	0	0	1	0	0	0	0	0	0	0	0	0	0	0	0	0	0	0	0	0	0	0	0	0	0	0	0	0	1	0	1	0
Pfam PF04453 Organic solvent tolerance protein	0	0	1	0	1	0	0	1	0	0	0	0	0	0	1	1	0	0	0	1	0	1	1	0	0	1	1	1	0	0	1	1	1	1	0	0	1	1	0	0	1	0	0	0	1	1	0	1	0
Pfam PF06303 Organiser of macrodomain of Terminus of chromosome	0	0	1	0	1	0	0	0	0	0	0	0	0	0	0	0	0	0	0	1	0	0	0	0	0	0	0	0	0	0	0	0	1	0	0	0	0	0	0	0	0	0	0	0	0	1	0	1	0
Pfam PF03711 Orn/Lys/Arg decarboxylase, C-terminal domain	0	0	1	1	1	0	0	0	0	1	1	0	0	0	0	1	0	0	0	1	1	0	0	0	1	1	1	1	0	0	0	0	0	0	1	1	0	1	0	0	0	0	1	1	0	1	0	1	1
Pfam PF03709 Orn/Lys/Arg decarboxylase, N-terminal domain	0	0	1	0	1	0	0	0	0	0	0	0	0	0	0	1	0	0	0	1	0	0	0	0	0	1	1	1	0	0	0	0	0	0	0	0	0	1	0	0	0	0	0	0	0	1	0	1	0
Pfam PF01276 Orn/Lys/Arg decarboxylase, major domain	0	0	1	1	1	0	0	0	0	1	1	0	0	0	0	1	0	0	0	1	1	0	0	0	1	1	1	1	0	0	0	0	0	0	1	1	0	1	0	0	0	0	1	1	0	1	0	1	1
Pfam PF03550 Outer membrane lipoprotein LolB	0	0	1	0	1	0	0	0	0	0	0	0	0	0	1	1	0	0	0	1	0	0	0	0	0	1	1	1	0	0	0	1	1	1	0	0	1	1	0	0	1	0	0	0	0	1	0	1	0
Pfam PF03843 Outer membrane lipoprotein Slp family	0	0	1	0	1	0	0	0	0	0	0	0	0	0	1	0	0	0	0	1	0	0	0	0	0	0	0	0	0	0	0	1	0	0	0	0	0	0	0	0	0	0	0	0	0	1	0	1	0
Pfam PF03548 Outer membrane lipoprotein carrier protein LolA	0	0	1	0	1	1	1	1	0	0	0	1	0	1	1	1	0	0	0	1	0	1	1	0	0	1	1	1	0	0	1	1	1	1	0	0	1	1	0	1	1	0	0	0	1	1	0	1	0
Pfam PF03349 Outer membrane protein transport protein (OMPP1/FadL/TodX)	0	0	1	0	1	1	1	0	0	0	0	0	0	0	1	1	0	0	0	1	0	1	1	0	0	1	0	0	1	0	1	0	1	1	0	0	0	1	0	0	1	0	0	0	1	1	0	1	0
Pfam PF03668 P-loop ATPase protein family	0	0	1	0	1	0	0	0	0	1	1	0	0	0	1	1	0	0	1	1	1	0	0	1	1	1	1	1	0	0	1	1	1	0	1	1	1	1	0	0	0	0	1	1	0	1	1	1	1
Pfam PF01569 PAP2 superfamily	0	0	1	1	1	1	1	1	0	1	1	0	0	0	1	1	0	0	1	1	1	1	1	1	1	1	1	1	1	1	1	1	1	1	1	1	0	1	1	1	1	0	1	1	1	1	1	1	1
Pfam PF08478 POTRA domain, FtsQ-type	0	0	1	1	1	0	0	1	0	1	1	1	0	0	1	1	0	0	1	1	1	1	1	1	1	1	1	1	1	0	1	1	1	1	1	1	1	1	0	1	1	1	1	1	1	1	1	1	1
Pfam PF08479 POTRA domain, ShlB-type	0	0	1	1	0	0	0	0	0	0	0	0	0	1	1	1	0	0	0	1	0	0	1	0	0	1	1	1	0	0	0	1	1	0	0	0	0	1	0	0	0	0	0	0	0	1	0	0	0
Pfam PF00639 PPIC-type PPIASE domain	0	0	1	1	1	1	0	0	0	0	0	1	0	0	1	1	1	0	0	1	0	0	1	0	1	1	1	1	1	1	1	1	1	1	0	0	0	1	1	0	1	0	0	0	0	1	0	1	0
Pfam PF00874 PRD domain	0	0	1	0	1	0	0	0	0	0	1	0	0	0	0	0	0	0	1	1	0	0	0	1	1	0	0	0	0	0	0	0	0	0	0	0	0	0	0	0	0	0	1	1	0	1	0	1	1
Pfam PF02302 PTS system, Lactose/Cellobiose specific IIB subunit	0	0	1	0	1	0	0	0	0	0	1	1	0	0	0	1	1	0	1	1	0	0	0	1	1	0	0	0	0	0	0	0	1	0	0	0	0	1	0	0	0	0	1	1	0	1	1	1	1
Pfam PF02452 PemK-like, MazF-like toxin of type II toxin-antitoxin system	0	0	1	1	1	0	0	0	0	1	1	0	0	0	1	0	0	0	0	0	0	0	1	1	1	0	0	0	1	0	1	1	0	0	1	1	1	1	0	1	0	0	0	1	0	0	1	0	1
Pfam PF07943 Penicillin-binding protein 5, C-terminal domain	0	0	1	0	1	0	0	0	0	0	1	1	0	0	1	1	0	0	1	1	0	1	0	1	0	1	1	1	0	0	0	0	1	1	0	0	1	1	0	1	1	1	1	1	1	1	0	1	1
Pfam PF17092 Penicillin-binding protein OB-like domain	0	0	1	0	1	0	0	0	0	0	0	0	0	0	1	1	0	0	0	1	0	1	1	0	0	1	1	1	0	0	1	1	0	1	0	0	1	1	0	0	1	0	0	0	1	1	0	1	0
Pfam PF03411 Penicillin-insensitive murein endopeptidase	0	0	1	0	1	0	0	0	0	0	0	0	0	0	0	0	0	0	0	1	0	1	0	0	0	0	0	0	0	0	0	0	1	0	0	0	0	0	0	0	0	0	0	0	1	1	0	1	0
Pfam PF01433 Peptidase family M1	0	0	1	1	1	0	0	0	0	1	0	0	0	0	1	1	0	0	1	1	1	1	1	1	0	1	1	1	0	0	0	1	1	1	1	1	1	1	0	0	1	0	1	0	1	1	1	1	0
Pfam PF01435 Peptidase family M48	0	0	1	1	1	1	1	0	0	1	1	0	0	1	1	1	1	0	0	1	1	1	1	1	0	1	1	1	1	1	1	1	1	1	1	1	1	1	1	1	1	1	1	1	1	1	1	1	1
Pfam PF08496 Peptidase family S49 N-terminal	0	0	1	0	1	0	0	0	0	0	0	0	0	0	0	1	1	0	0	1	0	0	0	0	0	0	0	0	0	0	0	0	1	1	0	0	1	1	0	0	1	0	0	0	0	1	0	1	0
Pfam PF03575 Peptidase family S51	0	0	1	1	1	0	0	0	0	0	1	0	0	0	0	0	0	0	0	1	0	0	1	0	0	0	0	0	0	0	0	0	0	0	1	0	0	0	0	0	0	0	0	0	0	0	0	1	1
Pfam PF01136 Peptidase family U32	0	0	1	0	1	1	1	0	0	0	1	0	0	1	0	1	0	0	1	1	0	0	0	1	1	0	0	0	1	0	1	1	1	0	0	0	1	1	1	1	0	0	1	1	0	1	0	1	1
Pfam PF16325 Peptidase family U32 C-terminal domain	0	0	1	0	1	0	0	0	0	0	1	0	0	0	0	1	0	0	1	1	0	0	0	1	1	0	0	0	0	0	0	1	1	0	0	0	1	1	0	0	0	0	1	1	0	1	0	1	1
Pfam PF01625 Peptide methionine sulfoxide reductase	0	0	1	1	1	1	0	1	0	1	1	0	1	1	1	1	0	0	1	1	1	1	1	1	1	1	1	1	1	1	1	1	0	1	1	1	1	1	1	1	1	0	1	1	1	1	1	1	1
Pfam PF02405 Permease MlaE	0	0	1	1	1	1	1	0	0	1	0	0	0	1	1	1	0	0	0	1	1	1	1	0	0	1	1	1	1	0	1	1	1	1	1	1	1	1	1	0	1	1	0	0	1	1	1	1	0
Pfam PF03212 Pertactin	0	0	1	0	1	0	0	0	0	0	0	0	0	0	0	0	0	0	0	1	0	0	0	0	0	1	1	1	0	0	0	0	0	0	0	0	1	1	0	0	0	0	0	0	0	1	0	1	0
Pfam PF05106 Phage holin family (Lysis protein S)	0	0	1	0	0	0	0	0	0	0	0	0	0	0	0	0	0	0	0	0	0	0	0	0	0	0	0	0	0	0	0	0	0	0	0	0	0	1	0	0	0	0	0	0	0	0	0	1	0
Pfam PF07409 Phage protein GP46	0	0	1	0	0	0	0	0	0	0	0	0	0	0	0	0	0	0	0	0	0	0	0	0	0	1	0	0	0	0	1	0	0	0	0	0	0	1	0	0	0	0	0	0	0	1	0	0	0
Pfam PF09669 Phage regulatory protein Rha (Phage_pRha)	0	0	1	0	0	0	0	0	0	0	1	0	0	0	0	0	0	0	1	1	0	0	0	0	0	0	0	0	0	0	1	0	0	0	0	0	0	0	0	0	0	0	1	0	0	0	0	0	0
Pfam PF10109 Phage tail assembly chaperone proteins, E, or 41 or 14	0	0	1	0	0	0	0	0	0	0	0	0	0	0	1	1	0	0	0	0	0	0	0	0	0	0	0	0	0	0	0	0	0	0	0	0	0	1	0	0	0	1	0	0	0	1	0	1	0
Pfam PF03406 Phage tail fibre repeat	0	0	1	0	0	0	0	0	0	0	0	0	0	0	0	0	0	0	0	0	0	0	0	0	0	0	0	0	0	0	0	0	0	0	0	0	0	0	0	0	0	0	0	0	0	0	0	1	0
Pfam PF04984 Phage tail sheath protein	0	0	1	0	0	0	0	0	0	0	1	0	0	0	1	1	0	0	0	0	0	1	0	0	0	1	0	0	0	0	1	1	0	0	0	0	0	1	0	0	0	0	0	0	0	1	1	1	0
Pfam PF10618 Phage tail tube protein	0	0	1	0	0	0	0	0	0	0	0	0	0	0	0	0	0	0	0	0	0	0	0	0	0	0	0	0	0	0	1	0	0	0	0	0	0	1	0	0	0	0	0	0	0	1	0	0	0
Pfam PF04466 Phage terminase large subunit	0	0	1	0	0	0	0	0	0	0	1	0	0	0	0	0	0	0	0	0	0	0	0	1	0	0	0	0	0	0	0	0	0	0	0	0	1	0	0	0	0	0	0	0	0	0	0	0	1
Pfam PF08274 PhnA Zinc-Ribbon	0	0	1	0	1	1	0	0	0	0	0	0	0	0	0	1	0	0	1	1	0	0	0	1	0	0	0	0	1	0	0	1	1	1	0	0	1	1	0	0	0	0	1	0	0	1	0	1	1
Pfam PF03831 PhnA protein	0	0	1	0	1	1	0	0	0	0	0	0	0	0	0	1	0	0	1	1	0	0	1	1	0	0	0	0	1	0	0	1	1	1	0	0	1	1	0	0	0	0	1	0	1	1	0	1	1
Pfam PF04608 Phosphatidylglycerophosphatase A	0	0	1	0	1	1	1	0	0	0	1	0	0	1	0	1	0	0	0	1	0	0	0	1	0	1	1	1	1	0	1	1	1	1	0	0	1	1	0	0	0	1	0	0	0	1	0	1	1
Pfam PF01293 Phosphoenolpyruvate carboxykinase	0	0	1	0	1	0	0	0	0	0	1	0	0	1	0	1	0	0	0	1	0	1	0	0	1	0	0	0	0	0	0	0	1	0	0	0	0	0	1	0	1	0	0	0	1	1	0	1	0
Pfam PF00311 Phosphoenolpyruvate carboxylase	0	0	1	1	1	0	0	0	0	0	0	0	0	0	0	1	0	0	0	1	1	0	1	1	0	1	1	1	1	0	0	0	0	1	1	0	1	1	0	0	0	0	1	0	0	1	1	1	0
Pfam PF04351 Pilus assembly protein, PilP	0	0	1	0	0	0	0	0	0	0	0	0	0	0	1	1	0	0	0	1	0	0	0	0	0	0	0	0	0	0	0	1	0	1	0	0	1	1	0	0	0	0	0	0	0	0	0	0	0
Pfam PF12626 Polymerase A arginine-rich C-terminus	0	0	1	0	1	0	0	0	0	0	0	0	0	0	1	1	0	0	0	1	0	0	0	0	0	1	1	1	0	0	0	1	1	1	0	0	1	1	0	0	1	0	0	0	0	1	0	1	0
Pfam PF12111 Polyribonucleotide phosphorylase C terminal	0	0	1	0	1	0	0	0	0	0	0	0	0	0	0	0	0	0	0	1	0	0	0	0	0	0	0	0	0	0	0	0	0	0	0	0	0	0	0	0	0	0	0	0	0	1	0	1	0
Pfam PF03916 Polysulphide reductase, NrfD	0	0	1	0	1	0	0	0	0	0	0	0	0	0	0	0	0	0	0	1	0	0	0	0	0	1	1	0	1	1	1	1	1	0	1	0	0	0	0	0	0	0	0	0	0	0	0	1	0
Pfam PF03840 Preprotein translocase SecG subunit	0	0	1	1	1	1	1	1	1	1	1	1	0	1	1	1	1	1	1	1	1	1	1	1	1	1	1	1	1	1	1	1	1	1	1	1	1	1	1	1	1	1	1	1	1	1	1	1	1
Pfam PF02556 Preprotein translocase subunit SecB	0	0	1	0	1	0	0	0	0	0	0	0	0	0	1	1	1	0	0	1	0	1	1	0	0	1	1	1	0	0	0	0	1	1	0	0	1	1	0	0	1	1	0	0	1	1	0	1	0
Pfam PF04352 ProQ/FINO family	0	0	1	0	1	0	0	0	0	0	0	0	0	0	0	1	0	0	0	1	0	0	0	0	0	0	0	0	0	0	0	0	1	1	0	0	1	1	0	0	0	0	0	0	0	1	0	1	0
Pfam PF14840 Processivity clamp loader gamma complex DNA pol III C-term	0	0	1	0	1	0	0	0	0	0	0	0	0	0	0	1	1	0	0	1	0	0	0	0	0	0	0	0	0	0	0	0	1	1	0	0	0	1	0	0	1	0	0	0	0	1	0	1	0
Pfam PF04216 Protein involved in formate dehydrogenase formation	0	0	1	0	1	0	1	0	0	0	0	0	0	0	0	1	0	0	0	1	0	0	0	0	0	0	0	0	0	1	1	0	1	0	0	0	0	1	0	0	0	0	0	0	0	1	0	1	0
Pfam PF06226 Protein of unknown function (DUF1007)	0	0	1	0	0	0	0	1	0	0	0	0	0	0	0	0	0	0	0	1	0	1	0	0	0	1	1	1	0	0	0	0	1	0	0	0	0	0	0	1	0	0	0	0	1	1	0	1	0
Pfam PF06252 Protein of unknown function (DUF1018)	0	0	1	0	0	0	0	0	0	0	0	0	0	0	0	0	0	0	0	0	0	0	0	0	0	0	0	0	0	0	1	0	1	0	0	0	0	0	0	0	0	0	0	0	0	0	0	0	0
Pfam PF06288 Protein of unknown function (DUF1040)	0	0	1	0	1	0	0	0	0	0	0	0	0	0	0	0	0	0	0	1	0	0	0	0	0	0	0	0	0	0	0	0	1	0	0	0	0	0	0	0	0	0	0	0	0	1	0	1	0
Pfam PF06295 Protein of unknown function (DUF1043)	0	0	1	0	1	0	0	0	0	0	0	0	0	0	0	1	0	0	0	1	0	0	0	0	0	0	0	0	0	0	0	0	1	0	0	0	0	1	0	0	0	0	0	0	0	1	0	1	0
Pfam PF06305 Protein of unknown function (DUF1049)	0	0	1	1	1	0	0	0	0	1	1	0	0	0	1	0	0	0	0	1	1	1	0	0	0	1	1	1	0	0	1	1	1	1	0	1	1	1	0	0	1	0	0	0	1	1	0	1	1
Pfam PF06381 Protein of unknown function (DUF1073)	0	0	1	0	0	0	0	0	0	0	0	0	0	0	1	0	0	0	0	0	0	1	0	0	0	0	0	0	0	0	0	0	0	0	0	0	0	0	0	0	0	0	0	0	0	0	0	0	0
Pfam PF07030 Protein of unknown function (DUF1320)	0	0	1	0	0	0	0	0	0	0	0	0	0	0	0	0	0	0	0	0	0	0	0	0	0	1	0	0	0	0	1	0	1	0	0	0	0	0	0	0	0	0	0	0	0	0	0	0	0
Pfam PF07119 Protein of unknown function (DUF1375)	0	0	1	0	1	0	0	0	0	0	0	0	0	0	0	1	0	0	0	1	0	0	0	0	0	0	0	0	0	0	0	0	1	0	0	0	0	1	0	0	0	0	0	0	0	1	0	1	0
Pfam PF07208 Protein of unknown function (DUF1414)	0	0	1	0	1	0	0	0	0	0	0	0	0	0	0	0	0	0	0	1	0	0	0	0	0	0	0	0	0	0	0	0	1	0	0	0	0	0	0	0	0	0	0	0	0	1	0	1	0
Pfam PF07233 Protein of unknown function (DUF1425)	0	0	1	0	1	0	0	0	0	0	0	0	0	1	0	0	0	0	0	1	0	0	0	0	0	0	0	0	0	0	0	0	1	0	0	0	0	0	0	0	0	0	0	0	0	1	0	1	0
Pfam PF07509 Protein of unknown function (DUF1523)	0	0	1	0	0	1	0	0	0	0	0	0	0	0	0	0	0	0	0	1	0	0	0	0	0	0	0	0	0	0	0	0	1	0	0	0	0	0	0	0	0	0	0	0	0	0	0	0	0
Pfam PF08003 Protein of unknown function (DUF1698)	0	0	1	0	1	1	0	0	0	0	0	0	0	1	0	1	0	0	0	1	0	0	0	0	0	0	0	0	0	0	0	0	1	0	0	0	0	1	0	0	0	0	0	0	0	1	0	1	0
Pfam PF08681 Protein of unknown function (DUF1778)	0	0	1	0	0	0	0	0	0	1	0	0	0	0	0	0	0	0	0	0	0	0	0	0	0	0	1	0	0	0	0	0	0	0	0	1	0	0	0	0	1	0	0	0	1	0	0	1	0
Pfam PF10615 Protein of unknown function (DUF2470)	0	0	1	1	0	1	0	0	0	0	0	0	0	1	0	1	0	0	0	0	0	1	0	0	0	0	0	0	0	0	0	0	0	0	1	0	0	1	0	0	0	0	0	0	1	0	1	0	0
Pfam PF10675 Protein of unknown function (DUF2489)	0	0	1	0	0	0	0	0	0	0	0	0	0	0	0	0	0	0	0	1	0	0	0	0	0	0	0	0	0	0	0	0	1	0	0	0	0	0	0	0	0	0	0	0	0	0	0	0	0
Pfam PF10818 Protein of unknown function (DUF2547)	0	0	1	0	0	0	0	0	0	0	0	0	0	0	0	0	0	0	0	1	0	0	0	0	0	0	0	0	0	0	0	0	1	0	0	0	0	0	0	0	0	0	0	0	0	0	0	0	0
Pfam PF10828 Protein of unknown function (DUF2570)	0	0	1	0	0	0	0	0	0	0	0	0	0	0	0	0	0	0	0	0	0	0	0	0	0	0	0	0	0	0	0	0	0	0	0	0	0	0	0	0	0	0	0	0	0	1	0	0	0
Pfam PF10833 Protein of unknown function (DUF2572)	0	0	1	0	0	0	0	0	0	0	0	0	0	0	0	0	0	0	0	1	0	0	0	0	0	0	0	0	0	0	0	0	1	0	0	0	0	0	0	0	0	0	0	0	0	0	0	0	0
Pfam PF10948 Protein of unknown function (DUF2635)	0	0	1	0	0	0	0	0	0	0	0	0	0	0	0	0	0	0	0	0	0	0	0	0	0	1	0	0	0	0	1	0	0	0	0	0	0	1	0	0	0	0	0	0	0	1	0	0	0
Pfam PF10841 Protein of unknown function (DUF2644)	0	0	1	0	0	0	0	0	0	0	0	0	0	0	0	0	0	0	0	0	0	0	0	0	0	0	0	0	0	0	0	0	1	0	0	0	0	0	0	0	0	0	0	0	0	0	0	0	0
Pfam PF10883 Protein of unknown function (DUF2681)	0	0	1	0	0	0	0	0	0	0	0	0	0	0	0	0	0	0	0	0	0	0	0	0	0	0	0	0	0	0	0	0	1	0	0	0	0	0	0	0	0	0	0	0	0	0	0	0	0
Pfam PF10881 Protein of unknown function (DUF2726)	0	0	1	0	0	0	0	0	0	0	0	0	0	0	0	0	0	0	0	0	0	0	0	0	0	0	0	0	0	0	0	0	1	0	0	0	0	1	0	0	0	0	0	0	0	0	0	0	0
[truncated: 6,598 more rows]
[truncated: 276 more columns]
