# Supplementary material for: A Preliminary Metagenome Analysis Based on a Combination of Protein Domains
Source: Proteomes. 2019 Apr 29;7(2):19. doi: 10.3390/proteomes7020019 (PMC6630717; doi:10.3390/proteomes7020019)
Supplement: Supplementary file 1 [file proteomes-07-00019-s001.zip › supplementary/Table S5.xlsx]

## Sheet: Bacterias.csv
Table S5. Number of domains contained in certain bacterium.
Protein domain name	NC_000117	NC_000853	NC_000907	NC_000911	NC_000913	NC_000915	NC_000918	NC_000919	NC_000922	NC_000962	NC_000964	NC_001318	NC_002162	NC_002163	NC_002488	NC_002516	NC_002528	NC_002620	NC_002662	NC_002663	NC_002677	NC_002678	NC_002696	NC_002737	NC_002745	NC_002927	NC_002928	NC_002929	NC_002932	NC_002936	NC_002937	NC_002939	NC_002940	NC_002942	NC_002944	NC_002945	NC_002946	NC_002947	NC_002950	NC_002967	NC_002971	NC_002978	NC_003028	NC_003030	NC_003047	NC_003143	NC_003155	NC_003197	NC_003210
Pfam PF02415 Chlamydia polymorphic membrane protein (Chlamydia_PMP) repeat	20	0	0	0	3	0	0	0	36	0	0	0	0	0	0	0	0	15	0	0	0	0	0	0	0	0	0	0	0	0	0	0	0	0	0	0	0	0	0	1	0	0	0	0	0	0	0	0	0
Pfam PF00005 ABC transporter	14	68	48	57	94	21	14	20	15	43	88	15	17	31	27	98	6	14	64	66	23	230	51	59	67	168	145	101	33	25	57	58	31	39	57	45	28	104	23	140	19	11	84	99	104	119	164	86	80
Pfam PF13091 PLD-like domain	11	2	1	2	8	4	1	0	3	0	6	0	2	0	5	10	2	16	4	4	0	9	1	2	4	10	6	10	0	0	2	7	2	2	1	0	3	9	5	0	3	1	2	5	4	3	7	8	4
Pfam PF00575 S1 RNA binding domain	9	10	13	9	13	6	9	7	8	6	10	7	2	7	11	12	9	8	10	13	6	11	10	8	10	12	12	12	9	2	14	14	11	11	6	6	12	12	9	7	9	7	8	8	11	12	7	12	11
Pfam PF07548 Chlamydia polymorphic membrane protein middle domain	9	0	0	0	0	0	0	0	16	0	0	0	0	0	0	0	0	9	0	0	0	0	0	0	0	0	0	0	0	0	0	0	0	0	0	0	0	0	0	0	0	0	0	0	0	0	0	0	0
Pfam PF03797 Autotransporter beta-domain	8	0	1	0	5	1	0	0	15	0	0	0	0	1	4	3	0	7	0	3	0	2	0	0	0	19	17	13	0	0	0	0	2	1	0	0	3	4	0	0	0	0	0	0	1	9	0	6	0
Pfam PF00528 Binding-protein-dependent transport system inner membrane component	6	48	22	21	50	10	5	6	7	21	41	9	6	15	9	64	0	6	20	25	10	173	13	25	27	104	86	74	6	6	32	13	15	10	24	21	13	71	1	21	8	5	35	35	74	69	109	46	34
Pfam PF01926 50S ribosome-binding GTPase	6	11	7	13	10	8	8	6	6	6	10	7	8	7	8	9	7	6	10	8	6	8	8	10	10	9	9	9	8	4	9	8	8	8	6	6	10	9	8	8	8	7	10	10	6	8	6	8	11
Pfam PF00132 Bacterial transferase hexapeptide (six repeats)	6	10	10	15	20	8	9	0	7	11	10	0	0	10	24	21	6	7	5	12	7	16	9	4	9	12	12	13	9	7	10	22	10	21	8	11	13	20	9	0	14	5	6	13	10	12	4	17	8
Pfam PF03989 DNA gyrase C-terminal domain, beta-propeller	6	6	8	9	8	6	4	6	6	6	11	6	9	6	8	8	6	6	11	8	6	9	8	11	11	9	9	9	6	6	6	6	8	8	6	6	7	8	6	6	8	6	11	12	9	8	9	8	11
Pfam PF04055 Radical SAM superfamily	5	33	10	23	19	11	20	4	8	14	14	0	1	13	6	17	5	5	7	13	5	18	9	5	12	9	9	8	23	16	32	44	11	9	9	16	7	15	14	14	8	4	4	33	9	16	16	22	5
Pfam PF00571 CBS domain	5	20	8	12	12	6	11	3	6	20	29	5	3	7	9	27	2	6	10	8	6	23	13	9	12	12	12	11	15	6	27	19	7	11	16	20	8	22	5	7	10	5	10	19	16	11	24	15	19
Pfam PF00271 Helicase conserved C-terminal domain	5	8	9	8	18	6	4	7	6	9	14	5	2	5	10	16	2	6	10	11	6	11	10	12	9	11	10	10	10	7	10	13	8	10	10	10	8	19	11	10	6	5	11	14	12	13	22	16	13
Pfam PF00006 ATP synthase alpha/beta family, nucleotide-binding domain	5	4	3	2	4	4	4	6	5	3	4	4	4	4	3	5	4	5	2	3	3	5	4	4	3	5	5	5	4	2	4	4	3	6	2	3	3	4	3	4	3	3	4	4	4	6	4	6	6
Pfam PF02779 Transketolase, pyrimidine binding domain	5	3	3	3	4	2	2	2	5	5	6	0	1	2	3	6	3	5	4	4	3	7	4	2	4	4	3	4	3	2	2	8	3	4	5	5	3	5	2	2	4	3	4	3	7	4	9	5	7
Pfam PF04518 Effector from type III secretion system	5	0	0	0	0	0	0	0	4	0	0	0	0	0	0	0	0	5	0	0	0	0	0	0	0	0	0	0	0	0	0	0	0	0	0	0	0	0	0	0	0	0	0	0	0	0	0	0	0
Pfam PF04156 IncA protein	5	0	0	0	0	0	0	0	15	0	0	0	0	0	0	0	0	5	0	0	0	0	0	0	0	0	0	0	0	0	0	0	0	0	0	0	0	0	0	0	0	0	0	0	0	0	0	0	0
Pfam PF00496 Bacterial extracellular solute-binding proteins, family 5 Middle	4	13	4	2	11	2	1	1	5	4	3	3	1	1	0	8	0	4	4	5	3	27	0	1	6	16	13	12	2	2	3	1	4	1	5	4	0	10	0	9	0	0	3	6	13	8	14	11	5
Pfam PF01479 S4 domain	4	7	7	7	8	6	6	3	4	3	10	3	3	4	5	7	3	4	6	7	4	7	7	9	7	7	7	6	3	4	5	5	7	4	3	3	6	8	5	3	5	1	7	10	6	7	4	8	8
Pfam PF00004 ATPase family associated with various cellular activities (AAA)	4	5	6	10	6	5	4	6	4	11	8	5	3	6	5	12	3	4	4	5	8	11	7	5	6	10	9	7	6	5	7	10	5	6	11	11	4	9	4	8	6	7	5	12	7	11	13	7	5
Pfam PF00009 Elongation factor Tu GTP binding domain	4	5	8	8	9	5	6	5	4	7	5	5	4	6	7	10	7	4	6	8	5	8	8	6	6	8	8	7	7	6	9	11	7	7	8	8	7	10	7	7	7	6	6	10	8	8	12	9	6
Pfam PF08245 Mur ligase middle domain	4	5	6	7	6	5	5	5	4	6	6	4	0	5	6	6	5	4	6	6	6	5	5	7	6	8	7	8	6	1	4	5	6	6	6	6	6	6	6	5	5	5	7	7	5	6	6	6	5
Pfam PF08264 Anticodon-binding domain of tRNA	4	4	2	4	3	2	4	3	4	3	4	4	3	2	3	3	3	4	4	3	3	3	3	3	4	3	3	3	3	3	3	3	3	3	3	3	4	3	3	3	4	3	3	3	4	3	3	3	4
Pfam PF02861 Clp amino terminal domain, pathogenicity island component	4	4	2	6	3	2	4	5	4	6	2	0	0	3	3	7	0	4	4	2	4	3	3	1	4	5	5	3	4	4	3	3	2	3	6	6	3	6	4	5	3	2	1	4	3	5	14	3	4
Pfam PF02875 Mur ligase family, glutamate ligase domain	4	4	5	5	6	3	4	5	4	5	5	3	0	2	4	5	4	4	5	5	5	4	3	4	5	7	6	7	4	1	3	5	5	5	5	5	5	5	4	3	4	3	5	5	3	6	5	6	5
Pfam PF02780 Transketolase, C-terminal domain	4	4	2	3	3	3	4	1	4	4	5	0	0	3	2	5	2	3	4	3	2	6	3	2	3	3	2	3	3	3	3	7	2	3	4	4	2	4	2	1	4	2	4	3	5	3	7	4	7
Pfam PF02874 ATP synthase alpha/beta family, beta-barrel domain	4	3	2	2	2	2	3	5	4	2	3	3	2	2	2	3	2	4	2	2	2	3	3	4	2	3	3	3	3	2	2	3	2	4	1	2	2	2	2	3	2	2	4	3	2	3	2	3	3
Pfam PF07244 Surface antigen variable number repeat	4	3	4	2	5	4	7	4	4	0	0	4	0	5	5	6	5	4	0	5	0	5	5	0	0	5	5	5	8	0	5	5	5	5	0	0	6	9	5	4	5	4	0	0	6	5	0	5	0
Pfam PF00133 tRNA synthetases class I (I, L, M and V)	4	3	4	5	5	3	7	3	4	3	3	4	3	3	5	4	5	4	4	5	3	5	4	4	3	4	4	4	3	3	3	3	5	4	2	3	4	4	3	4	3	4	5	5	5	5	3	5	3
Pfam PF07676 WD40-like Beta Propeller Repeat	4	2	4	6	5	1	0	0	3	0	4	0	0	1	5	5	0	3	0	4	0	4	11	0	0	4	4	4	5	0	4	5	4	8	0	0	0	4	7	0	4	5	0	0	7	4	6	4	0
Pfam PF00364 Biotin-requiring enzyme	4	1	4	2	5	1	3	1	4	8	7	0	0	2	5	12	2	4	4	6	4	10	8	5	6	13	10	7	2	1	1	7	5	7	9	8	5	8	1	1	5	3	2	3	6	4	8	7	5
Pfam PF05193 Peptidase M16 inactive domain	4	1	2	5	5	2	2	1	4	1	4	4	0	2	2	4	0	4	2	2	1	3	7	2	2	2	2	2	3	1	5	4	2	2	1	1	0	5	3	1	2	3	2	5	1	3	3	3	2
Pfam PF02518 Histidine kinase-, DNA gyrase B-, and HSP90-like ATPase	3	10	6	44	32	5	4	4	4	16	35	7	2	9	16	65	2	3	9	12	7	51	52	13	17	28	25	20	10	19	60	96	3	16	18	16	6	70	10	9	10	5	13	35	20	23	56	34	17
Pfam PF00128 Alpha amylase, catalytic domain	3	9	2	5	7	0	1	0	2	8	9	0	0	0	0	6	0	3	7	2	1	3	3	6	2	6	1	5	6	0	1	5	0	1	10	8	0	7	2	3	0	0	9	3	4	5	16	10	7
Pfam PF01380 SIS domain	3	5	5	2	12	3	4	2	3	2	7	0	0	3	5	8	2	3	10	6	2	17	8	4	8	5	5	5	3	3	3	3	4	3	2	2	4	7	2	0	3	2	6	8	11	13	7	15	13
Pfam PF13414 TPR repeat	3	5	2	23	4	1	10	14	4	0	6	14	0	0	2	3	0	4	0	3	0	23	8	0	1	5	5	5	14	1	13	21	1	6	0	0	2	4	12	30	7	0	0	30	8	1	0	4	3
Pfam PF07724 AAA domain (Cdc48 subfamily)	3	4	3	4	4	5	5	4	3	3	4	4	1	5	4	10	2	3	4	3	3	5	4	4	5	5	5	4	4	2	4	3	3	4	3	3	3	6	3	5	4	4	4	5	4	9	5	5	5
Pfam PF00155 Aminotransferase class I and II	3	4	5	8	13	3	6	1	4	11	17	0	0	6	4	22	1	3	6	6	5	28	12	3	9	28	21	17	8	5	13	9	2	8	11	11	7	23	6	4	3	2	5	11	19	13	20	14	8
Pfam PF10431 C-terminal, D2-small domain, of ClpB protein	3	4	3	4	4	4	4	4	3	3	4	3	1	4	4	9	2	3	4	3	3	5	4	4	5	5	5	4	4	2	3	3	3	3	3	3	3	5	3	4	4	4	4	5	4	8	5	5	5
Pfam PF00149 Calcineurin-like phosphoesterase	3	4	6	7	8	3	3	2	3	4	12	1	0	2	1	4	1	3	7	6	3	10	3	1	6	8	8	6	3	1	1	2	3	5	4	4	1	8	4	4	3	1	1	12	8	4	14	9	7
Pfam PF01476 LysM domain	3	4	3	3	8	1	3	11	4	3	29	9	0	1	2	8	1	3	8	5	1	4	6	1	9	6	6	6	1	1	3	10	4	8	1	2	5	6	6	11	7	0	2	7	5	6	6	7	11
Pfam PF00266 Aminotransferase class-V	3	3	4	5	4	3	3	3	3	5	7	1	1	3	2	9	2	3	5	3	5	9	7	3	5	5	5	4	2	2	5	5	3	3	6	5	2	7	3	5	4	2	3	7	4	5	11	5	5
Pfam PF03129 Anticodon binding domain	3	3	3	3	3	3	3	3	3	4	4	4	3	3	3	3	3	3	3	3	4	3	3	3	4	3	3	3	4	4	3	3	3	3	4	4	3	3	4	3	3	3	3	4	3	3	5	3	3
Pfam PF03144 Elongation factor Tu domain 2	3	3	7	5	7	4	5	4	3	4	4	4	3	4	4	7	4	3	5	6	3	5	5	5	5	7	6	6	5	3	6	9	5	6	5	4	6	7	5	5	5	5	5	7	6	7	7	7	5
Pfam PF00905 Penicillin binding protein transpeptidase domain	3	3	4	5	5	3	3	3	2	5	11	3	0	4	5	6	2	3	4	5	5	6	7	4	5	5	5	5	3	0	3	5	3	6	5	5	2	6	3	4	3	2	5	9	4	4	13	7	5
Pfam PF00849 RNA pseudouridylate synthase	3	3	7	4	8	4	3	4	3	3	5	2	2	4	4	7	3	3	6	8	2	4	6	6	5	4	4	4	2	2	4	5	7	4	3	3	6	7	4	7	3	2	6	5	3	7	3	8	5
Pfam PF01751 Toprim domain	3	3	4	2	4	3	5	2	3	2	5	4	4	2	4	3	2	3	4	4	2	3	3	3	5	3	3	3	2	2	3	2	5	3	2	2	3	4	5	3	3	2	3	6	3	4	3	4	4
Pfam PF02151 UvrB/uvrC motif	3	3	2	3	2	2	2	2	3	3	5	1	1	2	2	2	0	3	3	2	3	2	2	3	5	2	2	2	4	2	2	2	2	2	3	3	2	2	2	4	2	1	3	5	2	2	4	2	6
Pfam PF00587 tRNA synthetase class II core domain (G, H, P, S and T)	3	3	3	3	3	3	3	4	3	4	4	4	4	3	3	3	3	3	3	3	4	3	3	3	4	3	3	3	4	4	3	3	3	3	4	4	3	3	4	4	3	3	3	5	3	3	6	3	3
Pfam PF01740 STAS domain	3	2	0	8	1	0	1	3	3	8	10	1	0	1	0	3	0	3	1	1	0	3	0	0	1	4	3	4	2	0	4	2	0	3	8	8	0	3	1	3	0	0	0	1	1	0	5	1	7
Pfam PF00950 ABC 3 transport family	3	1	3	2	1	0	2	3	3	1	3	0	0	1	0	2	1	3	2	3	1	1	0	2	2	1	1	1	1	1	2	1	3	0	2	1	1	2	1	3	0	1	2	1	3	3	1	3	3
Pfam PF03477 ATP cone domain	3	1	3	2	3	1	1	1	3	2	1	0	0	1	1	4	1	3	3	3	1	1	1	3	1	2	2	2	0	1	2	1	2	3	1	2	2	3	1	3	3	0	3	3	1	3	1	3	2
Pfam PF01553 Acyltransferase	3	1	2	2	4	1	2	2	3	11	1	2	1	2	2	9	0	3	1	3	5	4	4	1	1	2	2	2	3	0	1	4	2	4	10	11	2	7	4	2	5	1	1	2	4	4	7	4	1
Pfam PF01066 CDP-alcohol phosphatidyltransferase	3	1	1	1	3	2	5	3	3	4	2	2	1	2	2	4	0	3	1	2	4	4	2	1	1	2	2	2	3	1	2	2	1	5	4	4	2	3	2	4	2	2	1	4	5	2	9	1	1
Pfam PF00771 FHIPEP family	3	1	0	0	1	1	1	1	3	0	1	1	0	1	0	2	1	3	0	0	0	2	1	0	0	2	0	1	0	0	1	1	0	1	0	0	0	1	0	1	0	0	0	1	1	2	0	3	1
Pfam PF00118 TCP-1/cpn60 chaperonin family	3	1	1	2	1	1	1	1	4	2	1	1	0	1	1	1	1	5	1	1	2	4	1	1	1	1	1	1	1	1	1	1	1	1	2	2	1	1	1	1	1	1	1	1	2	1	2	1	1
Pfam PF03471 Transporter associated domain	3	1	3	1	6	1	2	4	3	2	5	2	0	1	2	5	2	3	2	3	0	3	3	1	1	3	3	2	2	1	1	2	3	3	2	2	2	5	2	4	2	2	1	2	3	4	2	6	3
Pfam PF00198 2-oxoacid dehydrogenases acyltransferase (catalytic domain)	3	0	2	1	2	0	0	0	3	4	4	0	0	0	2	4	2	3	1	2	2	4	2	1	3	3	2	2	0	0	0	3	2	4	3	4	2	3	0	0	3	2	1	0	3	2	4	2	2
Pfam PF03958 Bacterial type II/III secretion system short domain	3	0	1	1	4	0	3	0	4	0	0	0	0	0	4	13	0	3	0	1	0	2	3	0	0	1	1	1	0	0	1	4	1	4	0	0	1	5	0	0	1	0	0	0	0	5	0	3	0
Pfam PF00676 Dehydrogenase E1 component	3	0	1	1	1	0	0	0	3	3	4	0	0	0	1	4	1	3	1	1	1	4	2	1	3	2	1	2	0	0	0	4	1	3	4	3	1	3	0	0	3	2	1	0	3	1	3	1	2
Pfam PF07577 Domain of Unknown Function (DUF1547)	3	0	0	0	0	0	0	0	0	0	0	0	0	0	0	0	0	4	0	0	0	0	0	0	0	0	0	0	0	0	0	0	0	0	0	0	0	0	0	0	0	0	0	0	0	0	0	0	0
Pfam PF07661 MORN repeat variant	3	0	0	0	0	0	0	0	3	0	2	0	0	6	0	4	0	4	0	0	0	0	0	0	0	0	0	0	0	0	0	0	0	0	0	0	4	0	0	0	0	0	0	0	0	8	0	10	0
Pfam PF00069 Protein kinase domain	3	0	0	8	0	0	1	0	2	11	4	0	1	0	0	3	0	3	1	0	4	1	0	1	2	0	0	0	0	0	1	0	0	3	7	11	0	2	0	0	1	0	4	2	0	1	28	0	2
Pfam PF05302 Protein of unknown function (DUF720)	3	0	0	0	0	0	0	0	3	0	0	0	0	0	0	0	0	3	0	0	0	0	0	0	0	0	0	0	0	0	0	0	0	0	0	0	0	0	0	0	0	0	0	0	0	0	0	0	0
Pfam PF13899 Thioredoxin-like	3	0	0	0	1	0	1	0	3	0	0	0	0	0	3	2	0	3	0	0	0	0	1	0	0	1	1	1	0	0	1	0	0	2	0	0	0	2	1	0	1	0	0	0	0	0	0	2	0
Pfam PF05932 Tir chaperone protein (CesT) family	3	0	0	0	0	0	0	0	3	0	0	0	0	0	0	4	0	3	0	0	0	0	0	0	0	2	2	2	0	0	2	0	0	0	0	0	0	0	0	0	0	0	0	0	0	0	0	2	0
Pfam PF01396 Topoisomerase DNA binding C4 zinc finger	3	0	5	0	5	3	0	2	3	0	2	0	2	2	1	1	0	3	2	5	0	1	1	2	2	0	0	0	3	2	3	4	5	3	0	0	3	1	0	3	3	1	2	2	1	5	0	5	2
Pfam PF08352 Oligopeptide/dipeptide transporter, C-terminal region	2	21	5	2	11	4	1	0	2	4	6	2	2	0	0	6	0	3	4	5	2	35	0	2	5	30	24	16	2	1	3	2	4	2	4	4	0	8	0	13	2	0	2	10	16	6	12	9	2
Pfam PF07690 Major Facilitator Superfamily	2	11	10	4	56	7	4	0	2	26	69	0	0	16	5	80	3	2	20	11	4	50	25	8	26	44	34	34	4	3	5	11	7	35	27	26	8	80	3	6	28	7	8	15	30	39	77	71	26
Pfam PF00892 EamA-like transporter family	2	10	8	7	19	2	3	1	4	0	29	0	0	5	4	41	2	3	4	13	0	60	14	0	8	42	37	21	0	5	22	16	3	15	3	0	6	35	2	11	4	2	6	15	34	21	22	20	3
Pfam PF07992 Pyridine nucleotide-disulphide oxidoreductase	2	9	4	11	16	2	12	3	2	17	14	2	1	5	5	26	2	2	13	4	6	23	9	6	14	19	16	13	19	7	18	16	4	8	16	17	4	22	5	10	5	5	6	12	16	11	28	13	12
Pfam PF12695 Alpha/beta hydrolase family	2	5	0	4	3	1	2	2	2	13	4	1	0	1	8	16	0	3	5	1	3	13	10	1	3	6	6	6	0	2	4	3	0	9	12	14	2	13	0	6	2	2	1	8	5	2	16	2	7
Pfam PF00696 Amino acid kinase family	2	5	5	5	10	2	4	2	2	4	7	1	1	4	5	6	4	2	7	6	4	5	4	3	6	5	5	5	5	4	4	5	4	3	4	4	4	6	2	2	2	3	4	5	5	7	4	9	7
Pfam PF04542 Sigma-70 region 2	2	5	4	9	6	2	3	4	2	13	15	2	1	2	3	22	2	2	2	4	4	23	16	1	4	15	12	11	3	3	3	5	4	5	19	13	3	23	7	6	3	3	1	13	9	6	54	5	4
Pfam PF02272 DHHA1 domain	2	4	2	2	2	2	4	2	2	2	5	2	2	2	2	2	1	2	3	2	1	2	2	4	4	2	2	2	3	2	4	4	2	2	2	2	2	2	3	3	2	1	3	5	2	2	1	2	4
Pfam PF00497 Bacterial extracellular solute-binding proteins, family 3	2	3	3	9	10	2	0	2	2	1	7	1	0	4	0	33	0	2	5	2	1	14	1	7	2	18	16	14	0	1	17	8	3	7	2	1	3	30	2	2	1	1	10	5	9	9	9	10	4
Pfam PF00383 Cytidine and deoxycytidylate deaminase zinc-binding region	2	3	3	4	3	1	2	1	2	5	5	1	1	1	2	3	2	2	4	3	3	5	3	2	4	3	3	3	5	2	4	3	3	4	4	5	2	2	5	2	4	2	5	5	4	3	5	3	3
Pfam PF00679 Elongation factor G C-terminus	2	3	3	5	3	3	2	3	2	4	3	3	2	3	3	4	3	2	3	3	3	4	3	3	3	4	4	3	4	4	5	5	3	3	4	4	3	4	4	4	3	3	3	5	3	3	6	3	3
Pfam PF01225 Mur ligase family, catalytic domain	2	3	4	3	4	1	3	3	3	3	3	3	0	1	4	4	2	2	2	4	3	3	3	2	3	4	4	4	4	0	3	3	4	4	3	3	4	4	4	3	3	2	2	4	3	4	3	4	3
Pfam PF13180 PDZ domain	2	3	1	6	2	2	3	3	3	4	7	3	0	4	3	5	1	2	3	1	4	12	6	3	4	4	4	4	4	4	6	8	2	4	4	4	4	5	6	5	3	3	2	6	7	3	3	2	4
Pfam PF00448 SRP54-type protein, GTPase domain	2	3	2	2	2	3	3	3	2	2	3	3	2	3	2	3	2	2	2	2	2	2	2	2	2	3	2	2	2	0	3	3	2	3	2	2	2	3	2	3	2	2	2	3	2	2	2	2	3
Pfam PF07973 Threonyl and Alanyl tRNA synthetase second additional domain	2	3	2	2	2	2	2	2	2	2	3	2	2	2	2	3	2	2	2	2	2	3	2	2	2	2	2	2	2	2	3	2	2	3	2	2	2	2	2	2	2	2	2	3	3	2	2	2	2
Pfam PF01458 Uncharacterized protein family (UPF0051)	2	3	0	2	2	0	0	2	2	2	2	0	0	0	2	0	0	2	2	0	2	2	2	2	2	0	0	0	0	1	1	0	0	2	2	2	0	0	2	2	2	0	2	2	2	2	2	2	2
Pfam PF01138 3' exoribonuclease family, domain 1	2	2	3	2	2	2	3	2	2	3	3	2	0	2	3	3	2	2	2	3	3	3	3	2	2	3	3	3	2	3	2	3	3	3	3	3	3	3	2	2	3	2	2	2	3	3	3	3	3
Pfam PF03725 3' exoribonuclease family, domain 2	2	2	3	2	2	2	3	2	2	2	3	2	0	2	3	3	2	2	2	3	1	3	3	2	2	3	3	3	2	3	2	3	3	3	2	2	3	3	2	2	3	2	2	1	3	3	3	3	3
Pfam PF00263 Bacterial type II and III secretion system protein	2	2	1	1	2	0	2	0	2	0	0	0	0	1	2	8	0	2	0	2	0	5	2	0	0	4	3	3	1	0	2	3	2	2	0	0	1	4	0	1	1	1	0	0	1	4	0	3	0
Pfam PF03099 Biotin/lipoate A/B protein ligase family	2	2	2	3	3	1	3	1	2	2	4	0	0	1	2	2	1	2	3	2	2	2	2	4	5	3	3	3	2	1	3	3	2	2	1	2	2	2	2	3	2	2	2	2	2	3	1	3	4
Pfam PF02922 Carbohydrate-binding module 48 (Isoamylase N-terminal domain)	2	2	2	4	3	0	1	0	2	2	2	0	0	0	0	3	0	2	0	2	0	2	0	1	0	2	1	2	0	0	1	1	0	0	3	2	0	3	1	1	0	0	3	1	2	2	5	3	0
Pfam PF01098 Cell cycle protein	2	2	2	1	2	2	2	3	2	2	3	3	0	2	2	2	1	2	3	2	2	1	2	1	2	2	2	2	2	0	2	2	2	2	2	2	1	2	3	3	2	2	2	3	1	2	4	2	6
Pfam PF13177 DNA polymerase III, delta subunit	2	2	2	3	2	2	2	2	2	2	2	2	2	2	2	2	2	2	2	2	2	2	2	2	2	2	2	2	2	2	2	2	2	2	2	2	2	2	2	2	2	2	2	2	2	2	1	2	2
Pfam PF01678 Diaminopimelate epimerase	2	2	2	2	2	2	2	0	2	2	2	0	0	2	2	2	2	2	0	2	2	2	2	0	0	2	2	2	2	2	2	2	2	2	2	2	2	4	0	0	2	2	0	2	2	2	4	2	2
Pfam PF00275 EPSP synthase (3-phosphoshikimate 1-carboxyvinyltransferase)	2	2	2	2	2	2	2	1	2	2	3	1	0	2	2	1	2	2	3	2	2	3	2	3	3	3	3	2	2	1	4	2	2	2	2	2	2	2	2	2	2	1	3	3	2	2	3	2	3
Pfam PF00929 Exonuclease	2	2	4	0	5	1	2	1	2	3	3	0	1	1	4	6	4	2	3	4	1	1	2	3	4	3	3	3	1	0	1	1	4	3	3	3	2	7	3	1	4	1	3	2	1	4	4	5	2
Pfam PF02601 Exonuclease VII, large subunit	2	2	1	0	1	1	0	0	2	2	1	0	0	1	1	1	0	2	1	1	2	1	1	1	1	1	1	1	2	0	1	1	0	1	2	2	1	1	1	2	2	0	1	2	1	1	2	1	1
Pfam PF00814 Glycoprotease family	2	2	2	2	2	1	2	2	2	2	2	2	2	1	2	2	2	2	2	2	2	2	2	2	2	2	2	2	2	2	2	2	2	2	2	2	2	2	2	2	2	2	2	2	2	2	2	2	2
Pfam PF00633 Helix-hairpin-helix motif	2	2	1	1	2	2	3	1	1	2	2	1	0	1	1	2	2	1	1	1	0	1	2	2	2	2	1	2	2	1	2	0	1	2	2	2	1	2	2	1	2	1	2	1	2	2	3	2	2
Pfam PF00730 HhH-GPD superfamily base excision DNA repair protein	2	2	2	2	3	3	3	2	2	4	4	1	0	3	3	3	2	2	2	2	2	3	4	2	3	4	4	3	3	2	3	3	2	2	4	4	2	3	2	1	2	1	2	3	3	3	4	3	3
Pfam PF13083 KH domain	2	2	0	1	0	1	1	2	2	1	2	2	0	1	0	0	0	2	2	0	1	0	0	2	0	0	0	0	0	2	2	1	0	0	1	1	0	0	0	2	0	0	2	2	0	0	2	0	2
Pfam PF05362 Lon protease (S16) C-terminal proteolytic domain	2	2	2	0	2	1	1	2	1	1	3	2	1	1	1	3	1	2	1	2	1	1	1	1	0	2	2	1	0	0	5	6	2	1	2	1	1	3	1	1	1	1	1	5	1	2	3	3	1
Pfam PF00677 Lumazine binding domain	2	2	2	2	2	2	2	0	2	2	2	0	0	2	2	2	2	2	2	2	2	2	2	0	2	2	2	2	2	2	2	2	2	2	2	2	2	4	2	0	2	2	2	2	2	2	2	2	0
Pfam PF00557 Metallopeptidase family M24	2	2	2	4	4	2	2	2	2	4	4	2	2	2	3	5	1	2	4	2	3	12	2	4	3	3	3	3	3	2	3	3	2	3	9	4	2	7	3	2	2	2	4	3	3	6	8	3	3
Pfam PF01336 OB-fold nucleic acid binding domain	2	2	5	5	6	2	2	2	2	3	4	3	2	2	4	3	3	2	5	5	3	3	2	4	5	3	3	3	3	3	4	4	4	4	3	3	2	4	4	2	4	1	4	7	3	5	4	5	4
Pfam PF03462 PCRF domain	2	2	2	2	2	2	2	2	2	2	2	2	1	2	2	2	2	2	2	2	2	2	2	2	2	2	2	2	1	2	2	2	2	2	2	2	2	2	2	1	2	2	2	3	2	2	2	2	2
Pfam PF01171 PP-loop family	2	2	2	1	2	2	2	1	2	1	1	1	1	2	2	2	1	2	1	2	1	2	1	1	1	2	2	2	1	1	3	2	2	2	1	1	2	2	1	3	2	1	1	1	2	2	1	2	1
Pfam PF00365 Phosphofructokinase	2	2	1	2	1	0	1	2	2	1	1	2	1	0	1	0	1	2	1	1	1	1	0	1	1	0	0	0	2	0	1	2	1	1	1	1	0	0	1	2	2	0	1	1	1	1	3	1	1
Pfam PF00408 Phosphoglucomutase/phosphomannomutase, C-terminal domain	2	2	3	3	3	2	1	1	2	4	2	1	0	1	3	2	1	2	1	2	3	4	3	3	2	3	3	3	2	2	3	3	2	2	4	4	2	4	2	1	2	1	2	2	2	4	4	4	3
Pfam PF02878 Phosphoglucomutase/phosphomannomutase, alpha/beta/alpha domain I	2	2	3	4	3	2	3	2	2	4	2	2	1	2	3	2	1	2	1	2	3	4	3	3	2	3	3	3	2	2	3	4	2	2	4	4	2	4	2	2	2	1	2	3	2	4	5	4	4
Pfam PF02879 Phosphoglucomutase/phosphomannomutase, alpha/beta/alpha domain II	2	2	3	4	3	2	2	1	2	4	2	1	1	2	3	2	1	2	1	2	3	4	3	3	2	3	3	3	2	2	3	4	2	2	4	4	2	4	2	1	2	1	2	2	2	4	5	4	4
Pfam PF02880 Phosphoglucomutase/phosphomannomutase, alpha/beta/alpha domain III	2	2	3	4	3	2	1	2	2	4	2	2	1	2	3	2	1	2	1	2	3	4	3	3	2	3	3	3	2	2	3	4	2	2	4	4	2	4	2	2	2	1	2	2	2	4	4	4	4
Pfam PF02355 Protein export membrane protein	2	2	2	2	2	2	2	2	2	2	2	2	0	2	2	2	0	2	0	2	2	2	2	0	2	2	2	2	0	2	3	2	2	2	2	2	2	2	2	2	2	2	0	2	4	2	2	2	2
Pfam PF00472 RF-1 domain	2	2	2	2	3	2	2	2	2	2	2	2	1	2	2	4	2	2	2	2	2	3	3	2	2	3	3	3	2	2	2	4	2	3	2	2	2	3	2	1	3	2	2	3	3	3	3	4	2
Pfam PF00623 RNA polymerase Rpb1, domain 2	2	2	2	2	2	1	2	2	2	1	2	2	1	1	2	2	2	2	1	2	1	1	1	2	2	2	2	2	2	2	2	2	2	2	1	1	2	2	2	2	1	2	1	1	1	2	2	2	1
Pfam PF00347 Ribosomal protein L6	2	2	2	2	2	2	2	2	2	2	2	2	2	2	2	2	2	2	2	2	2	2	2	2	2	2	2	2	2	2	2	2	2	2	2	2	2	2	2	2	2	1	2	2	2	2	2	2	2
Pfam PF02508 Rnf-Nqr subunit, membrane protein	2	2	4	0	2	0	0	0	2	0	0	0	0	0	0	4	2	2	0	4	0	0	0	0	0	0	0	0	0	0	2	0	4	0	0	0	2	1	4	2	0	0	0	0	0	5	0	2	0
Pfam PF04545 Sigma-70, region 4	2	2	2	8	4	2	3	3	2	5	7	2	1	2	2	6	2	2	3	3	2	5	5	1	2	3	2	3	0	2	3	5	3	4	5	5	2	5	1	4	3	2	1	7	4	5	19	4	2
Pfam PF00482 Type II secretion system (T2SS), protein F	2	2	2	2	4	0	4	0	2	2	2	0	0	0	4	8	0	2	2	4	0	8	4	2	2	6	4	2	2	2	4	6	4	4	2	2	2	6	0	0	2	0	2	2	2	6	4	2	2
Pfam PF04851 Type III restriction enzyme, res subunit	2	2	3	1	4	8	1	2	2	5	4	2	3	3	6	2	0	3	4	4	3	2	2	5	4	2	1	2	6	3	4	4	2	1	3	5	5	2	2	5	1	1	5	2	2	2	7	6	2
Pfam PF01416 tRNA pseudouridine synthase	2	2	2	2	2	2	2	2	2	2	2	2	2	2	2	2	2	2	2	2	2	2	2	2	2	2	2	2	2	2	2	2	2	2	2	2	2	2	2	2	2	2	2	2	2	2	2	2	2
Pfam PF09334 tRNA synthetases class I (M)	2	2	1	2	1	2	2	2	2	3	2	2	2	2	1	2	1	2	2	1	2	3	2	2	2	2	2	2	2	2	2	3	1	1	2	3	2	2	2	2	2	2	2	1	1	1	2	1	2
Pfam PF00579 tRNA synthetases class I (W and Y)	2	2	2	2	2	2	3	2	2	2	3	2	2	2	2	3	2	2	2	2	2	2	2	2	2	2	2	2	2	2	2	2	2	3	2	2	2	2	2	2	2	2	2	3	2	2	3	3	2
Pfam PF00152 tRNA synthetases class II (D, K and N)	2	2	4	3	5	2	3	3	2	3	3	2	4	2	4	2	4	2	3	4	3	2	2	4	3	2	2	2	2	3	3	4	4	4	3	3	1	2	3	3	3	1	3	5	3	4	2	4	3
Pfam PF00137 ATP synthase subunit C	2	1	1	1	1	1	1	2	2	1	1	1	1	1	1	1	1	2	1	1	1	1	1	3	1	1	1	1	1	1	1	1	1	2	1	1	1	1	2	2	1	1	3	1	1	1	1	1	2
Pfam PF00308 Bacterial dnaA protein	2	1	2	1	2	1	1	1	2	1	1	1	1	1	1	2	1	2	1	2	1	2	1	1	1	2	2	2	1	1	2	2	2	2	1	1	2	2	1	1	2	2	1	1	2	2	1	2	1
Pfam PF08299 Bacterial dnaA protein helix-turn-helix	2	1	1	1	1	1	1	1	2	1	1	1	1	1	1	1	1	2	1	1	1	1	2	1	1	1	1	1	1	1	2	3	1	1	1	1	1	1	1	1	1	1	1	1	2	1	1	1	1
Pfam PF12706 Beta-lactamase superfamily domain	2	1	0	4	3	0	1	2	2	5	3	2	0	1	2	3	0	2	2	2	2	4	1	3	2	1	1	2	1	2	4	4	1	3	3	5	0	3	3	2	2	0	2	2	1	2	5	3	2
Pfam PF00574 Clp protease	2	1	1	4	1	1	2	2	2	2	2	2	0	1	2	3	1	2	2	1	2	3	1	1	2	2	1	1	2	2	2	1	1	1	2	2	1	3	1	2	1	1	1	3	3	1	5	3	2
Pfam PF00793 DAHP synthetase I family	2	1	2	1	4	1	1	0	2	0	1	0	0	1	2	3	1	2	2	3	0	2	2	1	1	3	3	2	2	2	1	4	3	2	0	0	3	4	2	1	2	0	2	1	1	4	0	4	1
Pfam PF00204 DNA gyrase B	2	1	2	1	2	1	1	1	2	1	2	2	2	1	2	2	1	2	2	2	1	2	2	2	2	2	2	2	1	1	1	1	2	2	1	1	2	2	2	2	2	1	2	2	2	2	2	2	2
Pfam PF00986 DNA gyrase B subunit, carboxyl terminus	2	1	2	1	2	1	1	1	2	1	2	2	2	1	2	2	1	2	2	2	1	2	2	2	2	2	2	2	1	1	1	1	2	2	1	1	2	2	2	2	2	1	2	2	2	2	2	2	2
Pfam PF00521 DNA gyrase/topoisomerase IV, subunit A	2	1	2	2	2	1	1	1	2	1	2	2	2	1	2	2	1	2	2	2	2	2	2	2	2	2	2	2	1	1	1	1	2	2	1	1	2	2	2	2	2	1	2	2	2	2	2	2	2
Pfam PF01595 Domain of unknown function DUF21	2	1	2	2	2	1	2	2	2	3	5	1	1	1	1	2	0	2	2	2	0	1	2	1	2	0	0	0	2	1	2	1	2	2	3	3	0	2	2	2	1	1	1	2	2	2	4	2	3
Pfam PF08207 Elongation factor P (EF-P) KOW-like domain	2	1	1	1	2	1	1	1	2	1	1	1	1	1	2	1	1	2	1	1	1	2	1	1	1	1	1	1	1	2	1	2	1	1	1	1	1	1	2	1	1	1	1	1	1	2	1	2	1
Pfam PF01132 Elongation factor P (EF-P) OB domain	2	1	1	1	2	1	1	1	2	1	1	1	1	1	2	1	1	2	1	1	1	2	1	1	1	1	1	1	1	2	1	2	1	1	1	1	1	1	2	1	1	1	1	1	1	2	1	2	1
Pfam PF09285 Elongation factor P, C-terminal	2	1	1	1	2	1	1	1	2	1	1	1	1	1	2	1	1	2	1	1	1	2	1	1	1	1	1	1	1	2	1	2	1	1	1	1	1	1	2	1	1	1	1	1	1	2	1	2	1
Pfam PF04551 GcpE protein	2	1	1	1	1	1	1	1	2	1	1	0	0	1	1	1	1	2	0	1	1	1	1	0	0	1	1	1	2	1	1	1	1	0	1	1	1	1	2	1	0	1	0	1	1	1	2	1	1
Pfam PF00300 Histidine phosphatase superfamily (branch 1)	2	1	4	6	5	0	3	2	2	11	1	2	0	1	3	3	2	2	6	4	8	8	6	4	3	3	3	3	2	2	4	3	3	1	13	11	2	7	4	4	1	0	4	5	5	3	15	5	9
Pfam PF00675 Insulinase (Peptidase family M16)	2	1	1	6	3	2	2	1	2	1	3	2	0	1	2	4	0	2	1	1	1	3	6	1	1	1	1	1	2	1	3	4	1	2	1	1	0	5	2	1	2	3	1	5	1	2	3	2	1
Pfam PF00175 Oxidoreductase NAD-binding domain	2	1	1	1	7	0	0	1	2	6	5	0	0	0	3	13	2	2	1	1	0	4	2	0	2	13	9	9	2	1	2	2	1	5	7	6	4	13	2	1	0	0	2	1	3	8	10	7	1
Pfam PF03572 Peptidase family S41	2	1	1	3	1	1	1	1	2	0	2	1	0	1	3	2	0	2	0	1	0	1	3	0	1	1	1	1	3	1	1	2	1	1	0	0	1	2	4	6	1	0	0	1	1	1	4	1	1
Pfam PF00589 Phage integrase family	2	1	3	1	11	2	1	2	2	4	6	0	3	1	8	4	0	2	8	5	2	20	4	5	7	8	2	4	3	7	10	7	3	6	7	4	5	16	7	5	0	2	5	4	7	8	8	9	3
Pfam PF01743 Poly A polymerase head domain	2	1	2	2	2	1	2	2	2	1	1	1	0	1	2	2	1	2	1	2	1	1	1	1	1	2	2	2	1	1	2	3	2	2	1	1	2	2	1	2	2	1	1	2	1	2	1	2	1
Pfam PF03739 Predicted permease YjgP/YjgQ family	2	1	2	2	2	2	2	2	2	0	0	2	0	2	2	2	0	2	0	2	0	2	5	0	0	2	2	2	2	0	2	2	2	2	0	0	2	2	2	2	2	0	0	0	2	2	0	2	0
Pfam PF12627 Probable RNA and SrmB- binding site of polymerase A	2	1	2	1	2	1	1	2	2	1	1	1	0	1	2	2	1	2	1	2	1	1	1	1	1	2	2	2	1	1	2	3	2	2	1	1	2	2	1	2	2	1	1	1	1	2	1	2	1
Pfam PF01351 Ribonuclease HII	2	1	1	1	1	1	2	0	2	1	2	1	1	1	1	1	0	2	2	1	1	1	1	2	2	1	1	1	1	1	1	1	1	1	1	1	1	1	1	1	1	1	2	1	1	1	1	1	2
Pfam PF00176 SNF2 family N-terminal domain	2	1	1	1	1	0	0	0	2	1	2	0	0	0	3	2	0	2	1	2	0	0	0	1	0	1	0	0	1	3	1	0	1	2	0	1	0	3	1	1	0	1	1	3	1	1	3	1	2
Pfam PF01514 Secretory protein of YscJ/FliF family	2	1	0	0	1	1	1	1	2	0	1	1	0	1	0	2	1	2	0	0	0	2	1	0	0	2	1	2	0	0	1	1	0	1	0	0	0	1	0	1	0	0	0	1	1	3	0	3	1
Pfam PF00464 Serine hydroxymethyltransferase	2	1	1	1	1	1	1	0	2	2	1	1	0	1	1	3	1	2	1	1	1	2	1	1	1	2	2	1	1	1	1	1	0	1	1	2	1	2	1	2	1	1	1	1	1	1	4	1	1
Pfam PF04539 Sigma-70 region 3	2	1	1	5	3	1	4	2	1	3	5	1	1	1	1	3	1	2	1	1	2	1	1	1	2	2	1	2	0	1	1	3	1	3	4	3	1	3	1	3	2	1	1	3	1	4	13	3	2
Pfam PF00588 SpoU rRNA Methylase family	2	1	4	4	6	1	2	2	2	5	3	1	3	2	3	3	0	2	3	4	4	5	5	3	3	4	4	4	4	0	4	3	4	3	5	5	5	4	3	4	3	1	3	3	5	5	4	6	3
Pfam PF02511 Thymidylate synthase complementing protein	2	1	0	1	0	1	2	1	2	1	0	0	0	1	0	0	0	2	0	0	1	0	0	0	0	0	0	0	1	1	1	1	0	0	1	1	0	0	0	1	0	1	0	2	0	0	1	0	0
Pfam PF13361 UvrD-like helicase C-terminal domain	2	1	3	2	4	4	1	3	3	6	4	3	1	4	3	3	2	4	2	3	3	6	2	3	3	4	3	4	2	1	5	5	3	3	5	6	3	6	3	3	2	2	2	4	2	4	5	4	3
Pfam PF00580 UvrD/REP helicase N-terminal domain	2	1	3	2	4	4	1	4	2	5	4	4	1	3	3	4	2	3	2	3	3	5	2	2	2	6	5	6	2	1	4	6	3	3	5	5	4	6	2	6	2	2	2	7	3	4	6	4	2
Pfam PF01297 Zinc-uptake complex component A periplasmic	2	1	2	2	1	0	2	2	2	1	2	0	0	1	0	3	0	2	3	2	1	1	0	3	2	1	1	1	1	1	2	1	2	0	2	1	1	3	1	2	0	1	3	2	2	2	1	2	3
Pfam PF00111 2Fe-2S iron-sulfur cluster binding domain	2	0	3	9	8	0	1	0	2	6	1	0	0	0	0	15	2	2	0	2	0	10	4	0	0	20	15	14	3	1	2	1	2	2	7	6	4	17	1	1	0	1	0	0	6	7	6	5	0
Pfam PF13604 AAA domain	2	0	1	0	1	0	0	0	2	1	1	1	0	0	1	1	1	2	1	1	1	3	0	1	1	1	1	1	2	0	1	2	1	2	1	1	1	2	1	0	0	0	1	2	1	1	1	1	1
Pfam PF13520 Amino acid permease	2	0	1	1	12	0	0	0	2	5	8	0	2	0	3	9	0	2	8	2	1	5	3	2	6	1	1	0	1	0	1	0	1	7	4	5	0	5	0	4	7	1	1	4	3	4	19	11	6
Pfam PF01308 Chlamydia major outer membrane protein	2	0	0	0	0	0	0	0	1	0	0	0	0	0	0	0	0	2	0	0	0	0	0	0	0	0	0	0	0	0	0	0	0	0	0	0	0	0	0	0	0	0	0	0	0	0	0	0	0
Pfam PF00549 CoA-ligase	2	0	2	0	4	0	3	0	2	2	2	0	0	2	2	2	0	2	0	2	2	4	2	0	2	2	2	2	3	0	2	2	0	2	2	2	2	2	0	0	2	2	0	0	2	2	4	3	0
Pfam PF01345 Domain of unknown function DUF11	2	0	0	0	0	0	0	0	2	0	0	0	0	0	0	0	0	2	0	0	0	0	0	0	0	0	0	0	0	0	0	1	0	0	0	0	0	0	0	0	0	0	0	0	3	0	1	0	0
Pfam PF12728 Helix-turn-helix domain	2	0	0	0	0	0	0	1	3	6	2	0	0	0	1	0	0	3	0	1	1	4	0	0	1	2	1	1	1	4	7	1	0	1	4	5	0	1	5	4	0	0	0	2	1	0	7	0	1
Pfam PF07578 Lipid A Biosynthesis N-terminal domain	2	0	0	0	0	0	0	0	2	0	0	0	0	0	1	0	0	2	0	0	0	1	0	0	0	0	0	0	0	0	0	1	0	0	0	0	0	0	0	0	0	0	0	0	0	0	0	0	0
Pfam PF01914 MarC family integral membrane protein	2	0	0	0	3	0	1	1	1	0	1	0	0	1	1	3	2	2	0	2	0	1	2	0	0	3	3	1	1	1	2	1	1	0	0	0	1	1	1	0	1	0	0	0	1	3	1	2	0
Pfam PF02621 Menaquinone biosynthesis	2	0	0	0	0	3	2	0	2	0	0	0	0	2	0	0	0	2	0	0	0	0	0	0	0	0	0	0	0	0	2	2	0	0	0	0	0	0	0	0	0	0	0	0	0	0	2	0	0
Pfam PF02899 Phage integrase, N-terminal SAM-like domain	2	0	2	1	3	0	1	2	1	2	3	0	0	0	2	2	0	1	0	2	2	6	2	0	3	2	2	2	2	2	2	2	3	1	2	2	2	3	2	2	0	2	1	2	2	3	0	3	2
Pfam PF00359 Phosphoenolpyruvate-dependent sugar phosphotransferase system, EIIA 2	2	0	2	0	12	0	0	2	2	0	6	3	0	0	0	2	1	2	2	4	0	1	1	5	9	1	1	1	2	0	1	1	2	0	0	0	1	2	0	2	0	0	8	4	1	5	1	11	24
Pfam PF05095 Protein of unknown function (DUF687)	2	0	0	0	0	0	0	0	5	0	0	0	0	0	0	0	0	1	0	0	0	0	0	0	0	0	0	0	0	0	0	0	0	0	0	0	0	0	0	0	0	0	0	0	0	0	0	0	0
Pfam PF12843 Putative quorum-sensing-regulated virulence factor	2	0	0	0	1	0	0	0	2	0	0	0	0	0	0	1	0	2	0	0	0	0	0	0	0	1	1	1	0	0	0	0	0	0	0	0	0	1	0	0	0	0	0	0	0	1	0	1	0
Pfam PF02810 SEC-C motif	2	0	2	0	4	1	0	1	2	2	2	1	0	1	1	4	1	2	1	3	0	1	1	1	1	1	1	1	2	1	3	4	1	3	0	2	3	4	1	1	1	1	1	2	2	3	2	6	1
Pfam PF02201 SWIB/MDM2 domain	2	0	0	0	0	0	0	0	2	0	0	0	0	0	0	0	0	2	0	0	0	0	0	0	0	1	1	1	0	0	0	0	0	0	0	0	0	0	0	0	0	0	0	0	0	0	0	0	0
Pfam PF04434 SWIM zinc finger	2	0	0	1	0	0	0	0	2	1	1	0	0	0	0	0	0	2	1	0	0	0	1	1	1	0	0	0	0	0	0	0	0	0	0	1	0	0	0	1	0	1	0	1	0	0	4	0	0
Pfam PF01235 Sodium:alanine symporter family	2	0	2	0	1	1	0	2	2	0	4	0	0	1	0	3	0	2	0	2	0	0	0	1	2	0	0	1	1	0	1	0	2	0	0	0	3	1	0	1	0	3	1	0	1	0	0	2	0
Pfam PF00375 Sodium:dicarboxylate symporter family	2	0	2	0	4	0	1	2	2	1	4	2	0	3	3	4	0	2	0	2	0	2	3	1	2	0	0	0	0	0	0	0	1	3	0	1	1	6	1	3	0	2	0	1	0	4	1	5	0
Pfam PF00209 Sodium:neurotransmitter symporter family	2	0	4	0	0	4	2	2	2	0	4	0	0	6	0	0	0	2	0	4	0	0	0	0	2	0	0	0	0	0	2	0	2	0	0	0	6	0	0	2	1	0	2	0	0	0	0	0	2
Pfam PF03219 TLC ATP/ADP transporter	2	0	0	0	0	0	0	0	2	0	0	0	0	0	0	0	0	2	0	0	0	0	0	0	0	0	0	0	0	0	0	0	0	0	0	0	0	0	0	0	0	0	0	0	0	0	0	0	0
Pfam PF00515 Tetratricopeptide repeat	2	0	0	8	1	0	1	1	2	0	1	7	0	2	0	1	0	1	0	1	0	5	0	0	0	1	1	2	3	0	4	7	1	2	0	0	1	1	5	12	1	1	0	14	0	0	2	0	0
Pfam PF07720 Tetratricopeptide repeat	2	0	0	0	2	0	0	0	3	0	0	0	0	0	0	0	0	1	0	0	0	0	0	0	0	0	0	0	0	0	0	0	0	0	0	0	0	0	0	2	0	0	0	0	0	1	0	2	0
Pfam PF13371 Tetratricopeptide repeat	2	0	1	2	1	1	0	0	0	0	0	6	0	0	5	1	1	1	0	1	0	3	3	1	1	1	1	1	1	0	3	1	1	0	0	0	0	1	5	2	0	0	0	1	1	2	3	1	1
Pfam PF03222 Tryptophan/tyrosine permease family	2	0	4	0	6	1	0	0	2	0	0	0	0	0	0	3	0	2	0	5	0	0	0	0	0	0	0	0	0	0	2	0	4	2	0	0	1	1	0	0	1	0	0	0	0	3	0	5	0
Pfam PF02902 Ulp1 protease family, C-terminal catalytic domain	2	0	0	0	1	0	0	0	0	0	0	0	0	0	0	0	0	2	0	0	0	2	0	0	0	0	0	0	0	0	0	0	0	0	0	0	0	0	0	0	0	1	0	0	0	0	0	0	0
Pfam PF13538 UvrD-like helicase C-terminal domain	2	0	1	0	1	0	0	0	2	1	2	1	0	0	1	2	1	2	1	1	0	1	0	1	1	0	0	0	2	0	1	2	1	1	1	1	1	1	2	0	0	0	1	2	1	1	3	2	1
Pfam PF00692 dUTPase	2	0	1	0	2	2	2	1	2	2	2	0	0	1	2	2	2	2	4	1	2	1	1	1	0	2	2	2	1	1	1	1	1	2	2	2	2	2	1	1	2	2	1	2	1	2	2	2	1
Pfam PF02817 e3 binding domain	2	0	2	1	2	0	0	0	2	2	4	0	0	0	2	4	1	2	1	2	1	4	2	2	3	3	2	2	0	0	0	3	2	3	1	2	2	3	0	0	3	2	2	0	3	2	3	2	2
Pfam PF00534 Glycosyl transferases group 1	1	12	3	19	8	1	8	0	1	7	10	1	0	4	8	16	0	1	7	4	5	12	10	2	5	16	16	13	8	3	16	13	1	3	14	8	5	13	6	7	4	1	8	16	6	3	15	10	2
Pfam PF00072 Response regulator receiver domain	1	11	6	61	37	10	4	3	1	12	35	7	0	12	25	93	0	1	7	11	5	67	69	12	16	32	29	22	10	25	91	114	3	15	16	12	3	101	7	12	12	3	14	42	31	32	71	39	17
Pfam PF00664 ABC transporter transmembrane region	1	7	6	9	6	1	2	0	1	7	12	0	2	3	4	10	2	1	10	6	2	18	7	6	6	9	9	7	4	2	2	5	3	9	7	7	2	13	3	44	2	3	13	10	9	13	23	9	14
Pfam PF12911 N-terminal TM domain of oligopeptide transport permease C	1	7	3	1	6	2	0	0	1	1	3	1	0	0	0	2	0	1	1	3	1	11	0	1	3	7	6	5	1	1	1	1	2	0	2	1	0	4	0	3	0	0	1	7	6	5	5	5	2
Pfam PF00117 Glutamine amidotransferase class-I	1	6	5	6	6	4	5	1	2	5	6	1	1	8	6	13	3	2	6	6	5	7	6	4	6	6	5	6	6	5	6	6	4	8	5	5	5	6	4	2	5	3	4	5	6	6	7	7	7
Pfam PF00753 Metallo-beta-lactamase superfamily	1	6	3	5	5	2	4	0	1	10	12	0	1	3	5	13	1	1	5	4	5	12	12	5	8	9	7	4	2	3	5	10	3	4	12	10	3	9	3	5	2	1	6	14	8	6	11	6	10
Pfam PF00291 Pyridoxal-phosphate dependent enzyme	1	6	4	6	9	3	5	0	0	8	7	0	0	4	6	13	3	0	5	4	5	13	7	1	7	11	11	6	5	4	5	6	1	4	6	8	4	12	0	0	2	0	4	4	5	9	13	10	4
Pfam PF00106 short chain dehydrogenase	1	6	3	12	17	3	3	0	1	47	31	0	0	4	12	47	1	1	13	4	9	82	32	5	8	60	48	34	11	2	4	5	1	20	112	46	3	37	4	2	9	2	5	12	34	14	68	12	10
Pfam PF01656 CobQ/CobB/MinD/ParA nucleotide binding domain	1	5	0	9	1	4	3	3	1	6	3	4	0	2	4	7	1	1	0	0	3	4	4	0	0	2	2	2	5	3	11	6	1	2	5	6	1	9	3	5	1	1	0	5	4	1	8	3	4
Pfam PF00512 His Kinase A (phospho-acceptor) domain	1	5	2	35	20	1	4	0	1	8	15	2	0	2	9	50	0	1	5	6	4	31	37	6	8	18	16	12	6	13	42	76	1	11	11	8	3	53	2	3	7	1	6	22	13	17	27	20	9
Pfam PF01261 Xylose isomerase-like TIM barrel	1	5	2	1	8	0	1	0	1	2	6	0	1	0	0	5	1	1	1	3	2	18	3	2	2	2	1	0	3	1	2	3	2	1	3	2	0	3	0	1	0	0	1	3	8	6	10	9	5
Pfam PF00270 DEAD/DEAH box helicase	1	4	8	6	14	3	5	6	1	8	9	3	1	2	9	13	2	1	5	8	4	9	8	7	6	8	8	8	6	4	5	9	7	8	9	8	7	13	7	7	5	3	7	8	9	12	14	12	10
Pfam PF00672 HAMP domain	1	4	2	7	20	1	2	3	1	13	16	0	0	2	1	43	0	1	1	3	4	9	18	3	5	14	10	11	1	3	32	63	1	3	15	13	3	44	0	18	1	0	4	23	12	18	33	24	9
Pfam PF13419 Haloacid dehalogenase-like hydrolase	1	4	2	4	9	0	2	2	1	2	3	1	1	2	3	11	0	0	7	5	0	13	6	4	4	8	7	6	3	2	5	8	2	2	5	1	3	10	4	3	2	1	4	11	7	8	16	10	5
Pfam PF00483 Nucleotidyl transferase	1	4	2	7	6	2	5	0	1	4	8	0	0	4	4	6	0	1	5	2	4	7	3	3	2	2	2	2	6	4	4	5	2	3	4	4	3	5	2	3	4	0	4	10	2	6	9	8	2
Pfam PF00486 Transcriptional regulatory protein, C terminal	1	4	4	10	17	3	1	0	1	14	13	0	0	6	5	24	0	1	6	5	4	26	12	5	9	20	18	14	2	15	3	7	2	4	16	15	1	26	2	2	3	1	8	22	9	17	35	20	10
Pfam PF00578 AhpC/TSA family	1	3	3	6	2	2	5	1	1	11	7	0	0	2	3	7	1	1	1	3	4	5	4	2	2	8	8	5	5	2	4	6	2	5	8	11	1	7	6	2	4	3	2	1	2	3	5	3	1
Pfam PF07733 Bacterial DNA polymerase III alpha subunit	1	3	1	1	1	1	1	1	1	2	3	1	2	1	1	2	1	1	2	1	1	2	2	2	2	2	2	1	1	1	1	1	1	1	2	2	1	2	1	1	1	1	2	3	2	1	2	1	2
Pfam PF00795 Carbon-nitrogen hydrolase	1	3	1	5	3	6	3	2	1	3	2	1	0	2	2	9	0	1	0	1	3	3	5	0	1	5	3	2	5	2	3	3	1	4	3	4	2	9	3	5	2	0	1	3	4	4	8	5	2
Pfam PF02687 FtsX-like permease family	1	3	3	2	6	1	2	4	1	5	8	1	2	5	1	8	1	1	8	7	1	6	5	8	6	4	4	4	11	1	4	13	4	4	3	5	3	8	13	9	3	1	9	28	4	9	22	6	11
Pfam PF00288 GHMP kinases N terminal domain	1	3	3	3	3	2	2	1	0	4	3	3	1	3	2	1	2	1	5	3	2	1	1	3	5	1	1	1	2	2	1	1	1	2	4	4	1	1	2	2	3	1	5	5	1	3	3	4	6
Pfam PF00953 Glycosyl transferase family 4	1	3	2	2	2	2	2	1	1	2	2	1	0	1	2	2	1	1	2	2	2	1	0	2	2	2	2	2	1	0	1	1	2	2	2	2	1	2	2	2	2	1	1	2	1	2	2	2	3
Pfam PF14520 Helix-hairpin-helix domain	1	3	4	2	3	1	0	1	1	2	2	1	1	1	1	3	1	2	1	4	2	2	3	3	1	4	4	4	3	1	2	3	2	3	2	2	3	3	2	1	4	2	1	2	1	4	3	3	1
Pfam PF00206 Lyase	1	3	4	3	4	3	2	0	1	3	4	0	0	5	3	8	2	1	2	4	3	4	4	1	3	4	4	3	2	2	5	3	4	3	4	3	4	6	2	2	2	2	1	4	3	4	5	4	3
Pfam PF03819 MazG nucleotide pyrophosphohydrolase domain	1	3	2	2	2	0	2	1	1	1	4	1	0	0	1	2	0	1	1	2	0	2	2	0	2	1	1	1	2	1	1	3	2	1	1	1	0	2	3	2	0	0	0	3	3	2	4	2	2
Pfam PF02811 PHP domain	1	3	2	2	3	1	3	1	1	3	5	1	2	1	1	3	1	1	3	2	1	2	2	2	3	3	3	2	2	3	4	2	2	2	3	3	2	3	1	3	2	1	2	6	2	3	4	3	4
Pfam PF00717 Peptidase S24-like	1	3	4	3	4	1	1	2	1	2	6	2	0	1	6	5	1	1	3	4	2	5	4	7	4	3	2	2	1	3	7	4	3	6	2	2	5	8	3	1	3	1	1	4	4	3	6	4	4
Pfam PF01384 Phosphate transporter family	1	3	1	0	3	1	0	0	1	3	4	0	0	1	0	4	1	1	0	1	1	4	0	0	2	2	2	1	0	2	2	2	1	3	2	3	1	4	1	0	1	0	0	2	3	1	4	1	4
Pfam PF01048 Phosphorylase superfamily	1	3	3	2	5	2	1	3	2	5	3	2	2	2	1	2	2	1	3	3	2	5	2	5	3	2	2	1	1	1	2	4	2	2	2	5	1	2	4	2	2	0	4	2	3	5	5	5	3
Pfam PF07719 Tetratricopeptide repeat	1	3	0	3	2	3	8	9	1	0	2	4	0	1	7	1	0	1	0	4	0	11	5	1	1	0	0	0	5	0	11	16	6	5	0	0	0	9	10	17	0	1	0	3	5	1	4	1	1
Pfam PF00306 ATP synthase alpha/beta chain, C terminal domain	1	2	2	2	2	2	2	3	1	2	2	1	3	2	2	2	2	1	2	2	2	2	2	4	2	2	2	2	3	2	2	2	2	4	1	2	2	2	1	1	2	2	4	2	2	2	2	2	4
Pfam PF00583 Acetyltransferase (GNAT) family	1	2	1	8	12	1	2	1	1	7	30	0	1	4	3	20	0	1	12	1	4	28	14	3	8	15	13	8	3	7	4	4	2	13	10	8	2	19	2	8	2	1	9	13	14	9	44	13	15
Pfam PF03780 Asp23 family, cell envelope-related function	1	2	0	0	0	0	0	0	1	0	2	0	0	0	0	0	0	1	4	0	0	0	0	4	3	0	0	0	0	0	0	0	0	0	0	0	0	0	0	0	0	0	3	2	0	0	2	0	2
Pfam PF02517 CAAX protease self-immunity	1	2	0	6	0	0	1	1	1	4	4	1	0	0	1	2	0	1	7	1	0	1	5	2	4	1	1	1	2	1	0	2	0	2	3	4	0	0	1	7	0	1	11	5	0	2	1	1	3
Pfam PF02786 Carbamoyl-phosphate synthase L chain, ATP binding domain	1	2	1	3	3	3	5	0	1	6	7	0	0	4	3	8	2	1	4	3	3	6	7	3	5	9	7	6	3	3	4	6	3	5	7	6	3	5	2	1	4	3	3	4	5	3	6	3	4
Pfam PF03600 Citrate transporter	1	2	0	2	3	0	0	0	1	2	3	0	0	1	2	2	0	1	1	1	1	1	0	1	1	0	0	0	1	0	0	2	1	1	1	2	1	3	0	1	1	0	0	0	1	2	1	5	0
Pfam PF02629 CoA binding domain	1	2	1	1	3	0	2	0	1	1	2	0	0	1	1	1	0	1	1	1	1	2	1	1	2	1	1	1	2	0	2	1	0	1	1	1	1	1	1	2	1	1	1	1	1	1	3	2	1
Pfam PF05746 DALR anticodon binding domain	1	2	2	2	2	1	2	1	1	1	1	1	1	1	2	2	2	2	1	2	1	2	1	1	1	2	2	2	1	1	1	2	2	2	1	1	2	2	1	1	2	2	1	1	2	2	2	2	1
Pfam PF01131 DNA topoisomerase	1	2	2	1	2	2	3	1	1	1	2	1	1	1	3	1	1	1	1	2	1	1	1	1	2	1	1	1	1	1	3	1	3	1	1	1	1	2	4	1	1	1	1	3	1	2	1	2	2
Pfam PF00226 DnaJ domain	1	2	2	7	3	3	2	2	1	2	1	3	1	4	3	3	1	1	1	2	2	7	5	1	1	2	2	2	1	2	3	5	2	3	3	2	3	4	1	3	4	4	1	2	5	3	3	3	1
Pfam PF14492 Elongation Factor G, domain II	1	2	1	4	1	1	1	3	1	2	2	3	1	1	1	2	1	1	3	1	1	2	1	2	2	2	2	1	2	2	3	3	1	1	2	2	1	2	2	4	1	2	1	2	1	1	4	1	1
Pfam PF03764 Elongation factor G, domain IV	1	2	1	3	1	1	1	2	1	2	1	2	1	1	1	2	1	1	1	1	1	2	1	1	1	2	2	1	2	2	3	3	1	1	2	2	1	2	2	3	1	1	1	3	1	1	4	1	1
Pfam PF01312 FlhB HrpN YscU SpaS Family	1	2	0	0	1	2	1	2	1	0	2	1	0	2	0	3	1	1	0	0	0	2	2	0	0	3	3	3	0	0	1	2	0	2	0	0	0	2	0	2	0	0	0	2	1	3	0	3	1
Pfam PF00551 Formyl transferase	1	2	3	3	4	2	4	1	1	4	3	1	1	3	3	6	1	1	2	3	2	3	3	2	2	3	7	3	3	3	4	2	1	3	2	4	2	5	2	2	2	2	2	2	5	4	4	4	2
Pfam PF01134 Glucose inhibited division protein A	1	2	1	2	1	1	2	1	1	0	2	1	1	1	1	1	1	1	2	1	0	2	2	2	2	1	1	1	1	0	2	2	1	1	0	0	1	1	1	1	1	1	2	3	2	1	0	1	2
Pfam PF14579 Helix-hairpin-helix motif	1	2	1	1	1	1	1	1	1	2	3	1	2	1	1	2	1	1	2	1	1	2	2	2	2	2	2	1	1	1	1	1	1	1	2	2	1	2	1	1	1	1	2	3	2	1	2	1	2
Pfam PF13581 Histidine kinase-like ATPase domain	1	2	0	2	0	0	0	1	1	1	3	0	0	0	0	1	0	1	0	0	0	1	1	0	1	1	0	1	1	0	1	1	0	0	6	1	0	1	0	3	0	0	0	1	0	0	49	0	2
Pfam PF13393 Histidyl-tRNA synthetase	1	2	1	2	1	1	2	1	1	1	2	1	1	1	1	2	1	1	2	1	1	2	3	1	2	2	2	2	1	2	1	2	1	1	1	1	2	2	2	1	1	1	1	2	2	1	1	1	2
Pfam PF05496 Holliday junction DNA helicase ruvB N-terminus	1	2	1	1	1	2	0	1	1	1	2	1	2	2	2	2	0	1	2	1	1	1	1	1	1	1	1	1	1	2	2	1	1	1	1	1	2	2	2	1	1	1	1	2	1	1	1	1	2
Pfam PF00012 Hsp70 protein	1	2	2	5	6	1	1	1	1	4	2	3	1	1	1	5	2	1	1	2	2	4	3	2	1	2	2	2	1	1	1	1	2	1	6	4	2	5	1	1	1	2	1	4	3	4	3	6	2
Pfam PF02742 Iron dependent repressor, metal binding and dimerisation domain	1	2	0	0	1	0	0	1	1	2	1	0	0	0	1	0	0	1	1	0	1	1	0	1	1	0	0	0	1	1	0	1	0	0	1	2	0	0	1	2	0	0	1	2	0	0	1	1	1
Pfam PF00013 KH domain	1	2	1	1	1	1	2	2	1	1	2	2	0	2	1	1	1	1	2	1	1	1	1	2	2	1	1	1	2	2	2	2	1	1	1	1	1	1	2	2	1	1	2	2	1	1	1	1	2
Pfam PF07650 KH domain	1	2	2	2	2	2	2	2	1	2	2	2	2	2	2	2	2	1	2	2	2	2	2	2	2	2	2	2	2	1	2	2	2	2	2	2	2	2	2	2	2	2	2	2	2	2	2	2	2
Pfam PF00467 KOW motif	1	2	2	2	2	2	2	2	1	1	2	1	2	1	2	2	1	1	2	2	1	1	2	2	2	1	1	1	1	2	2	2	2	2	1	1	2	2	2	2	2	0	2	1	2	2	1	2	1
Pfam PF05175 Methyltransferase small domain	1	2	3	1	3	2	1	0	1	0	1	1	2	2	2	5	1	1	2	2	1	3	1	2	3	3	3	2	0	0	0	1	2	2	1	0	2	4	0	0	1	1	3	0	2	3	1	3	2
Pfam PF06723 MreB/Mbl protein	1	2	1	0	1	1	1	1	1	0	3	1	0	1	1	1	0	1	0	1	0	0	1	0	0	1	1	1	2	0	2	2	1	1	0	0	0	1	1	1	1	1	0	2	0	1	2	1	3
Pfam PF00488 MutS domain V	1	2	1	3	1	1	2	1	1	0	2	2	0	1	1	1	1	1	2	1	0	1	1	2	3	1	1	1	2	1	2	2	1	1	0	0	1	1	3	2	1	1	1	4	1	1	0	1	2
Pfam PF00293 NUDIX domain	1	2	5	8	14	2	2	1	1	12	5	0	0	2	6	14	1	1	10	7	5	11	15	6	4	7	6	7	7	2	4	7	4	5	14	12	4	14	1	3	5	1	9	9	10	12	26	14	8
Pfam PF01029 NusB family	1	2	2	2	2	1	1	1	1	2	2	1	1	1	2	2	1	1	2	2	1	2	2	2	2	1	1	1	2	1	2	2	2	2	2	2	2	2	1	1	2	1	2	2	2	2	2	2	2
Pfam PF00989 PAS fold	1	2	0	7	7	0	3	0	1	0	9	0	0	0	1	8	0	0	1	0	1	6	7	1	0	4	4	1	3	5	7	12	0	1	2	0	0	6	0	0	1	0	1	4	2	6	11	4	1
Pfam PF02163 Peptidase family M50	1	2	1	4	1	3	2	1	1	3	4	1	0	1	1	1	0	1	1	1	1	2	2	1	1	2	2	1	2	3	2	2	1	3	2	3	2	1	1	1	2	1	4	3	1	1	3	1	2
Pfam PF02562 PhoH-like protein	1	2	0	1	2	0	1	0	1	2	2	0	0	0	1	2	0	1	1	1	2	1	2	1	1	2	2	2	1	0	2	1	0	2	2	2	1	2	2	1	1	0	1	0	1	2	2	2	1
Pfam PF00550 Phosphopantetheine attachment site	1	2	1	1	3	2	2	1	1	34	43	1	1	1	2	25	1	1	2	1	15	5	2	3	4	3	3	2	1	1	2	3	1	7	31	34	1	16	1	1	7	1	3	6	4	12	85	4	2
Pfam PF00348 Polyprenyl synthetase	1	2	2	2	2	2	2	1	1	5	3	1	0	2	2	2	1	1	3	2	1	3	2	1	2	2	2	2	2	1	2	2	2	2	4	5	2	2	2	1	2	2	1	1	2	2	6	2	3
Pfam PF01865 Protein of unknown function DUF47	1	2	1	0	0	0	0	0	1	0	1	0	0	0	0	1	0	1	0	1	0	0	0	0	1	0	0	0	0	1	1	1	1	1	0	0	0	0	0	0	1	0	0	1	1	0	1	0	1
Pfam PF00809 Pterin binding enzyme	1	2	2	2	2	1	1	0	1	3	1	0	0	1	1	2	0	1	1	1	3	2	2	1	1	2	2	2	2	1	2	2	1	1	3	3	1	2	1	0	1	0	1	2	3	2	3	2	1
Pfam PF01588 Putative tRNA binding domain	1	2	2	1	3	2	2	1	1	1	4	1	2	2	2	3	1	1	3	2	1	2	1	2	3	3	3	2	2	1	3	1	2	3	1	1	2	2	2	1	1	1	3	2	2	2	1	2	3
Pfam PF02592 Putative vitamin uptake transporter	1	2	1	0	1	0	0	0	2	0	1	2	0	0	0	1	0	1	0	1	0	1	0	0	1	2	2	2	0	1	0	0	1	2	0	0	1	1	0	1	1	0	0	0	2	1	0	1	0
Pfam PF02852 Pyridine nucleotide-disulphide oxidoreductase, dimerisation domain	1	2	2	2	4	0	1	1	1	5	3	1	0	0	2	5	1	1	6	2	1	7	3	3	4	5	4	5	3	1	3	6	2	5	4	5	3	5	2	3	1	2	4	0	6	5	6	4	4
Pfam PF02887 Pyruvate kinase, alpha/beta domain	1	2	1	2	2	0	0	0	1	1	1	1	0	1	1	2	1	1	1	1	1	1	1	1	1	1	1	1	0	0	1	1	1	1	1	1	1	2	0	1	1	0	1	2	1	2	2	2	1
Pfam PF04997 RNA polymerase Rpb1, domain 1	1	2	1	1	1	1	1	1	1	1	1	1	1	1	1	1	1	1	1	1	1	1	1	1	1	1	1	1	1	1	1	1	1	1	1	1	1	1	1	1	1	1	1	1	1	1	1	1	1
Pfam PF02881 SRP54-type protein, helical bundle domain	1	2	2	2	2	1	2	2	1	2	2	2	2	1	2	2	2	1	2	2	2	2	2	2	2	2	2	2	2	0	2	2	2	2	2	2	2	2	2	1	2	2	2	2	2	2	2	2	2
Pfam PF01118 Semialdehyde dehydrogenase, NAD binding domain	1	2	2	2	4	1	2	0	1	3	2	0	0	2	2	3	2	1	2	2	2	2	3	0	2	2	2	2	2	2	2	2	2	1	3	3	2	4	1	0	1	1	1	3	2	3	3	3	2
Pfam PF02774 Semialdehyde dehydrogenase, dimerisation domain	1	2	1	2	3	1	2	0	1	2	2	0	0	2	1	3	2	1	2	2	2	1	2	0	2	2	2	2	2	2	2	2	2	1	2	2	2	3	1	0	1	1	1	3	1	3	3	3	2
Pfam PF07228 Stage II sporulation protein E (SpoIIE)	1	2	0	5	0	0	0	3	2	1	4	0	0	0	0	3	0	2	0	0	0	1	0	0	1	1	1	1	0	0	1	4	0	0	4	1	0	2	0	4	0	0	0	1	0	0	43	0	2
Pfam PF02824 TGS domain	1	2	3	1	3	1	1	0	0	1	3	1	0	1	3	3	0	1	2	3	1	2	2	2	2	3	2	3	2	1	1	2	3	3	1	1	3	3	3	0	2	0	2	2	2	3	2	3	2
Pfam PF00456 Transketolase, thiamine diphosphate binding domain	1	2	2	1	3	1	1	1	1	2	1	0	1	1	2	2	2	1	1	4	2	2	2	1	1	3	3	3	2	1	1	2	2	2	2	2	2	2	1	1	2	1	3	2	3	4	6	4	4
Pfam PF00437 Type II/IV secretion system protein	1	2	1	4	3	2	4	0	1	1	1	0	0	1	5	8	0	1	1	2	0	5	3	1	1	6	4	1	1	4	4	8	2	6	1	1	4	4	0	0	2	1	1	3	1	4	3	2	1
Pfam PF01052 Type III flagellar switch regulator (C-ring) FliN C-term	1	2	0	0	2	3	2	2	1	0	2	2	0	3	0	3	2	1	0	0	0	3	2	0	0	3	2	3	0	0	2	2	0	2	0	0	0	2	0	2	0	0	0	2	2	5	0	4	4
Pfam PF12344 Ultra-violet resistance protein B	1	2	1	1	1	1	1	1	1	1	1	1	1	1	1	1	0	1	1	1	1	1	1	1	1	1	1	1	1	1	1	1	1	1	1	1	1	1	1	1	1	1	1	1	1	1	1	1	1
Pfam PF00749 tRNA synthetases class I (E and Q), catalytic domain	1	2	2	1	3	2	1	1	1	1	1	1	1	2	3	4	2	1	1	2	1	3	2	1	1	3	3	2	1	1	3	3	2	2	1	1	3	3	2	1	2	2	1	1	2	3	1	3	1
Pfam PF02670 1-deoxy-D-xylulose 5-phosphate reductoisomerase	1	1	1	1	1	1	1	1	1	1	1	0	0	1	1	1	1	1	0	1	1	0	1	0	0	1	1	1	1	1	1	1	1	0	1	1	1	1	1	1	0	1	0	1	1	1	1	1	1
Pfam PF08436 1-deoxy-D-xylulose 5-phosphate reductoisomerase C-terminal	1	1	1	1	1	1	1	1	1	1	1	0	0	1	1	1	1	1	0	1	1	0	1	0	0	1	1	1	1	1	1	1	1	0	1	1	1	1	1	1	0	1	0	1	1	1	1	1	1
Pfam PF13292 1-deoxy-D-xylulose-5-phosphate synthase	1	1	1	1	1	1	1	1	1	3	1	0	0	1	1	1	1	1	3	1	1	1	1	0	0	1	1	1	1	1	1	2	1	0	1	3	1	1	1	1	0	0	0	1	1	1	2	1	1
Pfam PF01189 16S rRNA methyltransferase RsmF	1	1	1	1	2	0	0	0	1	1	1	0	0	1	1	1	0	1	1	1	0	2	2	2	1	2	2	2	1	0	2	2	1	1	1	1	2	1	1	1	1	0	2	1	2	1	1	2	1
Pfam PF01128 2-C-methyl-D-erythritol 4-phosphate cytidylyltransferase	1	1	1	1	1	1	1	1	1	1	1	0	0	1	1	1	1	1	0	1	1	1	1	0	2	1	1	1	1	1	1	1	1	0	1	1	1	1	1	1	0	1	1	1	1	1	1	1	2
Pfam PF00926 3,4-dihydroxy-2-butanone 4-phosphate synthase	1	1	1	1	1	1	1	0	1	2	1	0	0	1	1	1	1	1	1	1	1	1	1	0	1	2	2	2	1	1	2	1	1	1	1	2	1	3	1	0	1	1	1	1	1	1	1	1	0
Pfam PF01761 3-dehydroquinate synthase	1	1	1	1	1	1	0	0	1	1	1	0	0	1	1	1	1	1	1	1	1	1	1	1	1	1	1	1	1	2	0	1	1	1	1	1	1	1	1	1	1	0	1	1	1	1	1	1	1
Pfam PF01648 4'-phosphopantetheinyl transferase superfamily	1	1	1	1	3	1	1	1	1	2	1	1	1	1	1	1	1	1	1	1	2	2	1	1	2	1	1	1	2	1	1	1	1	1	2	2	1	1	1	1	2	1	1	3	1	2	5	3	1
Pfam PF01367 5'-3' exonuclease, C-terminal SAM fold	1	1	1	1	2	1	1	1	1	2	2	1	1	1	1	1	1	1	1	1	1	1	1	1	2	1	1	1	1	1	1	1	1	1	2	2	1	1	1	1	1	1	1	1	1	2	2	2	2
Pfam PF02739 5'-3' exonuclease, N-terminal resolvase-like domain	1	1	1	1	2	2	1	1	1	2	2	1	1	1	1	1	1	1	1	1	1	1	1	1	2	1	1	1	1	1	1	1	1	1	2	2	1	2	1	1	1	1	1	1	1	2	2	2	2
Pfam PF00885 6,7-dimethyl-8-ribityllumazine synthase	1	1	1	1	1	1	1	0	1	1	1	0	0	1	1	1	1	1	1	1	1	2	2	0	1	1	1	1	1	1	1	1	1	1	1	1	1	1	1	0	1	1	1	1	2	1	1	1	0
Pfam PF01035 6-O-methylguanine DNA methyltransferase, DNA binding domain	1	1	1	0	3	1	1	1	1	2	2	0	0	1	1	4	0	1	2	1	1	4	4	0	1	3	3	2	1	1	1	1	1	2	2	2	1	3	1	1	1	0	1	1	2	3	4	3	4
Pfam PF00393 6-phosphogluconate dehydrogenase, C-terminal domain	1	1	1	1	1	0	1	1	1	3	3	1	0	0	0	0	1	1	2	1	1	3	0	0	1	0	0	0	1	0	0	0	1	0	2	3	1	1	0	0	0	0	1	0	1	1	3	1	1
Pfam PF02096 60Kd inner membrane protein	1	1	1	1	1	1	1	1	1	1	2	1	1	1	1	1	1	1	2	1	1	1	1	2	1	1	1	1	1	1	1	1	1	1	1	1	1	1	1	2	1	1	2	1	1	1	2	1	2
Pfam PF01288 7,8-dihydro-6-hydroxymethylpterin-pyrophosphokinase (HPPK)	1	1	1	1	1	1	1	0	1	1	1	0	0	1	2	2	0	1	1	1	1	1	1	1	1	1	1	1	1	1	1	1	1	1	1	1	1	2	2	0	1	0	1	1	1	1	1	1	1
Pfam PF13481 AAA domain	1	1	1	1	1	1	2	1	1	1	1	0	0	1	2	1	0	1	1	1	0	2	1	2	1	3	1	1	1	1	1	1	1	1	1	1	1	1	3	2	1	3	1	1	1	2	1	1	1
Pfam PF02190 ATP-dependent protease La (LON) substrate-binding domain	1	1	1	1	1	1	1	1	1	1	1	2	1	1	1	3	1	1	0	1	0	2	2	0	0	3	3	2	0	0	2	3	1	1	2	1	1	3	1	1	1	1	0	2	2	1	2	1	0
Pfam PF00698 Acyl transferase domain	1	1	1	1	1	1	1	0	1	20	4	0	0	1	1	2	1	1	1	1	11	1	1	1	1	2	2	1	1	1	1	2	1	1	12	20	1	1	1	1	2	1	1	2	2	3	52	1	1
Pfam PF00406 Adenylate kinase	1	1	1	2	1	1	1	1	1	1	1	1	1	1	1	1	1	1	1	1	1	1	1	1	1	1	1	1	1	1	1	1	1	1	1	1	1	1	1	1	1	1	1	1	1	1	1	1	1
Pfam PF05191 Adenylate kinase, active site lid	1	1	1	0	1	0	0	1	1	0	1	1	1	0	0	1	1	0	1	1	0	0	0	0	1	1	1	1	1	1	0	1	1	1	0	0	1	1	0	1	1	0	0	1	0	1	1	1	1
Pfam PF01425 Amidase	1	1	0	2	0	1	1	1	1	6	1	1	1	1	0	6	0	1	2	0	2	13	5	2	1	17	15	11	1	1	1	1	0	3	5	6	1	4	0	1	1	1	1	2	3	1	5	0	2
Pfam PF02912 Aminoacyl tRNA synthetase class II, N-terminal domain	1	1	1	1	1	1	1	0	1	1	1	0	0	1	1	1	1	1	1	1	1	1	1	1	1	1	1	1	1	1	1	1	1	1	1	1	1	1	1	0	1	1	1	1	1	1	1	1	1
Pfam PF04073 Aminoacyl-tRNA editing domain	1	1	2	1	3	1	1	1	1	1	3	0	0	1	1	6	1	1	3	2	1	3	2	2	2	4	4	2	1	1	2	2	2	2	1	2	2	4	1	2	1	0	2	1	4	2	4	4	2
Pfam PF00202 Aminotransferase class-III	1	1	2	2	7	2	3	0	2	6	8	0	0	3	3	13	2	1	1	3	4	20	6	0	6	12	12	11	3	1	3	3	3	4	7	8	3	18	2	0	2	2	0	5	6	4	14	6	3
Pfam PF02424 ApbE family	1	1	1	0	1	0	1	1	1	0	0	0	0	0	1	1	0	1	2	1	0	2	1	1	0	1	0	1	1	1	1	0	1	0	0	0	1	1	1	1	0	0	1	2	0	1	4	1	1
Pfam PF03485 Arginyl tRNA synthetase N terminal domain	1	1	1	1	1	1	1	1	1	1	1	1	1	1	1	1	1	1	1	1	1	1	1	1	1	1	1	1	1	1	1	1	1	1	1	1	1	1	1	1	1	1	1	1	1	1	2	1	1
Pfam PF03483 B3/4 domain	1	1	1	1	1	0	1	0	1	1	1	0	1	1	1	2	1	1	2	1	1	2	1	2	1	1	1	1	1	1	2	1	1	1	1	1	1	1	2	0	1	1	1	1	1	1	2	2	1
Pfam PF00533 BRCA1 C Terminus (BRCT) domain	1	1	1	2	1	1	1	3	1	1	1	1	1	1	1	1	1	1	1	1	1	1	1	1	1	2	2	1	1	1	1	1	1	1	1	1	1	1	1	1	1	1	1	3	1	1	1	1	1
Pfam PF00216 Bacterial DNA-binding protein	1	1	3	1	4	1	2	1	1	1	2	1	1	1	4	5	3	1	2	3	1	3	4	1	1	5	4	4	2	0	7	5	3	3	1	1	3	5	7	1	5	3	1	1	3	4	2	4	1
Pfam PF03118 Bacterial RNA polymerase, alpha chain C terminal domain	1	1	1	1	1	1	1	1	1	1	1	1	1	1	1	1	1	1	1	1	1	1	1	1	1	1	1	1	1	1	1	1	1	1	1	1	1	1	1	1	1	1	1	1	1	1	2	1	1
Pfam PF01311 Bacterial export proteins, family 1	1	1	0	0	1	1	1	1	1	0	1	1	0	1	0	2	1	1	0	0	0	2	1	0	0	2	1	2	0	0	1	1	0	1	0	0	0	1	0	1	0	0	0	1	1	3	0	3	1
Pfam PF01313 Bacterial export proteins, family 3	1	1	0	0	1	1	1	1	1	0	1	1	0	1	0	2	1	1	0	0	0	2	1	0	0	2	2	2	0	0	1	1	0	1	0	0	0	1	0	1	0	0	0	1	1	3	0	3	1
Pfam PF05697 Bacterial trigger factor protein (TF)	1	1	1	1	1	1	1	1	1	1	1	1	1	1	1	1	1	1	1	1	1	1	1	1	1	1	1	1	1	1	1	1	1	1	1	1	1	1	1	1	1	1	1	1	1	1	1	1	1
Pfam PF05698 Bacterial trigger factor protein (TF) C-terminus	1	1	1	1	1	1	1	1	1	1	2	1	1	1	1	1	1	1	1	1	1	1	1	1	1	1	1	1	1	1	1	1	1	1	1	1	1	1	0	1	1	1	1	1	1	1	1	1	1
Pfam PF02801 Beta-ketoacyl synthase, C-terminal domain	1	1	1	2	2	1	1	0	1	21	17	0	0	1	2	4	1	1	1	1	12	5	2	1	1	2	2	1	1	1	2	2	1	8	14	21	1	5	1	1	3	1	1	3	4	6	59	2	1
Pfam PF00109 Beta-ketoacyl synthase, N-terminal domain	1	1	1	2	2	1	1	0	1	21	17	0	0	1	2	4	1	1	1	1	12	6	3	1	1	2	2	1	1	1	2	3	1	8	14	21	1	6	1	1	3	1	1	3	5	7	62	2	1
Pfam PF02577 Bifunctional nuclease	1	1	0	1	0	0	1	0	1	1	0	0	0	0	0	0	0	1	0	0	1	0	0	0	0	0	0	0	1	0	1	1	0	0	1	1	0	0	0	0	0	0	0	0	0	0	1	0	0
Pfam PF02632 BioY family	1	1	0	1	0	0	0	1	0	0	2	0	0	0	0	0	0	1	2	0	0	2	0	1	1	1	1	1	0	1	1	0	0	0	0	0	0	0	0	1	0	1	1	3	1	0	1	0	1
Pfam PF10417 C-terminal domain of 1-Cys peroxiredoxin	1	1	0	2	1	1	2	1	1	0	2	0	0	1	0	4	1	1	0	1	0	2	1	1	1	1	1	1	2	1	1	2	0	1	0	0	0	3	1	1	2	1	0	0	0	1	0	2	1
Pfam PF01807 CHC2 zinc finger	1	1	1	1	1	1	1	1	1	1	1	0	1	1	2	1	1	1	1	1	1	1	1	1	1	1	1	1	1	2	2	2	1	1	1	1	1	1	2	1	1	1	1	1	1	1	1	1	1
Pfam PF06418 CTP synthase N-terminus	1	1	1	1	1	1	1	1	1	1	1	1	1	1	1	1	1	1	1	1	1	1	1	1	1	1	1	1	1	1	1	1	1	1	1	1	1	1	1	1	1	1	1	1	1	1	1	1	1
Pfam PF02559 CarD-like/TRCF domain	1	1	1	1	1	1	0	2	1	2	2	2	0	1	1	1	1	1	1	1	2	2	2	1	1	1	1	1	1	1	2	1	1	1	2	2	1	1	1	2	1	0	1	1	2	1	2	1	1
Pfam PF01039 Carboxyl transferase domain	1	1	1	1	1	1	1	0	1	6	3	0	0	1	1	5	0	1	1	1	3	4	4	1	1	4	3	2	4	1	0	2	1	4	8	6	1	2	1	1	2	1	1	1	1	1	6	1	1
Pfam PF00166 Chaperonin 10 Kd subunit	1	1	1	1	1	1	1	1	1	1	1	1	0	1	1	1	1	1	1	1	1	4	1	1	1	1	1	1	2	1	1	1	1	1	1	1	1	1	1	1	1	1	1	1	1	1	2	1	1
Pfam PF01264 Chorismate synthase	1	1	1	1	1	1	1	0	1	1	1	0	0	1	1	1	1	1	1	1	1	1	1	1	1	1	1	1	1	1	1	1	1	1	1	1	1	1	1	1	1	0	1	1	1	1	1	1	1
Pfam PF06689 ClpX C4-type zinc finger	1	1	1	1	1	1	1	1	1	1	1	1	0	1	1	1	1	1	1	1	1	1	1	1	1	1	1	1	1	0	1	1	1	1	1	1	1	1	1	1	1	1	1	1	1	1	1	1	1
Pfam PF03772 Competence protein	1	1	1	1	1	1	1	1	1	1	1	1	1	1	1	1	0	1	1	1	0	1	1	1	1	1	0	0	1	1	1	1	1	1	0	1	1	1	1	1	0	1	1	0	1	1	0	1	1
Pfam PF03602 Conserved hypothetical protein 95	1	1	1	1	1	1	0	1	1	1	1	1	0	1	1	1	1	1	1	1	1	2	1	1	1	1	1	1	1	1	1	1	1	1	1	1	1	1	1	1	1	1	1	1	1	1	1	1	1
Pfam PF01321 Creatinase/Prolidase N-terminal domain	1	1	0	0	1	1	1	1	1	2	2	1	1	1	1	1	0	1	2	0	1	11	1	2	2	1	1	1	2	1	2	2	0	0	6	2	1	4	2	1	1	1	2	2	2	2	2	0	2
Pfam PF02075 Crossover junction endodeoxyribonuclease RuvC	1	1	1	1	1	1	0	1	1	1	0	0	0	1	1	1	0	1	0	1	1	1	1	0	0	1	1	1	1	1	1	1	1	1	1	1	1	1	1	1	1	1	0	0	1	1	1	1	0
Pfam PF00027 Cyclic nucleotide-binding domain	1	1	2	12	3	0	2	5	1	10	1	0	0	1	1	6	0	1	1	3	2	8	5	1	1	4	4	2	2	1	3	2	2	5	4	9	1	6	3	11	0	0	0	3	3	2	6	2	3
Pfam PF02224 Cytidylate kinase	1	1	2	1	1	0	1	1	1	1	1	1	1	0	1	1	0	1	1	1	1	1	1	1	1	1	1	1	1	0	1	1	1	1	1	1	1	1	1	1	1	0	1	1	1	1	1	1	1
Pfam PF01148 Cytidylyltransferase family	1	1	1	1	2	1	1	1	1	1	1	0	1	1	1	2	0	1	1	2	1	1	1	1	1	1	1	1	1	1	1	1	1	1	1	1	1	1	1	1	1	1	1	0	2	2	1	1	1
Pfam PF02683 Cytochrome C biogenesis protein transmembrane region	1	1	2	2	1	1	1	1	1	3	1	0	0	1	0	2	0	1	0	2	1	1	1	1	0	1	1	1	1	1	1	2	1	2	3	3	1	2	1	0	1	0	2	0	1	1	1	2	0
Pfam PF07478 D-ala D-ala ligase C-terminus	1	1	1	1	2	1	1	0	1	1	1	1	0	1	1	2	0	1	1	1	1	3	1	1	1	1	1	1	1	1	1	1	1	1	1	1	1	3	1	1	1	1	1	2	1	1	1	2	1
Pfam PF01820 D-ala D-ala ligase N-terminus	1	1	1	1	2	1	1	0	1	1	1	1	0	1	1	2	0	1	1	1	1	2	1	1	1	1	1	1	1	0	1	1	1	1	1	1	1	3	1	1	1	1	1	1	1	1	1	2	1
Pfam PF09190 DALR domain	1	1	1	1	1	1	1	0	1	1	1	0	0	1	1	1	1	1	1	1	1	0	1	1	1	1	1	1	1	1	1	1	1	1	1	1	1	1	1	1	1	1	1	1	0	1	1	1	1
Pfam PF01119 DNA mismatch repair protein, C-terminal domain	1	1	1	1	1	0	1	1	1	0	1	1	0	0	1	1	1	1	1	1	0	1	1	1	1	1	1	1	1	1	1	1	1	1	0	0	1	1	1	0	1	2	1	1	1	1	0	1	1
Pfam PF02768 DNA polymerase III beta subunit, C-terminal domain	1	1	1	1	1	1	1	1	1	1	1	1	1	1	1	1	1	1	1	1	1	1	1	1	1	1	1	1	1	2	1	1	1	1	1	1	1	1	1	1	1	1	1	1	1	1	2	1	1
Pfam PF00712 DNA polymerase III beta subunit, N-terminal domain	1	1	1	1	1	1	1	1	1	1	1	1	1	1	1	1	1	1	1	1	1	1	1	1	1	1	1	1	1	1	1	1	1	1	1	1	1	1	1	1	1	1	1	1	1	1	2	1	1
Pfam PF02767 DNA polymerase III beta subunit, central domain	1	1	1	1	1	1	1	1	1	1	1	1	1	1	1	1	1	1	1	1	1	1	1	1	1	1	1	1	1	2	0	1	1	1	1	1	1	1	1	1	1	1	1	1	1	1	2	1	1
Pfam PF00476 DNA polymerase family A	1	1	1	1	1	1	1	1	1	1	1	1	0	1	3	1	0	1	1	1	1	1	1	1	1	1	1	1	1	3	1	1	1	1	1	1	1	2	1	1	1	1	1	1	1	1	2	1	1
Pfam PF08275 DNA primase catalytic core, N-terminal domain	1	1	1	1	1	1	1	1	1	1	1	0	1	1	1	1	1	1	1	1	1	1	1	1	1	1	1	1	1	1	1	1	1	1	1	1	1	1	1	1	1	1	1	2	1	1	1	1	1
Pfam PF13288 DXP reductoisomerase C-terminal domain	1	1	1	1	1	1	1	1	1	1	1	0	0	1	1	1	1	1	0	1	1	0	1	0	0	1	1	1	1	1	1	1	1	0	1	1	1	1	1	1	0	1	0	1	1	1	1	1	1
Pfam PF01791 DeoC/LacD family aldolase	1	1	1	1	4	0	2	1	1	1	1	0	1	0	0	0	0	1	1	2	1	3	0	3	3	0	0	0	1	1	1	0	1	1	1	1	0	0	1	2	1	1	2	1	1	4	1	4	2
Pfam PF01121 Dephospho-CoA kinase	1	1	1	1	1	1	1	1	1	1	1	1	0	1	1	1	1	1	2	1	1	1	1	1	1	1	1	1	1	1	1	1	1	1	1	1	1	1	1	1	1	1	1	1	1	1	1	1	1
Pfam PF05173 Dihydrodipicolinate reductase, C-terminus	1	1	1	1	1	1	1	0	1	1	1	0	0	1	1	1	1	1	1	1	0	2	1	0	1	1	1	1	1	1	1	1	1	1	1	1	1	1	1	0	1	1	1	1	1	1	1	1	1
Pfam PF01113 Dihydrodipicolinate reductase, N-terminus	1	1	1	1	1	1	1	0	1	2	1	0	0	1	1	1	1	1	1	1	0	2	1	0	1	1	1	1	1	1	1	1	1	1	2	2	1	1	1	0	1	1	1	1	1	1	1	1	1
Pfam PF00701 Dihydrodipicolinate synthetase family	1	1	2	1	4	1	1	0	1	1	2	0	0	2	1	4	1	1	1	2	1	6	1	1	2	6	4	5	1	1	1	1	1	1	3	1	1	5	1	0	1	1	3	2	2	2	7	3	1
Pfam PF00186 Dihydrofolate reductase	1	1	1	0	1	0	0	0	1	1	1	0	1	0	1	1	1	1	1	1	1	1	1	1	1	1	1	1	0	0	0	1	1	1	1	1	1	1	1	0	1	1	1	1	1	1	0	1	1
Pfam PF01207 Dihydrouridine synthase (Dus)	1	1	3	2	3	1	1	1	1	1	2	2	0	1	1	3	0	1	1	3	1	2	2	1	1	2	2	2	1	0	2	1	3	3	1	1	3	3	1	2	1	1	1	2	2	3	1	3	1
Pfam PF02457 DisA bacterial checkpoint controller nucleotide-binding	1	1	0	1	0	0	1	1	1	1	3	1	0	0	0	0	0	1	1	0	0	0	0	1	1	0	0	0	0	0	2	3	0	0	1	1	0	0	1	1	0	0	1	2	0	0	1	0	1
Pfam PF01769 Divalent cation transporter	1	1	0	1	0	0	0	1	1	1	1	1	1	0	0	1	0	1	0	0	0	2	1	0	1	1	1	1	1	0	1	0	0	0	0	1	1	1	1	1	0	1	0	0	1	1	0	0	0
Pfam PF11638 DnaA N-terminal domain	1	1	1	1	1	0	0	1	2	0	1	1	0	1	1	1	1	2	0	1	0	1	1	0	1	1	1	1	1	1	1	1	1	1	0	0	1	1	1	1	1	1	0	1	1	1	0	1	1
Pfam PF03796 DnaB-like helicase C terminal domain	1	1	1	1	1	1	1	1	1	1	2	1	1	1	1	1	1	1	1	1	2	1	1	1	1	1	1	1	1	1	1	1	2	1	2	1	3	3	1	1	1	1	1	1	1	1	1	1	1
Pfam PF00772 DnaB-like helicase N terminal domain	1	1	1	1	1	1	1	1	1	1	1	1	1	1	1	1	1	1	1	1	1	1	1	1	2	1	1	1	1	1	1	1	2	1	1	1	3	2	1	1	1	1	1	1	1	1	1	1	1
Pfam PF01556 DnaJ C terminal domain	1	1	1	3	2	2	2	0	1	2	1	2	1	2	2	1	1	1	1	1	2	2	2	1	1	2	2	2	1	2	2	3	1	2	2	2	1	2	1	1	2	1	1	1	2	1	3	2	1
Pfam PF00684 DnaJ central domain	1	1	1	1	1	1	2	0	1	2	1	1	1	1	1	1	1	1	1	1	2	1	1	1	1	1	1	1	1	1	1	1	1	1	2	2	1	1	1	1	1	1	1	1	1	1	2	1	1
Pfam PF00035 Double-stranded RNA binding motif	1	1	1	2	1	1	1	1	1	1	1	1	1	1	1	1	1	1	1	1	1	1	1	1	1	1	1	1	1	1	1	1	1	1	1	1	1	1	1	1	1	1	1	1	1	1	1	1	1
Pfam PF00122 E1-E2 ATPase	1	1	1	9	4	3	3	1	1	12	4	0	2	3	0	7	0	1	9	1	4	7	3	3	3	5	3	4	3	1	5	6	0	9	4	12	2	6	2	3	1	0	4	5	1	5	4	6	7
Pfam PF00889 Elongation factor TS	1	1	1	1	1	1	1	1	1	1	1	1	1	2	1	1	1	1	1	1	1	1	1	1	1	1	1	1	1	1	1	1	1	1	1	1	1	1	1	1	1	1	1	1	1	1	1	1	1
Pfam PF03143 Elongation factor Tu C-terminal domain	1	1	2	1	2	1	2	1	1	1	1	1	1	1	1	2	1	1	1	2	1	1	2	1	1	1	1	2	1	1	1	2	1	2	1	1	2	2	1	1	2	2	1	3	2	2	2	2	1
Pfam PF00113 Enolase, C-terminal TIM barrel domain	1	1	1	1	1	1	1	1	1	1	1	1	1	1	1	1	1	1	3	1	1	1	1	1	1	1	1	1	2	1	1	1	1	1	2	1	1	1	1	1	1	1	1	1	1	1	1	1	1
Pfam PF03952 Enolase, N-terminal domain	1	1	1	1	1	1	1	1	1	1	1	1	1	1	1	1	1	1	2	1	1	1	1	1	1	1	1	1	2	1	1	1	1	1	2	1	1	1	1	1	1	1	1	1	1	1	1	1	1
Pfam PF00890 FAD binding domain	1	1	2	2	4	1	2	0	1	8	2	0	0	2	2	4	0	1	1	2	2	3	3	0	1	9	8	5	4	0	6	2	2	2	14	9	2	6	2	0	2	1	0	2	3	4	8	5	2
Pfam PF01494 FAD binding domain	1	1	0	3	7	0	1	0	1	5	2	0	0	0	2	8	0	1	0	3	1	12	3	0	1	8	6	4	3	0	0	0	2	4	12	6	1	6	1	0	2	1	0	0	4	3	17	7	0
Pfam PF01565 FAD binding domain	1	1	3	4	6	2	3	1	1	12	5	1	0	2	3	9	1	1	1	2	5	12	3	1	1	8	6	8	4	0	6	3	1	5	7	12	4	6	1	2	1	1	1	2	8	5	9	3	1
Pfam PF01266 FAD dependent oxidoreductase	1	1	2	6	7	1	1	0	1	4	4	2	0	1	2	23	0	1	2	3	4	37	4	2	1	21	19	11	0	0	3	1	3	5	7	4	5	24	0	2	4	0	2	3	16	5	11	7	2
Pfam PF06574 FAD synthetase	1	1	1	1	1	1	1	1	1	1	1	0	1	2	1	1	1	1	1	1	1	1	1	1	1	1	1	1	1	1	1	1	1	1	1	1	1	1	1	2	1	1	1	1	1	1	1	1	2
Pfam PF04205 FMN-binding domain	1	1	2	0	1	0	1	2	1	0	0	0	0	0	0	3	1	1	0	2	0	1	0	0	0	0	0	0	0	3	1	0	2	0	0	0	1	1	3	4	0	0	0	2	0	2	4	1	2
Pfam PF07977 FabA-like domain	1	1	2	1	2	1	1	0	1	0	2	0	0	1	2	2	0	1	2	2	0	2	2	1	1	1	1	1	1	0	1	2	2	2	0	0	1	2	1	1	3	1	1	1	3	3	1	2	1
Pfam PF02504 Fatty acid synthesis protein	1	1	0	1	1	1	1	0	1	0	1	0	1	1	0	1	0	1	1	1	0	1	1	1	1	1	1	1	1	1	1	1	1	1	0	0	1	1	0	1	1	1	1	1	1	1	0	1	1
Pfam PF03147 Ferredoxin-fold anticodon binding domain	1	1	1	1	1	1	1	0	1	1	1	0	0	1	1	1	1	1	1	1	1	1	1	1	1	1	1	1	1	1	1	1	1	1	1	1	1	1	1	0	1	1	1	1	1	1	1	1	1
Pfam PF02108 Flagellar assembly protein FliH	1	1	0	0	1	1	1	1	2	0	1	1	0	1	0	2	1	1	0	0	0	0	0	0	0	1	1	1	0	0	1	1	0	1	0	0	0	1	0	1	0	0	0	1	0	2	0	1	1
Pfam PF04347 Flagellar biosynthesis protein, FliO	1	1	0	0	1	0	0	1	1	0	1	0	0	0	0	1	1	1	0	0	0	1	1	0	0	1	1	1	0	0	1	1	0	1	0	0	0	1	0	1	0	0	0	1	1	1	0	1	0
Pfam PF02441 Flavoprotein	1	1	1	2	2	2	2	0	1	1	3	1	0	2	1	2	0	1	1	2	1	1	2	1	1	2	2	2	1	1	2	2	2	2	2	1	2	2	1	0	1	1	2	1	1	2	3	3	1
Pfam PF14841 FliG middle domain	1	1	0	0	1	1	1	2	1	0	1	2	0	1	0	1	1	1	0	0	0	1	1	0	0	1	1	1	0	0	1	1	0	1	0	0	0	1	0	2	0	0	0	1	1	2	0	1	1
Pfam PF00813 FliP family	1	1	0	0	1	0	1	1	1	0	1	1	0	1	0	2	1	1	0	0	0	2	1	0	0	2	2	2	0	0	1	1	0	1	0	0	0	1	0	1	0	0	0	1	1	3	0	3	1
Pfam PF02911 Formyl transferase, C-terminal domain	1	1	1	1	2	1	2	1	1	1	1	1	1	1	1	2	1	1	1	1	1	1	1	1	1	1	3	1	1	1	1	1	1	2	1	1	1	1	1	1	1	1	1	1	1	2	2	2	1
Pfam PF02938 GAD domain	1	1	1	1	1	1	1	1	1	1	1	1	1	1	1	1	1	1	1	1	1	1	1	1	1	1	1	1	1	1	1	1	1	1	1	1	0	1	1	1	1	1	1	1	1	1	1	1	1
Pfam PF01541 GIY-YIG catalytic domain	1	1	1	2	2	1	1	1	1	2	3	1	1	1	1	2	0	1	2	1	1	3	4	2	2	1	1	1	1	1	2	1	1	5	1	2	3	2	1	1	3	2	2	2	3	2	1	2	3
Pfam PF00925 GTP cyclohydrolase II	1	1	1	1	1	2	1	0	1	2	1	0	0	2	2	2	1	1	1	1	1	1	1	0	1	1	1	1	1	1	1	1	1	2	1	2	2	3	1	0	1	1	1	1	1	1	4	1	0
Pfam PF16360 GTP-binding GTPase Middle Region	1	1	0	1	1	0	1	0	1	1	1	0	0	0	1	1	0	1	1	1	1	1	1	1	1	1	1	1	1	1	1	1	1	1	1	1	1	1	1	1	1	0	1	1	1	1	1	1	2
Pfam PF13167 GTP-binding GTPase N-terminal	1	1	0	1	1	0	1	0	1	1	1	0	0	0	1	1	0	1	1	1	1	1	1	1	1	1	1	1	1	1	1	1	1	1	1	1	1	1	1	1	1	0	1	1	1	1	1	1	2
Pfam PF06421 GTP-binding protein LepA C-terminus	1	1	1	1	1	1	1	1	1	1	1	1	1	1	1	1	1	1	1	1	1	1	1	1	1	1	1	1	1	1	1	1	1	1	1	1	1	1	1	1	1	1	1	1	1	1	1	1	1
Pfam PF10396 GTP-binding protein TrmE N-terminus	1	1	1	1	1	1	1	1	1	0	1	1	1	1	1	1	1	1	1	1	0	1	1	1	1	1	1	1	1	0	1	1	1	1	0	0	1	1	1	1	1	1	1	1	1	1	0	1	1
Pfam PF01018 GTP1/OBG	1	1	1	1	1	1	1	1	1	1	1	1	1	1	1	1	1	1	1	1	1	1	1	1	1	1	1	1	1	1	1	1	1	1	1	1	1	1	1	1	1	1	1	1	1	1	1	1	1
Pfam PF02637 GatB domain	1	1	0	1	0	1	1	1	1	1	1	1	1	1	0	1	0	1	1	0	1	1	1	1	1	1	1	1	1	1	1	1	0	1	1	1	1	1	0	1	1	1	1	2	1	0	1	0	1
Pfam PF02934 GatB/GatE catalytic domain	1	1	0	1	0	1	1	1	1	1	1	1	1	1	0	1	0	1	1	0	1	1	1	1	1	1	1	1	1	1	1	1	0	1	1	1	1	1	0	1	1	1	1	2	1	0	1	0	1
Pfam PF13932 GidA associated domain	1	1	1	1	1	1	1	1	1	0	1	1	1	1	1	1	1	1	1	1	0	1	1	1	1	1	1	1	1	0	1	1	1	1	0	0	1	1	1	1	1	1	1	1	1	1	0	1	1
Pfam PF02686 Glu-tRNAGln amidotransferase C subunit	1	1	0	1	0	1	1	0	1	1	1	1	1	1	0	1	0	1	1	0	1	1	1	1	1	1	1	1	1	1	1	1	0	1	1	1	1	1	0	1	1	1	1	2	1	0	1	0	1
Pfam PF02812 Glu/Leu/Phe/Val dehydrogenase, dimerisation domain	1	1	1	1	1	1	0	0	1	0	3	0	0	0	0	2	0	1	0	1	0	0	1	0	1	2	1	2	1	0	1	1	0	1	0	0	1	2	1	1	1	0	1	1	0	1	2	2	1
Pfam PF01182 Glucosamine-6-phosphate isomerases/6-phosphogluconolactonase	1	1	1	1	3	1	0	1	1	1	2	2	0	0	1	1	0	1	2	2	1	1	1	1	1	0	0	0	1	0	1	0	2	1	1	1	1	1	2	1	0	0	1	1	1	1	2	1	4
Pfam PF02781 Glucose-6-phosphate dehydrogenase, C-terminal domain	1	1	1	1	1	2	1	1	1	2	1	1	0	0	1	2	1	1	1	1	0	2	1	0	1	0	0	0	1	0	0	0	1	1	2	2	1	3	0	0	0	0	1	0	1	1	2	1	1
Pfam PF00479 Glucose-6-phosphate dehydrogenase, NAD binding domain	1	1	1	1	1	1	1	1	1	2	1	1	0	0	1	2	1	1	1	1	0	2	1	0	1	0	0	0	1	0	0	0	1	1	2	2	1	3	0	0	0	0	1	0	1	1	2	1	1
Pfam PF00208 Glutamate/Leucine/Phenylalanine/Valine dehydrogenase	1	1	1	2	1	1	0	0	1	0	4	0	0	0	0	2	0	1	0	1	0	0	2	0	1	2	1	2	1	0	2	2	0	1	0	0	1	2	1	1	1	0	1	1	0	1	2	2	1
Pfam PF13522 Glutamine amidotransferase domain	1	1	2	2	2	1	1	1	1	3	2	0	0	1	2	2	1	1	2	2	2	4	1	1	1	2	2	2	1	1	1	2	1	2	3	3	2	2	0	0	2	1	1	1	2	2	4	2	1
Pfam PF02800 Glyceraldehyde 3-phosphate dehydrogenase, C-terminal domain	1	1	1	2	2	2	1	1	1	1	2	1	0	1	1	3	1	1	2	1	1	1	1	1	2	1	1	1	1	1	2	1	1	1	1	1	2	3	1	1	1	1	1	1	1	2	2	2	1
Pfam PF00044 Glyceraldehyde 3-phosphate dehydrogenase, NAD binding domain	1	1	1	2	2	2	1	1	1	1	2	1	0	1	1	3	1	1	2	1	1	1	1	1	2	1	1	1	1	1	2	1	1	1	1	1	2	3	1	1	1	1	1	1	1	2	2	2	1
Pfam PF01597 Glycine cleavage H-protein	1	1	0	1	1	0	5	0	1	1	1	0	0	0	1	3	0	1	0	0	1	1	1	1	2	1	1	1	1	0	1	2	0	1	1	1	1	2	1	1	1	0	0	0	1	1	1	1	1
Pfam PF04101 Glycosyltransferase family 28 C-terminal domain	1	1	1	1	1	1	1	1	1	2	3	1	0	1	1	1	1	1	1	1	2	1	1	1	2	1	1	1	1	0	2	1	1	1	3	2	1	1	1	1	1	1	1	3	1	2	1	1	1
Pfam PF03033 Glycosyltransferase family 28 N-terminal domain	1	1	1	1	1	1	1	1	1	3	1	1	0	1	1	2	1	1	1	1	2	1	1	1	1	1	1	1	1	0	1	1	1	1	4	3	1	1	1	1	1	1	1	1	1	1	2	1	1
Pfam PF02091 Glycyl-tRNA synthetase alpha subunit	1	1	1	1	1	1	1	0	1	0	1	0	0	1	1	1	1	1	1	1	0	1	1	1	0	1	1	1	0	0	1	1	1	1	0	0	1	1	0	0	1	1	1	0	1	1	0	1	1
Pfam PF02092 Glycyl-tRNA synthetase beta subunit	1	1	1	1	1	1	1	0	1	0	1	0	0	1	1	1	1	1	1	1	0	1	1	1	0	1	1	1	0	0	1	1	1	1	0	0	1	1	0	0	1	1	1	0	1	1	0	1	1
Pfam PF01025 GrpE	1	1	1	1	1	1	1	1	1	1	1	1	1	1	1	1	2	1	1	1	1	1	1	1	1	1	1	1	1	1	1	1	1	1	1	1	1	1	1	1	1	1	1	2	1	1	2	1	1
Pfam PF00625 Guanylate kinase	1	1	1	1	1	1	0	0	1	1	1	0	1	1	1	1	1	1	1	1	1	1	1	1	1	1	1	1	1	1	1	1	1	1	1	1	1	1	1	0	1	1	1	3	1	2	1	1	1
Pfam PF01809 Haemolytic domain	1	1	1	1	1	1	1	1	1	1	1	1	0	1	1	1	0	1	1	1	0	1	1	1	1	1	1	1	1	0	1	1	1	1	0	1	1	1	1	1	1	0	1	1	1	0	1	1	1
Pfam PF01725 Ham1 family	1	1	1	1	1	0	1	1	1	1	1	1	0	1	1	1	0	1	0	1	1	1	1	1	1	1	1	1	1	1	1	1	1	1	1	1	1	1	1	2	1	0	1	1	1	1	1	1	1
Pfam PF12826 Helix-hairpin-helix motif	1	1	1	2	1	0	1	1	1	2	1	0	1	0	1	2	1	1	1	1	1	1	0	1	1	1	1	1	2	2	1	2	1	2	2	2	1	1	1	0	1	1	1	4	1	1	2	1	2
Pfam PF13413 Helix-turn-helix domain	1	1	1	0	1	0	0	1	1	0	1	1	0	0	0	1	0	1	1	1	0	0	1	1	1	1	0	1	1	0	1	1	1	1	0	0	0	1	0	1	1	0	1	0	0	1	1	1	1
Pfam PF13589 Histidine kinase-, DNA gyrase B-, and HSP90-like ATPase	1	1	1	0	1	0	1	0	0	0	1	1	0	0	1	1	1	1	1	1	0	0	2	0	1	0	0	0	1	0	2	0	1	1	0	0	1	2	0	1	1	0	1	1	1	2	1	1	1
Pfam PF05491 Holliday junction DNA helicase ruvB C-terminus	1	1	1	1	1	1	0	1	1	1	1	1	1	1	1	1	0	1	1	1	1	1	1	1	1	1	1	1	1	1	1	1	1	1	1	1	1	1	1	1	1	1	1	1	1	1	1	1	1
Pfam PF03652 Holliday junction resolvase	1	1	1	2	1	1	1	0	1	1	1	0	1	1	1	1	1	1	1	1	1	1	1	1	1	1	1	1	1	1	1	0	1	1	1	1	1	1	1	0	1	1	1	1	1	1	1	1	1
Pfam PF01628 HrcA protein C terminal domain	1	1	0	1	0	0	0	0	1	1	1	0	1	0	1	0	0	1	1	0	1	1	1	1	1	1	1	1	1	1	1	1	0	0	1	1	0	0	0	0	0	0	1	1	1	0	1	0	1
Pfam PF01715 IPP transferase	1	1	1	1	1	1	1	1	1	1	1	1	0	1	1	1	1	1	1	1	1	1	1	1	0	1	1	1	1	1	1	1	1	1	1	1	1	1	2	2	1	1	1	1	1	1	1	1	1
Pfam PF00459 Inositol monophosphatase family	1	1	2	4	2	0	2	0	1	4	1	1	0	2	2	2	2	1	1	2	3	7	4	1	2	3	3	3	2	0	1	1	2	1	7	4	2	3	0	0	3	1	1	0	5	2	4	2	1
Pfam PF14714 KH-domain-like of EngA bacterial GTPase enzymes, C-terminal	1	1	1	1	1	1	1	1	1	1	1	1	1	1	1	1	1	1	1	1	1	1	1	1	1	1	1	1	1	1	1	1	1	1	1	1	1	1	1	1	1	1	1	1	0	1	1	1	1
Pfam PF13603 Leucyl-tRNA synthetase, Domain 2	1	1	1	1	1	1	1	1	1	1	1	1	1	1	1	1	1	1	1	1	1	1	1	1	1	1	1	1	1	1	1	1	1	1	1	1	1	1	1	1	1	1	1	1	1	1	1	1	1
Pfam PF02401 LytB protein	1	1	1	1	1	1	1	1	1	2	1	0	0	1	1	1	1	1	0	1	1	1	1	0	0	1	1	1	1	1	1	1	1	0	1	2	1	1	2	1	0	1	0	1	1	1	1	1	1
Pfam PF02545 Maf-like protein	1	1	0	1	2	1	1	0	1	1	1	0	0	1	1	2	0	1	0	1	1	2	2	0	0	2	2	2	1	1	1	1	1	1	1	1	2	2	1	1	0	1	0	1	2	2	1	2	0
Pfam PF03448 MgtE intracellular N domain	1	1	0	1	0	1	0	1	1	2	2	1	1	1	0	1	0	1	0	0	0	2	1	0	1	1	1	1	1	0	1	1	0	0	2	2	1	1	1	1	0	2	0	0	1	1	1	0	0
Pfam PF12631 MnmE helical domain	1	1	1	1	1	1	1	1	1	0	1	1	1	1	1	1	1	1	1	1	0	1	1	1	1	1	1	1	1	0	1	1	1	1	0	0	1	1	1	1	1	1	1	1	1	1	0	1	1
Pfam PF01618 MotA/TolQ/ExbB proton channel family	1	1	2	3	3	4	3	1	1	0	2	1	0	5	3	7	0	1	0	2	0	4	3	0	0	4	4	4	2	0	7	2	2	3	0	0	1	5	3	1	1	0	0	2	4	4	0	4	1
Pfam PF01795 MraW methylase family	1	1	1	1	1	1	1	1	1	1	1	1	1	1	1	1	1	1	1	1	1	1	1	1	1	1	1	1	1	1	1	1	1	1	1	1	1	1	1	1	1	1	1	1	1	1	1	1	1
Pfam PF08676 MutL C terminal dimerisation domain	1	1	1	1	1	0	1	1	1	0	1	1	0	0	1	1	1	1	1	1	0	1	1	1	1	1	1	1	1	1	1	1	1	1	0	0	1	1	1	0	1	2	1	1	1	1	0	1	1
Pfam PF01624 MutS domain I	1	1	1	1	1	0	1	1	1	0	1	1	0	0	1	1	1	1	1	1	0	1	1	1	1	1	1	1	1	1	1	1	1	1	0	0	1	1	1	1	1	1	0	1	1	1	0	1	1
Pfam PF05188 MutS domain II	1	1	1	1	1	0	1	1	1	0	1	1	0	0	1	1	1	1	1	1	0	1	1	1	1	1	1	1	1	1	1	1	1	1	0	0	1	1	1	1	1	1	0	1	1	1	0	1	1
Pfam PF05192 MutS domain III	1	1	1	1	1	0	1	1	1	0	1	1	0	0	1	1	1	1	1	1	0	1	1	1	1	1	1	1	1	1	1	1	1	1	0	0	1	1	1	1	1	1	0	2	1	1	0	1	1
Pfam PF05190 MutS family domain IV	1	1	1	1	1	0	1	1	1	0	1	1	0	0	1	1	1	1	1	1	0	1	1	1	1	1	1	1	1	1	1	1	1	1	0	0	1	1	1	1	1	1	0	1	1	1	0	1	1
Pfam PF03023 MviN-like protein	1	1	1	1	1	1	2	1	1	1	0	1	0	1	1	2	1	1	0	1	1	1	1	0	0	2	2	2	0	0	2	1	1	2	1	1	1	1	0	1	1	1	0	1	1	1	3	1	0
Pfam PF00697 N-(5'phosphoribosyl)anthranilate (PRA) isomerase	1	1	1	1	1	1	1	0	0	0	1	0	0	1	1	1	1	1	1	1	0	1	1	0	1	1	1	1	1	1	3	1	0	1	0	0	1	1	0	0	1	0	1	1	1	1	0	1	1
Pfam PF03446 NAD binding domain of 6-phosphogluconate dehydrogenase	1	1	2	2	5	0	2	1	1	4	6	1	0	0	0	6	1	1	3	2	1	7	2	0	1	11	8	4	1	0	0	2	1	1	6	4	2	5	0	1	1	0	1	1	5	2	8	6	2
Pfam PF03120 NAD-dependent DNA ligase OB-fold domain	1	1	1	1	2	1	1	1	1	1	1	1	1	1	1	1	1	1	1	1	1	1	1	1	1	1	1	1	1	1	1	1	1	1	1	1	1	2	1	1	1	1	1	2	1	2	1	2	1
Pfam PF01653 NAD-dependent DNA ligase adenylation domain	1	1	1	1	2	1	1	1	1	1	1	1	1	1	1	1	1	1	1	1	1	1	1	1	1	2	2	2	1	1	1	1	1	1	1	1	1	2	1	1	1	1	1	2	1	2	1	2	1
Pfam PF07479 NAD-dependent glycerol-3-phosphate dehydrogenase C-terminus	1	1	1	1	1	1	1	1	1	2	1	1	1	1	1	1	0	1	1	1	1	1	1	1	1	1	1	1	1	1	1	1	1	1	2	2	1	1	1	1	1	1	1	1	1	1	1	1	1
Pfam PF01210 NAD-dependent glycerol-3-phosphate dehydrogenase N-terminus	1	1	1	2	1	1	1	1	1	2	1	1	1	1	1	1	0	1	1	1	1	1	1	1	1	1	1	1	1	1	1	1	1	1	2	2	1	1	1	1	1	1	1	1	1	1	1	1	1
Pfam PF09084 NMT1/THI5 like	1	1	1	0	1	0	0	0	1	0	1	0	0	0	0	7	0	1	0	1	0	9	1	0	0	11	6	7	0	0	0	0	0	1	2	0	1	4	1	0	0	0	1	1	2	1	4	0	0
Pfam PF03116 NQR2, RnfD, RnfE family	1	1	2	1	1	0	0	1	1	0	0	1	0	0	0	2	1	1	0	2	0	1	0	0	0	0	0	0	0	0	1	0	2	0	0	0	1	1	2	2	0	0	0	0	0	2	0	1	0
Pfam PF01592 NifU-like N terminal domain	1	1	1	0	1	1	1	1	1	1	1	0	1	1	0	1	1	1	1	1	1	2	1	1	1	1	1	1	1	1	1	2	1	2	1	1	1	1	0	1	2	1	1	2	1	1	1	1	1
Pfam PF08529 NusA N-terminal domain	1	1	1	1	1	1	0	1	1	2	1	1	1	1	1	1	1	1	1	1	2	1	1	1	1	1	1	1	1	1	1	1	1	1	2	2	1	1	1	1	1	1	1	1	1	1	2	1	1
Pfam PF13184 NusA-like KH domain	1	1	1	1	1	1	1	1	1	1	1	1	1	1	1	1	1	1	1	1	1	1	1	1	1	1	1	1	1	1	1	1	1	1	1	1	1	1	1	1	1	1	1	1	1	1	1	1	1
Pfam PF13742 OB-fold nucleic acid binding domain	1	1	1	0	1	1	0	0	1	1	1	0	0	1	1	1	0	1	1	1	1	1	1	1	1	1	1	1	1	0	1	1	0	1	1	1	1	1	1	1	1	0	1	1	1	1	1	1	1
Pfam PF00691 OmpA family	1	1	2	0	5	2	3	3	1	1	2	2	0	4	3	14	1	1	0	3	0	9	6	0	0	7	7	4	2	0	7	9	3	6	0	1	2	15	6	6	3	1	0	2	5	10	1	5	1
Pfam PF03938 Outer membrane protein (OmpH-like)	1	1	1	0	1	0	1	1	1	0	0	1	0	0	0	1	0	1	0	1	0	0	1	0	0	1	1	1	1	0	2	1	1	1	0	0	1	1	3	1	1	1	0	0	0	1	0	1	0
Pfam PF02896 PEP-utilising enzyme, TIM barrel domain	1	1	1	1	5	1	1	1	1	0	1	1	0	0	2	4	1	1	1	1	0	4	4	1	1	2	2	2	2	1	3	4	1	2	0	0	2	3	1	3	1	1	2	1	2	4	2	4	2
Pfam PF00391 PEP-utilising enzyme, mobile domain	1	1	1	2	6	1	1	1	1	2	4	1	0	1	2	4	1	1	1	1	1	4	4	1	2	2	2	2	2	1	8	4	1	2	2	2	2	4	1	4	1	1	1	4	2	4	3	4	3
Pfam PF13638 PIN domain	1	1	0	0	0	0	0	0	1	1	1	0	0	0	0	1	0	1	0	0	1	0	0	0	0	1	1	1	0	0	1	1	0	1	1	1	0	1	1	0	0	0	0	0	0	0	1	0	0
Pfam PF03717 Penicillin-binding Protein dimerisation domain	1	1	2	1	2	2	2	2	1	1	6	2	0	2	2	3	1	1	2	2	1	1	2	1	3	2	2	2	2	0	2	2	2	2	1	1	1	3	2	2	2	2	2	6	1	2	2	4	3
Pfam PF01432 Peptidase family M3	1	1	1	1	2	1	0	1	1	0	1	1	2	1	2	1	0	1	1	1	0	2	2	2	2	1	1	1	0	0	0	1	1	1	0	0	1	1	2	3	1	0	2	0	2	1	0	2	2
Pfam PF01434 Peptidase family M41	1	1	2	4	1	1	1	1	1	1	1	1	1	1	1	1	1	1	1	1	1	1	1	1	1	1	1	1	2	1	1	2	1	1	1	1	1	1	1	1	1	1	1	3	1	1	1	1	1
Pfam PF01195 Peptidyl-tRNA hydrolase	1	1	1	1	1	1	1	1	1	1	1	1	1	1	1	1	1	1	1	1	1	1	1	1	1	1	1	1	1	1	1	1	1	1	1	1	1	1	1	1	1	1	1	1	1	1	1	1	1
Pfam PF00342 Phosphoglucose isomerase	1	1	1	2	1	1	0	1	1	1	2	1	0	1	1	1	1	1	1	1	1	1	1	1	1	2	2	2	1	0	2	2	1	1	1	1	2	2	1	1	1	0	1	1	1	1	2	1	2
Pfam PF00162 Phosphoglycerate kinase	1	1	1	1	1	1	1	1	1	1	1	1	1	1	1	1	1	1	1	1	1	1	1	1	1	1	1	1	1	1	1	1	1	1	1	1	1	1	1	1	1	1	1	1	1	1	1	1	1
Pfam PF01327 Polypeptide deformylase	1	1	1	1	1	1	1	1	1	1	2	1	1	1	1	1	1	1	1	1	1	1	1	2	2	2	2	2	1	1	1	2	1	3	1	1	1	2	1	1	2	1	2	2	2	1	3	1	1
Pfam PF03726 Polyribonucleotide nucleotidyltransferase, RNA binding domain	1	1	1	1	1	0	1	1	1	1	1	1	0	1	1	1	1	1	1	1	1	1	1	1	1	1	1	1	1	1	1	1	1	1	1	1	1	1	1	1	1	1	1	1	1	1	1	1	1
Pfam PF01522 Polysaccharide deacetylase	1	1	0	1	3	1	0	0	1	1	6	0	0	0	4	2	0	1	3	0	2	6	3	2	2	7	7	4	0	1	4	7	0	3	3	1	0	1	2	1	1	1	1	12	1	4	11	4	1
Pfam PF02699 Preprotein translocase subunit	1	1	1	0	1	1	1	1	1	1	1	1	0	1	1	1	1	1	1	1	1	1	1	1	1	1	1	1	1	1	1	1	1	1	1	1	1	1	1	1	1	1	2	1	1	1	1	1	1
Pfam PF01790 Prolipoprotein diacylglyceryl transferase	1	1	1	1	1	1	1	1	1	1	1	1	1	1	1	1	1	1	1	1	1	1	1	1	1	1	1	1	1	1	1	1	1	1	1	1	1	2	1	2	1	1	1	1	1	1	1	1	1
Pfam PF05258 Protein of unknown function (DUF721)	1	1	1	1	0	0	0	1	0	1	0	0	0	0	1	1	0	1	0	1	1	1	1	0	0	0	0	0	1	0	1	1	1	1	1	1	1	1	1	1	1	1	0	0	1	1	1	0	0
Pfam PF06071 Protein of unknown function (DUF933)	1	1	1	1	1	1	1	1	1	1	1	1	1	1	1	1	1	1	1	1	1	1	1	1	1	1	1	1	1	1	1	1	1	1	1	1	1	1	1	1	1	1	1	1	1	1	1	1	1
Pfam PF02390 Putative methyltransferase	1	1	1	1	1	1	1	1	1	1	1	0	1	1	1	1	1	0	1	1	1	1	1	1	1	1	1	1	0	0	0	1	1	1	1	1	1	1	1	1	0	1	1	1	1	1	1	1	1
Pfam PF01255 Putative undecaprenyl diphosphate synthase	1	1	1	1	1	1	1	1	1	2	1	1	0	1	1	1	1	1	1	1	2	1	1	1	1	1	1	1	1	1	1	1	1	1	2	3	1	1	1	1	1	1	1	2	1	1	2	1	1
Pfam PF00224 Pyruvate kinase, barrel domain	1	1	1	2	2	0	0	0	1	1	1	1	1	1	1	2	1	1	1	1	1	1	1	1	1	1	1	1	0	0	1	1	1	1	1	1	1	2	0	1	1	0	1	2	1	2	2	2	1
Pfam PF01702 Queuine tRNA-ribosyltransferase	1	1	1	1	1	1	1	0	1	0	1	1	0	1	1	1	1	1	1	1	0	1	1	1	1	1	1	1	1	1	1	2	1	2	0	0	1	1	1	1	1	1	1	1	1	1	0	1	1
Pfam PF08032 RNA 2'-O ribose methyltransferase substrate binding	1	1	2	2	2	1	1	1	1	2	2	0	2	1	1	1	0	1	2	2	2	2	2	2	2	1	1	1	2	0	1	1	2	1	2	2	1	1	1	2	1	1	2	2	2	2	2	2	2
Pfam PF04983 RNA polymerase Rpb1, domain 3	1	1	1	2	1	1	1	1	1	1	1	1	1	1	1	1	1	1	1	1	1	1	1	1	1	1	1	1	1	1	1	1	1	1	1	1	1	1	1	1	1	1	1	1	1	1	1	1	1
Pfam PF05000 RNA polymerase Rpb1, domain 4	1	1	1	1	1	1	1	1	1	1	1	1	1	1	1	1	1	1	1	1	1	1	1	1	1	1	1	1	1	1	1	1	1	1	1	1	1	1	1	1	1	1	1	1	1	1	1	1	1
Pfam PF04998 RNA polymerase Rpb1, domain 5	1	1	1	2	1	1	1	1	1	1	1	1	1	1	1	1	1	1	1	1	1	1	1	1	1	1	1	1	1	1	1	1	1	1	1	1	1	1	1	1	1	1	1	1	1	1	1	1	1
Pfam PF04565 RNA polymerase Rpb2, domain 3	1	1	1	1	1	1	1	1	1	1	1	1	1	1	1	1	1	1	1	1	1	1	1	1	1	1	1	1	1	1	1	1	1	1	1	1	1	1	1	1	1	0	1	1	1	1	1	1	1
Pfam PF00562 RNA polymerase Rpb2, domain 6	1	1	1	1	1	1	1	1	1	1	1	1	1	1	1	1	1	1	1	1	1	1	1	1	1	1	1	1	1	1	1	1	1	1	1	1	1	1	1	1	1	0	1	1	1	1	1	1	1
Pfam PF04560 RNA polymerase Rpb2, domain 7	1	1	1	1	1	1	1	1	1	1	1	1	1	1	1	1	1	1	1	1	1	1	1	1	1	1	1	1	1	1	1	1	1	1	1	1	1	1	1	1	1	0	1	1	1	1	1	1	1
Pfam PF01193 RNA polymerase Rpb3/Rpb11 dimerisation domain	1	1	1	1	1	1	1	1	1	1	1	1	1	1	1	1	1	1	1	1	1	1	1	1	1	1	1	1	1	1	1	1	1	1	1	1	1	1	1	1	1	1	1	1	1	1	2	1	1
Pfam PF01000 RNA polymerase Rpb3/RpoA insert domain	1	1	1	1	1	1	1	1	1	1	1	1	1	1	1	1	1	1	1	1	1	1	1	1	1	1	1	1	1	1	1	1	1	1	1	1	1	1	1	1	1	1	1	1	1	1	2	1	1
Pfam PF04563 RNA polymerase beta subunit	1	1	1	1	1	1	1	1	1	1	1	1	1	1	1	1	1	1	1	1	1	1	1	1	1	1	1	1	1	1	1	1	1	1	1	1	1	1	1	1	1	0	1	1	1	1	1	1	1
Pfam PF10385 RNA polymerase beta subunit external 1 domain	1	1	1	1	1	1	1	1	1	1	1	1	1	1	1	1	1	1	1	1	1	1	1	1	1	1	1	1	1	1	1	1	1	1	1	1	1	1	1	1	1	0	1	1	1	1	1	1	1
Pfam PF00773 RNB domain	1	1	2	2	2	1	1	2	1	0	1	0	1	1	0	1	2	1	2	2	0	2	1	1	1	3	3	3	2	0	2	1	2	1	0	0	3	1	1	1	1	0	1	1	1	2	1	2	1
Pfam PF02463 RecF/RecN/SMC N terminal domain	1	1	2	3	2	1	2	3	0	3	2	1	2	0	3	3	0	1	1	1	3	3	3	3	4	2	2	2	2	1	0	3	2	4	3	3	2	3	1	3	2	1	3	4	3	2	3	2	3
Pfam PF07498 Rho termination factor, N-terminal domain	1	1	1	2	1	1	1	1	1	1	1	0	0	1	1	2	1	1	0	1	1	1	1	0	1	1	1	1	1	0	1	2	1	1	3	1	1	1	1	1	1	1	0	1	1	1	1	1	1
Pfam PF07497 Rho termination factor, RNA-binding domain	1	1	1	0	1	1	1	1	1	1	1	1	0	1	1	1	1	1	0	1	1	1	1	0	1	1	1	1	1	0	1	1	1	1	1	1	1	1	1	1	1	1	0	1	1	1	2	1	1
Pfam PF01872 RibD C-terminal domain	1	1	1	1	1	1	2	0	1	2	3	0	0	0	2	2	1	1	2	1	2	8	1	0	1	1	1	1	1	1	1	3	1	2	3	2	1	1	1	0	1	1	1	2	3	1	4	1	2
Pfam PF01687 Riboflavin kinase	1	1	1	1	1	1	1	0	1	1	2	0	1	1	1	1	1	1	1	1	1	1	1	1	1	1	1	1	1	1	1	1	1	1	1	1	1	1	1	1	1	1	1	1	1	1	1	1	1
Pfam PF08206 Ribonuclease B OB domain	1	1	2	1	3	0	1	0	1	0	2	0	0	0	0	1	2	1	2	2	0	0	0	1	2	1	1	1	1	0	1	1	2	1	0	0	1	1	2	0	1	0	1	2	0	2	0	2	1
Pfam PF10150 Ribonuclease E/G family	1	1	2	1	2	0	1	0	1	1	0	0	0	0	2	2	1	1	0	2	1	1	2	0	0	2	2	2	1	0	1	2	1	1	1	1	2	2	1	0	1	1	0	1	1	2	1	2	1
Pfam PF00825 Ribonuclease P	1	1	1	1	1	1	0	0	1	1	1	1	1	1	1	1	1	1	1	1	1	1	1	1	1	1	1	1	1	1	1	1	1	1	1	1	1	1	1	1	1	0	1	1	1	1	0	1	1
Pfam PF14622 Ribonuclease-III-like	1	1	1	2	1	1	1	1	1	1	1	1	1	1	1	1	1	1	1	1	1	1	1	1	1	1	1	1	1	1	1	1	1	1	1	1	1	1	1	1	1	1	1	1	1	1	1	1	1
Pfam PF00317 Ribonucleotide reductase, all-alpha domain	1	1	1	1	2	1	1	1	1	2	2	0	0	1	1	1	1	1	1	1	1	0	1	2	1	1	1	1	0	3	1	1	1	1	1	2	1	1	1	1	1	1	1	1	0	2	1	2	1
Pfam PF02867 Ribonucleotide reductase, barrel domain	1	1	1	2	3	1	1	1	1	3	2	0	0	1	1	2	1	1	1	1	1	2	2	2	1	1	1	1	2	3	1	1	1	1	1	2	1	1	1	1	1	2	1	2	2	3	2	2	1
Pfam PF00861 Ribosomal L18p/L5e family	1	1	1	1	1	1	1	1	1	1	1	1	1	1	1	1	1	1	1	1	1	1	1	1	1	1	1	1	1	1	1	1	1	1	1	1	1	1	1	1	1	1	1	1	1	1	1	1	1
Pfam PF01386 Ribosomal L25p family	1	1	1	1	1	1	0	1	1	1	1	1	0	1	1	1	1	1	0	1	1	1	1	0	1	1	1	1	1	1	1	1	1	1	1	1	1	1	1	1	1	1	0	0	1	1	1	1	1
Pfam PF01016 Ribosomal L27 protein	1	1	1	1	1	1	1	1	1	1	1	1	1	1	1	1	1	1	1	1	1	1	1	1	1	1	1	1	1	1	1	1	1	1	1	1	1	1	1	1	1	1	1	1	1	1	1	1	1
Pfam PF00830 Ribosomal L28 family	1	1	1	1	1	1	1	0	1	3	1	1	1	1	1	1	1	1	1	1	0	1	1	1	1	1	1	1	1	1	1	1	1	1	1	2	1	1	1	1	1	1	1	1	1	1	2	1	1
Pfam PF00831 Ribosomal L29 protein	1	1	1	1	1	1	1	1	1	1	1	1	1	1	1	1	1	1	1	1	1	1	1	1	1	1	1	1	1	1	1	1	1	1	1	1	1	1	1	1	1	1	1	1	1	1	1	1	1
Pfam PF01783 Ribosomal L32p protein family	1	1	1	1	1	1	1	1	1	1	1	1	1	1	1	1	1	0	1	1	1	1	1	1	1	1	1	1	1	1	1	1	1	1	1	1	1	1	0	1	1	1	1	1	1	1	1	1	2
Pfam PF03947 Ribosomal Proteins L2, C-terminal domain	1	1	1	1	1	1	1	1	1	1	1	1	1	1	1	1	1	1	1	1	1	1	1	1	1	1	1	1	1	1	1	1	1	1	1	1	1	1	1	1	1	1	1	1	1	1	1	1	1
Pfam PF00181 Ribosomal Proteins L2, RNA binding domain	1	1	1	1	1	1	1	1	1	1	1	1	1	1	1	1	1	1	1	1	1	1	1	1	1	1	1	1	1	1	1	1	1	1	1	1	1	1	1	1	1	1	1	1	1	1	1	1	1
Pfam PF00398 Ribosomal RNA adenine dimethylase	1	1	1	1	1	1	1	1	1	2	1	1	1	1	1	1	1	1	1	1	1	3	1	1	2	1	1	1	1	1	1	1	1	1	1	2	1	1	1	1	1	1	1	1	1	2	1	1	1
Pfam PF00829 Ribosomal prokaryotic L21 protein	1	1	1	1	1	1	1	1	1	1	1	1	1	1	1	1	1	1	1	1	1	1	1	1	1	1	1	1	1	1	1	1	1	1	1	1	1	1	1	1	1	1	1	1	1	1	1	1	1
Pfam PF00466 Ribosomal protein L10	1	1	1	1	1	1	1	1	1	1	1	1	1	1	1	1	1	1	1	1	1	1	1	1	1	1	1	1	1	1	1	1	1	1	1	1	1	1	1	1	1	1	1	1	1	1	1	1	1
Pfam PF03946 Ribosomal protein L11, N-terminal domain	1	1	1	1	1	1	1	1	1	1	1	1	1	1	1	1	1	1	1	1	1	1	1	1	1	1	1	1	1	1	1	1	1	1	1	1	1	1	1	1	1	1	1	1	1	1	1	1	1
Pfam PF00298 Ribosomal protein L11, RNA binding domain	1	1	1	1	1	1	1	1	1	1	1	1	1	1	1	1	1	1	1	1	1	1	1	1	1	1	1	1	1	1	1	1	1	1	1	1	1	1	1	1	1	1	1	1	1	1	1	1	1
Pfam PF00572 Ribosomal protein L13	1	1	1	1	1	1	1	1	1	1	1	1	1	1	1	1	1	1	1	1	1	1	1	1	1	1	1	1	1	1	1	1	1	1	1	1	1	1	1	1	1	1	1	1	1	1	1	1	1
Pfam PF00238 Ribosomal protein L14p/L23e	1	1	1	1	1	1	1	1	1	1	1	1	1	1	1	1	1	1	1	1	1	1	1	1	1	1	1	1	1	1	1	1	1	1	1	1	1	1	1	1	1	1	1	1	1	1	1	1	1
Pfam PF00252 Ribosomal protein L16p/L10e	1	1	1	1	1	1	1	1	1	1	1	1	1	1	1	1	1	1	1	1	1	1	1	1	1	1	1	1	1	1	1	1	1	1	1	1	1	1	1	1	1	1	1	1	1	1	1	1	1
Pfam PF01196 Ribosomal protein L17	1	1	1	1	1	1	1	1	1	1	1	1	1	1	1	1	1	1	1	1	1	1	1	0	1	1	1	1	1	1	1	1	1	1	1	1	1	1	1	1	1	1	1	1	1	1	1	1	1
Pfam PF00828 Ribosomal protein L18e/L15	1	1	1	1	1	1	1	1	1	1	1	1	1	1	1	1	1	1	1	1	1	1	1	1	1	1	1	1	1	1	1	1	1	1	1	1	1	1	1	1	1	1	1	1	1	1	1	1	1
Pfam PF01245 Ribosomal protein L19	1	1	1	1	1	1	1	1	1	1	1	1	1	1	1	1	1	1	1	1	1	1	1	1	1	1	1	1	1	1	1	1	1	1	1	1	1	1	1	1	1	1	1	1	1	1	1	1	1
Pfam PF00687 Ribosomal protein L1p/L10e family	1	1	1	1	1	1	1	1	1	1	1	1	1	1	1	1	1	1	1	1	1	1	1	1	1	1	1	1	1	1	1	1	1	1	1	1	1	1	1	1	1	1	1	1	1	1	1	1	1
Pfam PF00453 Ribosomal protein L20	1	1	1	1	1	1	1	1	1	1	1	1	1	1	1	1	1	1	1	1	1	1	1	1	1	1	1	1	1	1	1	1	1	1	1	1	1	1	1	1	1	1	1	1	1	1	1	1	1
Pfam PF00237 Ribosomal protein L22p/L17e	1	1	1	1	1	1	1	1	1	1	1	1	1	1	1	1	1	1	1	1	1	1	1	1	1	1	1	1	1	1	1	1	1	1	1	1	1	1	1	1	1	1	1	1	1	1	1	1	1
Pfam PF00276 Ribosomal protein L23	1	1	1	1	1	1	1	1	1	1	1	1	1	1	1	1	1	1	1	1	1	1	1	1	1	1	1	1	1	1	1	1	1	1	1	1	1	1	1	1	1	1	1	1	1	1	1	1	1
Pfam PF00297 Ribosomal protein L3	1	1	1	1	1	1	1	1	1	1	1	1	1	1	1	1	1	1	1	1	1	1	1	1	1	1	1	1	1	1	1	1	1	1	1	1	1	1	1	1	1	1	1	1	1	1	1	1	1
Pfam PF01197 Ribosomal protein L31	1	1	1	1	2	1	1	1	1	1	2	1	1	1	1	2	1	1	1	2	1	1	1	1	1	1	1	1	1	1	1	1	2	1	2	1	2	1	1	1	1	1	1	1	1	2	3	2	1
Pfam PF00471 Ribosomal protein L33	1	1	1	0	1	1	1	1	1	2	2	1	1	1	1	1	1	1	3	1	1	1	1	1	2	1	1	1	1	1	1	1	1	1	2	2	1	1	1	1	1	1	3	1	1	1	2	1	2
Pfam PF00468 Ribosomal protein L34	1	1	1	0	1	1	1	0	1	1	1	1	1	1	1	1	1	0	1	1	1	0	1	1	1	1	1	1	1	0	1	1	1	1	0	1	1	1	1	1	1	0	1	1	1	1	1	1	1
Pfam PF01632 Ribosomal protein L35	1	1	1	1	1	1	1	1	1	1	1	1	1	1	1	1	1	1	1	1	1	1	1	1	1	1	1	1	1	1	1	1	1	0	1	1	1	1	1	1	1	1	1	1	1	1	1	1	1
Pfam PF00444 Ribosomal protein L36	1	1	1	0	2	1	1	0	1	1	1	1	1	1	0	2	1	1	1	2	1	1	1	1	1	1	1	1	1	0	1	1	2	1	0	1	1	1	0	1	1	1	1	1	1	2	1	2	1
Pfam PF00573 Ribosomal protein L4/L1 family	1	1	1	1	1	1	1	1	1	1	1	1	1	1	1	1	1	1	1	1	1	1	1	1	1	1	1	1	1	1	1	1	1	1	1	1	1	1	1	1	1	1	1	1	1	1	1	1	1
Pfam PF00281 Ribosomal protein L5	1	1	1	1	1	1	1	1	1	1	1	1	1	1	1	1	1	1	1	1	1	1	1	1	1	1	1	1	1	1	1	1	1	1	1	1	1	1	1	1	1	1	1	1	1	1	1	1	1
Pfam PF00542 Ribosomal protein L7/L12 C-terminal domain	1	1	1	2	1	1	1	1	1	1	1	1	1	1	1	1	1	1	1	1	1	1	1	1	1	1	1	1	1	1	1	1	1	1	1	1	1	1	1	1	1	1	1	1	1	1	2	1	1
Pfam PF16320 Ribosomal protein L7/L12 dimerisation domain	1	1	1	1	1	1	1	1	1	1	1	1	1	1	1	1	1	1	1	1	1	1	1	1	1	1	1	1	1	1	1	1	1	1	1	1	1	1	1	1	1	1	1	1	1	1	1	1	1
Pfam PF03948 Ribosomal protein L9, C-terminal domain	1	1	1	1	1	1	1	1	1	1	1	1	1	1	1	1	1	1	1	1	1	1	1	1	1	1	1	1	1	1	1	1	1	1	1	1	1	1	1	1	1	1	1	1	1	1	1	1	1
Pfam PF01281 Ribosomal protein L9, N-terminal domain	1	1	1	1	1	1	1	1	1	1	1	1	1	1	1	1	1	1	1	1	1	1	1	1	1	1	1	1	1	1	1	1	1	1	1	1	1	1	1	1	1	1	1	1	1	1	1	1	1
Pfam PF00338 Ribosomal protein S10p/S20e	1	1	1	1	1	1	1	1	1	1	1	1	1	1	1	1	1	1	1	1	1	1	1	1	1	1	1	1	1	1	1	1	1	1	1	1	1	1	1	1	1	1	1	1	1	1	1	1	1
Pfam PF00411 Ribosomal protein S11	1	1	1	1	1	1	1	1	1	1	1	1	1	1	1	1	1	1	1	1	1	1	1	1	1	1	1	1	1	1	1	1	1	1	1	1	1	1	1	1	1	1	1	1	1	1	1	1	1
Pfam PF00164 Ribosomal protein S12/S23	1	1	1	1	1	1	2	1	1	1	1	1	1	1	1	1	1	1	1	1	1	1	1	1	1	1	1	1	1	1	1	1	1	1	1	1	1	1	1	1	1	1	1	1	1	1	1	1	1
Pfam PF00416 Ribosomal protein S13/S18	1	1	1	1	1	1	1	1	1	1	1	1	1	1	1	1	1	1	1	1	1	1	1	1	1	2	2	2	1	1	1	1	1	1	1	1	1	1	1	1	1	1	1	1	1	1	1	1	1
Pfam PF00253 Ribosomal protein S14p/S29e	1	1	1	1	1	1	1	0	1	2	2	1	1	1	0	1	1	1	2	1	1	1	1	2	2	1	1	1	1	0	1	1	1	1	2	2	1	1	1	1	1	1	1	1	1	1	2	1	2
Pfam PF00312 Ribosomal protein S15	1	1	2	1	1	1	1	1	1	1	1	1	1	1	1	1	1	1	1	1	1	1	1	1	1	1	1	1	1	1	1	1	1	1	1	1	1	1	1	1	1	1	1	1	1	1	1	1	1
Pfam PF00886 Ribosomal protein S16	1	1	1	1	1	1	1	1	1	1	1	1	1	1	1	1	1	1	1	1	1	1	1	1	1	1	1	1	1	1	1	1	1	1	1	1	1	1	1	1	1	1	1	1	1	1	1	1	1
Pfam PF00366 Ribosomal protein S17	1	1	1	1	1	1	1	1	1	1	1	1	1	1	1	1	1	1	1	1	1	1	1	1	1	1	1	1	1	1	1	1	1	1	1	1	1	1	1	1	1	1	1	1	1	1	1	1	1
Pfam PF01084 Ribosomal protein S18	1	1	1	1	1	1	1	1	1	2	1	1	1	1	1	1	1	1	1	1	1	1	1	1	1	1	1	1	1	1	1	1	1	1	2	2	1	1	1	1	1	1	1	1	1	1	2	1	1
Pfam PF00203 Ribosomal protein S19	1	1	1	1	1	1	1	1	1	1	1	1	1	1	0	1	1	1	1	1	1	1	1	1	1	1	1	1	1	1	1	1	1	1	1	1	1	1	1	1	1	1	1	1	1	1	1	1	1
Pfam PF00318 Ribosomal protein S2	1	1	1	1	1	1	1	1	1	1	1	1	1	1	1	1	1	1	1	1	1	1	1	1	1	1	1	1	1	1	1	1	1	1	1	1	1	1	1	1	1	1	1	1	1	1	1	1	1
Pfam PF01649 Ribosomal protein S20	1	1	1	1	1	1	1	0	1	1	1	1	1	1	1	1	1	1	1	1	1	1	1	1	1	1	1	1	1	1	1	1	1	1	1	1	1	1	1	1	1	1	1	1	1	1	1	1	1
Pfam PF00189 Ribosomal protein S3, C-terminal domain	1	1	1	1	1	1	1	1	1	1	1	1	1	1	1	1	1	1	1	1	1	1	1	1	1	1	1	1	1	1	1	1	1	1	1	1	1	1	1	1	1	1	1	1	1	1	1	1	1
Pfam PF00163 Ribosomal protein S4/S9 N-terminal domain	1	1	1	1	1	1	1	1	1	1	1	1	1	1	1	1	1	1	1	1	1	1	1	1	1	1	1	1	1	1	1	1	1	1	1	1	1	1	1	1	1	1	1	3	1	1	1	1	1
Pfam PF03719 Ribosomal protein S5, C-terminal domain	1	1	1	1	1	1	1	1	1	1	1	1	1	1	1	1	1	1	1	1	1	1	1	1	1	1	1	1	1	1	1	1	1	1	1	1	1	1	1	1	1	1	1	1	1	1	1	1	1
Pfam PF00333 Ribosomal protein S5, N-terminal domain	1	1	1	1	1	1	1	1	1	1	1	1	1	1	1	1	1	1	1	1	1	1	1	1	1	1	1	1	1	1	1	1	1	1	1	1	1	1	1	1	1	1	1	1	1	1	1	1	1
Pfam PF01250 Ribosomal protein S6	1	1	1	1	1	1	1	1	1	1	1	1	1	1	1	1	1	1	1	1	1	1	1	1	1	1	1	1	1	1	1	1	1	1	1	1	1	1	1	1	1	1	1	1	1	1	1	1	1
Pfam PF00177 Ribosomal protein S7p/S5e	1	1	1	1	1	1	2	1	1	1	1	1	1	1	1	1	1	1	1	1	1	1	1	1	1	1	1	1	1	1	1	1	1	1	1	1	1	1	1	1	1	1	1	1	1	1	1	1	1
Pfam PF00410 Ribosomal protein S8	1	1	1	1	1	1	1	1	1	1	1	1	1	1	1	1	1	1	1	1	1	1	1	1	1	1	1	1	1	1	1	1	1	1	1	1	1	1	1	1	1	1	1	1	1	1	1	1	1
Pfam PF00380 Ribosomal protein S9/S16	1	1	1	1	1	1	1	1	1	1	1	1	1	1	1	1	1	1	1	1	1	1	1	1	1	1	1	1	1	1	1	1	1	1	1	1	1	1	1	1	1	1	1	1	1	1	1	1	1
Pfam PF14693 Ribosomal protein TL5, C-terminal domain	1	1	0	0	0	1	0	1	1	1	1	1	0	1	1	1	0	1	0	0	1	1	1	0	1	1	1	1	1	1	1	1	0	1	1	1	1	1	1	1	1	1	0	0	1	0	1	0	1
Pfam PF02410 Ribosomal silencing factor during starvation	1	1	1	1	1	1	1	1	1	1	1	1	0	1	1	1	0	1	1	1	1	1	1	1	1	1	1	1	1	1	1	1	1	1	1	1	1	1	0	1	1	1	1	0	1	1	1	1	1
Pfam PF01765 Ribosome recycling factor	1	1	1	1	1	1	1	1	1	1	1	1	1	1	1	1	1	1	1	1	1	1	1	1	1	1	1	1	1	1	1	1	1	1	1	1	1	1	1	1	1	1	1	1	1	1	1	1	1
Pfam PF02033 Ribosome-binding factor A	1	1	1	1	1	1	1	1	1	1	1	1	1	1	1	1	1	1	1	1	1	1	1	1	1	1	1	1	1	1	0	1	1	1	1	1	1	1	1	1	1	1	1	1	1	1	1	1	1
Pfam PF00834 Ribulose-phosphate 3 epimerase family	1	1	1	1	3	1	1	1	1	1	1	0	1	1	1	1	1	1	1	2	1	2	1	1	1	1	1	1	1	1	1	1	1	1	1	1	1	1	1	1	1	1	2	1	1	1	1	3	6
Pfam PF01330 RuvA N terminal domain	1	1	1	1	1	1	0	1	1	1	1	1	0	1	1	1	0	1	1	1	1	1	1	1	1	1	1	1	1	1	1	1	1	1	1	1	1	1	1	1	1	1	1	1	1	1	1	1	1
Pfam PF10672 S-adenosylmethionine-dependent methyltransferase	1	1	0	0	2	0	2	0	1	0	1	0	0	0	2	3	1	1	1	1	0	0	0	1	1	0	0	0	1	0	1	2	1	2	0	0	1	3	1	1	0	0	1	0	1	2	0	2	1
Pfam PF07517 SecA DEAD-like domain	1	1	1	1	1	1	1	1	1	2	1	1	1	1	1	1	1	1	1	1	2	1	1	1	2	1	1	1	1	1	1	1	1	1	2	2	1	1	1	1	1	1	2	1	1	1	2	1	2
Pfam PF07516 SecA Wing and Scaffold domain	1	1	1	1	1	1	1	1	1	2	1	1	1	1	1	1	1	1	1	1	2	1	1	1	2	1	1	1	1	1	1	1	1	1	2	2	1	1	1	1	1	1	2	1	1	1	2	1	2
Pfam PF01043 SecA preprotein cross-linking domain	1	1	1	1	1	1	1	1	1	2	1	1	1	1	1	1	1	1	1	1	2	1	1	1	2	1	1	1	1	1	1	1	1	1	2	2	1	1	1	1	1	1	2	1	1	1	2	1	2
Pfam PF00584 SecE/Sec61-gamma subunits of protein translocation complex	1	1	1	1	1	1	1	1	1	1	1	1	1	1	1	1	1	1	1	1	1	1	1	1	1	1	1	1	1	1	1	1	1	1	1	1	1	1	1	1	1	1	1	1	1	1	1	1	1
Pfam PF00344 SecY translocase	1	1	1	1	1	1	1	1	1	1	1	1	1	1	1	1	1	1	1	1	1	1	1	1	2	1	1	1	1	1	1	1	1	1	1	1	1	1	1	1	1	1	2	1	1	1	1	1	1
Pfam PF02403 Seryl-tRNA synthetase N-terminal domain	1	1	1	1	1	1	1	1	1	1	1	1	1	1	1	1	1	1	1	1	1	1	1	1	1	1	1	1	1	1	1	1	1	1	1	1	1	1	1	1	1	1	1	2	1	1	2	1	1
Pfam PF01488 Shikimate / quinate 5-dehydrogenase	1	1	1	3	2	1	2	0	1	1	2	0	0	2	2	2	1	1	0	2	1	1	1	0	2	2	2	2	1	0	2	2	1	2	1	1	2	3	0	1	2	0	0	2	1	2	1	2	2
Pfam PF08501 Shikimate dehydrogenase substrate binding domain	1	1	2	1	2	1	1	0	1	1	1	0	0	1	1	2	1	1	1	2	1	1	1	2	1	1	1	1	1	1	1	1	1	1	1	1	1	5	1	1	1	0	1	1	1	2	2	3	3
Pfam PF01202 Shikimate kinase	1	1	1	1	4	1	1	0	1	1	1	0	0	1	1	1	1	1	1	2	1	4	1	1	1	1	1	1	1	1	2	1	1	1	2	1	2	2	1	2	1	0	1	1	1	4	3	4	1
Pfam PF03979 Sigma-70 factor, region 1.1	1	1	1	0	1	0	1	1	1	0	1	1	0	0	1	1	1	1	1	1	0	1	1	1	1	1	1	1	0	0	1	1	1	1	0	0	1	1	0	1	1	1	1	1	1	1	0	1	1
Pfam PF00140 Sigma-70 factor, region 1.2	1	1	2	5	2	1	2	2	1	2	1	2	0	1	1	3	1	1	1	2	2	2	2	1	1	2	2	2	0	1	2	3	2	3	2	2	2	2	1	3	3	2	1	1	2	3	3	2	1
Pfam PF01252 Signal peptidase (SPase) II	1	1	1	1	1	1	1	1	1	1	1	1	1	1	1	1	1	1	1	1	1	1	1	1	1	1	1	1	1	1	1	1	1	1	1	1	1	1	1	1	1	1	1	1	1	1	1	1	2
Pfam PF02978 Signal peptide binding domain	1	1	1	1	1	1	1	1	1	1	1	1	1	1	1	1	1	1	1	1	1	1	1	1	1	1	1	1	1	0	1	1	1	1	1	1	1	1	1	1	1	1	1	1	1	1	1	1	1
Pfam PF00436 Single-strand binding protein family	1	1	2	2	2	1	1	2	1	2	2	1	1	1	5	1	1	1	4	2	1	1	1	1	3	1	1	1	2	1	1	2	3	2	2	2	1	1	1	1	1	1	2	4	1	2	2	2	3
Pfam PF01668 SmpB protein	1	1	1	1	1	1	1	1	1	1	1	1	1	1	1	1	1	1	1	1	1	1	1	1	1	1	1	1	1	1	1	1	1	1	1	1	1	1	1	1	1	1	1	1	1	1	1	1	1
Pfam PF08323 Starch synthase catalytic domain	1	1	1	2	1	0	1	0	1	0	1	0	0	0	0	1	0	1	1	1	1	1	0	0	0	1	1	0	1	0	1	2	0	0	1	0	0	1	1	1	0	0	1	1	1	1	0	1	0
Pfam PF01103 Surface antigen	1	1	2	2	2	1	2	1	1	0	0	1	0	1	2	4	1	1	0	2	0	2	3	0	0	2	2	2	3	0	2	3	2	2	0	0	2	4	2	1	2	1	0	0	2	2	0	2	0
Pfam PF01975 Survival protein SurE	1	1	1	2	1	1	1	1	1	0	0	0	0	1	1	1	0	1	0	1	0	1	1	0	0	1	1	1	1	1	1	1	1	1	0	0	1	1	1	0	1	1	0	0	1	1	0	1	0
Pfam PF03461 TRCF domain	1	1	1	1	1	1	0	1	1	1	1	1	0	1	1	1	1	1	1	1	1	1	1	1	1	1	1	1	1	1	1	1	1	1	1	1	1	1	1	1	1	0	1	1	1	1	1	1	1
Pfam PF01026 TatD related DNase	1	1	3	1	3	1	1	2	1	1	1	1	1	1	2	3	1	1	1	2	1	1	1	1	1	2	2	2	1	1	1	2	3	1	1	1	2	3	2	3	1	1	1	2	1	2	1	3	2
Pfam PF01300 Telomere recombination	1	1	2	4	3	1	2	1	1	1	1	1	1	1	1	2	1	1	1	2	1	1	1	1	2	2	2	2	2	2	2	2	2	3	1	1	2	2	2	1	2	1	1	2	1	2	2	3	1
Pfam PF02882 Tetrahydrofolate dehydrogenase/cyclohydrolase, NAD(P)-binding domain	1	1	1	1	1	1	1	1	1	1	1	1	1	1	1	1	1	1	1	1	1	2	1	1	1	1	2	2	1	1	1	2	1	1	1	1	1	2	1	1	1	1	1	1	2	1	2	1	1
Pfam PF00763 Tetrahydrofolate dehydrogenase/cyclohydrolase, catalytic domain	1	1	1	1	1	1	1	1	1	1	1	1	0	1	1	1	1	1	1	1	1	2	1	1	1	1	2	2	1	1	1	2	1	1	1	1	1	2	1	1	1	1	1	1	2	1	2	1	1
Pfam PF02367 Threonylcarbamoyl adenosine biosynthesis protein TsaE	1	1	1	1	1	1	1	1	1	1	1	1	0	1	1	1	0	1	1	1	1	1	1	1	1	1	1	1	1	1	1	1	1	1	1	1	1	1	1	1	1	0	1	1	1	1	1	1	1
Pfam PF02223 Thymidylate kinase	1	1	1	1	1	1	1	1	1	1	2	1	1	1	1	1	1	1	1	1	1	1	1	1	1	1	1	1	1	1	1	2	1	1	1	1	1	1	0	1	1	1	1	0	1	1	1	1	1
Pfam PF13662 Toprim domain	1	1	2	2	2	1	2	2	2	2	2	0	1	2	4	2	0	1	2	2	2	2	2	3	2	2	2	2	2	2	2	1	2	2	2	2	2	3	2	2	2	4	3	3	2	2	2	1	3
Pfam PF00923 Transaldolase	1	1	1	1	4	1	1	0	1	1	1	0	0	1	0	1	1	1	0	2	1	1	1	3	1	1	1	1	1	1	1	1	1	0	1	1	1	1	1	0	1	1	1	1	1	2	2	3	5
Pfam PF01272 Transcription elongation factor, GreA/GreB, C-term	1	1	2	0	3	1	0	1	1	2	1	1	1	1	1	3	1	1	1	2	1	3	2	1	1	3	3	2	1	1	1	5	2	1	2	2	2	5	1	1	1	1	1	3	2	3	1	3	1
Pfam PF03449 Transcription elongation factor, N-terminal	1	1	2	0	2	1	0	1	1	1	1	1	1	1	1	2	1	1	1	2	1	1	1	1	1	2	2	2	1	1	1	2	2	1	1	1	2	2	1	1	1	1	1	3	1	2	1	2	1
Pfam PF02357 Transcription termination factor nusG	1	1	1	1	2	1	1	1	1	1	1	1	1	1	1	1	1	1	1	1	1	2	1	1	1	1	1	1	2	1	1	1	1	1	1	1	1	1	1	2	2	1	1	1	1	2	1	2	1
Pfam PF01709 Transcriptional regulator	1	1	1	1	2	1	1	1	1	1	2	1	1	1	1	1	0	1	1	1	1	1	1	1	1	1	1	1	1	1	1	1	1	1	1	1	1	2	1	1	1	1	1	1	1	1	1	2	2
Pfam PF01176 Translation initiation factor 1A / IF-1	1	1	1	1	1	1	1	1	1	1	1	1	1	1	1	1	1	1	1	1	1	1	1	1	1	2	2	2	1	1	2	1	1	1	1	1	1	1	1	1	1	1	1	1	1	1	2	1	1
Pfam PF04760 Translation initiation factor IF-2, N-terminal region	1	1	1	2	2	1	2	1	1	2	2	1	1	2	1	1	1	1	3	1	2	1	1	2	2	2	2	2	2	1	1	2	1	2	3	2	2	2	1	1	2	1	2	2	1	2	1	2	2
Pfam PF00707 Translation initiation factor IF-3, C-terminal domain	1	1	1	1	1	1	1	1	1	1	1	1	1	1	1	1	1	1	1	1	1	1	1	1	1	1	1	1	1	1	1	1	1	1	1	1	1	1	1	1	1	1	1	1	1	1	1	1	1
Pfam PF05198 Translation initiation factor IF-3, N-terminal domain	1	1	1	1	1	1	1	1	1	1	1	1	1	1	1	1	1	1	1	1	1	1	1	1	1	1	1	1	1	1	1	1	1	1	1	1	1	1	1	1	1	1	1	1	1	1	1	1	1
Pfam PF11987 Translation-initiation factor 2	1	1	1	1	1	1	1	1	1	1	1	1	1	1	1	1	1	1	1	1	1	1	1	1	1	1	1	1	1	1	1	1	1	1	1	1	1	1	1	1	1	1	1	1	1	1	1	1	1
Pfam PF00121 Triosephosphate isomerase	1	1	1	1	1	1	1	1	1	1	1	1	1	1	1	1	1	1	1	2	1	2	1	1	1	1	1	1	1	1	1	1	1	1	1	1	1	1	1	1	1	1	1	1	2	1	1	1	2
Pfam PF01509 TruB family pseudouridylate synthase (N terminal domain)	1	1	1	1	1	0	1	1	1	1	1	1	1	1	1	1	1	1	1	1	1	1	1	1	1	1	1	1	1	1	1	1	1	1	1	1	1	1	1	1	1	0	1	1	1	1	1	1	1
Pfam PF13365 Trypsin-like peptidase domain	1	1	2	3	3	0	1	2	1	5	3	1	0	1	2	3	1	1	1	2	4	8	7	1	5	2	2	2	1	4	2	2	2	2	4	5	1	2	2	4	2	1	1	3	4	3	5	3	1
Pfam PF00290 Tryptophan synthase alpha chain	1	1	1	1	1	1	1	0	0	1	1	0	0	1	1	1	1	0	1	1	1	1	1	0	1	1	1	1	1	1	1	1	0	1	1	1	1	1	0	0	1	0	1	1	1	1	1	1	1
Pfam PF02873 UDP-N-acetylenolpyruvoylglucosamine reductase, C-terminal domain	1	1	1	1	1	1	2	1	1	1	1	1	0	1	1	1	1	1	1	1	1	1	1	1	1	1	1	1	1	0	1	1	1	1	1	1	1	1	1	1	1	1	1	1	1	1	1	1	1
Pfam PF01040 UbiA prenyltransferase family	1	1	1	5	3	1	2	0	1	4	3	0	0	1	2	3	1	1	3	2	3	4	2	0	2	2	2	2	6	1	2	3	2	3	3	4	1	3	2	0	2	2	0	2	2	3	2	3	3
Pfam PF02588 Uncharacterised 5xTM membrane BCR, YitT family COG1284	1	1	0	0	0	0	0	0	1	0	8	1	2	0	0	0	0	1	5	0	0	0	0	4	1	0	0	0	0	0	2	0	0	0	0	0	0	1	1	2	0	0	2	4	1	0	0	0	5
Pfam PF10035 Uncharacterized protein conserved in bacteria (DUF2179)	1	1	0	0	0	0	0	0	1	0	7	1	0	0	0	0	0	1	3	0	0	0	0	4	2	0	0	0	0	0	2	0	0	0	0	0	0	0	1	2	0	0	2	4	0	0	0	0	6
Pfam PF02130 Uncharacterized protein family UPF0054	1	1	1	1	1	1	1	1	1	1	1	1	1	1	1	1	1	1	1	1	1	1	1	1	1	1	1	1	1	1	1	1	1	1	1	1	1	1	1	1	1	1	1	1	1	1	1	1	1
Pfam PF03167 Uracil DNA glycosylase superfamily	1	1	2	1	2	2	1	1	1	2	1	1	1	3	1	1	1	1	2	1	2	4	5	2	1	2	2	2	1	0	1	1	1	1	4	2	2	1	2	1	1	1	2	2	3	1	4	2	2
Pfam PF08459 UvrC Helix-hairpin-helix N-terminal	1	1	1	1	1	1	1	1	1	1	1	1	1	1	1	1	0	1	1	1	1	1	1	1	1	1	1	1	1	1	1	1	1	1	1	1	1	1	1	1	1	1	1	1	1	1	1	1	1
Pfam PF01988 VIT family	1	1	0	0	0	0	0	0	1	0	0	0	0	0	0	1	0	1	2	0	0	1	1	0	0	1	1	1	1	0	0	0	0	1	1	0	0	0	0	0	0	0	1	0	0	0	2	0	0
Pfam PF10458 Valyl tRNA synthetase tRNA binding arm	1	1	1	1	1	1	1	1	0	1	1	1	1	1	1	1	1	1	1	1	1	1	1	1	1	1	1	1	1	1	1	1	1	1	1	1	1	1	1	1	1	0	1	1	1	1	1	1	1
Pfam PF02325 YGGT family	1	1	2	2	2	1	0	1	1	1	1	1	0	1	0	2	0	1	1	2	1	1	1	1	1	2	2	2	0	0	1	1	2	2	1	1	0	2	0	1	2	0	1	1	1	2	1	2	1
Pfam PF02575 YbaB/EbfC DNA-binding family	1	1	1	1	1	1	0	0	1	2	1	1	1	1	1	1	1	1	1	1	2	1	1	1	1	1	1	1	1	1	1	1	1	1	1	2	1	1	0	1	2	1	1	1	1	1	1	1	1
Pfam PF02542 YgbB family	1	1	1	1	1	1	1	1	1	1	1	0	0	1	1	1	1	1	0	1	1	1	1	0	0	1	1	1	1	1	1	1	1	0	1	1	1	1	1	1	0	1	0	1	1	1	1	1	1
Pfam PF00702 haloacid dehalogenase-like hydrolase	1	1	1	9	6	5	3	2	1	15	6	1	2	5	0	11	0	2	9	2	6	9	5	3	4	7	6	6	6	1	5	5	0	7	5	15	5	8	3	4	3	0	4	4	3	7	6	9	10
Pfam PF08282 haloacid dehalogenase-like hydrolase	1	1	4	1	8	1	1	1	1	1	9	2	2	1	1	1	2	1	9	6	1	2	0	6	7	2	2	2	0	2	1	1	4	1	1	1	1	1	2	0	1	0	8	8	2	5	6	11	12
Pfam PF00056 lactate/malate dehydrogenase, NAD binding domain	1	1	1	1	1	0	2	0	1	1	2	1	0	2	1	0	0	1	3	1	1	1	1	1	2	1	1	1	1	1	1	1	1	1	1	1	0	1	1	1	1	1	1	2	1	1	2	1	3
Pfam PF02866 lactate/malate dehydrogenase, alpha/beta C-terminal domain	1	1	1	1	1	0	2	0	1	1	2	1	0	2	1	0	0	1	3	1	1	1	1	1	2	1	1	1	1	1	1	1	1	1	1	1	0	1	1	1	1	1	1	2	1	1	1	1	4
Pfam PF00154 recA bacterial DNA recombination protein	1	1	1	1	1	1	1	1	1	1	1	1	1	1	1	1	0	1	1	1	2	1	1	1	1	1	1	1	1	1	1	1	1	1	1	1	1	1	1	1	1	1	1	1	1	1	1	1	1
Pfam PF00673 ribosomal L5P family C-terminus	1	1	1	1	1	1	1	1	1	1	1	1	1	1	1	1	1	1	1	1	1	1	1	1	1	1	1	1	1	1	1	1	1	1	1	1	1	1	1	1	1	1	1	1	1	1	1	1	1
Pfam PF01746 tRNA (Guanine-1)-methyltransferase	1	1	1	1	1	1	1	1	1	1	1	1	1	1	1	1	1	1	1	1	1	1	1	1	1	1	1	1	1	1	1	1	1	1	1	1	1	1	1	1	1	1	1	1	1	1	1	1	1
Pfam PF05958 tRNA (Uracil-5-)-methyltransferase	1	1	3	1	3	0	1	0	1	1	2	0	0	1	1	2	0	0	2	3	0	1	1	2	1	1	1	1	1	1	1	2	3	1	0	1	1	2	1	1	0	0	2	2	1	2	0	3	2
Pfam PF03054 tRNA methyl transferase	1	1	1	1	1	2	1	0	1	1	1	1	1	1	1	1	1	1	1	1	1	2	1	1	2	1	1	1	1	1	1	1	1	1	1	1	1	1	1	1	1	1	1	1	1	1	1	1	1
Pfam PF16198 tRNA pseudouridylate synthase B C-terminal domain	1	1	1	0	1	0	1	1	1	1	1	0	0	0	1	1	1	1	1	1	1	1	1	1	1	1	1	1	1	1	1	1	1	1	1	1	1	1	1	0	1	0	1	1	1	1	1	1	1
Pfam PF03484 tRNA synthetase B5 domain	1	1	1	1	1	1	1	1	1	1	1	1	1	1	1	1	1	1	1	1	1	1	1	1	1	1	1	1	1	1	1	1	1	1	1	1	1	1	1	1	1	1	1	1	1	1	1	1	1
Pfam PF01406 tRNA synthetases class I (C) catalytic domain	1	1	1	1	1	1	1	1	1	2	1	1	1	1	1	1	1	1	1	1	2	1	1	1	1	1	1	1	1	1	2	1	1	1	2	2	1	1	1	1	1	1	1	1	1	1	2	1	1
Pfam PF00750 tRNA synthetases class I (R)	1	1	1	1	1	1	1	1	1	1	1	1	1	1	1	1	1	1	1	1	1	1	2	1	1	1	1	1	1	1	1	1	1	2	2	1	1	1	1	1	1	1	1	1	2	1	1	1	1
Pfam PF01411 tRNA synthetases class II (A)	1	1	1	1	1	1	1	1	1	1	1	1	1	1	1	2	1	1	1	1	1	2	1	1	1	1	1	1	1	1	1	1	1	1	1	1	1	1	1	1	1	1	1	2	2	1	1	1	1
Pfam PF01409 tRNA synthetases class II core domain (F)	1	1	1	1	1	1	1	1	1	1	1	2	1	1	1	1	1	1	1	1	1	1	1	1	1	1	1	1	1	1	1	1	1	1	1	1	1	1	1	1	1	1	1	1	1	1	1	1	1
Pfam PF01209 ubiE/COQ5 methyltransferase family	1	1	0	1	1	1	0	0	1	1	1	0	0	1	1	1	0	1	0	1	1	2	1	0	1	1	1	1	2	3	1	1	1	1	2	1	1	1	1	0	1	1	0	0	1	1	1	1	1
Pfam PF16870 2-oxoglutarate dehydrogenase C-terminal	1	0	1	0	1	0	0	0	1	1	1	0	0	0	1	1	1	1	0	1	1	1	1	0	1	1	1	1	0	0	0	1	1	1	1	1	1	1	0	0	1	1	0	0	1	1	1	1	0
Pfam PF13085 2Fe-2S iron-sulfur cluster binding domain	1	0	1	2	2	1	2	0	1	3	1	0	0	2	1	1	0	1	0	1	1	1	1	0	1	1	1	1	2	0	2	1	1	1	2	3	1	1	1	0	1	1	0	0	1	2	3	2	0
Pfam PF04413 3-Deoxy-D-manno-octulosonic-acid transferase (kdotransferase)	1	0	1	0	1	1	1	0	1	0	0	0	0	1	1	1	0	1	0	1	0	1	1	0	0	1	1	1	1	0	1	1	1	1	0	0	1	1	1	0	1	0	0	0	1	1	0	1	0
Pfam PF08545 3-Oxoacyl-[acyl-carrier-protein (ACP)] synthase III	1	0	1	1	1	1	1	0	1	1	2	0	0	2	2	4	0	1	1	1	0	3	2	1	1	2	2	1	2	0	1	2	1	4	2	1	1	3	1	2	2	1	1	3	1	1	9	1	1
Pfam PF08541 3-Oxoacyl-[acyl-carrier-protein (ACP)] synthase III C terminal	1	0	1	1	1	1	1	0	1	1	2	0	0	2	2	4	0	1	1	1	0	3	4	1	1	3	3	2	1	0	1	2	1	4	2	1	1	3	1	1	2	1	1	2	1	1	9	1	1
Pfam PF01977 3-octaprenyl-4-hydroxybenzoate carboxy-lyase	1	0	0	1	1	1	1	0	1	0	1	0	0	1	0	2	0	1	0	1	0	0	1	0	0	1	1	1	0	0	1	2	1	1	1	0	1	1	0	0	0	1	0	0	0	1	1	2	0
Pfam PF02446 4-alpha-glucanotransferase	1	0	1	1	1	0	1	0	1	1	0	1	0	0	0	1	0	1	0	1	0	0	0	1	0	1	1	0	0	0	1	1	0	0	1	1	0	1	1	1	0	0	1	0	0	1	1	1	0
Pfam PF13183 4Fe-4S dicluster domain	1	0	3	3	5	3	4	0	1	4	4	0	0	3	0	3	0	1	1	4	2	0	0	0	1	2	2	2	6	0	11	4	3	2	3	4	2	3	2	0	0	0	0	0	0	3	5	3	0
Pfam PF13491 4TM region of DNA translocase FtsK/SpoIIIE	1	0	0	0	1	0	0	0	1	1	0	0	0	0	1	1	0	1	0	1	1	1	1	0	0	1	1	1	1	0	1	1	1	1	1	1	1	1	1	0	1	1	0	0	1	1	0	1	0
Pfam PF01812 5-formyltetrahydrofolate cyclo-ligase family	1	0	1	1	1	1	1	1	1	1	1	0	0	1	1	1	0	1	1	1	1	2	1	0	1	1	1	1	1	0	1	1	0	1	1	1	1	1	1	1	1	2	1	1	2	1	1	1	1
Pfam PF12848 ABC transporter	1	0	4	2	4	1	0	1	1	2	5	1	0	2	3	4	1	1	4	3	2	3	3	4	3	4	4	3	2	1	3	5	3	3	3	3	4	4	3	2	1	0	4	4	2	2	3	4	5
Pfam PF04392 ABC transporter substrate binding protein	1	0	0	0	0	0	1	0	1	0	0	0	0	0	0	1	0	1	0	0	0	1	0	1	0	2	2	2	0	0	0	4	0	0	0	0	0	0	0	0	0	0	1	0	1	0	0	0	0
Pfam PF00501 AMP-binding enzyme	1	0	3	3	10	1	1	2	1	42	32	2	0	3	5	36	0	1	4	4	16	21	15	2	8	29	25	16	5	5	11	8	1	10	59	43	2	31	3	4	4	0	1	0	8	11	48	9	4
Pfam PF01813 ATP synthase subunit D	1	0	0	0	0	0	0	2	1	0	0	1	0	0	0	0	0	1	0	0	0	0	0	1	0	0	0	0	0	0	0	0	0	0	0	0	0	0	1	1	0	0	1	0	0	0	0	0	0
Pfam PF08442 ATP-grasp domain	1	0	1	1	1	0	2	0	1	1	1	0	0	1	1	1	0	1	0	1	1	2	1	0	1	1	1	1	2	0	1	1	0	1	1	1	1	1	0	0	1	1	0	0	1	1	2	1	0
Pfam PF00217 ATP:guanido phosphotransferase, C-terminal catalytic domain	1	0	0	0	0	0	0	0	1	0	1	0	0	0	0	0	0	1	0	0	0	0	0	0	1	0	0	0	0	0	0	0	0	0	0	0	0	0	0	1	0	0	0	1	0	0	0	0	1
Pfam PF16886 ATPsynthase alpha/beta subunit N-term extension	1	0	0	0	0	0	0	2	1	0	0	1	0	0	0	0	0	1	0	0	0	0	0	1	0	0	0	0	0	0	0	0	0	0	0	0	0	0	1	1	0	0	1	0	0	0	0	0	0
Pfam PF03255 Acetyl co-enzyme A carboxylase carboxyltransferase alpha subunit	1	0	1	1	1	1	1	0	1	0	1	0	0	1	1	1	0	1	1	1	0	1	1	1	1	1	1	1	1	0	1	1	1	1	0	0	1	1	0	1	1	0	1	1	1	1	1	1	1
Pfam PF02806 Alpha amylase, C-terminal all-beta domain	1	0	1	2	2	0	1	0	1	1	1	0	0	0	0	1	0	1	0	1	0	1	0	1	0	1	1	1	0	0	1	0	0	0	1	1	0	1	1	0	0	0	1	0	1	1	4	2	0
Pfam PF04972 BON domain	1	0	2	0	5	0	0	0	1	1	0	0	0	0	0	4	0	1	0	3	0	4	1	0	0	5	6	4	0	0	3	1	3	7	0	1	1	7	0	0	2	2	0	2	4	5	0	5	0
Pfam PF08455 Bacterial SNF2 helicase associated	1	0	0	0	0	0	0	0	1	0	0	0	0	0	0	0	0	1	1	0	0	0	0	1	0	0	0	0	0	0	1	0	0	0	0	0	0	0	0	0	0	0	1	3	0	0	0	0	1
Pfam PF03279 Bacterial lipid A biosynthesis acyltransferase	1	0	2	0	3	1	0	0	1	1	0	0	0	1	3	2	0	1	0	2	1	1	1	0	0	2	2	2	1	0	1	2	2	3	1	1	2	2	1	0	0	0	0	0	1	2	1	3	0
Pfam PF09613 Bacterial type III secretion protein (HrpB1_HrpK)	1	0	0	0	0	0	0	0	0	0	0	0	0	0	0	0	0	0	0	0	0	0	0	0	0	0	0	0	0	0	0	0	0	0	0	0	0	0	0	0	0	0	0	0	0	0	0	0	0
Pfam PF02472 Biopolymer transport protein ExbD/TolR	1	0	2	4	2	3	2	0	1	0	0	0	0	3	4	4	0	1	0	2	0	2	3	0	0	3	3	3	3	0	3	1	2	1	0	0	1	3	3	0	1	0	0	0	2	2	0	2	0
Pfam PF02785 Biotin carboxylase C-terminal domain	1	0	1	1	1	1	3	0	1	4	3	0	0	2	1	6	0	1	2	1	1	5	5	1	3	6	5	3	1	1	2	3	1	3	5	4	1	3	0	1	2	1	1	2	2	1	4	1	2
Pfam PF09825 Biotin-protein ligase, N terminal	1	0	0	0	0	0	0	0	1	0	0	0	0	0	0	0	0	1	0	0	0	0	0	0	0	0	0	0	0	0	1	0	0	0	0	0	0	0	0	0	0	0	0	0	0	0	0	0	0
Pfam PF05525 Branched-chain amino acid transport protein	1	0	1	0	1	0	0	1	1	0	2	0	0	0	0	2	0	1	0	1	0	0	0	1	3	0	0	0	0	0	0	0	1	0	0	0	0	1	0	1	0	0	1	1	0	1	0	1	0
Pfam PF02591 C4-type zinc ribbon domain	1	0	0	0	0	1	1	1	1	1	0	1	0	1	0	0	0	1	0	0	0	0	0	0	0	0	0	0	0	1	1	0	0	0	1	1	0	0	1	1	0	0	0	1	0	0	1	0	0
Pfam PF00289 Carbamoyl-phosphate synthase L chain, N-terminal domain	1	0	1	1	1	1	3	0	1	4	3	0	0	2	1	6	0	1	2	1	1	5	5	1	3	6	4	3	1	1	2	3	1	3	5	4	1	3	0	1	2	1	1	2	2	1	4	1	2
Pfam PF00343 Carbohydrate phosphorylase	1	0	1	2	2	0	1	0	1	2	1	0	0	0	0	1	0	1	1	1	0	1	0	1	0	0	0	0	2	0	2	3	0	0	3	2	0	1	2	1	0	0	1	2	1	1	2	2	0
Pfam PF04966 Carbohydrate-selective porin, OprB family	1	0	0	7	0	0	0	0	1	0	0	0	0	0	0	3	0	1	0	0	0	0	1	0	0	0	0	0	0	0	0	1	0	0	0	0	0	3	0	0	0	0	0	0	0	0	0	0	0
Pfam PF05745 Chlamydia 15 kDa cysteine-rich outer membrane protein (CRPA)	1	0	0	0	0	0	0	0	1	0	0	0	0	0	0	0	0	1	0	0	0	0	0	0	0	0	0	0	0	0	0	0	0	0	0	0	0	0	0	0	0	0	0	0	0	0	0	0	0
Pfam PF03503 Chlamydia cysteine-rich outer membrane protein 3	1	0	0	0	0	0	0	0	1	0	0	0	0	0	0	0	0	1	0	0	0	0	0	0	0	0	0	0	0	0	0	0	0	0	0	0	0	0	0	0	0	0	0	0	0	0	0	0	0
Pfam PF03504 Chlamydia cysteine-rich outer membrane protein 6	1	0	0	0	0	0	0	0	1	0	0	0	0	0	0	0	0	1	0	0	0	0	0	0	0	0	0	0	0	0	0	0	0	0	0	0	0	0	0	0	0	0	0	0	0	0	0	0	0
Pfam PF02348 Cytidylyltransferase	1	0	2	1	1	2	1	0	1	0	1	0	0	4	1	1	0	1	0	2	0	1	3	0	0	1	1	1	2	0	4	2	2	2	0	0	1	2	1	1	1	0	0	1	1	1	1	1	0
Pfam PF01654 Cytochrome bd terminal oxidase subunit I	1	0	1	1	2	0	1	0	1	1	2	0	0	1	0	1	0	1	1	1	0	1	1	0	1	3	3	2	1	0	1	1	1	2	1	1	0	1	1	0	2	1	0	0	1	1	1	3	1
Pfam PF02322 Cytochrome bd terminal oxidase subunit II	1	0	1	1	2	0	1	0	1	1	2	0	0	1	0	1	0	1	1	1	0	1	1	0	1	3	3	2	1	0	1	1	1	2	1	1	0	2	1	0	2	1	0	0	1	1	2	3	1
Pfam PF02789 Cytosol aminopeptidase family, N-terminal domain	1	0	1	1	1	1	1	0	1	1	1	0	0	0	1	1	1	1	0	1	1	2	2	0	1	1	1	1	1	1	1	1	1	1	1	1	1	1	0	1	0	1	0	0	1	1	1	1	0
Pfam PF00883 Cytosol aminopeptidase family, catalytic domain	1	0	1	1	2	1	1	0	1	1	1	0	1	1	2	1	1	1	0	2	1	3	3	0	1	1	1	1	1	1	1	1	2	2	1	1	1	1	0	1	1	1	0	0	2	2	1	2	0
Pfam PF00768 D-alanyl-D-alanine carboxypeptidase	1	0	2	0	4	0	0	1	1	2	3	1	0	0	1	2	0	1	1	1	1	4	1	2	1	2	2	2	1	0	1	0	1	1	2	2	2	2	0	1	1	1	1	4	4	3	3	4	2
Pfam PF12169 DNA polymerase III subunits gamma and tau domain III	1	0	1	1	1	0	0	1	1	1	1	0	0	0	1	1	1	1	0	1	1	1	1	1	0	1	1	1	1	1	1	1	1	1	1	1	1	1	1	1	1	1	1	1	1	1	0	1	1
Pfam PF00490 Delta-aminolevulinic acid dehydratase	1	0	0	1	1	1	1	0	1	1	1	0	0	1	1	1	0	1	0	1	1	1	1	0	1	1	1	1	1	0	1	1	0	1	1	1	1	2	0	0	1	1	0	1	1	1	1	1	1
Pfam PF02152 Dihydroneopterin aldolase	1	0	1	1	2	1	0	0	1	1	1	0	0	1	1	2	0	1	1	1	1	1	1	1	1	1	1	1	1	0	0	0	1	1	1	1	1	1	1	0	1	0	1	1	1	1	1	1	1
Pfam PF02600 Disulfide bond formation protein DsbB	1	0	1	0	1	1	0	0	1	0	2	0	0	2	1	2	0	1	0	1	0	1	1	0	0	2	2	2	0	0	0	0	1	1	0	0	1	2	0	0	1	1	0	0	1	1	0	3	0
Pfam PF11412 Disulphide bond corrector protein DsbC	1	0	1	0	1	0	0	0	1	0	0	0	0	1	2	2	0	1	0	1	0	1	1	0	0	1	1	1	1	0	0	0	1	1	0	0	1	2	1	0	1	0	0	0	1	1	0	2	0
Pfam PF01346 Domain amino terminal to FKBP-type peptidyl-prolyl isomerase	1	0	1	0	2	0	0	1	1	0	0	0	0	0	3	3	1	1	0	2	0	0	1	0	0	0	0	0	0	0	0	0	1	1	0	0	1	3	3	1	1	0	0	0	0	2	0	2	0
Pfam PF11858 Domain of unknown function (DUF3378)	1	0	0	0	0	0	0	0	1	0	1	0	0	0	0	0	0	1	1	0	0	0	0	1	1	0	0	0	0	0	0	0	0	0	0	0	0	0	0	0	0	0	1	0	0	0	0	0	1
Pfam PF04070 Domain of unknown function (DUF378)	1	0	0	0	0	0	0	0	1	0	1	0	0	0	0	0	0	1	0	0	0	1	0	0	0	0	0	0	0	0	0	0	0	0	0	0	0	0	0	0	1	0	0	1	0	0	0	0	0
Pfam PF16802 Domain of unknown function (DUF5070)	1	0	0	0	0	0	0	0	1	0	0	0	0	0	0	0	0	1	0	0	0	0	0	0	0	0	0	0	0	0	0	0	0	0	0	0	0	0	0	0	0	0	0	0	0	0	0	0	0
Pfam PF13561 Enoyl-(Acyl carrier protein) reductase	1	0	1	1	1	2	1	0	1	1	1	0	0	2	1	2	1	1	1	1	1	5	1	0	1	3	3	2	1	1	1	2	1	4	3	1	1	0	0	0	1	1	0	0	2	1	4	1	1
Pfam PF04257 Exodeoxyribonuclease V, gamma subunit	1	0	1	0	1	0	0	0	1	1	0	0	0	0	1	1	1	1	0	1	0	0	0	0	0	0	0	0	1	0	0	1	1	0	1	1	1	1	0	0	0	0	1	1	0	1	0	1	0
Pfam PF01996 F420-0:Gamma-glutamyl ligase	1	0	0	0	0	0	0	0	2	2	0	0	0	0	0	0	0	1	0	0	2	0	0	1	0	0	0	0	0	0	0	0	0	0	2	2	0	0	0	1	0	1	0	0	0	0	2	0	0
Pfam PF00667 FAD binding domain	1	0	0	0	1	0	0	0	2	0	3	0	0	0	1	0	1	2	0	0	0	0	0	0	1	0	0	0	0	0	0	0	0	0	1	0	0	1	0	0	0	0	0	0	0	1	2	1	0
Pfam PF00498 FHA domain	1	0	0	11	0	0	0	0	2	7	0	0	0	0	1	2	0	1	0	0	3	2	0	0	0	1	1	0	0	0	0	0	0	0	13	8	0	1	1	0	0	0	0	5	0	0	11	0	0
Pfam PF00254 FKBP-type peptidyl-prolyl cis-trans isomerase	1	0	3	2	5	2	0	2	1	0	1	0	1	2	3	7	1	1	1	4	1	1	3	1	1	2	2	2	1	0	1	5	3	2	2	0	2	7	5	4	2	2	1	1	1	5	4	5	1
Pfam PF02657 Fe-S metabolism associated domain	1	0	1	1	2	0	0	0	1	1	0	0	0	0	1	1	0	1	0	1	0	1	1	0	0	0	0	0	0	0	0	0	1	0	1	1	0	1	1	0	0	0	0	0	1	2	0	2	0
Pfam PF00762 Ferrochelatase	1	0	1	1	1	1	1	0	1	1	1	0	0	1	1	1	0	1	1	1	1	1	1	0	1	1	1	1	2	0	0	1	0	1	1	1	1	1	1	0	1	1	1	0	1	1	1	1	1
Pfam PF01593 Flavin containing amine oxidoreductase	1	0	0	7	0	0	1	0	1	4	2	0	0	0	0	2	0	1	0	0	1	7	5	0	3	1	1	2	7	1	1	2	0	3	4	4	1	7	1	0	1	0	0	0	0	0	9	0	1
Pfam PF01580 FtsK/SpoIIIE family	1	0	0	0	1	2	0	2	1	13	5	1	1	2	1	1	0	1	1	1	9	2	1	1	4	1	1	1	1	2	1	1	1	1	10	14	2	1	2	2	1	1	2	9	1	1	7	1	5
Pfam PF09397 Ftsk gamma domain	1	0	0	0	1	1	0	1	1	1	2	1	0	1	1	1	0	1	1	1	1	2	1	1	2	1	1	1	1	1	1	1	1	1	1	1	2	1	1	1	1	1	1	1	1	1	2	1	2
Pfam PF10415 Fumarase C C-terminus	1	0	2	1	2	2	0	0	1	1	2	0	0	2	1	3	0	1	0	2	1	1	1	0	1	1	1	1	0	0	3	1	2	1	1	1	2	3	1	1	1	1	0	2	1	2	2	2	1
Pfam PF02910 Fumarate reductase flavoprotein C-term	1	0	1	2	3	1	2	0	1	4	2	0	0	2	2	3	0	1	0	1	2	2	2	0	1	1	1	1	4	0	2	2	1	2	4	4	1	3	2	0	2	1	0	1	3	3	5	3	1
Pfam PF05201 Glutamyl-tRNAGlu reductase, N-terminal domain	1	0	0	1	1	1	1	0	1	1	1	0	0	1	1	1	0	1	0	1	1	0	0	0	1	1	1	1	1	0	1	1	0	1	1	1	1	1	0	0	1	0	0	1	0	1	1	1	1
Pfam PF13646 HEAT repeats	1	0	0	8	1	0	0	2	2	0	2	1	0	0	0	4	0	1	0	0	0	1	0	0	2	0	0	0	0	3	5	7	0	0	2	0	0	2	0	4	0	0	0	2	0	2	2	0	1
Pfam PF01230 HIT domain	1	0	1	1	1	2	2	0	1	3	1	1	1	3	1	4	1	1	1	1	2	2	2	2	1	3	3	1	2	2	3	3	1	2	3	3	1	2	1	1	1	1	2	2	2	1	2	2	1
Pfam PF14490 Helix-hairpin-helix containing domain	1	0	0	0	0	0	0	0	1	0	1	0	0	0	0	0	0	1	1	0	0	0	0	1	1	0	0	0	1	0	1	0	0	0	0	0	0	0	0	0	0	0	1	2	0	0	2	0	1
Pfam PF06969 HemN C-terminal domain	1	0	1	1	2	1	1	1	0	0	1	0	0	1	1	2	1	1	1	2	0	4	1	1	1	2	2	1	0	1	1	1	1	1	0	0	2	2	1	1	1	0	1	1	1	2	0	3	1
Pfam PF07382 Histone H1-like nucleoprotein HC2	1	0	0	0	0	0	0	0	1	0	0	0	0	0	0	0	0	1	0	0	0	0	0	0	0	2	1	1	0	0	0	0	0	0	0	0	0	0	0	0	0	0	0	0	0	0	1	0	0
Pfam PF07432 Histone H1-like protein Hc1	1	0	0	0	0	0	0	0	1	0	0	0	0	0	0	0	0	1	0	0	0	0	0	0	0	0	0	0	0	0	0	0	0	0	0	0	0	0	0	0	0	0	0	0	0	0	0	0	0
Pfam PF06188 HrpE/YscL/FliH and V-type ATPase subunit E	1	0	0	0	0	0	0	0	1	0	0	0	0	0	0	0	0	1	0	0	0	0	0	0	0	0	0	0	0	0	0	0	0	0	0	0	0	0	0	0	0	0	0	0	0	1	0	0	0
Pfam PF07201 HrpJ-like domain	1	0	0	0	0	0	0	0	1	0	0	0	0	0	0	1	0	1	0	0	0	0	0	0	0	1	1	1	0	0	0	0	0	0	0	0	0	0	0	0	0	0	0	0	0	0	0	2	0
Pfam PF01027 Inhibitor of apoptosis-promoting Bax1	1	0	1	1	3	1	0	0	1	0	1	1	0	1	0	1	0	1	1	1	0	2	1	1	1	1	1	1	0	0	1	0	1	1	0	0	1	1	1	0	1	1	1	1	1	1	0	4	1
Pfam PF00719 Inorganic pyrophosphatase	1	0	1	1	1	1	1	0	1	1	0	0	1	1	1	1	1	1	0	1	1	2	1	0	0	1	1	1	1	1	0	0	1	1	1	1	1	1	0	0	1	1	0	0	1	1	1	1	1
Pfam PF02777 Iron/manganese superoxide dismutases, C-terminal domain	1	0	1	1	2	1	1	0	1	1	2	1	0	1	2	2	1	1	1	1	1	1	2	1	2	2	2	2	1	1	1	1	1	1	1	1	0	2	1	0	1	1	1	1	1	2	1	2	1
Pfam PF00081 Iron/manganese superoxide dismutases, alpha-hairpin domain	1	0	1	1	2	1	1	0	1	1	2	1	0	1	2	2	1	1	1	1	1	1	2	1	2	2	2	2	1	0	1	0	1	1	1	1	0	2	1	0	1	1	1	0	1	2	1	2	1
Pfam PF02684 Lipid-A-disaccharide synthetase	1	0	1	1	1	1	1	0	1	0	0	0	0	1	1	1	0	1	0	1	0	1	1	0	0	1	1	1	1	0	1	1	1	2	0	0	1	1	1	0	1	0	0	0	1	1	0	1	0
Pfam PF04390 Lipopolysaccharide-assembly	1	0	1	0	1	1	0	0	1	0	0	0	0	1	1	1	0	1	0	1	0	1	1	0	0	1	1	1	1	0	1	1	1	1	0	0	1	1	1	0	1	0	0	0	1	1	0	1	0
Pfam PF01823 MAC/Perforin domain	1	0	0	0	0	0	0	0	1	0	0	0	0	0	0	0	0	1	0	0	0	0	0	0	0	0	0	0	0	0	0	0	0	0	0	0	0	0	0	0	0	0	0	0	0	0	0	0	0
Pfam PF01244 Membrane dipeptidase (Peptidase family M19)	1	0	0	0	0	0	0	0	1	0	0	0	0	0	0	2	0	1	0	0	0	2	1	0	0	2	2	1	0	0	0	0	0	0	0	0	0	3	1	0	1	0	0	0	3	0	1	0	1
Pfam PF13489 Methyltransferase domain	1	0	0	5	2	0	1	0	1	3	0	0	0	3	2	5	0	0	0	1	0	5	5	0	0	2	1	1	2	1	2	5	1	2	3	2	1	5	1	1	2	0	0	0	3	1	9	1	0
Pfam PF16187 Middle or third domain of peptidase_M16	1	0	0	0	1	0	0	0	1	0	0	0	0	0	0	0	0	1	0	0	0	0	0	0	0	0	0	0	0	0	0	0	1	0	0	0	0	0	0	0	0	0	0	0	0	1	0	1	0
Pfam PF02578 Multi-copper polyphenol oxidoreductase laccase	1	0	1	1	1	0	1	0	1	1	1	1	0	1	1	2	0	1	0	1	1	1	1	0	1	1	1	1	1	0	1	1	1	1	1	1	1	1	0	0	1	0	0	1	1	2	1	1	0
Pfam PF01520 N-acetylmuramoyl-L-alanine amidase	1	0	1	3	3	1	1	1	1	2	5	2	0	1	1	2	1	1	0	1	2	1	1	0	1	1	1	1	1	0	1	1	1	1	3	2	1	1	1	1	1	0	0	1	1	2	1	3	2
Pfam PF16881 N-terminal domain of lipoyl synthase of Radical_SAM family	1	0	1	0	1	0	0	0	0	1	1	0	0	0	1	1	1	1	0	1	1	1	1	0	1	1	1	1	0	0	0	0	0	0	1	1	1	1	0	0	0	1	0	0	1	1	1	1	0
Pfam PF01784 NIF3 (NGG1p interacting factor 3)	1	0	1	0	1	1	0	1	1	1	1	1	1	1	0	1	1	1	1	1	1	0	0	1	1	1	1	1	0	0	1	1	1	1	1	1	1	1	1	1	0	0	1	1	0	1	1	1	1
Pfam PF11973 NQRA C-terminal domain	1	0	1	0	0	0	0	0	1	0	0	0	0	0	0	1	0	1	0	1	0	0	0	0	0	0	0	0	0	0	0	0	1	0	0	0	1	0	1	0	0	0	0	0	0	1	0	0	0
Pfam PF14815 NUDIX domain	1	0	1	0	1	0	0	0	1	0	1	0	0	0	1	1	1	1	1	1	0	1	1	1	1	1	1	1	0	0	0	0	1	1	0	0	1	1	1	0	1	0	1	0	1	1	0	1	1
Pfam PF05896 Na(+)-translocating NADH-quinone reductase subunit A (NQRA)	1	0	1	0	0	0	0	0	1	0	0	0	0	0	0	1	0	1	0	1	0	0	0	0	0	0	0	0	0	0	0	0	1	0	0	0	1	0	1	0	0	0	0	0	0	1	0	0	0
Pfam PF01106 NifU-like domain	1	0	1	1	1	2	1	0	1	0	1	0	0	2	1	1	1	1	0	1	0	1	1	0	1	0	0	0	1	1	2	2	1	0	0	0	0	1	1	1	0	1	0	0	1	1	0	1	1
Pfam PF00877 NlpC/P60 family	1	0	2	1	4	1	0	0	1	5	9	0	0	2	2	4	0	1	2	1	4	1	2	0	0	3	2	3	2	0	4	2	1	0	5	4	3	3	2	1	1	0	0	5	1	4	11	8	4
Pfam PF00334 Nucleoside diphosphate kinase	1	0	1	1	1	1	1	1	1	1	1	1	0	1	1	1	0	1	0	1	1	1	1	0	1	1	1	1	1	1	1	1	1	1	1	1	1	1	0	0	1	1	1	1	1	1	1	1	1
Pfam PF08439 Oligopeptidase F	1	0	0	0	0	1	0	0	1	0	1	1	2	1	0	0	0	1	1	0	0	1	1	2	2	0	0	0	0	0	0	1	0	0	0	0	0	0	0	2	0	0	2	0	1	0	0	0	2
Pfam PF13525 Outer membrane lipoprotein	1	0	1	0	1	1	2	1	0	0	0	0	0	1	2	2	1	1	0	1	0	1	1	0	0	2	2	2	2	0	2	3	1	2	0	0	1	2	1	1	1	1	0	0	2	1	0	1	0
Pfam PF00595 PDZ domain (Also known as DHR or GLGF)	1	0	3	2	5	0	2	0	0	0	2	0	0	0	1	1	1	1	0	4	0	0	1	0	0	1	1	1	2	0	1	0	2	0	0	0	0	1	1	0	1	0	0	0	0	4	1	5	0
Pfam PF05524 PEP-utilising enzyme, N-terminal	1	0	1	0	5	0	0	0	1	0	1	1	0	0	1	3	1	1	1	1	0	3	3	1	1	1	1	1	1	0	2	2	1	1	0	0	1	2	0	1	1	0	1	1	1	3	1	3	1
Pfam PF00381 PTS HPr component phosphorylation site	1	0	3	0	6	0	0	1	1	0	2	2	1	0	1	3	1	1	1	2	0	3	3	1	1	1	1	1	1	0	2	1	1	1	0	0	1	2	0	1	1	0	1	2	1	4	1	6	1
Pfam PF02195 ParB-like nuclease domain	1	0	0	0	2	1	2	1	1	2	2	2	0	1	2	2	0	1	3	0	1	3	1	3	3	2	1	1	1	2	3	1	0	2	1	1	1	1	1	3	1	3	1	2	1	0	1	1	3
Pfam PF08367 Peptidase M16C associated	1	0	0	0	0	0	0	1	1	0	0	1	0	0	0	0	0	1	0	0	0	0	0	0	0	0	0	0	0	0	1	0	0	0	0	0	0	0	0	1	0	0	0	2	0	0	0	0	0
Pfam PF01343 Peptidase family S49	1	0	3	3	3	1	1	2	1	2	1	0	0	1	2	2	1	1	0	3	2	2	2	0	0	0	0	0	2	0	4	2	3	2	2	2	2	3	2	2	2	1	0	0	2	3	0	4	1
Pfam PF01161 Phosphatidylethanolamine-binding protein	1	0	0	0	2	1	1	0	1	3	1	0	1	0	1	0	0	1	0	1	1	1	0	0	1	1	1	1	1	1	0	0	0	2	2	3	0	1	0	0	0	0	0	1	0	0	1	2	0
Pfam PF02666 Phosphatidylserine decarboxylase	1	0	1	0	1	1	0	0	1	1	1	0	0	2	1	1	0	1	0	1	1	1	0	0	0	1	1	1	1	0	1	1	1	1	1	1	1	1	1	0	1	1	0	2	1	1	1	1	0
Pfam PF00821 Phosphoenolpyruvate carboxykinase	1	0	0	0	0	0	0	1	1	1	0	0	0	0	0	0	0	1	0	0	1	0	0	0	0	1	1	0	1	0	0	1	0	0	1	1	0	0	0	0	0	0	0	0	0	0	1	0	0
Pfam PF02230 Phospholipase/Carboxylesterase	1	0	0	1	1	0	0	0	1	0	0	0	0	0	1	1	0	1	0	1	0	0	0	0	0	2	2	1	2	0	0	0	0	1	0	0	0	1	0	0	1	1	0	0	0	0	0	0	1
Pfam PF04519 Polymer-forming cytoskeletal	1	0	0	0	0	1	0	3	1	0	4	3	0	1	1	1	0	1	0	0	0	0	2	0	0	0	0	0	0	0	1	0	0	0	0	0	0	0	0	3	0	0	0	0	0	1	0	0	0
Pfam PF01379 Porphobilinogen deaminase, dipyromethane cofactor binding domain	1	0	0	1	1	1	1	0	1	1	1	0	0	1	1	1	1	1	0	1	1	1	1	0	1	1	1	1	1	0	1	1	0	1	1	1	1	1	0	0	1	1	0	1	1	1	2	1	1
Pfam PF01258 Prokaryotic dksA/traR C4-type zinc finger	1	0	2	0	2	0	2	1	1	0	3	1	0	1	1	5	1	1	0	1	0	1	1	0	0	1	1	1	1	2	7	3	2	1	0	0	2	3	1	1	1	1	0	1	2	1	1	3	0
Pfam PF06587 Protein of unknown function (DUF1137)	1	0	0	0	0	0	0	0	1	0	0	0	0	0	0	0	0	1	0	0	0	0	0	0	0	0	0	0	0	0	0	0	0	0	0	0	0	0	0	0	0	0	0	0	0	0	0	0	0
Pfam PF06685 Protein of unknown function (DUF1186)	1	0	0	0	0	0	0	0	1	0	0	0	0	0	0	0	0	1	0	0	0	0	0	0	0	0	0	0	0	0	0	0	0	0	0	0	0	0	0	0	0	0	0	0	0	0	0	0	0
Pfam PF06727 Protein of unknown function (DUF1207)	1	0	0	0	0	0	0	0	1	0	0	0	0	0	0	0	0	1	0	0	0	0	0	0	0	0	0	0	1	0	0	0	0	0	0	0	0	0	0	0	0	0	0	0	0	0	0	0	0
Pfam PF07075 Protein of unknown function (DUF1343)	1	0	0	0	0	0	0	0	1	0	1	0	0	0	0	0	0	1	0	0	0	0	0	0	0	0	0	0	2	0	0	0	0	0	0	0	0	0	1	1	0	0	0	1	0	0	1	0	0
Pfam PF07079 Protein of unknown function (DUF1347)	1	0	0	0	0	0	0	0	1	0	0	0	0	0	0	0	0	1	0	0	0	0	0	0	0	0	0	0	0	0	0	0	0	0	0	0	0	0	0	0	0	0	0	0	0	0	0	0	0
Pfam PF07379 Protein of unknown function (DUF1494)	1	0	0	0	0	0	0	0	1	0	0	0	0	0	0	0	0	1	0	0	0	0	0	0	0	0	0	0	0	0	0	0	0	0	0	0	0	0	0	0	0	0	0	0	0	0	0	0	0
Pfam PF11019 Protein of unknown function (DUF2608)	1	0	0	0	0	0	0	0	3	0	0	0	0	0	0	0	0	1	0	0	0	0	0	0	0	0	0	0	0	0	0	0	0	0	0	0	0	0	0	0	0	0	0	0	0	0	0	0	0
Pfam PF10915 Protein of unknown function (DUF2709)	1	0	0	0	0	0	0	0	1	0	0	0	0	0	0	0	0	1	0	0	0	0	0	0	0	0	0	0	0	0	0	0	0	0	0	0	0	0	0	0	0	0	0	0	0	0	0	0	0
Pfam PF10962 Protein of unknown function (DUF2764)	1	0	0	0	0	0	0	0	1	0	0	0	0	0	0	0	0	1	0	0	0	0	0	0	0	0	0	0	0	0	0	0	0	0	0	0	0	0	1	1	0	0	0	0	0	0	0	0	0
Pfam PF11996 Protein of unknown function (DUF3491)	1	0	0	0	0	0	0	0	0	0	0	0	0	0	0	0	0	3	0	0	0	0	0	0	0	0	0	0	0	0	0	0	0	0	0	0	0	0	0	0	0	0	0	0	0	0	0	0	0
Pfam PF12228 Protein of unknown function (DUF3604)	1	0	0	0	0	0	0	0	1	0	0	0	0	0	0	0	0	1	0	0	0	0	0	0	0	1	0	0	0	0	0	0	0	0	0	0	0	0	0	0	0	0	0	0	0	0	0	0	0
Pfam PF04367 Protein of unknown function (DUF502)	1	0	0	0	0	0	0	0	1	0	0	0	0	0	1	1	0	1	0	0	0	1	0	0	0	2	2	2	0	1	0	0	0	1	0	0	1	0	0	0	1	0	0	0	1	0	0	0	0
Pfam PF03190 Protein of unknown function, DUF255	1	0	0	0	0	0	1	0	1	1	2	0	0	0	0	0	0	1	0	0	0	1	0	0	0	0	0	0	1	0	1	1	0	0	1	1	0	0	0	0	0	0	0	1	0	0	1	0	0
Pfam PF13672 Protein phosphatase 2C	1	0	0	3	1	1	2	0	1	1	1	0	1	0	1	4	0	1	1	0	1	1	0	1	1	0	0	0	0	0	0	0	0	0	1	1	0	1	0	0	0	0	1	3	0	1	3	0	1
Pfam PF07399 Putative Na+/H+ antiporter	1	0	0	0	0	0	0	0	1	0	0	0	0	0	1	0	0	1	0	0	0	0	0	0	0	1	1	1	0	0	0	0	0	0	0	0	0	0	0	0	0	0	0	0	0	0	0	0	0
Pfam PF10722 Putative bacterial sensory transduction regulator	1	0	0	1	1	0	0	0	1	1	0	0	0	0	0	1	0	1	0	0	1	1	1	0	0	1	1	0	0	0	0	0	0	0	1	1	0	0	0	0	0	0	0	0	1	1	2	1	0
Pfam PF06962 Putative rRNA methylase	1	0	0	0	0	0	0	0	1	0	1	0	0	0	0	0	0	1	1	0	0	0	0	1	1	0	0	0	0	0	0	1	0	0	0	0	0	0	0	0	0	0	1	1	0	0	0	0	1
Pfam PF01862 Pyruvoyl-dependent arginine decarboxylase (PvlArgDC)	1	0	0	0	0	0	0	0	1	0	0	0	0	0	0	0	0	1	0	0	0	0	0	0	0	0	0	0	1	0	0	0	0	0	0	0	0	0	1	0	0	0	0	0	0	0	0	0	0
Pfam PF04561 RNA polymerase Rpb2, domain 2	1	0	2	1	2	2	1	2	1	1	2	2	1	2	2	2	2	1	2	2	1	2	2	2	2	2	2	2	3	1	2	2	2	2	1	1	2	2	2	1	2	0	2	2	2	2	1	2	2
Pfam PF02565 Recombination protein O C terminal	1	0	1	1	1	0	1	1	1	1	1	0	1	0	1	1	0	1	1	1	1	1	1	1	1	1	1	1	1	1	1	1	1	1	1	1	1	1	1	1	1	1	1	1	1	1	1	1	1
Pfam PF12368 Rhodanase C-terminal	1	0	0	0	1	0	0	0	1	0	1	0	0	0	0	0	1	1	1	0	0	0	0	1	1	0	0	0	0	0	0	0	0	0	0	0	0	0	0	0	0	0	1	0	0	1	0	1	1
Pfam PF00581 Rhodanese-like domain	1	0	2	5	9	1	6	0	1	14	5	1	0	2	3	13	2	1	5	3	6	6	5	2	7	15	15	6	2	1	6	17	2	5	9	14	2	8	6	4	6	1	4	0	5	7	10	7	3
Pfam PF00268 Ribonucleotide reductase, small chain	1	0	1	1	2	1	2	1	1	3	2	0	0	1	1	1	1	1	1	1	1	0	1	2	1	1	1	1	0	0	0	0	1	1	2	3	1	1	0	1	1	1	1	1	0	2	1	2	1
Pfam PF06026 Ribose 5-phosphate isomerase A (phosphoriboisomerase A)	1	0	1	1	1	0	0	1	1	0	0	1	0	0	1	1	1	1	1	1	0	1	1	1	1	1	1	1	0	0	0	0	1	1	0	0	1	1	0	1	1	0	1	1	1	2	0	1	1
Pfam PF01165 Ribosomal protein S21	1	0	1	0	1	1	1	1	1	0	1	1	1	1	1	1	1	1	1	1	0	1	1	1	1	1	1	1	1	1	1	2	1	1	0	0	1	1	1	1	1	1	1	1	2	1	0	1	1
Pfam PF02646 RmuC family	1	0	1	0	1	0	0	0	1	0	0	0	0	0	1	1	0	1	1	1	0	1	1	1	0	1	1	1	1	0	0	0	1	1	0	0	1	1	1	0	1	1	1	0	1	1	0	1	0
Pfam PF00856 SET domain	1	0	0	0	0	0	0	0	1	0	0	0	0	0	1	0	0	1	0	0	0	2	0	0	0	1	1	1	1	0	0	0	0	1	0	0	0	0	0	0	0	0	0	0	0	0	0	0	0
Pfam PF04888 Secretion system effector C (SseC) like family	1	0	0	0	0	0	0	0	1	0	0	0	0	0	0	1	0	1	0	0	0	0	0	0	0	1	1	1	0	0	0	0	0	0	0	0	0	0	0	0	0	0	0	0	0	0	0	2	0
Pfam PF00309 Sigma-54 factor, Activator interacting domain (AID)	1	0	0	0	1	1	1	1	1	0	1	1	0	1	1	1	0	1	0	0	0	2	1	0	0	2	2	1	1	0	1	1	0	1	0	0	0	1	1	1	0	0	0	1	1	1	0	1	1
Pfam PF04963 Sigma-54 factor, core binding domain	1	0	0	0	1	1	1	1	1	0	1	1	0	1	1	1	0	1	0	0	0	2	1	0	0	2	2	1	1	0	1	1	0	1	0	0	0	1	1	1	0	0	0	1	1	1	0	1	1
Pfam PF00158 Sigma-54 interaction domain	1	0	1	1	13	1	6	2	1	1	5	1	0	1	2	22	0	1	0	1	0	7	4	0	0	6	6	3	3	0	33	29	1	3	1	1	1	22	3	4	0	0	0	3	3	5	0	14	3
Pfam PF04552 Sigma-54, DNA binding domain	1	0	0	0	1	1	1	1	1	0	1	1	0	1	1	1	0	1	0	0	0	2	1	0	0	2	2	1	1	0	1	1	0	1	0	0	0	1	1	1	0	0	0	1	1	1	0	1	1
Pfam PF00939 Sodium:sulfate symporter transmembrane region	1	0	2	0	3	1	1	0	1	0	1	0	0	0	0	0	0	1	0	2	0	0	0	0	3	1	1	1	0	0	0	0	2	1	0	0	2	0	0	0	0	0	0	1	0	2	0	2	0
Pfam PF08486 Stage II sporulation protein	1	0	0	3	1	0	0	0	1	0	2	0	0	0	0	1	0	1	0	0	0	0	0	0	0	0	0	0	0	0	0	1	0	0	0	0	0	0	0	0	0	0	0	2	0	0	0	0	0
Pfam PF03781 Sulfatase-modifying factor enzyme 1	1	0	0	1	0	0	0	0	1	2	1	1	0	0	1	2	0	1	0	1	0	1	1	0	0	2	1	0	0	0	0	1	0	0	2	2	1	2	1	16	0	0	0	0	0	0	1	0	0
Pfam PF00916 Sulfate permease family	1	0	0	4	1	2	1	0	1	4	3	0	0	0	0	5	0	1	2	1	1	2	0	0	0	3	2	3	1	0	3	1	1	4	2	4	0	6	1	0	0	0	0	0	1	0	3	1	2
Pfam PF03070 TENA/THI-4/PQQC family	1	0	1	0	0	1	0	0	1	0	1	0	0	1	0	1	0	1	1	1	0	0	0	0	1	0	0	0	0	0	0	0	0	0	0	0	0	4	0	0	0	2	2	0	0	0	0	0	1
Pfam PF12919 TcdA/TcdB catalytic glycosyltransferase domain	1	0	0	0	0	0	0	0	0	0	0	0	0	0	0	0	0	3	0	0	0	0	0	0	0	0	0	0	0	0	0	0	0	0	0	0	0	1	0	0	0	0	0	0	0	0	0	0	0
Pfam PF12918 TcdB toxin N-terminal helical domain	1	0	0	0	0	0	0	0	0	0	0	0	0	0	0	0	0	3	0	0	0	0	0	0	0	0	0	0	0	0	0	0	0	0	0	0	0	0	0	0	0	0	0	0	0	0	0	0	0
Pfam PF02606 Tetraacyldisaccharide-1-P 4'-kinase	1	0	1	0	1	2	1	0	1	0	0	0	0	1	1	1	0	1	0	1	0	1	1	0	0	1	1	1	1	0	1	1	1	1	0	0	1	1	1	0	1	0	0	0	1	1	0	1	0
Pfam PF03061 Thioesterase superfamily	1	0	3	2	6	3	2	1	1	4	5	0	0	2	1	20	1	1	1	3	1	4	9	3	5	12	11	7	2	1	4	5	3	1	8	4	2	10	4	0	3	0	2	0	4	4	7	5	3
Pfam PF00085 Thioredoxin	1	0	2	6	3	2	2	1	1	5	7	1	1	2	3	3	1	1	2	4	4	4	2	2	5	4	4	4	3	1	2	3	2	2	4	5	2	3	2	2	2	1	2	3	2	3	6	3	6
Pfam PF13462 Thioredoxin	1	0	0	1	0	0	0	0	1	2	1	0	0	0	2	1	0	1	0	0	1	1	2	0	1	0	0	0	0	0	1	0	0	0	1	2	2	1	0	0	1	2	0	0	1	0	3	0	1
Pfam PF13155 Toprim-like	1	0	0	0	0	1	0	0	0	0	1	0	1	0	0	0	1	1	0	0	0	0	0	0	0	0	0	0	0	0	1	1	0	0	0	0	0	0	2	0	0	0	0	0	0	0	0	1	0
Pfam PF13369 Transglutaminase-like superfamily	1	0	1	0	1	0	0	0	1	0	0	0	0	0	1	1	1	1	0	1	0	0	1	0	0	0	0	0	0	0	0	0	1	0	0	0	0	1	0	0	0	0	0	0	0	1	1	1	0
Pfam PF01371 Trp repressor protein	1	0	1	0	1	0	0	0	0	0	1	0	0	0	2	0	0	0	0	1	0	0	0	0	1	0	0	0	0	0	0	0	0	0	0	0	0	0	0	0	1	0	0	1	0	1	0	1	1
Pfam PF01487 Type I 3-dehydroquinase	1	0	0	0	1	0	1	0	1	0	1	0	0	0	0	0	0	1	1	0	0	0	0	1	1	0	0	0	0	1	0	0	0	0	0	0	1	0	0	1	1	0	1	0	0	0	0	1	1
Pfam PF13588 Type I restriction enzyme R protein N terminus (HSDR_N)	1	0	0	0	0	0	0	0	1	0	0	1	0	1	0	0	0	1	0	0	0	0	0	0	0	0	0	0	0	0	2	0	0	0	0	0	0	1	3	0	0	0	0	0	0	0	0	0	0
Pfam PF04613 UDP-3-O-[3-hydroxymyristoyl] glucosamine N-acyltransferase, LpxD	1	0	1	1	1	1	0	0	1	0	0	0	0	1	1	1	0	1	0	1	0	1	1	0	0	1	1	1	1	0	1	1	1	3	0	0	1	1	1	0	1	0	0	0	1	1	0	1	0
Pfam PF03331 UDP-3-O-acyl N-acetylglycosamine deacetylase	1	0	1	1	1	1	1	0	1	0	0	0	0	1	1	1	0	1	0	1	0	1	1	0	0	1	1	1	1	0	1	1	1	1	0	0	1	1	1	0	1	0	0	0	1	1	0	1	0
Pfam PF01704 UTP--glucose-1-phosphate uridylyltransferase	1	0	0	0	0	0	0	0	1	0	0	0	0	0	0	0	0	1	0	0	0	0	0	0	1	0	0	0	0	0	1	0	0	0	0	0	0	0	0	0	0	0	0	0	0	0	0	0	0
Pfam PF13720 Udp N-acetylglucosamine O-acyltransferase; Domain 2	1	0	1	1	1	1	1	0	1	0	0	0	0	1	1	1	0	1	0	1	0	1	1	0	0	1	1	1	1	0	1	2	1	2	0	0	1	1	1	0	1	0	0	0	1	1	0	1	0
Pfam PF02582 Uncharacterised ACR, YagE family COG1723	1	0	0	0	0	0	0	0	1	0	0	0	0	0	0	0	0	1	0	0	0	0	0	0	0	0	0	0	0	0	0	1	0	1	0	0	0	0	0	0	0	0	0	0	0	0	0	0	0
Pfam PF02594 Uncharacterised ACR, YggU family COG1872	1	0	0	0	1	0	0	0	1	1	0	0	0	0	0	0	0	1	0	1	0	1	1	0	0	0	0	0	1	1	1	1	1	1	0	0	0	0	0	0	0	0	0	0	0	1	0	1	0
Pfam PF03677 Uncharacterised protein family (UPF0137)	1	0	0	0	0	0	0	0	1	0	0	0	0	0	0	0	0	1	0	0	0	0	0	0	0	0	0	0	0	0	0	0	0	0	0	0	0	0	0	0	0	0	0	0	0	0	0	0	0
Pfam PF03682 Uncharacterised protein family (UPF0158)	1	0	0	0	0	0	0	0	1	0	0	0	0	0	0	1	0	1	0	0	0	0	0	0	0	0	0	0	1	0	0	1	0	0	0	0	0	0	0	0	0	0	0	0	0	0	0	0	0
Pfam PF03690 Uncharacterised protein family (UPF0160)	1	0	0	0	0	0	0	0	1	0	0	0	0	0	0	0	0	1	0	0	0	0	0	0	0	0	0	0	0	0	0	0	0	0	0	0	0	0	0	0	0	0	0	0	0	0	0	0	0
Pfam PF06785 Uncharacterised protein family (UPF0242)	1	0	0	0	0	0	0	0	1	0	0	0	0	0	0	0	0	1	0	0	0	0	0	0	0	0	0	0	0	0	0	0	0	0	0	0	0	0	0	0	0	0	0	0	0	0	0	0	0
Pfam PF02622 Uncharacterized ACR, COG1678	1	0	1	0	1	0	0	0	1	1	0	0	0	0	1	1	0	1	0	1	1	1	1	0	0	1	1	1	1	0	0	0	1	1	1	1	1	1	0	0	1	0	0	0	1	1	1	1	0
Pfam PF01208 Uroporphyrinogen decarboxylase (URO-D)	1	0	0	1	1	1	1	0	1	1	1	0	0	1	1	1	0	1	0	1	1	1	1	0	1	1	1	1	1	0	0	2	0	1	1	1	1	1	0	1	1	1	0	0	1	1	1	1	1
Pfam PF02602 Uroporphyrinogen-III synthase HemD	1	0	0	1	1	1	1	0	1	2	2	0	0	1	1	1	0	1	0	1	1	1	0	0	1	1	1	1	2	0	1	1	1	1	2	2	1	1	1	0	1	1	0	1	1	1	2	1	2
Pfam PF03631 Virulence factor BrkB	1	0	1	1	2	1	1	0	1	2	1	0	0	1	1	2	0	1	1	1	2	3	1	1	1	2	2	2	1	0	0	1	1	1	3	2	1	1	1	1	1	1	1	2	1	2	5	2	1
Pfam PF16789 YscO-like protein	1	0	0	0	0	0	0	0	1	0	0	0	0	0	0	0	0	1	0	0	0	0	0	0	0	0	0	0	0	0	0	0	0	0	0	0	0	0	0	0	0	0	0	0	0	0	0	0	0
Pfam PF01966 HD domain	0	16	2	5	4	0	4	5	1	3	8	1	3	1	1	6	0	0	7	3	2	6	3	5	5	4	4	4	5	6	19	16	1	5	4	3	2	3	5	9	1	1	4	18	3	3	4	4	8
Pfam PF13353 4Fe-4S single cluster domain	0	10	4	3	9	3	4	1	0	5	3	0	0	1	0	6	0	0	4	5	0	2	2	3	5	0	0	0	4	4	7	6	3	1	0	6	0	5	3	3	0	0	3	9	1	5	1	9	3
Pfam PF00990 Diguanylate cyclase, GGDEF domain	0	9	0	23	17	0	11	1	0	1	4	1	0	1	3	33	0	0	0	0	3	29	11	0	1	14	12	7	1	1	26	29	0	19	3	1	0	37	0	9	1	1	0	10	11	6	7	11	4
Pfam PF07282 Putative transposase DNA-binding domain	0	9	0	1	1	5	2	0	0	3	0	0	0	0	2	0	0	0	0	0	0	0	0	0	0	0	0	0	0	0	0	0	0	0	0	4	0	0	0	0	0	0	0	0	0	0	3	1	0
Pfam PF00037 4Fe-4S binding domain	0	8	1	2	2	0	1	0	0	3	0	0	0	0	1	2	0	0	0	0	2	1	1	0	0	1	1	1	1	6	9	9	0	1	4	3	0	1	1	4	1	1	0	1	1	1	3	1	0
Pfam PF01385 Probable transposase	0	8	0	1	1	5	2	0	0	5	0	0	0	0	2	0	0	0	0	0	0	0	0	0	0	0	0	0	0	0	0	0	0	0	0	5	0	0	0	0	0	0	0	0	0	0	3	1	0
Pfam PF00480 ROK family	0	8	2	1	7	0	1	0	0	3	3	2	0	0	0	0	0	0	3	6	1	7	3	4	3	0	0	0	2	1	0	1	1	0	3	3	0	0	0	0	0	0	6	5	6	6	22	6	9
Pfam PF10531 SLBB domain	0	8	1	3	5	0	5	1	0	2	1	0	0	1	2	2	1	0	1	2	0	4	3	1	1	2	2	2	0	4	0	9	1	1	2	2	1	2	2	1	1	1	1	1	4	2	4	4	2
Pfam PF13416 Bacterial extracellular solute-binding protein	0	7	2	2	5	0	0	1	0	1	4	1	0	0	0	13	0	0	3	3	0	30	1	4	2	10	9	7	0	0	3	0	2	2	0	1	2	13	0	2	0	1	3	5	10	8	15	4	7
Pfam PF00015 Methyl-accepting chemotaxis protein (MCP) signalling domain	0	7	0	4	5	4	0	4	0	0	10	5	0	11	1	26	0	0	0	0	0	0	19	0	0	7	4	5	0	0	29	38	0	0	0	0	0	27	0	20	0	0	0	37	8	6	0	9	2
Pfam PF00248 Aldo/keto reductase family	0	6	0	5	10	1	1	0	0	2	8	1	0	0	4	8	0	0	5	0	2	18	5	1	6	8	8	6	2	1	0	2	0	4	9	2	0	8	0	0	0	0	2	4	11	8	22	8	8
Pfam PF02653 Branched-chain amino acid transport system / permease component	0	6	3	5	12	0	0	5	0	0	3	3	2	2	0	10	0	0	3	7	1	61	1	3	0	50	41	21	2	2	8	7	0	1	0	0	0	16	0	7	0	0	5	2	20	25	22	6	2
Pfam PF02782 FGGY family of carbohydrate kinases, C-terminal domain	0	6	4	2	8	0	1	1	0	2	6	2	0	0	1	5	0	0	3	4	1	4	1	1	3	1	1	1	1	0	1	2	0	1	2	1	0	1	0	3	2	0	2	3	7	8	6	8	4
Pfam PF00370 FGGY family of carbohydrate kinases, N-terminal domain	0	6	4	2	8	0	1	0	0	2	6	2	0	0	1	5	0	0	3	4	1	7	1	1	3	1	1	1	1	0	1	1	0	1	2	2	0	1	0	3	2	0	2	3	8	8	6	7	4
Pfam PF03787 RAMP superfamily	0	6	0	0	0	0	4	0	0	2	0	0	0	0	0	0	0	0	0	0	0	0	0	0	0	0	0	0	0	0	0	0	0	0	0	2	0	0	2	0	0	0	0	0	0	0	0	0	0
Pfam PF01257 Thioredoxin-like [2Fe-2S] ferredoxin	0	6	0	2	1	0	1	0	0	1	0	0	0	0	1	1	1	0	0	0	0	2	1	0	0	2	2	1	0	5	0	4	0	1	1	1	1	2	0	0	1	1	0	0	2	1	2	1	0
Pfam PF00294 pfkB family carbohydrate kinase	0	6	4	2	12	1	1	0	0	3	6	1	0	1	2	5	1	0	3	5	1	16	6	3	4	3	3	2	2	2	2	3	1	1	5	3	1	4	0	1	3	0	3	6	8	9	13	15	4
Pfam PF01061 ABC-2 type transporter	0	5	0	5	1	0	1	0	0	5	1	0	0	1	2	3	0	0	6	2	1	3	4	1	1	5	4	4	1	2	0	2	1	2	9	5	0	3	0	2	2	0	2	5	1	1	15	2	4
Pfam PF01842 ACT domain	0	5	3	6	8	3	6	0	0	5	9	0	0	4	1	6	0	0	2	2	4	3	4	1	1	4	4	4	4	3	7	6	0	0	4	5	4	6	0	0	0	0	2	5	3	5	5	4	2
Pfam PF00356 Bacterial regulatory proteins, lacI family	0	5	3	0	14	0	0	0	0	1	11	0	0	0	1	4	0	0	5	6	0	18	12	6	4	5	5	2	0	0	0	0	1	0	2	1	0	4	0	0	0	0	7	7	7	17	28	14	11
Pfam PF02018 Carbohydrate binding domain	0	5	0	0	0	0	0	0	0	0	0	0	0	0	0	1	0	0	0	0	0	0	1	0	0	0	0	0	0	0	0	0	0	0	0	0	0	0	0	0	0	0	0	2	0	0	4	0	0
Pfam PF02056 Family 4 glycosyl hydrolase	0	5	0	0	2	0	0	0	0	0	4	0	0	0	0	0	0	0	0	0	0	2	0	0	0	0	0	0	0	0	0	0	0	0	0	0	0	0	0	0	0	0	0	2	0	1	2	2	2
Pfam PF11975 Family 4 glycosyl hydrolase C-terminal domain	0	5	0	0	2	0	0	0	0	0	4	0	0	0	0	0	0	0	0	0	0	2	0	0	0	0	0	0	0	0	0	0	0	0	0	0	0	0	0	0	0	0	0	2	0	1	2	2	2
Pfam PF08309 LVIVD repeat	0	5	0	0	0	0	0	0	0	0	0	0	0	0	0	0	0	0	0	0	0	0	0	0	0	4	4	0	0	0	0	2	0	0	0	0	0	0	0	0	0	0	0	0	0	1	1	0	0
Pfam PF02540 NAD synthase	0	5	1	2	2	2	2	1	0	2	2	0	1	2	2	2	1	1	2	1	2	3	2	2	1	2	2	2	2	2	2	2	1	2	2	2	2	2	2	1	2	1	2	4	2	2	2	2	2
Pfam PF01408 Oxidoreductase family, NAD-binding Rossmann fold	0	5	0	3	6	0	1	0	0	0	8	0	0	2	0	4	0	0	4	4	0	20	5	2	2	2	2	1	2	0	0	1	0	3	2	0	0	1	3	0	3	0	3	3	13	8	12	8	8
Pfam PF08308 PEGA domain	0	5	0	0	0	0	0	1	0	0	0	1	0	0	0	0	0	0	0	0	0	0	0	0	0	0	0	0	0	0	0	0	0	0	0	0	0	0	1	0	0	0	0	0	0	0	0	0	0
Pfam PF13377 Periplasmic binding protein-like domain	0	5	4	0	11	0	0	0	0	1	10	0	0	0	1	2	0	0	5	4	0	13	11	5	3	5	5	2	0	0	0	0	1	0	2	1	0	1	0	0	0	0	5	8	3	13	26	13	11
Pfam PF00156 Phosphoribosyl transferase domain	0	5	8	3	6	3	4	3	1	8	7	3	3	5	3	7	3	0	9	7	3	9	4	6	7	5	5	5	4	6	5	6	6	5	6	8	5	9	5	5	4	2	8	8	8	7	7	6	8
Pfam PF00400 WD domain, G-beta repeat	0	5	0	33	0	0	0	0	0	0	0	0	0	0	0	0	0	0	0	0	0	14	0	0	0	0	0	0	6	0	0	0	0	0	0	0	0	0	0	0	0	0	0	0	0	0	0	0	0
Pfam PF13412 Winged helix-turn-helix DNA-binding	0	5	3	1	4	0	0	0	0	4	7	0	0	0	0	8	0	0	0	2	1	20	8	0	0	10	10	9	1	2	3	1	2	2	3	4	2	11	1	2	1	0	1	4	13	6	9	4	4
Pfam PF12838 4Fe-4S dicluster domain	0	4	2	1	7	2	0	1	0	1	2	0	0	8	1	4	1	0	1	3	0	3	1	0	1	2	2	2	7	5	8	8	4	1	3	1	1	4	2	4	0	1	0	3	2	4	4	5	1
Pfam PF13187 4Fe-4S dicluster domain	0	4	0	1	1	0	0	0	0	0	0	0	0	0	0	1	0	0	0	0	0	0	0	0	0	1	1	0	3	3	6	7	1	0	0	0	0	0	0	0	1	0	0	3	1	2	0	2	0
Pfam PF13237 4Fe-4S dicluster domain	0	4	3	1	2	4	3	0	0	0	0	0	0	3	1	1	1	0	0	3	0	3	0	0	0	3	3	3	4	2	6	7	1	0	0	0	1	1	1	4	1	0	0	6	1	2	0	2	1
Pfam PF12850 Calcineurin-like phosphoesterase superfamily domain	0	4	0	0	2	0	1	1	0	1	2	0	0	0	1	4	0	0	1	0	2	3	1	1	1	3	2	2	3	2	2	4	0	1	3	1	1	2	1	2	0	0	3	2	2	2	1	2	2
Pfam PF04509 CheC-like family	0	4	0	0	0	0	0	0	0	0	4	0	0	0	0	0	0	0	0	0	0	0	0	0	0	0	0	0	0	0	0	2	0	0	0	0	0	0	0	0	0	0	0	5	0	0	0	0	4
Pfam PF07883 Cupin domain	0	4	0	3	4	0	2	0	0	3	7	0	0	0	3	16	0	0	2	0	0	19	2	2	1	10	7	5	0	0	4	5	0	1	5	3	1	12	1	1	0	0	0	3	6	2	11	8	2
Pfam PF01368 DHH family	0	4	0	0	0	1	2	2	0	1	4	2	1	1	1	0	0	0	4	1	0	0	0	4	4	1	1	1	2	0	4	5	1	1	1	1	1	0	2	4	1	0	4	4	1	1	0	0	4
Pfam PF00460 Flagella basal body rod protein	0	4	0	0	6	5	4	4	0	0	6	6	0	6	0	5	5	0	0	0	0	5	5	0	0	5	4	5	0	0	8	5	0	5	0	0	0	6	0	5	0	0	0	6	5	10	0	6	4
Pfam PF06429 Flagellar basal body rod FlgEFG protein C-terminal	0	4	0	0	5	6	5	5	0	0	5	5	0	6	0	5	4	0	0	0	0	5	6	0	0	5	4	5	0	0	7	5	0	5	0	0	0	5	0	5	0	0	0	5	5	8	0	5	4
Pfam PF00465 Iron-containing alcohol dehydrogenase	0	4	0	1	7	0	1	0	0	0	3	0	0	0	0	3	0	0	2	2	0	2	0	1	1	6	5	1	2	1	7	0	0	1	0	0	0	5	2	2	0	0	3	4	2	4	0	9	5
Pfam PF03176 MMPL family	0	4	0	0	0	0	0	2	0	25	4	2	0	2	1	1	0	0	0	0	10	0	0	0	2	0	0	0	0	2	0	4	0	0	33	29	0	7	2	6	0	0	0	2	0	0	16	0	4
Pfam PF01554 MatE	0	4	2	4	6	4	2	2	0	2	8	5	3	4	2	6	0	0	6	2	0	8	2	2	2	4	2	2	0	0	4	4	2	0	0	2	2	4	12	18	2	0	6	12	4	4	8	6	12
Pfam PF00881 Nitroreductase family	0	4	2	1	4	2	1	0	0	4	7	0	0	1	1	5	0	0	6	4	2	3	4	3	4	5	5	3	7	3	8	6	2	0	10	4	3	6	6	3	0	1	2	15	3	1	4	3	6
Pfam PF02894 Oxidoreductase family, C-terminal alpha/beta domain	0	4	0	3	4	0	0	0	0	0	7	0	0	0	0	3	0	0	2	3	0	6	3	1	2	2	1	1	1	0	0	0	0	1	1	0	0	1	1	0	1	0	2	0	7	2	9	4	4
Pfam PF01895 PhoU domain	0	4	0	2	2	0	2	1	0	4	0	2	1	0	2	4	0	0	2	0	2	5	2	4	3	2	2	2	4	2	4	3	0	0	4	4	0	2	0	2	0	0	8	2	4	2	2	2	4
Pfam PF01855 Pyruvate flavodoxin/ferredoxin oxidoreductase, thiamine diP-bdg	0	4	0	1	1	2	2	1	0	1	0	0	0	2	0	0	0	0	1	0	0	0	0	0	1	0	0	0	3	2	5	5	0	1	1	1	0	0	4	2	0	0	0	4	0	1	1	1	1
Pfam PF01512 Respiratory-chain NADH dehydrogenase 51 Kd subunit	0	4	1	1	2	0	1	0	0	1	0	1	0	0	1	2	2	0	0	1	0	2	1	0	0	2	1	1	0	3	0	3	1	1	2	1	1	2	1	1	1	1	0	0	2	2	3	3	1
Pfam PF02915 Rubrerythrin	0	4	0	2	0	0	0	0	0	0	1	0	0	1	0	0	0	0	0	0	0	1	0	0	0	0	0	0	1	2	5	11	0	0	0	0	0	0	1	1	0	0	0	4	1	0	0	0	0
Pfam PF02775 Thiamine pyrophosphate enzyme, C-terminal TPP binding domain	0	4	2	4	7	2	3	1	0	7	5	0	0	3	1	10	1	0	6	3	4	9	4	0	6	17	13	9	5	3	9	6	1	4	13	7	1	6	4	3	0	0	2	6	4	7	10	8	6
Pfam PF13087 AAA domain	0	3	0	1	0	1	1	0	0	1	0	0	2	0	1	0	0	0	0	0	1	0	0	0	1	1	1	1	1	0	0	0	0	0	1	1	0	1	0	0	0	0	0	1	0	0	0	1	0
Pfam PF12698 ABC-2 family transporter protein	0	3	0	0	4	2	0	0	0	0	5	0	0	0	0	4	0	0	2	2	0	1	1	2	6	2	1	0	0	4	2	4	0	2	4	0	0	2	3	4	0	0	3	16	0	0	2	4	7
Pfam PF00586 AIR synthase related protein, N-terminal domain	0	3	3	6	4	1	6	0	0	4	4	0	0	6	2	3	1	0	3	3	4	3	4	1	3	3	2	2	5	6	6	6	2	5	5	4	2	3	2	4	2	3	1	2	3	3	5	4	3
Pfam PF00871 Acetokinase family	0	3	1	1	2	1	0	1	0	1	2	1	1	1	0	1	1	0	2	1	0	1	0	1	1	1	1	1	1	0	2	2	1	1	1	1	2	0	1	1	0	0	1	3	0	1	1	3	3
Pfam PF08240 Alcohol dehydrogenase GroES-like domain	0	3	2	2	16	1	1	0	0	22	9	0	0	1	5	18	0	0	4	0	7	20	11	2	7	8	6	7	2	1	1	4	0	5	19	22	3	15	0	1	2	1	4	1	14	7	36	12	7
Pfam PF01979 Amidohydrolase family	0	3	2	2	8	3	2	0	0	5	7	1	1	2	3	13	1	0	2	2	1	11	12	3	4	6	6	4	1	2	4	2	2	4	4	5	1	10	3	1	2	1	3	6	10	6	11	7	4
Pfam PF01637 Archaeal ATPase	0	3	0	1	0	0	0	0	0	0	0	0	0	0	0	0	0	0	0	0	0	0	0	0	0	0	0	0	0	0	0	0	0	0	0	0	0	0	1	1	0	1	0	0	0	0	0	0	0
Pfam PF02310 B12 binding domain	0	3	0	4	2	0	0	0	0	3	0	0	0	0	0	1	0	0	0	0	2	3	3	0	0	1	1	1	7	1	3	15	0	0	3	3	0	1	2	1	0	0	0	4	2	1	5	1	0
Pfam PF01547 Bacterial extracellular solute-binding protein	0	3	1	2	1	0	0	2	0	3	4	0	0	0	1	2	0	0	0	1	3	13	0	1	0	0	0	0	0	0	0	0	0	0	3	3	1	0	0	1	0	0	3	1	6	4	19	0	1
Pfam PF00669 Bacterial flagellin N-terminal helical region	0	3	0	0	2	3	2	4	0	0	2	2	0	4	0	2	0	0	0	0	0	3	7	0	0	2	2	2	0	0	5	2	0	2	0	0	0	2	0	4	0	0	0	5	5	6	0	3	2
Pfam PF00392 Bacterial regulatory proteins, gntR family	0	3	2	1	21	0	0	0	0	8	22	0	1	0	0	27	0	0	5	3	0	46	12	10	8	59	50	31	0	0	6	5	1	0	13	8	2	33	1	4	1	0	7	12	16	11	47	24	21
Pfam PF01869 BadF/BadG/BcrA/BcrD ATPase family	0	3	0	0	1	0	0	0	0	0	0	0	0	0	0	0	0	0	2	0	0	2	0	0	0	0	0	0	0	1	1	3	0	0	0	0	0	0	1	3	0	0	0	5	1	0	1	0	2
Pfam PF00150 Cellulase (glycosyl hydrolase family 5)	0	3	0	0	0	0	0	0	0	0	1	0	0	0	3	1	0	0	0	0	0	2	0	0	0	0	0	0	0	0	0	0	0	1	1	0	0	2	0	0	0	0	0	8	0	1	2	1	0
Pfam PF01584 CheW-like domain	0	3	0	7	2	5	0	3	0	0	3	5	0	3	3	12	0	0	0	0	0	0	6	0	0	2	2	2	0	0	10	15	0	0	0	0	0	12	0	3	0	0	0	6	4	2	0	3	2
Pfam PF03415 Clostripain family	0	3	0	0	0	0	0	0	0	0	0	0	0	0	0	0	0	0	0	0	0	0	0	0	0	0	0	0	0	0	0	0	0	0	0	0	0	0	0	0	0	0	0	0	0	0	0	0	0
Pfam PF04041 Domain of unknown function (DUF377)	0	3	0	0	0	0	1	0	0	0	0	0	0	0	0	0	0	0	0	0	0	0	0	0	0	0	0	0	0	0	0	0	0	0	0	0	0	0	0	0	0	0	0	0	0	1	0	0	1
Pfam PF01475 Ferric uptake regulator family	0	3	1	3	2	1	2	0	0	2	3	1	0	2	2	2	0	0	1	1	1	2	2	1	3	3	3	2	1	4	3	4	1	1	2	2	1	2	1	0	1	0	0	3	3	2	3	2	3
Pfam PF07196 Flagellin hook IN motif	0	3	0	0	0	5	1	2	0	0	1	2	0	6	0	2	0	0	0	0	0	0	0	0	0	1	1	1	0	0	0	0	0	2	0	0	0	5	0	1	0	0	0	0	0	2	0	1	0
Pfam PF00933 Glycosyl hydrolase family 3 N terminal domain	0	3	1	1	2	0	0	0	0	2	1	2	0	0	3	2	0	0	1	1	1	1	7	0	0	1	1	1	2	0	1	0	1	2	2	2	1	2	1	2	1	0	0	2	1	3	5	2	2
Pfam PF00703 Glycosyl hydrolases family 2	0	3	0	0	3	0	0	0	0	0	0	0	0	0	1	0	0	0	1	0	0	0	0	1	0	0	0	0	0	0	0	0	0	0	0	0	0	0	3	1	0	0	1	0	0	1	4	0	0
Pfam PF02837 Glycosyl hydrolases family 2, sugar binding domain	0	3	0	0	3	0	0	0	0	0	0	0	0	0	1	0	0	0	1	0	0	0	1	1	0	0	0	0	0	0	0	0	0	0	0	0	0	0	3	1	0	0	1	0	1	1	5	0	0
Pfam PF13579 Glycosyl transferase 4-like domain	0	3	0	6	1	0	0	0	0	5	3	0	0	0	1	6	0	0	0	1	2	5	3	0	1	8	8	6	0	2	1	7	0	1	9	5	1	6	2	0	0	0	0	1	2	0	8	2	1
Pfam PF00535 Glycosyl transferase family 2	0	3	5	19	8	1	3	0	0	11	14	1	1	10	6	8	0	0	10	9	4	21	6	6	5	3	3	3	10	5	15	21	5	5	7	9	3	7	9	8	5	0	8	31	3	5	20	10	7
Pfam PF00682 HMGL-like	0	3	1	2	2	0	4	1	0	4	3	0	0	2	1	4	0	0	1	2	1	3	2	2	3	8	9	5	4	4	4	4	1	3	4	4	1	5	1	0	1	0	1	6	3	1	3	3	2
Pfam PF00403 Heavy-metal-associated domain	0	3	4	4	3	4	2	1	0	2	4	0	0	2	0	5	0	0	3	3	1	3	1	2	4	4	4	3	2	2	4	4	0	0	2	2	3	5	2	2	1	0	0	6	1	4	3	5	3
Pfam PF12836 Helix-hairpin-helix motif	0	3	2	2	2	0	0	1	0	1	2	0	1	1	2	2	0	0	2	2	0	1	0	2	2	2	1	2	3	1	1	2	2	2	1	1	4	2	1	1	1	0	2	2	1	2	2	2	3
Pfam PF02906 Iron only hydrogenase large subunit, C-terminal domain	0	3	0	0	0	0	0	0	0	0	0	0	0	0	0	0	0	0	0	0	0	0	0	0	0	0	0	0	0	1	2	1	0	0	0	0	0	0	0	2	0	0	0	2	0	0	0	0	0
Pfam PF13186 Iron-sulfur cluster-binding domain	0	3	0	0	2	1	0	1	0	1	2	0	0	1	0	1	0	0	0	2	0	1	0	0	0	0	0	0	0	0	6	5	0	0	1	1	0	1	0	1	1	1	0	3	0	2	0	3	0
Pfam PF05343 M42 glutamyl aminopeptidase	0	3	0	0	3	0	0	0	0	0	3	0	1	0	0	2	0	0	1	0	0	0	0	1	3	0	0	0	0	0	0	1	0	1	2	0	0	1	0	2	0	0	2	4	0	0	0	1	3
Pfam PF02142 MGS-like domain	0	3	2	3	3	1	2	0	0	2	3	1	0	2	2	2	2	0	2	3	2	2	2	1	2	2	2	2	2	4	2	2	1	2	2	2	2	2	2	1	3	2	2	3	3	3	2	3	3
Pfam PF03547 Membrane transport protein	0	3	0	1	2	0	2	0	0	0	1	0	0	2	1	3	0	0	2	1	0	2	1	0	1	5	5	5	2	0	2	1	0	0	0	0	0	4	0	0	0	2	0	3	5	3	2	0	2
Pfam PF08241 Methyltransferase domain	0	3	2	9	3	0	4	0	0	20	7	0	0	2	3	18	0	0	3	4	6	13	8	1	1	5	4	4	5	3	8	9	2	4	17	21	1	7	2	2	5	0	0	7	3	3	21	3	2
Pfam PF13847 Methyltransferase domain	0	3	2	5	4	1	2	0	0	5	4	0	0	1	0	3	1	1	1	3	1	4	2	1	2	0	0	1	2	2	2	1	1	10	4	5	1	4	1	1	1	2	3	7	3	4	3	4	2
Pfam PF10589 NADH-ubiquinone oxidoreductase-F iron-sulfur binding region	0	3	0	1	1	0	1	0	0	1	0	0	0	0	1	1	1	0	0	0	0	2	1	0	0	2	1	1	0	3	1	4	0	1	2	1	1	2	0	1	1	1	0	0	2	1	3	1	0
Pfam PF01909 Nucleotidyltransferase domain	0	3	1	3	1	0	1	0	0	0	0	0	0	0	0	2	0	0	0	0	0	1	1	0	1	2	2	1	1	1	0	0	0	1	0	0	0	1	0	2	1	0	0	1	1	1	2	2	0
Pfam PF07687 Peptidase dimerisation domain	0	3	5	2	6	1	1	0	1	4	9	1	0	3	2	7	2	0	4	7	3	10	9	1	7	14	12	9	1	1	3	1	3	5	4	4	1	5	4	7	3	1	3	4	5	5	7	4	7
Pfam PF01546 Peptidase family M20/M25/M40	0	3	5	2	7	1	1	0	1	5	13	1	0	4	2	7	2	0	5	7	4	12	9	3	9	17	15	9	2	0	3	0	3	5	4	5	1	7	4	7	3	1	5	5	6	6	8	5	9
Pfam PF01551 Peptidase family M23	0	3	3	5	4	4	4	5	0	3	4	4	0	5	6	9	1	0	1	3	1	5	7	0	4	6	6	6	2	0	6	3	3	5	2	3	3	6	2	7	3	2	0	2	5	6	8	4	1
Pfam PF01515 Phosphate acetyl/butaryl transferase	0	3	2	1	3	0	0	1	0	1	2	1	2	1	1	1	1	0	1	2	0	2	2	1	1	4	4	4	1	0	2	2	1	1	1	1	1	1	2	1	0	0	1	2	2	2	1	3	2
Pfam PF00361 Proton-conducting membrane transporter	0	3	0	10	7	3	7	0	0	5	3	0	0	3	3	5	3	0	0	0	0	3	3	0	5	5	5	5	4	5	3	11	0	4	3	5	3	5	0	0	5	6	0	0	7	3	7	4	2
Pfam PF01558 Pyruvate ferredoxin/flavodoxin oxidoreductase	0	3	0	1	1	2	2	1	0	1	0	0	0	2	0	0	0	0	1	0	0	2	1	0	1	2	2	0	3	2	6	5	0	1	1	1	0	0	4	2	0	0	0	4	0	1	1	1	1
Pfam PF00395 S-layer homology domain	0	3	0	8	0	0	0	0	0	0	0	0	0	0	0	0	0	0	0	0	0	0	0	0	0	0	0	0	0	0	0	0	0	0	0	0	0	0	0	0	0	0	0	0	0	0	0	0	0
Pfam PF01145 SPFH domain / Band 7 family	0	3	2	5	4	1	1	2	0	2	1	2	0	1	3	8	2	0	2	3	1	6	2	1	0	5	5	4	1	1	3	1	2	3	2	2	1	4	1	5	1	3	2	2	3	4	6	4	0
Pfam PF04232 Stage V sporulation protein S (SpoVS)	0	3	0	0	0	0	0	0	0	0	1	0	0	0	0	0	0	0	0	0	0	0	0	0	0	0	0	0	0	0	0	0	0	0	0	0	0	0	0	0	0	0	0	2	0	0	0	0	0
Pfam PF13181 Tetratricopeptide repeat	0	3	1	6	0	2	2	4	1	0	1	5	0	0	0	0	0	0	1	3	0	4	2	1	0	1	1	1	2	0	1	6	2	1	0	0	0	2	3	11	1	1	3	21	0	0	3	1	3
Pfam PF13192 Thioredoxin domain	0	3	0	0	1	0	2	0	0	0	1	0	0	0	1	2	0	0	1	0	0	0	1	1	1	0	0	0	1	1	1	1	0	0	0	0	0	1	1	0	0	0	0	0	0	0	0	1	0
Pfam PF01797 Transposase IS200 like	0	3	1	0	0	7	0	0	0	0	0	0	0	0	0	2	0	0	0	0	0	2	1	0	0	1	1	0	0	0	0	5	0	1	0	0	0	2	0	0	0	0	1	1	0	65	1	6	0
Pfam PF00919 Uncharacterized protein family UPF0004	0	3	1	2	2	3	3	2	2	1	2	0	0	3	1	2	1	0	0	2	1	3	1	0	2	2	2	2	2	2	3	3	2	2	1	1	1	1	3	3	1	2	0	3	2	1	2	2	0
Pfam PF00313 'Cold-shock' DNA-binding domain	0	2	1	0	9	0	1	0	0	2	3	0	0	0	1	6	2	0	2	2	2	8	4	1	3	5	5	5	1	0	1	5	2	6	3	2	1	6	0	0	1	1	0	2	6	8	8	6	3
Pfam PF13510 2Fe-2S iron-sulfur cluster binding domain	0	2	0	1	1	1	1	0	0	1	2	0	0	1	1	3	1	0	0	0	0	8	1	0	1	3	4	2	1	2	1	4	0	1	0	1	1	4	0	1	1	1	0	1	4	1	3	1	1
Pfam PF14697 4Fe-4S dicluster domain	0	2	1	1	2	0	0	0	0	0	0	0	0	0	0	2	1	0	0	1	0	1	0	0	0	1	1	1	0	2	1	2	1	1	0	0	1	1	0	0	1	0	0	0	1	1	0	2	0
Pfam PF13394 4Fe-4S single cluster domain	0	2	2	1	1	1	5	0	0	0	3	0	0	3	2	1	1	0	1	1	0	1	0	1	1	2	2	2	2	2	0	3	2	1	0	0	1	1	0	1	2	0	1	5	0	1	2	1	1
Pfam PF13086 AAA domain	0	2	0	2	0	1	1	0	0	0	0	0	0	0	0	0	0	0	0	0	0	0	0	0	0	0	0	0	0	0	0	0	0	0	0	0	0	1	0	0	0	0	0	0	0	0	0	1	0
Pfam PF13173 AAA domain	0	2	1	0	0	0	0	0	0	3	0	0	0	0	0	0	0	0	0	0	0	0	0	0	0	0	0	0	0	0	0	0	0	1	0	3	0	0	3	1	15	0	1	0	0	0	0	0	0
Pfam PF13476 AAA domain	0	2	0	1	1	0	2	1	0	1	2	1	0	1	0	0	0	0	2	1	1	2	0	1	1	2	1	2	3	3	2	2	0	0	1	1	0	2	2	1	1	0	0	1	1	1	3	1	1
Pfam PF12679 ABC-2 family transporter protein	0	2	0	1	0	0	0	0	0	0	1	0	0	0	1	1	0	0	0	0	0	0	0	0	0	0	0	0	0	0	0	1	0	1	0	0	1	0	0	0	0	0	0	4	0	0	1	0	2
Pfam PF13840 ACT domain	0	2	1	2	1	1	1	0	0	1	3	0	0	1	2	2	0	0	1	1	1	2	2	0	0	1	1	1	1	1	1	1	0	0	1	1	1	1	0	0	1	1	1	1	3	1	1	2	3
Pfam PF00731 AIR carboxylase	0	2	1	2	1	0	1	0	0	1	1	0	0	1	1	1	0	0	1	1	1	1	1	1	1	1	1	1	1	1	2	3	1	1	1	1	1	1	1	1	1	1	1	2	1	1	1	1	1
Pfam PF02769 AIR synthase related protein, C-terminal domain	0	2	5	6	6	1	6	0	0	4	4	0	0	5	4	5	1	0	3	5	3	3	4	2	2	5	4	4	5	6	5	6	2	5	4	4	4	5	5	4	4	3	2	3	3	5	5	6	3
Pfam PF03069 Acetamidase/Formamidase family	0	2	0	0	0	0	0	0	0	0	0	0	0	0	0	0	0	0	0	0	0	0	2	0	0	1	1	1	0	0	0	0	0	0	0	0	0	0	0	0	0	0	0	0	2	0	1	0	2
Pfam PF05448 Acetyl xylan esterase (AXE1)	0	2	0	0	0	0	0	0	0	0	1	0	0	0	0	0	0	0	0	0	0	1	0	0	0	0	0	0	0	0	0	0	0	0	0	0	0	0	0	0	0	0	1	0	0	0	2	0	0
Pfam PF00694 Aconitase C-terminal domain	0	2	1	1	3	0	2	0	0	2	2	0	0	1	2	3	0	0	2	1	2	2	2	0	2	7	6	4	1	2	2	3	0	1	3	2	1	3	0	0	1	1	1	2	2	2	2	3	2
Pfam PF00330 Aconitase family (aconitate hydratase)	0	2	1	2	4	1	2	0	0	2	2	0	0	2	3	4	0	0	2	2	2	2	2	0	2	9	7	4	2	2	2	4	0	1	3	2	2	4	0	0	1	1	0	2	2	3	2	4	2
Pfam PF01168 Alanine racemase, N-terminal domain	0	2	2	2	4	2	2	1	0	4	3	1	0	2	2	4	1	0	2	2	2	7	3	2	4	6	5	5	2	1	2	3	2	3	2	4	2	3	2	2	2	0	2	3	2	3	5	4	2
Pfam PF00171 Aldehyde dehydrogenase family	0	2	1	5	14	1	2	1	0	12	13	0	1	2	1	24	0	0	3	5	4	27	16	4	6	28	24	16	2	1	3	4	0	8	20	12	4	32	2	2	3	1	3	3	11	8	26	13	6
Pfam PF00185 Aspartate/ornithine carbamoyltransferase, Asp/Orn binding domain	0	2	1	2	4	1	2	0	0	2	2	1	0	2	2	3	2	0	4	1	2	2	2	2	3	3	3	3	2	2	2	2	1	2	2	2	2	3	1	2	1	1	2	2	2	2	3	3	3
Pfam PF02729 Aspartate/ornithine carbamoyltransferase, carbamoyl-P binding domain	0	2	1	2	4	1	2	0	0	2	2	1	0	2	2	3	2	0	4	1	2	2	2	2	3	3	3	3	2	2	2	2	1	2	2	2	2	3	1	2	1	1	2	2	2	2	3	3	3
Pfam PF01022 Bacterial regulatory protein, arsR family	0	2	0	2	2	0	1	0	0	9	5	0	0	0	1	1	0	0	1	1	1	4	3	1	2	2	2	0	3	1	2	2	0	0	2	9	2	2	0	1	0	0	0	1	5	1	4	1	2
Pfam PF00440 Bacterial regulatory proteins, tetR family	0	2	3	3	12	0	5	0	0	52	21	0	1	1	2	39	0	0	12	3	10	47	29	4	7	27	20	17	0	2	7	9	2	1	106	52	2	27	3	13	1	0	3	21	11	7	112	13	11
Pfam PF02449 Beta-galactosidase	0	2	0	0	0	0	0	0	0	0	2	0	0	0	0	0	0	0	0	0	0	0	2	0	0	0	0	0	0	0	0	0	0	0	0	0	0	1	0	0	0	0	0	0	0	1	4	0	0
Pfam PF08533 Beta-galactosidase C-terminal domain	0	2	0	0	0	0	0	0	0	0	2	0	0	0	0	0	0	0	0	0	0	0	0	0	0	0	0	0	0	0	0	0	0	0	0	0	0	0	0	0	0	0	0	0	0	1	4	0	0
Pfam PF08532 Beta-galactosidase trimerisation domain	0	2	0	0	0	0	0	0	0	0	2	0	0	0	0	0	0	0	0	0	0	0	0	0	0	0	0	0	0	0	0	0	0	0	0	0	0	0	0	0	0	0	0	0	0	1	4	0	0
Pfam PF13483 Beta-lactamase superfamily domain	0	2	0	2	0	0	0	0	0	2	1	0	0	0	0	0	0	0	0	0	0	1	0	0	1	0	0	0	0	1	1	0	0	0	2	2	0	0	0	0	0	0	0	1	3	0	3	0	1
Pfam PF06968 Biotin and Thiamin Synthesis associated domain	0	2	1	1	2	1	1	0	1	1	1	0	0	2	1	1	1	0	0	1	1	1	1	0	1	1	1	1	2	0	3	1	1	1	1	1	1	1	2	0	1	0	0	3	0	2	1	2	0
Pfam PF12399 Branched-chain amino acid ATP-binding cassette transporter	0	2	1	2	2	0	1	1	0	0	0	0	0	0	1	4	0	0	0	1	0	7	1	0	0	22	20	11	0	1	4	3	1	1	0	0	1	7	0	1	1	0	1	0	3	3	3	2	0
Pfam PF06452 Carbohydrate family 9 binding domain-like	0	2	0	0	0	0	0	0	0	0	0	0	0	0	0	0	0	0	0	0	0	0	0	0	0	0	0	0	0	0	0	0	0	0	0	0	0	0	0	0	0	0	0	0	0	0	0	0	0
Pfam PF02627 Carboxymuconolactone decarboxylase family	0	2	1	1	1	0	0	0	0	6	2	0	0	0	2	5	0	0	2	0	1	8	4	0	1	12	9	5	0	1	0	1	0	4	14	6	2	5	0	0	1	0	1	0	2	2	10	1	1
Pfam PF01545 Cation efflux family	0	2	0	1	2	0	2	0	0	2	4	1	0	2	1	3	0	0	3	3	1	4	2	2	3	1	1	0	3	2	2	3	1	3	1	2	0	3	2	1	2	1	2	4	2	3	4	2	4
Pfam PF02386 Cation transport protein	0	2	1	1	2	0	1	1	0	0	2	1	0	1	0	1	0	0	0	1	0	0	0	1	2	2	2	2	0	2	1	0	1	0	0	0	1	2	1	3	0	0	2	0	2	1	0	1	1
Pfam PF14450 Cell division protein FtsA	0	2	1	0	2	2	3	1	0	0	2	2	0	2	2	2	1	0	2	1	0	2	2	2	1	2	2	2	2	4	2	2	2	2	0	0	2	2	1	2	2	1	2	2	2	1	0	2	3
Pfam PF02417 Chromate transporter	0	2	0	2	0	0	0	1	0	0	2	2	0	0	0	2	0	0	0	0	0	2	2	0	0	4	4	2	0	0	2	0	0	1	0	0	0	2	2	2	0	0	0	0	2	0	0	0	0
Pfam PF00596 Class II Aldolase and Adducin N-terminal domain	0	2	3	1	6	1	2	0	0	1	3	0	0	0	1	3	0	0	0	2	1	6	1	1	0	2	2	2	1	1	1	1	1	0	3	1	0	3	0	1	0	1	2	1	3	5	4	6	2
Pfam PF01645 Conserved region in glutamate synthase	0	2	0	2	1	0	1	0	0	1	2	0	0	1	1	2	0	0	1	0	1	3	1	0	2	2	2	2	1	1	3	2	0	1	1	1	0	3	0	0	1	0	0	1	3	1	3	1	1
Pfam PF01053 Cys/Met metabolism PLP-dependent enzyme	0	2	2	0	2	1	0	0	0	3	3	0	0	1	1	3	0	0	3	3	2	8	3	1	3	6	4	3	3	0	0	4	0	1	4	3	2	6	1	1	1	1	1	5	6	2	3	3	3
Pfam PF01467 Cytidylyltransferase-like	0	2	3	3	3	3	4	2	0	2	3	2	1	3	2	4	2	0	5	3	2	3	3	2	3	3	3	3	3	2	3	3	2	2	3	2	3	3	3	3	4	1	2	3	2	3	2	3	3
Pfam PF02826 D-isomer specific 2-hydroxyacid dehydrogenase, NAD binding domain	0	2	3	3	5	2	2	1	0	2	4	0	0	2	1	7	0	0	2	2	1	10	3	1	8	9	7	6	0	1	2	3	0	4	5	2	2	11	4	1	2	0	0	6	8	6	6	5	4
Pfam PF00389 D-isomer specific 2-hydroxyacid dehydrogenase, catalytic domain	0	2	3	3	4	2	2	1	0	2	3	0	0	2	1	6	0	0	1	2	1	6	3	1	7	7	5	4	0	1	2	2	0	4	4	2	1	9	4	1	2	0	0	6	6	6	5	4	3
Pfam PF07085 DRTGG domain	0	2	1	2	1	0	0	0	0	1	1	0	0	0	0	1	1	0	1	1	0	0	0	1	1	0	0	0	0	0	3	3	1	0	1	1	0	1	0	0	0	0	1	1	0	1	1	1	1
Pfam PF01041 DegT/DnrJ/EryC1/StrS aminotransferase family	0	2	0	4	2	1	1	2	0	2	3	0	0	4	0	2	0	0	0	1	0	2	4	0	0	3	3	2	2	0	5	3	1	2	0	3	1	0	1	3	4	0	1	3	0	3	4	3	0
Pfam PF14691 Dihydroprymidine dehydrogenase domain II, 4Fe-4S cluster	0	2	0	1	5	0	1	1	0	1	1	0	0	1	1	2	0	0	1	0	1	2	1	0	1	1	1	1	5	3	4	2	0	0	1	1	0	2	1	3	0	0	0	2	2	2	2	3	1
Pfam PF16916 Dimerisation domain of Zinc Transporter	0	2	0	1	1	0	1	0	0	1	4	0	0	1	0	1	0	0	1	1	0	1	1	1	1	0	0	0	4	2	3	1	1	1	0	1	0	1	1	1	1	0	1	3	1	1	1	1	3
Pfam PF02579 Dinitrogenase iron-molybdenum cofactor	0	2	0	0	0	0	0	0	0	0	0	0	0	0	0	0	0	0	0	0	0	2	0	0	0	0	0	0	2	2	4	3	0	0	0	0	0	0	0	0	0	0	0	2	0	0	0	0	0
Pfam PF11997 Domain of unknown function (DUF3492)	0	2	0	0	0	0	0	0	0	0	0	0	0	0	0	1	0	0	0	0	0	0	0	0	0	0	0	0	0	0	0	0	0	0	0	0	0	0	0	0	0	0	0	1	0	0	2	0	0
Pfam PF04015 Domain of unknown function (DUF362)	0	2	0	1	0	0	0	0	0	0	0	0	0	0	0	0	0	0	0	0	0	0	0	0	0	0	0	0	0	0	1	3	0	0	0	0	0	0	0	0	0	0	0	0	0	0	0	0	0
Pfam PF13244 Domain of unknown function (DUF4040)	0	2	0	1	0	0	0	0	0	0	1	0	0	0	0	1	0	0	0	0	0	0	0	0	2	1	1	1	1	0	0	1	0	0	0	0	0	1	0	0	1	1	0	0	2	0	1	0	1
Pfam PF16237 Domain of unknown function (DUF4896)	0	2	0	0	0	0	0	0	0	0	0	0	0	0	0	0	0	0	0	0	0	0	0	0	0	0	0	0	0	0	0	0	0	0	0	0	0	0	0	0	0	0	0	0	0	0	0	0	0
Pfam PF01594 Domain of unknown function DUF20	0	2	1	6	4	1	1	1	0	2	5	1	0	1	2	3	1	0	2	2	0	6	2	2	2	3	3	3	1	0	2	4	1	2	1	2	1	5	1	1	3	1	2	4	3	3	4	4	4
Pfam PF04039 Domain related to MnhB subunit of Na+/H+ antiporter	0	2	0	1	0	0	0	0	0	0	1	0	0	0	0	1	0	0	0	0	0	0	0	0	2	1	1	1	0	0	0	1	0	0	0	0	0	1	0	0	1	1	0	0	2	0	1	0	1
Pfam PF01012 Electron transfer flavoprotein domain	0	2	0	0	6	0	0	0	0	2	2	0	0	0	2	4	0	0	0	0	2	4	2	0	0	5	3	2	2	0	0	3	0	2	2	2	2	4	4	0	2	0	0	4	2	0	2	6	0
Pfam PF01032 FecCD transport family	0	2	1	2	7	1	0	0	0	0	11	0	10	3	0	4	0	0	2	5	0	2	1	3	10	2	2	2	3	3	1	0	0	0	1	0	2	4	2	5	0	0	4	4	1	9	3	6	4
Pfam PF04023 FeoA domain	0	2	0	1	1	1	0	0	0	2	0	0	0	1	1	1	0	0	2	0	1	0	1	1	2	0	0	0	4	3	2	3	0	1	1	2	0	0	2	2	1	0	1	3	0	1	1	1	1
Pfam PF00210 Ferritin-like domain	0	2	3	3	4	2	2	1	0	2	2	1	1	2	2	4	0	0	1	3	1	1	2	1	2	3	3	3	2	2	2	1	3	2	2	2	2	4	2	1	0	1	1	2	1	3	3	4	1
Pfam PF14310 Fibronectin type III-like domain	0	2	0	0	1	0	0	0	0	1	0	0	0	0	2	1	0	0	0	0	0	0	4	0	0	0	0	0	0	0	0	0	0	0	1	1	0	1	0	0	0	0	0	0	0	2	2	1	2
Pfam PF02119 Flagellar P-ring protein	0	2	0	0	1	1	1	0	0	0	0	1	0	1	0	1	1	0	0	0	0	1	1	0	0	1	1	1	0	0	1	1	0	1	0	0	0	1	0	0	0	0	0	0	1	2	0	1	0
Pfam PF01613 Flavin reductase like domain	0	2	0	5	2	0	1	0	0	4	2	0	0	0	0	2	0	0	1	1	1	3	1	0	2	2	1	1	0	0	1	1	1	0	3	4	1	4	1	2	0	0	1	1	3	1	4	1	2
Pfam PF13860 FlgD Ig-like domain	0	2	0	0	1	1	0	0	0	0	1	0	0	1	0	1	1	0	0	0	0	0	1	0	0	1	1	1	0	0	1	1	0	1	0	0	0	1	0	2	0	0	0	0	0	2	0	1	0
Pfam PF02744 Galactose-1-phosphate uridyl transferase, C-terminal domain	0	2	1	0	1	0	0	0	0	0	1	0	0	0	0	0	0	0	1	1	0	0	0	0	0	0	0	0	0	0	0	1	0	0	1	1	0	0	0	0	0	0	2	1	0	1	1	1	0
Pfam PF01087 Galactose-1-phosphate uridyl transferase, N-terminal domain	0	2	1	0	1	0	0	0	0	0	1	0	0	0	0	0	0	0	1	1	0	0	0	0	0	0	0	0	0	0	0	1	0	0	1	1	0	0	0	0	0	0	2	2	0	1	1	1	0
Pfam PF02660 Glycerol-3-phosphate acyltransferase	0	2	1	1	1	1	1	0	0	0	1	0	1	1	0	1	0	0	1	1	0	1	1	1	1	1	1	1	1	4	1	1	1	1	0	0	1	1	0	0	1	1	1	1	1	1	0	1	1
Pfam PF04309 Glycerol-3-phosphate responsive antiterminator	0	2	0	0	1	0	0	0	0	0	1	0	0	0	0	0	0	0	0	0	0	0	0	0	1	0	0	0	0	0	0	0	0	0	0	0	0	0	0	0	0	0	0	1	0	0	0	0	1
Pfam PF02347 Glycine cleavage system P-protein	0	2	0	2	2	0	1	0	0	2	2	0	0	0	2	3	0	0	0	0	2	2	1	0	1	2	2	2	2	0	1	2	0	2	2	2	2	4	2	2	2	0	0	0	2	2	2	2	2
Pfam PF16561 Glycogen recognition site of AMP-activated protein kinase	0	2	0	0	0	0	0	1	0	0	0	0	0	0	0	0	0	0	0	0	0	0	0	0	0	0	0	0	0	0	1	0	0	0	0	0	0	0	0	0	0	0	0	0	0	0	0	0	0
Pfam PF00331 Glycosyl hydrolase family 10	0	2	0	0	0	0	0	0	0	0	0	0	0	0	0	0	0	0	0	0	0	0	2	0	0	0	0	0	0	0	0	0	0	0	0	0	0	0	0	0	0	0	0	0	0	0	2	0	0
Pfam PF01670 Glycosyl hydrolase family 12	0	2	0	0	0	0	0	0	0	0	0	0	0	0	0	0	0	0	0	0	0	0	0	0	0	0	0	0	0	0	0	0	0	0	0	1	0	0	0	0	0	0	0	0	0	0	3	0	0
Pfam PF01915 Glycosyl hydrolase family 3 C-terminal domain	0	2	0	0	1	0	0	0	0	1	1	0	0	0	2	1	0	0	0	0	0	0	6	0	0	0	0	0	1	0	0	0	0	0	1	1	0	1	0	0	0	0	0	2	0	2	4	1	2
Pfam PF02836 Glycosyl hydrolases family 2, TIM barrel domain	0	2	0	0	3	0	0	0	0	0	0	0	0	0	0	0	0	0	1	0	0	0	0	1	0	0	0	0	0	0	0	0	0	0	0	0	0	0	2	1	0	0	1	0	0	1	3	0	0
Pfam PF01074 Glycosyl hydrolases family 38 N-terminal domain	0	2	0	1	1	0	0	0	0	1	0	0	0	0	0	0	0	0	1	0	0	0	0	1	0	0	0	0	0	0	0	0	0	0	1	1	0	0	0	0	0	0	1	0	0	0	2	0	5
Pfam PF00591 Glycosyl transferase family, a/b domain	0	2	1	2	2	1	2	0	0	2	2	0	1	1	1	2	1	0	2	1	1	2	1	0	2	1	1	1	1	2	1	1	0	2	1	2	1	1	0	1	0	0	2	2	2	2	2	2	2
Pfam PF02885 Glycosyl transferase family, helical bundle domain	0	2	1	2	3	1	2	0	0	2	2	0	1	0	1	2	1	0	2	1	1	2	1	0	1	1	1	1	1	2	1	1	0	2	1	2	1	2	0	1	0	0	2	2	2	2	2	3	2
Pfam PF13692 Glycosyl transferases group 1	0	2	0	6	0	0	1	0	0	0	1	0	0	0	2	5	0	0	0	1	0	2	0	0	2	3	3	1	3	1	0	3	0	0	2	0	1	2	1	0	0	0	0	7	0	1	0	0	0
Pfam PF13439 Glycosyltransferase Family 4	0	2	0	4	1	1	3	0	0	2	1	1	0	0	3	1	0	0	2	0	2	2	2	2	1	4	4	4	4	1	4	2	0	0	3	2	2	0	2	1	1	0	2	5	0	1	2	1	0
Pfam PF13242 HAD-hyrolase-like	0	2	2	3	2	1	0	0	0	2	3	0	0	1	0	2	0	0	2	1	0	3	2	2	3	1	1	1	2	1	3	1	1	2	2	3	1	1	0	0	2	0	2	0	2	3	4	3	1
Pfam PF05168 HEPN domain	0	2	0	0	0	0	0	0	0	0	0	0	0	0	0	0	0	0	0	0	0	0	0	0	0	0	0	0	0	0	0	0	0	0	0	0	0	0	0	0	0	0	0	0	0	0	0	0	0
Pfam PF01381 Helix-turn-helix	0	2	5	1	9	0	2	0	0	7	12	0	0	0	8	12	0	0	13	1	0	11	9	9	8	6	4	6	0	5	3	7	1	7	7	7	4	10	4	7	3	6	8	12	9	7	7	10	11
Pfam PF01418 Helix-turn-helix domain, rpiR family	0	2	1	0	4	0	0	0	0	0	2	0	0	0	0	3	0	0	8	2	0	7	1	1	4	2	2	2	0	0	0	0	1	0	0	0	1	3	0	0	0	0	2	4	5	6	2	4	6
Pfam PF15919 HicB_like antitoxin of bacterial toxin-antitoxin system	0	2	0	7	1	0	0	0	0	0	0	0	0	0	0	0	0	0	0	0	0	1	2	0	0	0	2	1	0	0	3	0	0	0	0	0	1	0	0	3	0	0	0	0	2	2	0	0	0
Pfam PF00977 Histidine biosynthesis protein	0	2	2	2	2	0	2	0	0	2	2	0	0	3	2	3	2	0	2	2	2	2	2	0	2	2	2	2	2	3	2	2	0	3	2	2	2	2	0	0	0	0	0	2	2	2	2	2	2
Pfam PF03447 Homoserine dehydrogenase, NAD binding domain	0	2	1	1	2	1	1	0	0	1	1	0	0	1	1	2	1	0	1	1	1	2	1	0	1	5	3	3	1	1	1	1	0	0	1	1	1	2	0	0	1	0	1	1	1	2	1	2	1
Pfam PF01008 Initiation factor 2 subunit family	0	2	0	1	0	0	1	0	0	0	1	0	0	0	1	1	0	0	0	0	0	1	0	0	0	0	0	0	1	1	1	1	0	0	0	0	0	1	0	1	0	0	0	0	0	0	2	0	0
Pfam PF02256 Iron hydrogenase small subunit	0	2	0	0	0	0	0	0	0	0	0	0	0	0	0	0	0	0	0	0	0	0	0	0	0	0	0	0	0	1	2	0	0	0	0	0	0	0	0	1	0	0	0	1	0	0	0	0	0
Pfam PF10418 Iron-sulfur cluster binding domain of dihydroorotate dehydrogenase B	0	2	0	0	0	0	2	1	0	0	1	0	0	0	0	1	0	0	1	0	0	0	0	0	0	0	0	0	4	2	3	3	0	1	0	0	0	0	2	1	0	0	1	2	0	0	0	1	1
Pfam PF00857 Isochorismatase family	0	2	0	0	5	0	1	0	0	1	6	0	0	1	0	13	0	0	4	0	0	8	2	1	3	11	9	5	1	0	2	5	0	2	4	1	1	10	1	0	0	0	2	3	3	1	4	5	2
Pfam PF00180 Isocitrate/isopropylmalate dehydrogenase	0	2	1	2	3	1	2	0	0	2	3	0	0	1	2	2	0	0	2	2	1	3	2	0	2	5	4	3	1	2	2	1	0	2	2	2	1	2	0	0	1	1	2	2	2	3	1	2	2
Pfam PF02952 L-fucose isomerase, C-terminal domain	0	2	1	0	1	0	0	0	0	0	0	0	0	0	0	0	0	0	0	0	0	0	0	0	0	0	0	0	0	0	0	0	0	0	0	0	0	0	0	0	0	0	1	1	0	1	0	1	0
Pfam PF08502 LeuA allosteric (dimerisation) domain	0	2	1	2	1	0	2	0	0	1	1	0	0	1	1	1	0	0	0	1	1	2	1	0	1	1	1	1	2	2	2	2	0	0	1	2	1	1	0	0	0	0	1	2	2	1	2	1	1
Pfam PF03706 Lysylphosphatidylglycerol synthase TM region	0	2	0	1	1	0	2	0	0	2	1	0	1	0	1	3	0	0	0	0	1	2	0	0	1	1	1	0	2	0	1	1	0	0	2	2	0	3	1	0	1	0	0	1	3	0	3	1	2
Pfam PF12704 MacB-like periplasmic core domain	0	2	2	1	3	1	2	4	0	3	4	0	0	3	1	5	1	0	4	5	0	4	2	5	3	1	1	1	9	1	3	10	3	3	0	3	2	5	8	8	2	1	4	17	2	6	10	3	8
Pfam PF00390 Malic enzyme, N-terminal domain	0	2	1	2	2	0	0	0	0	1	4	0	0	1	1	2	0	0	2	1	0	3	2	1	2	3	3	3	0	0	2	3	1	3	1	1	1	2	1	1	1	0	0	2	3	2	5	2	1
Pfam PF01047 MarR family	0	2	0	0	4	0	0	0	0	6	23	0	0	0	3	9	0	0	9	0	3	12	2	3	7	6	6	5	0	3	3	5	0	2	7	6	1	2	0	3	0	0	5	11	9	4	15	7	10
Pfam PF01676 Metalloenzyme superfamily	0	2	0	1	3	2	1	0	0	0	2	0	1	1	0	1	1	0	1	0	0	1	0	1	2	0	0	0	0	2	2	2	0	2	0	0	0	1	0	0	1	1	1	2	1	2	0	2	2
Pfam PF01927 Mut7-C RNAse domain	0	2	0	0	0	0	1	0	0	1	0	0	0	0	0	0	0	0	0	0	0	0	0	0	0	0	0	0	0	0	0	0	0	0	0	1	0	0	0	0	0	0	0	0	0	0	1	0	0
Pfam PF01370 NAD dependent epimerase/dehydratase family	0	2	4	11	6	2	3	0	0	8	3	0	0	4	2	9	0	0	3	6	2	20	3	0	7	16	12	9	8	2	9	6	4	2	14	7	1	9	6	3	6	2	2	6	8	10	18	8	3
Pfam PF10588 NADH-ubiquinone oxidoreductase-G iron-sulfur binding region	0	2	0	1	1	1	1	0	0	1	2	0	0	1	1	1	1	0	0	0	0	1	1	0	1	2	2	1	0	1	1	4	0	1	0	1	1	2	0	1	1	1	0	0	2	1	1	1	1
Pfam PF00420 NADH-ubiquinone/plastoquinone oxidoreductase chain 4L	0	2	0	3	2	1	2	0	0	1	1	0	0	1	1	2	1	0	0	0	0	1	1	0	2	2	2	2	1	1	0	3	0	1	1	1	1	2	0	0	2	2	0	0	3	1	3	1	1
Pfam PF03334 Na+/H+ antiporter subunit	0	2	0	1	0	0	0	0	0	0	1	0	0	0	0	1	0	0	0	0	0	0	0	0	2	1	1	1	0	0	0	1	0	0	0	0	0	1	0	0	1	1	0	0	2	0	0	0	1
Pfam PF01899 Na+/H+ ion antiporter subunit	0	2	0	1	0	0	0	0	0	0	1	0	0	0	0	1	0	0	0	0	0	0	0	0	2	1	1	1	0	0	0	1	0	0	0	0	0	1	0	0	1	1	0	0	2	0	0	0	1
Pfam PF03060 Nitronate monooxygenase	0	2	0	0	0	1	0	0	0	6	2	0	0	1	1	3	0	0	2	0	0	0	5	1	1	2	2	1	1	0	1	1	0	1	9	6	1	2	2	0	0	3	1	2	1	0	5	0	4
Pfam PF07670 Nucleoside recognition	0	2	1	3	5	2	2	0	0	0	5	0	0	2	2	3	0	0	2	1	0	0	3	0	7	2	2	2	4	4	2	4	1	4	0	0	0	2	5	2	2	0	0	6	1	4	0	5	2
Pfam PF02321 Outer membrane efflux protein	0	2	3	2	6	6	11	0	0	0	0	2	0	6	2	36	0	0	0	4	0	2	13	0	0	22	20	8	14	0	10	24	2	26	0	0	2	38	12	0	4	2	0	0	4	6	0	10	0
Pfam PF13426 PAS domain	0	2	0	17	4	0	6	0	0	0	4	0	0	2	0	15	0	0	0	0	0	4	3	0	1	1	0	0	1	16	18	26	0	6	4	0	0	15	0	1	0	0	0	0	0	4	5	1	2
Pfam PF03793 PASTA domain	0	2	0	0	0	0	0	3	0	5	6	4	0	0	0	0	0	0	4	0	5	0	0	4	5	0	0	0	4	0	1	1	0	0	5	5	0	0	3	4	0	0	5	5	0	0	11	0	5
Pfam PF13145 PPIC-type PPIASE domain	0	2	1	0	1	1	2	1	0	0	1	0	0	1	0	2	1	0	1	1	0	1	2	2	0	1	1	1	0	0	3	3	1	0	0	0	3	0	0	0	1	1	1	1	1	2	0	2	0
Pfam PF01472 PUA domain	0	2	1	1	1	0	1	0	0	1	2	0	0	0	1	1	0	0	0	1	1	1	1	0	0	1	1	1	1	1	1	1	0	1	1	1	0	1	0	0	0	0	1	0	1	1	1	1	0
Pfam PF01497 Periplasmic binding protein	0	2	1	4	4	2	0	0	0	2	9	0	0	2	0	4	0	0	1	4	1	2	1	2	7	2	2	2	4	2	1	0	0	0	3	2	2	4	2	5	0	0	2	3	2	9	3	4	5
Pfam PF13407 Periplasmic binding protein domain	0	2	3	0	7	0	0	2	0	0	1	0	0	0	0	1	0	0	1	6	1	36	1	1	1	1	1	0	0	0	0	0	0	1	0	0	0	4	0	1	0	0	0	2	10	16	13	3	0
Pfam PF00860 Permease family	0	2	2	0	10	1	0	0	0	0	7	0	0	1	0	7	0	0	3	3	0	0	1	4	3	2	2	2	1	0	2	2	3	1	0	0	2	6	3	2	0	0	4	4	3	3	6	6	5
Pfam PF06130 Phosphate propanoyltransferase	0	2	0	0	0	0	0	0	0	0	0	0	0	0	0	0	0	0	0	0	0	0	0	0	0	0	0	0	0	0	0	0	0	0	0	0	0	0	0	0	0	0	0	0	0	0	0	2	4
Pfam PF03063 Prismane/CO dehydrogenase family	0	2	0	0	1	0	0	0	0	0	0	0	0	0	0	0	0	0	0	0	0	0	0	0	0	0	0	0	1	0	3	2	0	0	0	0	0	0	1	1	0	0	0	4	0	1	0	1	0
Pfam PF12822 Protein of unknown function (DUF3816)	0	2	0	0	0	0	0	0	0	0	1	0	1	0	0	0	0	0	2	0	0	0	0	2	1	0	0	0	0	0	0	0	0	0	0	0	0	0	0	0	0	0	2	5	0	0	1	1	1
Pfam PF04458 Protein of unknown function (DUF505)	0	2	0	0	0	0	1	0	0	0	0	0	0	0	0	0	0	0	0	0	0	0	0	0	0	0	0	0	0	0	0	0	0	0	0	0	0	0	0	0	0	0	0	0	0	0	0	0	0
Pfam PF06971 Putative DNA-binding protein N-terminus	0	2	0	0	0	0	0	0	0	0	1	0	0	0	0	0	0	0	1	0	0	0	0	1	1	0	0	0	0	0	1	0	0	0	0	0	0	0	1	1	0	0	1	1	0	0	1	0	1
Pfam PF04060 Putative Fe-S cluster	0	2	1	0	1	0	0	0	0	0	0	0	0	0	0	1	1	0	0	1	0	0	0	0	0	1	1	1	0	1	2	1	1	1	0	0	1	0	1	1	1	0	0	0	0	1	0	1	0
Pfam PF01523 Putative modulator of DNA gyrase	0	2	2	4	2	0	2	0	0	2	0	0	0	0	2	4	2	0	0	2	0	2	4	0	0	2	2	2	0	2	0	2	2	2	2	2	2	4	0	6	2	2	0	4	2	2	2	2	0
Pfam PF00278 Pyridoxal-dependent decarboxylase, C-terminal sheet domain	0	2	1	4	2	3	2	0	0	1	1	0	0	3	2	3	1	0	1	3	1	3	2	0	2	2	2	2	1	1	4	3	1	2	2	1	2	5	2	1	1	0	3	1	2	2	4	3	1
Pfam PF02784 Pyridoxal-dependent decarboxylase, pyridoxal binding domain	0	2	1	3	2	2	2	0	0	1	1	0	0	2	2	3	1	0	1	2	1	3	2	0	2	1	1	1	1	1	3	2	1	2	2	1	2	4	2	1	1	0	2	1	2	2	5	3	1
Pfam PF01326 Pyruvate phosphate dikinase, PEP/pyruvate binding domain	0	2	0	1	1	1	1	0	0	2	2	0	0	1	1	1	0	0	0	0	2	2	1	0	0	1	1	1	2	1	7	3	0	1	2	2	1	2	1	3	0	2	0	5	1	1	3	1	3
Pfam PF16199 Radical_SAM C-terminal domain	0	2	0	0	1	0	1	0	0	0	1	0	0	0	0	0	0	0	1	0	0	0	0	1	1	0	0	0	0	1	2	3	0	0	0	0	0	0	1	0	0	0	1	2	0	1	0	1	1
Pfam PF01694 Rhomboid family	0	2	1	1	1	0	1	1	0	2	2	0	0	1	3	1	0	0	1	1	1	2	1	1	1	0	0	0	1	1	2	3	0	1	0	2	0	1	2	1	0	0	1	1	2	1	4	1	1
Pfam PF00355 Rieske [2Fe-2S] domain	0	2	0	10	3	1	2	0	0	4	3	0	0	1	2	9	0	0	0	0	1	9	7	0	0	16	11	9	2	1	0	4	0	2	21	4	1	9	0	0	0	1	0	1	4	2	9	0	0
Pfam PF05221 S-adenosyl-L-homocysteine hydrolase	0	2	0	2	0	0	1	0	0	1	0	0	0	0	1	1	0	0	0	0	1	1	1	0	0	1	1	1	1	2	1	1	0	1	1	1	0	1	0	0	2	0	0	0	1	0	1	0	0
Pfam PF08281 Sigma-70, region 4	0	2	2	1	2	0	0	1	0	7	9	0	0	0	1	17	0	0	1	2	2	17	12	0	0	12	10	8	4	1	0	1	2	1	14	8	1	19	6	2	0	0	0	3	7	1	37	1	2
Pfam PF01699 Sodium/calcium exchanger protein	0	2	0	4	4	0	2	2	0	2	2	2	0	0	0	0	0	0	0	2	2	2	0	0	0	6	2	2	0	0	2	0	2	2	2	2	0	2	2	0	2	0	0	0	2	4	2	4	0
Pfam PF01206 Sulfurtransferase TusA	0	2	2	1	3	0	3	0	0	0	2	0	0	2	0	3	1	0	0	1	0	1	1	0	3	1	1	1	1	0	1	3	1	0	0	0	1	2	2	2	0	0	0	0	1	2	1	2	0
Pfam PF08402 TOBE domain	0	2	1	3	6	0	0	1	0	1	1	1	1	1	1	8	0	0	2	4	1	33	1	1	1	12	10	6	0	0	2	0	1	1	1	1	1	8	0	0	0	0	4	2	13	8	5	5	1
Pfam PF13424 Tetratricopeptide repeat	0	2	0	9	0	0	0	2	0	0	10	1	0	0	0	0	0	0	1	0	0	0	1	0	0	1	1	1	0	0	5	4	0	1	0	0	0	0	8	3	0	5	0	6	0	0	16	0	0
Pfam PF14559 Tetratricopeptide repeat	0	2	2	0	5	0	3	2	0	0	2	0	0	0	2	4	0	0	0	1	0	3	2	0	1	3	2	2	0	0	3	7	1	0	0	0	0	7	6	4	0	0	0	0	2	4	5	5	0
Pfam PF02568 Thiamine biosynthesis protein (ThiI)	0	2	0	0	1	0	0	1	0	0	1	0	1	1	0	1	0	0	1	1	0	0	0	1	1	0	0	0	0	0	1	1	1	0	1	0	0	1	0	1	1	0	1	1	0	1	0	1	1
Pfam PF02082 Transcriptional regulator	0	2	1	1	2	0	1	0	0	1	4	0	0	1	1	3	0	0	1	1	0	4	3	0	2	2	2	2	2	0	4	4	1	2	1	1	2	1	0	2	1	0	1	4	4	2	3	2	4
Pfam PF03551 Transcriptional regulator PadR-like family	0	2	0	0	1	0	0	0	0	3	3	0	0	0	0	0	0	0	3	0	2	2	4	1	1	2	2	2	0	0	0	0	0	0	4	3	0	1	0	2	0	0	2	5	0	1	12	1	5
Pfam PF01464 Transglycosylase SLT domain	0	2	3	1	5	3	3	2	0	0	4	1	0	2	2	4	1	0	1	3	0	7	3	1	2	4	3	3	1	0	8	6	4	3	2	0	3	6	2	2	2	0	0	3	6	5	5	7	1
Pfam PF02080 TrkA-C domain	0	2	3	6	9	2	4	3	0	3	5	1	0	1	2	5	0	0	2	6	1	0	0	1	2	3	3	2	1	3	3	9	2	0	4	3	3	5	6	4	2	0	3	1	4	8	4	9	1
Pfam PF02254 TrkA-N domain	0	2	3	9	6	1	4	4	0	3	4	1	0	2	1	5	0	0	0	2	0	2	3	1	2	3	3	3	2	5	3	5	3	1	4	3	3	4	2	5	0	1	3	0	3	5	5	5	1
Pfam PF01663 Type I phosphodiesterase / nucleotide pyrophosphatase	0	2	0	0	0	0	0	0	0	0	0	0	0	1	1	1	0	0	0	0	1	3	2	0	0	2	0	0	0	0	1	0	0	1	1	0	0	2	2	0	0	0	0	1	0	0	2	0	1
Pfam PF02350 UDP-N-acetylglucosamine 2-epimerase	0	2	0	1	1	0	0	0	0	0	1	0	0	2	0	1	0	0	1	1	0	0	0	0	3	1	1	1	1	0	0	2	1	1	0	0	0	1	1	0	1	0	2	2	0	1	0	1	1
Pfam PF01894 Uncharacterised protein family UPF0047	0	2	0	1	1	0	2	0	0	1	1	0	0	0	0	1	0	0	0	0	0	0	0	0	0	0	0	0	2	1	1	2	0	2	1	1	0	0	0	0	1	0	0	1	1	0	1	1	0
Pfam PF02645 Uncharacterised protein, DegV family COG1307	0	2	0	0	0	0	0	0	0	1	2	0	2	0	0	1	0	0	4	0	0	0	0	4	2	0	0	0	0	7	1	0	0	1	1	1	0	0	0	0	0	0	3	4	0	0	1	0	3
Pfam PF09723 Zinc ribbon domain	0	2	0	0	0	0	0	0	0	1	0	0	0	0	0	0	0	0	0	0	1	0	0	0	0	2	1	2	1	3	2	3	0	1	1	1	0	1	0	1	1	0	0	1	0	0	0	0	0
Pfam PF00107 Zinc-binding dehydrogenase	0	2	2	2	18	1	1	0	0	19	10	0	0	1	6	17	0	0	4	1	7	17	11	2	8	10	6	8	0	1	1	3	0	2	20	19	3	13	1	1	1	1	3	1	13	7	34	13	6
Pfam PF13563 2'-5' RNA ligase superfamily	0	1	0	0	0	0	0	0	0	1	2	0	0	0	0	1	0	0	0	0	0	1	2	0	1	0	0	0	0	0	0	1	0	0	1	1	0	0	0	1	0	0	0	1	0	0	3	0	0
Pfam PF10143 2,3-bisphosphoglycerate-independent phosphoglycerate mutase	0	1	0	0	0	0	1	0	0	0	0	0	0	0	0	0	0	0	0	0	0	0	0	0	0	0	0	0	0	2	1	1	0	0	0	0	0	0	0	0	0	0	0	0	0	0	0	0	0
Pfam PF04029 2-phosphosulpholactate phosphatase	0	1	0	1	0	0	0	0	0	0	1	0	0	0	0	0	0	0	0	0	0	0	0	0	0	0	0	0	0	0	0	0	0	0	0	0	0	0	1	0	1	0	0	1	0	0	0	0	0
Pfam PF01612 3'-5' exonuclease	0	1	2	2	2	0	1	1	0	1	0	1	0	1	2	2	0	0	0	2	1	3	3	0	1	1	1	1	1	1	1	2	2	1	1	1	1	2	2	1	1	2	0	2	3	2	2	2	0
Pfam PF06725 3D domain	0	1	1	1	1	0	0	0	0	0	4	0	0	0	0	1	1	0	1	1	0	1	1	0	0	1	1	1	0	0	1	0	1	2	0	0	1	1	0	0	1	0	0	3	1	1	0	1	2
Pfam PF02829 3H domain	0	1	0	0	0	0	0	0	0	0	1	0	0	0	0	0	0	0	0	0	0	0	0	1	0	0	0	0	0	0	0	0	0	0	0	0	0	0	0	0	0	0	1	1	0	0	0	0	1
Pfam PF13247 4Fe-4S dicluster domain	0	1	3	0	16	0	3	0	0	1	1	0	0	1	0	2	0	0	0	4	0	1	0	0	1	2	2	0	3	4	10	6	1	0	3	1	0	1	0	0	0	0	0	0	0	4	0	17	0
Pfam PF13534 4Fe-4S dicluster domain	0	1	0	1	1	0	2	0	0	0	0	0	0	1	1	1	0	0	0	0	0	1	1	0	0	1	1	1	3	0	4	3	0	0	0	0	1	1	0	0	1	1	0	1	1	1	0	2	1
Pfam PF13459 4Fe-4S single cluster domain	0	1	0	0	0	0	1	0	0	3	0	0	0	0	0	0	0	0	0	0	0	1	0	1	0	0	0	0	0	0	0	0	0	0	12	3	0	0	0	0	0	0	0	0	0	0	5	0	0
Pfam PF02872 5'-nucleotidase, C-terminal domain	0	1	2	2	2	1	1	1	0	0	4	0	1	0	0	0	0	0	1	2	0	2	0	1	4	0	0	0	1	0	0	0	0	1	0	0	0	1	1	2	0	0	0	3	2	1	2	4	2
Pfam PF01242 6-pyruvoyl tetrahydropterin synthase	0	1	1	1	1	1	2	0	0	0	1	0	0	1	1	1	0	0	0	1	0	2	1	0	1	1	1	1	2	1	2	1	1	1	0	0	1	1	1	0	1	0	0	6	0	1	1	1	0
Pfam PF07698 7TM receptor with intracellular HD hydrolase	0	1	0	1	0	0	0	1	1	0	1	0	0	0	0	0	0	0	0	0	0	0	0	0	0	0	0	0	0	0	1	1	0	0	0	0	0	0	1	1	0	0	0	1	0	0	0	0	1
Pfam PF16193 AAA C-terminal domain	0	1	1	0	1	1	0	0	0	1	1	0	1	1	1	1	0	0	1	1	1	1	1	1	1	1	1	1	1	1	1	1	1	1	1	1	1	1	1	1	1	0	1	2	1	1	1	1	1
Pfam PF13614 AAA domain	0	1	0	0	2	0	0	0	0	5	2	0	0	0	0	1	0	0	0	1	1	5	2	0	2	1	1	1	1	0	1	1	0	0	6	4	0	1	1	0	0	0	1	4	1	0	1	1	0
Pfam PF13654 AAA domain	0	1	1	0	1	0	0	1	0	0	0	0	0	0	0	1	0	0	0	1	0	0	0	0	0	0	0	0	0	0	2	1	1	0	0	0	0	1	0	0	0	0	0	1	0	1	0	1	0
Pfam PF07728 AAA domain (dynein-related subfamily)	0	1	0	0	3	0	2	0	0	3	2	1	0	1	0	3	0	0	0	0	0	3	1	0	1	0	0	0	1	0	1	2	0	0	4	3	0	1	1	2	0	0	2	1	2	2	3	1	0
Pfam PF12846 AAA-like domain	0	1	0	0	0	4	1	0	0	0	2	0	0	0	0	0	0	0	0	0	0	1	1	0	0	1	1	1	1	0	0	1	0	6	0	0	0	0	1	0	2	2	0	2	0	0	3	0	2
Pfam PF13291 ACT domain	0	1	2	1	2	0	1	0	0	1	1	0	0	0	2	2	0	0	1	2	1	1	2	1	2	2	1	2	1	1	1	3	2	2	1	1	2	2	2	0	2	0	1	2	1	2	2	2	1
Pfam PF01808 AICARFT/IMPCHase bienzyme	0	1	1	1	1	0	1	0	0	1	1	0	0	1	1	1	1	0	1	1	1	1	1	0	1	1	1	1	1	1	2	1	0	1	1	1	1	1	1	1	1	1	1	2	1	1	1	1	1
Pfam PF01871 AMMECR1	0	1	0	0	0	0	1	0	0	0	0	0	0	0	0	0	0	0	0	0	0	0	0	0	0	0	0	0	0	1	1	1	0	1	0	0	0	0	0	1	0	0	0	1	0	0	0	0	0
Pfam PF01634 ATP phosphoribosyltransferase	0	1	1	1	1	0	1	0	0	1	1	0	0	1	1	1	1	0	1	1	1	1	1	0	1	1	1	1	1	2	1	2	0	1	1	1	1	1	0	0	0	0	0	1	1	1	1	1	1
Pfam PF00231 ATP synthase	0	1	1	1	1	1	2	0	0	1	1	0	1	1	1	1	1	0	1	1	1	1	1	1	1	1	1	1	1	1	1	1	1	2	1	1	1	1	0	0	1	1	1	1	1	1	1	1	2
Pfam PF00119 ATP synthase A chain	0	1	1	1	1	1	1	0	0	1	1	0	1	1	1	1	1	0	1	1	1	1	1	1	1	1	1	1	2	1	1	1	1	2	1	1	1	1	0	0	1	1	1	1	1	1	1	1	1
Pfam PF00430 ATP synthase B/B' CF(0)	0	1	1	2	1	2	2	0	0	2	1	0	1	2	1	1	1	0	1	1	2	2	2	1	1	1	1	1	1	1	2	2	1	2	2	2	1	1	0	0	1	2	1	1	2	1	1	1	1
Pfam PF03899 ATP synthase I chain	0	1	1	0	1	0	0	0	0	1	1	0	0	0	0	1	0	0	0	1	1	0	0	0	1	1	0	1	0	0	1	1	1	1	1	1	0	1	0	0	1	0	0	1	0	1	0	1	1
Pfam PF00213 ATP synthase delta (OSCP) subunit	0	1	1	1	1	1	1	0	0	1	1	0	2	1	1	1	1	0	1	1	1	1	1	1	1	1	1	1	1	1	1	1	1	2	1	1	1	1	0	0	1	1	1	1	1	1	1	1	2
Pfam PF02823 ATP synthase, Delta/Epsilon chain, beta-sandwich domain	0	1	1	1	1	1	1	0	0	1	1	0	1	1	1	1	1	0	1	1	1	1	1	1	1	1	1	1	2	1	1	1	1	2	1	1	1	1	0	0	1	1	1	1	1	1	1	1	2
Pfam PF01513 ATP-NAD kinase	0	1	1	2	1	1	1	1	0	1	2	1	1	1	1	3	1	0	1	1	1	1	1	1	1	1	1	1	1	1	1	1	1	1	1	1	1	2	1	1	1	1	1	1	1	1	2	1	2
Pfam PF02222 ATP-grasp domain	0	1	1	2	2	0	1	0	0	2	2	0	0	0	1	2	0	0	1	2	1	1	1	1	1	2	2	2	1	0	1	0	1	1	2	2	1	2	0	0	0	1	1	0	1	2	1	2	1
Pfam PF02572 ATP:corrinoid adenosyltransferase BtuR/CobO/CobP	0	1	0	1	1	0	0	0	0	1	0	0	0	0	0	1	0	0	0	0	0	1	0	0	0	0	0	0	1	3	1	1	0	0	1	1	0	1	0	1	0	0	0	0	1	1	1	1	0
Pfam PF07726 ATPase family associated with various cellular activities (AAA)	0	1	0	2	0	0	1	0	0	3	1	1	0	0	1	3	0	0	0	0	1	2	2	0	0	1	0	1	1	0	0	1	0	2	3	3	0	1	1	2	0	0	0	0	1	0	2	0	1
Pfam PF07991 Acetohydroxy acid isomeroreductase, NADPH-binding domain	0	1	1	1	1	1	1	0	0	1	1	0	0	1	1	1	1	0	1	1	1	1	1	0	1	1	1	1	1	1	1	1	0	0	1	1	1	1	0	0	0	0	1	1	1	1	1	1	1
Pfam PF01450 Acetohydroxy acid isomeroreductase, catalytic domain	0	1	2	1	2	1	1	0	0	1	1	0	0	1	1	1	2	0	1	2	1	1	1	0	1	1	1	1	1	1	1	1	0	0	1	1	1	1	0	0	0	0	1	1	1	2	1	2	1
Pfam PF13302 Acetyltransferase (GNAT) domain	0	1	0	0	3	0	0	0	0	5	7	0	0	1	1	9	0	0	4	2	2	11	10	2	3	4	2	1	0	3	1	0	0	5	4	5	1	3	2	4	3	0	7	10	7	3	11	3	6
Pfam PF13508 Acetyltransferase (GNAT) domain	0	1	1	4	2	0	1	0	0	2	7	0	1	0	1	4	1	0	4	3	1	5	1	4	4	0	0	0	2	3	1	1	2	4	1	2	1	3	0	6	0	0	5	6	3	2	4	5	5
Pfam PF00873 AcrB/AcrD/AcrF family	0	1	1	7	7	3	5	0	0	0	1	0	0	2	5	13	0	0	0	1	0	10	7	0	2	7	5	5	2	0	6	9	1	8	0	0	1	14	2	0	3	1	0	2	5	7	1	6	0
Pfam PF08327 Activator of Hsp90 ATPase homolog 1-like protein	0	1	0	0	0	0	0	0	0	2	1	0	0	0	0	1	0	0	0	0	0	13	1	0	2	2	1	2	0	0	0	0	0	0	1	2	0	1	1	0	0	0	0	2	4	0	2	0	1
Pfam PF00708 Acylphosphatase	0	1	0	1	2	1	1	0	0	1	1	0	0	1	0	1	0	0	1	1	0	1	0	1	1	1	1	0	2	2	2	2	0	2	1	1	0	0	0	1	1	0	1	2	0	1	2	2	1
Pfam PF01757 Acyltransferase family	0	1	0	0	3	0	0	0	0	5	3	0	0	0	3	5	0	0	2	0	4	23	7	1	4	1	1	1	0	0	1	0	0	4	10	5	2	2	2	0	1	0	1	3	0	1	8	3	2
Pfam PF04008 Adenosine specific kinase	0	1	0	0	0	0	0	0	0	1	0	0	0	0	0	0	0	0	0	0	0	0	0	0	0	0	0	0	0	0	0	1	0	0	0	1	0	0	0	0	0	0	0	0	0	0	0	0	0
Pfam PF10397 Adenylosuccinate lyase C-terminus	0	1	0	1	0	1	1	0	0	1	1	0	0	2	0	3	0	0	1	0	1	1	1	1	1	0	0	0	1	1	1	1	0	0	1	1	0	1	0	0	0	1	1	1	1	0	2	0	1
Pfam PF00709 Adenylosuccinate synthetase	0	1	1	1	1	1	1	0	0	1	1	0	0	1	1	1	1	0	1	1	1	1	1	1	1	1	1	1	1	1	1	1	1	1	1	1	1	1	1	0	1	1	1	1	1	1	1	1	1
Pfam PF01263 Aldose 1-epimerase	0	1	2	1	4	0	0	0	0	0	1	0	0	0	1	2	0	0	4	3	0	3	2	0	1	0	0	0	0	0	0	0	0	0	1	0	0	3	1	1	1	0	1	3	1	1	3	3	2
Pfam PF00245 Alkaline phosphatase	0	1	0	0	1	0	0	0	0	0	2	0	0	0	1	1	0	0	0	0	0	0	0	0	1	0	0	0	0	0	0	0	0	0	0	0	0	0	1	0	0	0	0	0	0	1	0	0	0
Pfam PF09261 Alpha mannosidase, middle domain	0	1	0	1	1	0	0	0	0	1	0	0	0	0	0	0	0	0	1	0	0	0	0	1	0	0	0	0	0	0	0	0	0	0	1	1	0	0	0	0	0	0	1	0	0	0	2	0	4
Pfam PF00207 Alpha-2-macroglobulin family	0	1	0	0	1	0	0	0	0	0	0	0	0	0	1	1	0	0	0	1	0	1	1	0	0	1	1	1	0	0	0	0	0	1	0	0	0	1	1	1	0	0	0	0	0	1	0	1	0
Pfam PF07703 Alpha-2-macroglobulin family N-terminal region	0	1	0	0	1	0	0	0	0	0	0	0	0	0	1	1	0	0	0	0	0	1	1	0	0	1	1	1	0	0	0	0	0	1	0	0	0	1	0	1	0	0	0	0	0	1	0	1	0
Pfam PF06964 Alpha-L-arabinofuranosidase C-terminus	0	1	0	0	0	0	0	0	0	0	2	0	0	0	0	0	0	0	0	0	0	1	1	0	0	0	0	0	0	0	0	0	0	0	0	0	0	0	0	0	0	0	0	1	0	0	2	0	0
Pfam PF01120 Alpha-L-fucosidase	0	1	0	0	0	0	0	0	0	0	0	0	0	0	1	0	0	0	0	0	0	0	1	0	0	0	0	0	0	0	0	0	0	0	0	0	0	0	2	1	0	0	1	0	0	0	1	0	0
Pfam PF16757 Alpha-L-fucosidase C-terminal domain	0	1	0	0	0	0	0	0	0	0	0	0	0	0	0	0	0	0	0	0	0	0	1	0	0	0	0	0	0	0	0	0	0	0	0	0	0	0	0	0	0	0	0	0	0	0	0	0	0
Pfam PF10569 Alpha-macro-globulin thiol-ester bond-forming region	0	1	0	0	0	0	0	0	0	0	0	0	0	0	0	1	0	0	0	0	0	1	0	0	0	1	1	1	0	0	0	0	0	0	0	0	0	1	0	1	0	0	0	0	0	0	0	1	0
Pfam PF07969 Amidohydrolase family	0	1	0	1	3	0	1	0	0	3	1	0	0	0	0	4	0	0	0	1	0	5	3	0	0	6	7	3	0	0	0	1	0	0	7	3	0	2	0	0	0	0	0	0	1	2	4	3	1
Pfam PF01063 Amino-transferase class IV	0	1	2	2	2	2	2	0	0	2	4	0	0	2	2	2	0	0	2	2	1	5	3	2	3	5	5	5	2	1	3	2	1	2	2	2	2	2	2	0	1	0	2	3	4	2	4	2	3
Pfam PF01571 Aminomethyltransferase folate-binding domain	0	1	1	2	2	0	0	0	0	2	1	0	0	0	1	3	0	0	0	1	2	19	2	0	1	1	2	2	1	0	1	1	1	1	2	2	2	5	1	1	2	1	0	0	9	2	3	2	1
Pfam PF02127 Aminopeptidase I zinc metalloprotease (M18)	0	1	0	0	0	0	0	0	0	1	0	2	0	0	0	1	0	0	0	0	1	0	0	0	0	0	0	0	0	0	1	0	0	0	1	1	0	1	0	2	0	0	0	2	0	0	1	0	0
Pfam PF00909 Ammonium Transporter Family	0	1	0	3	1	0	1	0	0	1	1	0	2	0	1	2	0	0	1	0	0	1	1	0	1	1	1	0	3	1	1	2	0	0	2	1	1	2	0	0	0	0	0	1	1	1	2	1	1
Pfam PF07100 Anabaena sensory rhodopsin transducer	0	1	0	0	0	0	0	0	0	0	0	0	0	0	0	0	0	0	0	0	0	0	0	0	0	0	0	0	0	0	0	0	0	0	0	0	0	0	0	0	0	0	0	0	0	0	0	0	0
Pfam PF13597 Anaerobic ribonucleoside-triphosphate reductase	0	1	1	0	1	0	0	0	0	0	0	0	0	0	0	1	0	0	1	1	0	0	0	1	1	0	0	0	0	0	2	0	1	0	0	0	0	0	1	2	0	0	1	2	0	1	0	1	1
Pfam PF04715 Anthranilate synthase component I, N terminal region	0	1	1	2	2	1	1	0	0	1	2	0	0	0	2	3	0	0	2	1	1	1	2	0	1	1	1	1	1	1	1	1	0	2	1	1	1	2	0	0	2	0	1	1	1	2	2	2	1
Pfam PF04316 Anti-sigma-28 factor, FlgM	0	1	0	0	1	1	1	0	0	0	1	0	0	1	0	1	0	0	0	0	0	0	0	0	0	1	1	1	0	0	1	2	0	1	0	0	0	1	0	1	0	0	0	1	0	2	0	1	0
Pfam PF02604 Antitoxin Phd_YefM, type II toxin-antitoxin system	0	1	0	4	2	0	0	0	0	12	0	0	0	1	0	0	0	0	0	0	0	0	0	0	2	0	0	0	1	0	1	2	0	0	1	10	0	2	0	5	3	0	1	0	3	0	2	1	0
Pfam PF06719 AraC-type transcriptional regulator N-terminus	0	1	0	0	1	0	0	0	0	0	0	0	0	0	0	3	0	0	0	0	0	2	0	0	0	1	1	1	0	0	0	1	0	0	0	0	0	2	0	0	0	0	0	0	1	1	1	1	0
Pfam PF03008 Archaea bacterial proteins of unknown function	0	1	0	0	0	0	0	0	0	0	0	0	0	1	0	0	0	0	0	0	0	0	0	0	0	0	0	0	0	0	0	0	0	0	0	0	0	0	0	0	0	0	0	0	0	0	0	0	0
Pfam PF01951 Archease protein family (MTH1598/TM1083)	0	1	0	0	0	0	1	0	0	1	0	0	0	0	0	0	0	0	0	0	0	0	0	0	0	0	0	0	1	1	0	1	0	1	0	1	0	0	0	0	0	0	0	0	0	0	0	0	0
Pfam PF01960 ArgJ family	0	1	0	1	0	0	1	0	0	1	1	0	0	0	0	1	0	0	1	0	1	1	1	0	1	1	1	1	1	1	1	1	0	0	1	1	1	1	0	0	0	0	0	2	1	0	1	0	1
Pfam PF02863 Arginine repressor, C-terminal domain	0	1	1	0	1	0	0	0	1	1	1	0	0	0	0	0	0	0	2	1	1	0	0	3	2	0	0	0	1	0	0	0	1	1	1	1	0	0	0	0	1	1	3	1	0	1	1	2	1
Pfam PF01316 Arginine repressor, DNA binding domain	0	1	1	0	1	0	0	0	1	1	1	0	0	0	0	0	0	0	2	1	1	0	0	3	2	0	0	0	1	0	0	0	1	0	1	1	0	0	1	0	1	1	3	1	0	1	1	2	1
Pfam PF00764 Arginosuccinate synthase	0	1	1	1	1	0	1	0	0	1	1	0	0	1	1	1	1	0	1	1	1	1	1	0	1	1	1	1	1	1	1	1	1	1	1	1	1	1	0	0	0	0	0	1	1	1	2	1	1
Pfam PF01948 Aspartate carbamoyltransferase regulatory chain, allosteric domain	0	1	0	0	1	0	0	0	0	0	0	0	0	0	0	0	1	0	0	0	0	0	0	0	0	0	0	0	0	0	0	0	0	0	0	0	1	0	1	1	0	0	0	1	0	1	0	1	0
Pfam PF02748 Aspartate carbamoyltransferase regulatory chain, metal binding domain	0	1	0	0	1	0	0	0	0	0	0	0	0	0	0	0	1	0	0	0	0	0	0	0	0	0	0	0	0	0	0	0	0	0	0	0	1	0	1	1	0	0	0	1	0	1	0	1	0
Pfam PF02261 Aspartate decarboxylase	0	1	0	1	1	1	1	0	0	1	1	0	0	1	1	1	0	0	0	0	1	1	1	0	1	1	1	1	1	1	0	0	0	1	1	1	1	0	1	0	1	0	0	1	0	1	1	1	1
Pfam PF02607 B12 binding domain	0	1	0	1	1	0	0	0	0	1	0	0	0	0	0	1	0	0	0	0	1	1	1	0	0	1	1	1	1	0	1	2	0	0	1	1	0	2	0	0	0	0	0	1	2	1	2	1	0
Pfam PF04324 BFD-like [2Fe-2S] binding domain	0	1	1	1	4	1	1	0	0	1	4	0	0	1	1	6	0	0	0	1	0	4	4	0	2	2	2	1	2	0	1	1	1	0	3	1	1	3	1	2	0	0	0	3	1	3	2	4	0
Pfam PF15899 BNR-Asp box repeat	0	1	0	0	0	0	0	0	0	0	0	0	0	0	0	1	0	0	0	0	0	0	0	0	0	0	0	0	0	0	0	0	0	0	0	0	0	0	0	0	0	0	0	0	0	0	0	0	0
Pfam PF02673 Bacitracin resistance protein BacA	0	1	0	1	1	0	1	0	0	1	1	1	0	1	1	1	1	0	1	0	1	2	1	1	1	1	1	1	1	0	1	1	0	0	1	1	1	1	1	1	0	0	1	2	1	1	2	1	0
Pfam PF07532 Bacterial Ig-like domain (group 4)	0	1	0	0	0	0	0	0	0	0	0	0	0	0	0	0	0	0	0	0	0	0	0	0	0	0	0	0	0	0	0	0	0	0	0	0	0	0	0	0	0	0	4	0	0	0	0	0	0
Pfam PF06750 Bacterial Peptidase A24 N-terminal domain	0	1	0	1	1	0	1	0	0	0	1	0	0	1	1	1	0	0	1	0	0	0	1	0	1	2	1	1	0	1	1	1	0	1	0	0	1	1	0	0	1	0	1	1	0	1	0	0	1
Pfam PF03480 Bacterial extracellular solute-binding protein, family 7	0	1	3	2	1	0	0	1	0	0	1	0	0	0	0	4	0	0	0	6	0	1	1	0	0	25	18	13	0	0	3	1	0	0	0	0	0	1	0	1	0	0	0	0	4	1	0	3	0
Pfam PF00700 Bacterial flagellin C-terminal helical region	0	1	0	0	1	2	1	3	0	0	3	2	0	3	0	2	0	0	0	0	0	3	7	0	0	1	1	1	0	0	3	2	0	2	0	0	0	1	0	4	0	0	0	5	5	4	0	2	2
Pfam PF06030 Bacterial protein of unknown function (DUF916)	0	1	0	0	0	0	0	0	0	0	0	0	0	0	0	0	0	0	3	0	0	0	0	0	0	0	0	0	0	0	0	0	0	0	0	0	0	0	0	0	0	0	0	0	0	0	1	0	2
Pfam PF03714 Bacterial pullanase-associated domain	0	1	0	0	0	0	0	0	0	0	0	0	0	0	0	0	0	0	0	0	0	0	0	2	0	0	0	0	0	0	0	0	0	0	0	0	0	0	0	0	0	0	3	0	0	0	2	0	0
Pfam PF02954 Bacterial regulatory protein, Fis family	0	1	1	0	10	0	5	2	0	0	3	1	0	1	3	17	1	0	1	2	0	10	7	0	0	9	8	6	3	0	26	26	1	6	0	0	3	19	3	2	1	0	0	1	5	5	1	7	1
Pfam PF02397 Bacterial sugar transferase	0	1	1	2	1	0	0	0	0	0	1	0	0	1	1	1	0	0	0	1	0	4	4	0	2	1	1	1	0	0	2	1	0	0	1	0	1	1	2	0	0	0	2	3	1	0	1	2	0
Pfam PF03704 Bacterial transcriptional activator domain	0	1	0	0	0	0	0	0	0	2	0	0	0	0	0	0	0	0	0	0	0	5	0	1	0	1	0	0	0	0	0	1	0	0	3	3	0	0	0	0	0	0	0	0	0	0	11	0	0
Pfam PF01614 Bacterial transcriptional regulator	0	1	1	0	8	0	2	0	0	3	1	0	0	1	0	8	0	0	0	1	0	5	0	0	0	40	33	18	0	0	0	4	0	0	3	3	0	4	0	0	0	0	0	0	2	1	12	6	0
Pfam PF02608 Basic membrane protein	0	1	0	0	0	0	0	2	0	0	2	5	4	0	0	1	0	0	1	0	0	5	0	2	0	0	0	0	1	0	1	0	0	0	0	0	0	0	0	2	0	0	1	1	2	0	3	0	1
Pfam PF02929 Beta galactosidase small chain	0	1	0	0	2	0	0	0	0	0	0	0	0	0	0	0	0	0	1	0	0	0	0	0	0	0	0	0	0	0	0	0	0	0	0	0	0	0	2	0	0	0	0	0	0	1	2	0	0
Pfam PF07944 Beta-L-arabinofuranosidase, GH127	0	1	0	0	0	0	0	0	0	0	0	0	0	0	0	0	0	0	0	0	0	1	1	0	0	0	0	0	0	0	0	0	0	0	0	0	0	0	0	0	0	0	0	0	0	0	1	1	0
Pfam PF01212 Beta-eliminating lyase	0	1	0	0	2	0	0	0	0	0	0	0	0	0	0	3	0	0	0	2	0	2	1	0	1	1	1	1	0	0	2	2	0	0	0	0	0	1	2	3	0	2	0	1	1	1	2	1	1
Pfam PF13533 Biotin-lipoyl like	0	1	0	5	7	2	3	0	0	0	0	0	0	0	3	15	0	0	0	1	0	15	7	0	1	9	8	4	4	0	7	5	1	8	0	0	0	17	1	1	5	0	0	1	7	9	0	8	0
Pfam PF01867 CRISPR associated protein Cas1	0	1	0	0	1	0	1	0	0	1	0	0	0	1	0	0	0	0	0	2	0	0	0	2	0	0	0	0	3	0	0	2	0	0	0	1	0	0	2	1	0	0	0	0	0	1	0	1	0
Pfam PF09827 CRISPR associated protein Cas2	0	1	1	0	0	2	0	0	0	1	0	0	0	1	0	0	0	0	0	1	0	0	0	2	0	0	0	0	1	0	0	1	0	0	0	1	0	0	1	1	0	0	0	0	0	0	0	0	0
Pfam PF01881 CRISPR associated protein Cas6	0	1	0	0	0	0	2	0	0	0	0	0	0	0	0	0	0	0	0	0	0	0	0	0	0	0	0	0	0	0	0	0	0	0	0	0	0	0	1	0	0	0	0	0	0	0	0	0	0
Pfam PF09455 CRISPR-associated (Cas) DxTHG family	0	1	0	0	0	0	1	0	0	0	0	0	0	0	0	0	0	0	0	0	0	0	0	0	0	0	0	0	0	0	0	0	0	0	0	0	0	0	0	0	0	0	0	0	0	0	0	0	0
Pfam PF12469 CRISPR-associated protein	0	1	0	0	0	0	1	0	0	0	0	0	0	0	0	0	0	0	0	0	0	0	0	0	0	0	0	0	0	0	0	0	0	0	0	0	0	0	1	0	0	0	0	0	0	0	0	0	0
Pfam PF09704 CRISPR-associated protein (Cas_Cas5)	0	1	0	0	1	0	1	0	0	0	0	0	0	0	0	0	0	0	0	0	0	0	0	1	0	0	0	0	2	0	0	1	0	0	0	0	0	0	0	0	0	0	0	0	0	0	1	1	0
Pfam PF09700 CRISPR-associated protein (Cas_Cmr3)	0	1	0	0	0	0	1	0	0	0	0	0	0	0	0	0	0	0	0	0	0	0	0	0	0	0	0	0	0	0	0	0	0	0	0	0	0	0	1	0	0	0	0	0	0	0	0	0	0
Pfam PF09484 CRISPR-associated protein TM1802 (cas_TM1802)	0	1	0	0	0	0	0	0	0	0	0	0	0	0	0	0	0	0	0	0	0	0	0	0	0	0	0	0	0	0	0	0	0	0	0	0	0	0	0	0	0	0	0	0	0	0	0	0	0
Pfam PF08269 Cache domain	0	1	0	0	0	0	0	0	0	0	0	0	0	0	0	1	0	0	0	0	0	0	0	0	0	1	1	1	0	0	6	4	0	0	0	0	0	1	0	0	0	0	0	1	1	0	0	0	0
Pfam PF00988 Carbamoyl-phosphate synthase small chain, CPSase domain	0	1	0	1	1	1	1	0	0	1	2	0	0	1	1	1	1	0	1	1	1	1	1	1	1	1	1	1	1	1	1	1	1	1	1	1	1	1	1	0	1	1	1	1	1	1	1	1	1
Pfam PF02787 Carbamoyl-phosphate synthetase large chain, oligomerisation domain	0	1	0	1	1	1	1	0	0	1	2	0	0	1	1	1	1	0	1	1	1	1	1	1	1	1	1	1	2	1	1	1	1	1	1	1	1	1	1	0	1	1	1	1	1	1	1	1	1
Pfam PF09212 Carbohydrate binding module 27	0	1	0	0	0	0	0	0	0	0	0	0	0	0	0	0	0	0	0	0	0	0	0	0	0	0	0	0	0	0	0	0	0	0	0	0	0	0	0	0	0	0	0	0	0	0	0	0	0
Pfam PF01256 Carbohydrate kinase	0	1	0	1	1	1	1	0	0	1	1	0	0	1	1	1	0	0	1	0	1	1	1	0	1	1	1	1	1	1	1	1	0	1	1	1	1	1	1	1	1	0	0	1	1	1	1	1	1
Pfam PF01693 Caulimovirus viroplasmin	0	1	0	0	0	0	0	0	0	0	0	1	0	0	0	0	0	0	0	0	0	0	0	0	0	0	0	0	0	0	0	0	0	0	0	0	0	0	1	0	0	0	0	1	0	0	0	0	0
Pfam PF03816 Cell envelope-related transcriptional attenuator domain	0	1	0	2	0	0	0	1	0	4	3	1	0	0	0	0	0	0	3	0	2	0	0	2	3	0	0	0	0	0	0	0	0	0	5	4	0	0	0	1	0	0	3	3	0	0	9	0	3
Pfam PF02706 Chain length determinant protein	0	1	0	1	5	0	1	0	0	0	3	0	0	1	1	3	0	0	0	2	0	5	2	0	2	1	1	1	0	0	0	2	0	0	1	0	0	1	1	0	0	0	1	2	1	2	0	4	0
Pfam PF13144 Chaperone for flagella basal body P-ring formation	0	1	0	0	1	1	1	0	0	0	0	1	0	1	0	1	1	0	0	0	0	1	1	0	0	1	1	1	0	0	1	1	0	1	0	0	0	1	0	0	0	0	0	0	1	2	0	1	0
Pfam PF01339 CheB methylesterase	0	1	0	0	1	0	0	1	0	0	1	2	0	1	1	4	0	0	0	0	0	0	2	0	0	1	1	1	0	0	3	4	0	0	2	0	0	3	0	1	0	0	0	1	1	1	0	1	0
Pfam PF03975 CheD chemotactic sensory transduction	0	1	0	0	0	0	0	0	0	0	1	1	0	0	0	1	0	0	0	0	0	0	1	0	0	1	1	1	0	0	1	3	0	0	0	0	0	0	0	0	0	0	0	1	1	0	0	0	0
Pfam PF01739 CheR methyltransferase, SAM binding domain	0	1	0	0	1	0	0	2	0	0	1	3	0	1	0	4	0	0	0	0	0	0	3	0	0	1	1	0	0	0	3	5	0	0	1	0	0	3	0	2	0	0	0	2	1	1	0	1	1
Pfam PF03705 CheR methyltransferase, all-alpha domain	0	1	0	0	1	0	0	1	0	0	1	2	0	1	0	3	0	0	0	0	0	0	3	0	0	1	1	0	0	0	3	4	0	0	1	0	0	3	0	1	0	0	0	1	1	1	0	1	1
Pfam PF13690 Chemotaxis phosphatase CheX	0	1	0	0	0	0	0	1	0	0	0	1	0	1	0	0	0	0	0	0	0	0	0	0	0	0	0	0	0	0	1	4	0	0	0	0	0	0	0	1	0	0	0	1	0	0	0	0	0
Pfam PF01817 Chorismate mutase type II	0	1	2	0	2	1	1	0	0	2	1	0	0	1	2	3	1	0	1	2	1	1	2	1	1	1	1	1	1	1	1	2	1	0	2	2	1	2	1	0	1	0	1	1	2	2	2	3	1
Pfam PF00285 Citrate synthase	0	1	0	1	2	1	2	0	0	4	3	0	0	1	1	2	0	0	1	1	1	3	3	0	1	5	4	5	3	0	0	1	0	2	4	4	2	2	0	0	2	1	0	0	1	1	5	2	1
Pfam PF13380 CoA binding domain	0	1	0	0	2	0	1	0	0	0	1	0	0	1	0	2	0	0	1	0	0	3	0	1	0	8	4	4	1	0	4	1	0	0	0	0	0	1	1	0	0	0	1	0	2	2	4	2	1
Pfam PF09989 CoA enzyme activase uncharacterised domain (DUF2229)	0	1	0	0	0	0	0	0	0	0	0	0	0	0	0	0	0	0	1	0	0	0	0	0	0	0	0	0	0	0	0	0	0	0	0	0	0	0	0	1	0	0	0	3	0	0	0	0	1
Pfam PF13727 CoA-binding domain	0	1	0	0	1	0	0	0	0	0	1	0	0	0	2	1	0	0	0	1	0	1	1	0	1	1	1	1	0	0	1	0	0	1	0	0	0	2	0	0	0	0	1	0	1	0	1	2	0
Pfam PF13507 CobB/CobQ-like glutamine amidotransferase domain	0	1	1	1	1	0	1	0	0	1	1	0	0	1	1	1	0	0	1	1	1	1	1	1	1	1	1	1	1	1	1	1	0	1	1	1	1	1	1	1	1	1	1	1	1	1	1	1	1
Pfam PF01717 Cobalamin-independent synthase, Catalytic domain	0	1	1	0	1	0	1	0	2	2	3	0	0	1	1	1	1	0	2	1	2	1	1	0	1	1	1	1	0	0	1	0	0	0	2	2	1	1	0	0	1	0	1	0	0	1	2	1	2
Pfam PF08267 Cobalamin-independent synthase, N-terminal domain	0	1	1	0	1	0	1	0	0	1	1	0	0	1	1	1	1	0	1	1	1	1	1	0	1	1	1	1	0	0	1	0	0	0	1	1	1	2	0	0	1	0	1	0	0	1	1	1	1
Pfam PF02361 Cobalt transport protein	0	1	0	2	0	0	0	1	0	1	2	0	1	0	0	0	0	0	2	0	1	0	0	2	3	1	1	1	1	0	1	2	0	0	3	1	0	0	0	11	0	0	3	3	1	0	2	2	3
Pfam PF02464 Competence-damaged protein	0	1	0	1	2	1	1	0	0	1	1	0	1	1	1	2	0	0	0	0	1	1	2	1	0	1	1	1	1	1	1	1	0	1	1	1	1	2	1	1	1	0	1	1	1	1	1	2	1
Pfam PF02436 Conserved carboxylase domain	0	1	0	0	0	0	2	1	0	1	1	0	0	1	0	1	0	0	1	1	0	1	0	2	1	2	2	1	1	1	1	1	1	1	1	1	0	1	1	0	0	0	0	1	1	0	0	2	1
Pfam PF01544 CorA-like Mg2+ transporter protein	0	1	1	2	2	1	1	0	0	1	2	0	0	2	1	3	0	0	4	1	1	5	1	1	2	1	1	0	1	2	2	2	1	2	1	1	0	3	1	1	0	0	2	2	3	2	5	2	3
Pfam PF02537 CrcB-like protein, Camphor Resistance (CrcB)	0	1	1	1	1	1	1	0	0	2	2	0	0	1	1	1	0	0	0	1	0	1	1	0	2	1	1	1	1	1	1	1	1	1	2	2	1	1	0	0	0	0	2	2	1	3	4	1	2
Pfam PF02633 Creatinine amidohydrolase	0	1	0	2	0	0	0	0	0	1	0	0	0	0	0	0	0	0	0	0	0	3	1	0	0	1	1	0	0	0	0	1	0	0	1	1	0	0	0	0	0	0	0	0	1	0	0	0	2
Pfam PF13545 Crp-like helix-turn-helix domain	0	1	0	7	0	0	1	1	0	2	1	0	0	1	0	2	0	0	2	0	1	4	1	2	1	3	3	0	1	1	4	2	0	0	2	2	1	1	3	2	0	0	0	2	2	0	2	0	8
Pfam PF03091 CutA1 divalent ion tolerance protein	0	1	0	0	1	0	1	0	1	0	0	0	0	0	1	0	0	0	0	0	0	0	0	0	0	1	1	1	1	1	1	0	0	0	0	0	0	0	0	0	1	0	0	1	0	1	0	1	0
Pfam PF04126 Cyclophilin-like	0	1	0	0	0	0	0	0	0	0	0	0	0	0	0	0	0	0	0	0	0	0	0	0	0	0	0	0	0	0	0	0	0	0	0	0	0	0	0	0	0	0	0	0	0	0	0	0	0
Pfam PF04327 Cysteine peptidase C108, N-terminal of ribosomal L27	0	1	0	0	0	0	0	1	0	0	1	1	1	0	0	0	0	0	1	0	0	0	0	1	1	0	0	0	0	0	0	0	0	0	0	0	0	0	0	1	0	0	1	1	0	0	0	0	1
Pfam PF02580 D-Tyr-tRNA(Tyr) deacylase	0	1	1	0	1	0	1	0	0	1	1	0	0	0	0	1	0	0	1	1	0	0	0	1	1	0	0	0	1	1	1	1	1	1	1	1	1	1	1	0	0	0	1	1	0	1	1	1	1
Pfam PF03786 D-mannonate dehydratase (UxuA)	0	1	1	0	1	0	0	0	0	0	1	0	0	0	0	0	0	0	1	0	0	1	0	0	0	0	0	0	0	0	0	0	0	0	0	0	0	0	0	0	0	0	0	1	0	1	0	1	0
Pfam PF02734 DAK2 domain	0	1	0	0	1	0	0	0	0	1	1	0	1	0	0	0	0	0	3	1	0	3	0	1	2	0	0	0	0	1	2	0	0	1	1	1	0	0	0	1	0	0	1	1	0	1	2	0	4
Pfam PF02833 DHHA2 domain	0	1	0	0	0	0	0	0	0	0	1	0	0	0	0	0	0	0	1	0	0	0	0	1	1	0	0	0	0	0	1	1	0	0	0	0	0	0	0	0	0	0	1	1	0	0	0	0	1
Pfam PF04127 DNA / pantothenate metabolism flavoprotein	0	1	1	1	1	1	1	0	0	1	1	1	0	1	1	1	0	0	1	1	1	1	1	1	1	1	1	1	1	1	1	1	1	1	1	1	1	1	1	0	1	0	1	1	1	1	1	1	1
Pfam PF01555 DNA methylase	0	1	2	0	1	8	0	0	0	0	0	0	1	0	4	0	0	0	0	1	0	1	1	1	0	1	0	1	3	3	6	0	1	0	0	0	2	0	0	3	0	2	1	0	1	0	0	2	1
Pfam PF06144 DNA polymerase III, delta subunit	0	1	1	1	1	1	1	1	0	1	1	0	1	0	1	1	1	0	1	1	1	1	0	1	1	1	1	1	1	1	0	1	1	1	1	1	1	1	1	1	1	0	1	1	1	1	1	1	1
Pfam PF02481 DNA recombination-mediator protein A	0	1	1	1	1	1	2	1	0	1	1	1	0	1	1	1	0	0	0	1	0	1	1	1	1	1	1	1	1	2	1	1	1	1	1	1	1	1	1	1	1	1	1	1	1	1	1	1	1
Pfam PF02698 DUF218 domain	0	1	2	1	4	0	1	0	0	0	0	0	0	0	1	2	0	0	3	2	0	2	1	0	1	2	2	1	2	0	0	1	3	1	0	0	1	1	0	1	0	0	0	2	2	2	1	5	2
Pfam PF00920 Dehydratase family	0	1	1	1	4	1	1	0	0	1	1	0	0	1	2	2	1	0	1	1	1	5	4	0	1	5	5	2	1	1	1	1	0	1	1	1	2	2	0	0	0	0	1	2	4	2	2	3	1
Pfam PF01220 Dehydroquinase class II	0	1	1	1	0	1	0	0	0	1	1	0	0	1	1	2	1	0	0	1	1	1	1	0	0	1	1	1	1	0	1	1	1	1	1	1	0	3	1	0	0	0	0	1	1	1	1	0	0
Pfam PF00455 DeoR C terminal sensor domain	0	1	3	0	10	0	0	0	0	0	4	0	0	0	0	3	0	0	3	5	0	10	0	4	2	1	1	1	0	0	0	0	2	0	0	0	1	2	0	0	0	0	4	7	4	6	6	13	6
Pfam PF08220 DeoR-like helix-turn-helix domain	0	1	3	0	11	0	0	0	0	0	7	0	1	0	0	3	0	0	3	5	0	9	1	4	2	1	1	1	0	0	0	0	2	0	0	0	1	2	0	0	0	0	4	7	4	6	6	14	6
Pfam PF01880 Desulfoferrodoxin	0	1	0	0	0	0	0	1	0	0	0	0	0	0	0	0	0	0	0	0	0	0	0	0	0	0	0	0	0	0	1	1	0	0	0	0	0	0	0	1	0	0	0	1	0	0	0	0	0
Pfam PF00781 Diacylglycerol kinase catalytic domain	0	1	0	1	1	0	0	0	0	2	3	0	0	0	0	1	0	0	3	0	0	2	2	2	2	1	1	0	1	1	0	1	0	2	2	2	0	1	1	0	0	0	1	1	1	1	7	1	3
Pfam PF01180 Dihydroorotate dehydrogenase	0	1	1	2	2	1	1	0	0	1	1	0	0	1	1	2	1	0	2	1	1	2	1	1	1	1	1	1	1	1	1	1	1	1	1	1	1	2	2	1	1	1	2	1	2	1	1	2	1
Pfam PF13684 Dihydroxyacetone kinase family	0	1	0	0	0	0	0	0	0	1	1	0	1	0	0	0	0	0	1	0	0	0	0	1	1	0	0	0	0	1	0	0	0	0	1	1	0	0	0	0	0	0	1	1	0	0	1	0	1
Pfam PF10635 DisA bacterial checkpoint controller linker region	0	1	0	0	0	0	0	0	0	1	1	0	0	0	0	0	0	0	0	0	0	0	0	0	0	0	0	0	0	0	0	0	0	0	1	1	0	0	0	0	0	0	0	1	0	0	1	0	0
Pfam PF05103 DivIVA protein	0	1	0	0	0	0	0	0	0	2	2	0	1	0	0	0	0	0	3	0	1	0	0	2	2	0	0	0	0	1	1	1	0	0	2	2	0	0	0	0	0	0	2	1	0	0	1	0	2
Pfam PF02681 Divergent PAP2 family	0	1	0	1	0	0	0	1	0	0	1	1	0	0	0	0	0	0	1	0	0	0	0	0	0	0	0	0	0	0	0	0	0	0	0	0	0	0	0	1	0	0	0	0	0	0	0	0	1
Pfam PF12967 Domain of Unknown Function with PDB structure (DUF3855)	0	1	0	0	0	0	0	0	0	0	0	0	0	0	0	0	0	0	0	0	0	0	0	0	0	0	0	0	0	0	0	0	0	0	0	0	0	0	0	0	0	0	0	0	0	0	0	0	0
Pfam PF04405 Domain of Unknown function (DUF542)	0	1	1	0	1	0	0	0	0	0	0	0	0	0	0	0	0	0	0	0	0	0	0	0	1	0	0	0	0	0	0	1	0	0	0	0	0	0	0	0	0	0	0	1	0	1	0	1	0
Pfam PF08340 Domain of unknown function (DUF1732)	0	1	1	0	1	0	0	0	0	0	1	1	0	0	1	1	0	0	0	1	0	1	1	0	0	1	0	1	1	0	1	1	1	1	0	0	1	1	1	1	1	0	0	1	1	1	0	1	1
Pfam PF08899 Domain of unknown function (DUF1844)	0	1	0	0	0	0	0	0	0	0	0	0	0	0	0	0	0	0	0	0	0	0	0	0	0	0	0	0	0	0	1	0	0	0	0	0	0	0	0	0	0	0	0	0	0	0	0	0	0
Pfam PF08973 Domain of unknown function (DUF1893)	0	1	0	0	0	0	0	0	0	0	0	1	0	0	0	0	0	0	0	0	0	0	0	0	0	0	0	0	0	0	0	0	0	0	0	0	0	0	0	0	0	0	0	0	0	0	0	0	0
Pfam PF09083 Domain of unknown function (DUF1923)	0	1	0	0	0	0	0	0	0	0	0	0	0	0	0	0	0	0	0	0	0	0	0	0	0	0	0	0	0	0	0	0	0	0	0	0	0	0	0	0	0	0	0	0	0	0	0	0	0
Pfam PF09178 Domain of unknown function (DUF1945)	0	1	0	0	0	0	0	0	0	0	0	0	0	0	0	0	0	0	0	0	0	0	0	0	0	0	0	0	0	0	0	0	0	0	0	0	0	0	0	0	0	0	0	0	0	0	0	0	0
Pfam PF09269 Domain of unknown function (DUF1967)	0	1	0	0	0	0	0	0	0	1	1	0	1	0	0	0	0	0	1	0	1	0	0	1	1	0	0	0	0	1	0	0	0	0	1	1	0	0	0	0	0	0	1	1	0	0	1	0	1
Pfam PF09861 Domain of unknown function (DUF2088)	0	1	0	0	0	0	0	0	0	0	0	0	0	0	0	0	0	0	0	0	0	0	0	0	0	0	0	0	0	0	0	1	0	0	0	0	0	0	0	0	0	0	0	1	0	0	0	0	0
Pfam PF10728 Domain of unknown function (DUF2520)	0	1	0	0	0	0	0	0	0	1	0	0	0	0	0	0	0	0	0	0	1	0	0	0	0	0	0	0	0	1	0	0	0	1	1	1	0	0	1	0	1	0	0	0	0	0	1	0	0
Pfam PF11842 Domain of unknown function (DUF3362)	0	1	0	0	1	0	0	0	0	0	0	0	0	0	0	1	0	0	0	0	0	0	0	0	0	0	0	0	0	0	0	1	0	0	0	0	0	1	1	0	0	0	0	0	0	0	0	1	0
Pfam PF12072 Domain of unknown function (DUF3552)	0	1	0	0	0	0	2	1	0	0	1	1	0	1	0	0	0	0	1	0	0	0	0	1	1	0	0	0	1	1	1	1	0	0	0	0	0	0	1	1	0	0	1	1	0	0	0	0	1
Pfam PF04018 Domain of unknown function (DUF368)	0	1	0	0	0	0	0	1	0	0	0	1	0	0	0	0	0	0	0	0	0	0	0	1	1	0	0	0	0	0	0	0	0	0	0	0	0	0	0	1	0	0	1	0	0	0	0	0	0
Pfam PF04025 Domain of unknown function (DUF370)	0	1	0	1	0	0	0	0	0	0	2	0	0	0	0	0	0	0	0	0	0	0	0	0	0	0	0	0	0	1	1	0	0	0	0	0	0	0	0	0	0	0	0	2	0	0	0	0	0
Pfam PF13020 Domain of unknown function (DUF3883)	0	1	0	0	0	1	0	0	0	0	0	0	0	0	0	0	0	0	0	0	0	0	1	0	1	0	0	0	0	0	0	0	0	0	0	0	0	0	0	0	0	0	0	0	1	0	0	1	1
Pfam PF13493 Domain of unknown function (DUF4118)	0	1	0	0	1	0	0	0	0	0	0	0	0	0	0	2	0	0	0	0	0	1	2	0	1	1	1	1	0	0	0	2	0	0	0	0	0	1	0	0	0	0	0	2	0	1	0	1	1
Pfam PF13660 Domain of unknown function (DUF4147)	0	1	0	0	0	0	0	0	0	0	0	0	0	0	0	1	0	0	0	0	0	1	0	0	0	0	0	0	0	0	1	0	0	0	0	0	0	1	0	0	0	0	0	0	1	0	0	0	0
Pfam PF13732 Domain of unknown function (DUF4162)	0	1	0	0	0	0	0	0	0	0	2	0	0	0	0	0	0	0	1	0	0	0	0	0	1	0	0	0	0	2	0	0	0	0	0	0	0	0	1	1	0	0	1	1	0	0	0	0	1
Pfam PF14321 Domain of unknown function (DUF4382)	0	1	0	0	0	0	0	0	0	0	0	0	0	0	0	0	0	0	0	0	0	0	0	0	0	0	0	0	0	0	0	1	0	0	0	0	0	0	0	0	0	0	0	0	0	0	0	0	0
Pfam PF14326 Domain of unknown function (DUF4384)	0	1	0	0	0	0	0	0	0	0	0	0	0	0	0	0	0	0	0	0	0	0	0	0	0	0	0	0	0	0	0	0	0	0	0	0	0	0	0	0	0	0	0	0	0	0	0	0	0
Pfam PF14385 Domain of unknown function (DUF4416)	0	1	0	0	0	0	1	0	0	0	0	0	0	0	0	0	0	0	0	0	0	0	0	0	0	0	0	0	0	0	0	0	0	0	0	0	0	0	0	0	0	0	0	0	0	0	0	0	0
Pfam PF14505 Domain of unknown function (DUF4438)	0	1	0	0	0	0	0	0	0	0	0	0	0	0	0	0	0	0	0	0	0	1	0	0	0	0	0	0	1	0	0	0	0	0	0	0	0	0	0	0	0	0	0	0	0	0	0	0	0
Pfam PF16235 Domain of unknown function (DUF4894)	0	1	0	0	0	0	0	0	0	0	0	0	0	0	0	0	0	0	0	0	0	0	0	0	0	0	0	0	0	0	0	0	0	0	0	0	0	0	0	0	0	0	0	0	0	0	0	0	0
Pfam PF16236 Domain of unknown function (DUF4895)	0	1	0	0	0	0	0	0	0	0	0	0	0	0	0	0	0	0	0	0	0	0	0	0	0	0	0	0	0	0	0	0	0	0	0	0	0	0	0	0	0	0	0	0	0	0	0	0	0
Pfam PF16238 Domain of unknown function (DUF4897)	0	1	0	0	0	0	0	0	0	0	0	0	0	0	0	0	0	0	0	0	0	0	0	0	0	0	0	0	0	0	0	0	0	0	0	0	0	0	0	0	0	0	0	0	0	0	0	0	0
Pfam PF16240 Domain of unknown function (DUF4899)	0	1	0	0	0	0	0	0	0	0	0	0	0	0	0	0	0	0	0	0	0	0	0	0	0	0	0	0	0	0	0	0	0	0	0	0	0	0	0	0	0	0	0	0	0	0	0	0	0
Pfam PF16256 Domain of unknown function (DUF4911)	0	1	0	0	0	0	0	0	0	0	0	0	0	0	0	0	0	0	0	0	0	0	0	0	0	0	0	0	0	0	1	1	0	0	0	0	0	0	0	0	0	0	0	0	0	0	0	0	0
Pfam PF16258 Domain of unknown function (DUF4912)	0	1	0	1	0	0	0	1	0	0	0	0	0	0	0	0	0	0	0	0	0	0	0	0	0	0	0	0	0	0	0	0	0	0	0	0	0	0	0	1	0	0	0	1	0	0	0	0	0
Pfam PF16260 Domain of unknown function (DUF4914)	0	1	0	0	0	0	0	0	0	0	0	0	0	0	0	0	0	0	0	0	0	0	0	0	0	0	0	0	0	0	0	0	0	0	0	0	0	0	0	0	0	0	0	0	0	0	0	0	0
Pfam PF16298 Domain of unknown function (DUF4940)	0	1	0	0	0	0	0	0	0	0	0	0	0	0	0	0	0	0	0	0	0	0	0	0	0	0	0	0	0	0	0	0	0	0	0	0	0	0	0	0	0	0	0	0	0	0	0	0	0
Pfam PF16299 Domain of unknown function (DUF4941)	0	1	0	0	0	0	0	0	0	0	0	0	0	0	0	0	0	0	0	0	0	0	0	0	0	0	0	0	0	0	0	0	0	0	0	0	0	0	0	0	0	0	0	0	0	0	0	0	0
Pfam PF16586 Domain of unknown function (DUF5060)	0	1	0	0	0	0	0	0	0	0	0	0	0	0	0	0	0	0	0	0	0	1	0	0	0	0	0	0	0	0	0	0	0	0	0	0	0	0	0	0	0	0	0	0	0	0	0	0	0
Pfam PF05670 Domain of unknown function (DUF814)	0	1	0	1	0	1	0	0	0	0	1	1	0	1	0	0	0	0	1	0	0	0	0	1	1	0	0	0	1	0	2	0	0	0	0	0	0	0	0	1	0	0	1	1	0	0	0	0	1
Pfam PF01958 Domain of unknown function DUF108	0	1	0	0	0	0	0	0	0	0	0	0	0	0	0	1	0	0	0	0	0	0	0	0	0	3	2	2	0	0	0	0	0	0	0	0	0	0	0	0	0	0	0	0	0	0	0	0	0
Pfam PF01986 Domain of unknown function DUF123	0	1	0	0	0	0	0	0	0	0	0	0	0	0	0	0	0	0	0	0	0	0	0	0	0	0	0	0	1	0	0	0	0	0	0	0	0	0	0	0	0	0	0	0	0	0	0	0	0
Pfam PF01883 Domain of unknown function DUF59	0	1	0	1	1	1	0	0	0	2	1	0	0	1	1	1	0	0	1	0	2	2	2	1	1	3	3	3	1	1	0	0	0	1	2	2	0	2	2	0	1	1	2	0	2	0	3	0	1
Pfam PF01930 Domain of unknown function DUF83	0	1	0	0	0	0	1	0	0	0	0	0	0	0	0	0	0	0	0	0	0	0	0	1	0	0	0	0	1	0	0	1	0	0	0	0	2	0	1	0	0	0	0	0	0	0	0	0	0
Pfam PF16353 Domain of unknown function(DUF4981)	0	1	0	0	2	0	0	0	0	0	0	0	0	0	0	0	0	0	1	0	0	0	0	0	0	0	0	0	0	0	0	0	0	0	0	0	0	0	2	0	0	0	0	0	0	1	2	0	0
Pfam PF02635 DsrE/DsrF-like family	0	1	2	0	3	0	5	0	0	0	0	0	0	0	0	3	2	0	0	3	0	1	0	0	0	0	0	0	2	0	3	1	2	0	0	0	0	2	1	0	0	0	0	0	0	3	1	3	0
Pfam PF04077 DsrH like protein	0	1	1	0	1	0	1	0	0	0	0	0	0	0	0	1	1	0	0	1	0	0	0	0	0	0	0	0	1	0	0	0	1	0	0	0	0	1	0	0	0	0	0	0	0	1	0	1	0
Pfam PF00766 Electron transfer flavoprotein FAD-binding domain	0	1	0	0	3	0	0	0	0	1	1	0	0	0	1	2	0	0	0	0	1	2	1	0	0	2	2	1	1	0	0	1	0	1	1	1	1	2	2	0	1	0	0	2	1	0	1	3	0
Pfam PF05187 Electron transfer flavoprotein-ubiquinone oxidoreductase, 4Fe-4S	0	1	0	0	0	0	0	0	0	0	0	0	0	0	1	1	0	0	0	0	0	1	1	0	0	1	1	1	0	0	0	0	0	1	0	0	1	1	0	0	1	0	0	0	1	0	0	1	0
Pfam PF04454 Encapsulating protein for peroxidase	0	1	0	0	0	0	1	0	0	1	0	0	0	0	0	0	0	0	0	0	0	0	0	0	0	1	1	0	0	0	0	0	0	0	1	1	0	0	0	0	0	0	0	0	0	0	0	0	0
Pfam PF04493 Endonuclease V	0	1	0	0	1	0	1	0	0	0	1	0	0	0	1	0	0	0	0	0	0	0	0	0	0	0	0	0	0	1	0	0	0	0	0	0	0	0	0	0	0	0	0	1	0	1	1	1	0
Pfam PF10107 Endonuclease related to archaeal Holliday junction resolvase	0	1	0	0	0	0	0	0	0	0	0	0	0	0	0	0	0	0	0	0	0	0	0	0	0	0	0	0	0	1	0	0	0	0	0	0	0	0	0	1	0	0	0	0	0	0	0	0	0
Pfam PF01042 Endoribonuclease L-PSP	0	1	2	2	5	1	1	0	0	1	1	0	0	2	2	8	1	0	1	2	0	11	2	1	1	17	15	7	0	1	4	1	2	1	1	1	2	10	1	1	1	0	1	2	3	5	5	3	1
Pfam PF13378 Enolase C-terminal domain-like	0	1	1	1	7	0	0	0	0	1	4	0	0	0	0	3	0	0	1	1	1	13	3	0	1	4	3	2	1	0	0	0	1	1	3	1	0	3	1	0	1	0	0	1	1	3	3	10	1
Pfam PF02609 Exonuclease VII small subunit	0	1	1	0	1	1	0	0	1	1	1	0	0	1	1	1	0	1	1	1	1	1	1	1	1	1	1	1	1	0	1	1	1	1	1	1	1	1	1	1	1	0	1	1	1	1	1	1	1
Pfam PF07729 FCD domain	0	1	1	0	12	0	0	0	0	5	4	0	0	0	0	12	0	0	1	1	0	33	9	1	1	35	30	17	0	0	3	3	0	0	7	5	2	16	0	1	0	0	0	3	9	5	23	13	2
Pfam PF04282 Family of unknown function (DUF438)	0	1	0	0	0	0	0	0	0	0	0	0	0	0	0	0	0	0	1	0	0	0	0	0	0	0	0	0	0	0	1	0	0	0	0	0	0	0	0	0	0	0	1	1	0	0	0	0	0
Pfam PF05107 Family of unknown function (DUF694)	0	1	0	0	0	0	0	0	0	0	0	0	0	0	0	0	0	0	0	0	0	0	0	1	0	0	0	0	1	0	0	0	0	0	0	0	0	0	0	0	0	0	0	0	0	0	0	0	0
Pfam PF02421 Ferrous iron transport protein B	0	1	0	1	1	1	1	0	0	0	0	0	0	1	1	1	0	0	1	0	0	0	1	0	1	0	0	0	2	2	1	2	0	1	0	0	0	0	2	1	1	0	0	2	0	1	0	1	1
Pfam PF07664 Ferrous iron transport protein B C terminus	0	1	0	1	1	1	1	0	0	0	0	0	0	1	1	1	0	0	1	0	0	0	1	0	1	0	0	0	2	2	1	2	0	1	0	0	0	0	2	1	1	0	0	2	0	1	0	1	1
Pfam PF05833 Fibronectin-binding protein A N-terminus (FbpA)	0	1	0	1	0	0	0	0	0	0	1	2	0	1	0	0	0	0	1	0	0	0	0	1	1	0	0	0	1	0	1	0	0	0	0	0	0	0	0	2	0	0	1	1	0	0	0	0	1
Pfam PF03646 FlaG protein	0	1	0	0	0	1	1	0	0	0	1	0	0	1	0	1	0	0	0	0	0	0	1	0	0	1	1	1	0	0	1	1	0	0	0	0	0	1	0	1	0	0	0	1	0	0	0	0	0
Pfam PF02050 Flagellar FliJ protein	0	1	0	0	1	1	0	1	0	0	1	0	0	1	0	1	1	0	0	0	0	0	0	0	0	1	1	1	1	0	1	1	0	1	0	0	0	1	0	1	0	0	0	1	0	2	0	1	0
Pfam PF02107 Flagellar L-ring protein	0	1	0	0	1	1	1	0	0	0	0	0	0	1	0	1	1	0	0	0	0	1	1	0	0	1	1	1	0	0	1	1	0	1	0	0	0	1	0	0	0	0	0	0	1	2	0	1	0
Pfam PF08345 Flagellar M-ring protein C-terminal	0	1	0	0	1	1	1	1	0	0	1	1	0	1	0	1	1	0	0	0	0	1	1	0	0	1	0	1	0	0	1	1	0	1	0	0	0	1	0	1	0	0	0	1	1	2	0	1	1
Pfam PF03748 Flagellar basal body-associated protein FliL	0	1	0	0	1	1	1	1	0	0	1	1	0	1	0	2	0	0	0	0	0	1	0	0	0	1	1	1	0	0	2	1	0	0	0	0	0	2	0	2	0	0	0	1	1	2	0	1	0
Pfam PF03963 Flagellar hook capping protein - N-terminal region	0	1	0	0	1	1	1	1	0	0	1	1	0	1	0	1	1	0	0	0	0	1	1	0	0	1	1	1	0	0	1	1	0	1	0	0	0	1	0	1	0	0	0	1	1	2	0	1	1
Pfam PF07195 Flagellar hook-associated protein 2 C-terminus	0	1	0	0	1	1	1	1	0	0	1	1	0	1	0	1	0	0	0	0	0	0	0	0	0	1	1	1	0	0	1	1	0	1	0	0	0	1	0	1	0	0	0	1	0	2	0	1	1
Pfam PF02465 Flagellar hook-associated protein 2 N-terminus	0	1	0	0	1	1	1	1	0	0	1	1	0	1	0	1	0	0	0	0	0	0	0	0	0	1	1	1	0	0	1	1	0	1	0	0	0	1	0	1	0	0	0	1	0	2	0	1	1
Pfam PF02049 Flagellar hook-basal body complex protein FliE	0	1	0	0	1	1	1	1	0	0	1	1	0	1	0	1	1	0	0	0	0	1	1	0	0	1	1	1	0	0	1	1	0	1	0	0	0	1	0	1	0	0	0	1	1	2	0	1	1
Pfam PF02120 Flagellar hook-length control protein FliK	0	1	0	0	1	1	0	1	0	0	1	1	0	1	0	3	1	0	0	0	0	1	1	0	0	3	3	1	0	0	1	2	0	2	0	0	0	2	0	1	0	0	0	1	1	2	0	1	1
Pfam PF02154 Flagellar motor switch protein FliM	0	1	0	0	1	1	0	1	0	0	1	1	0	1	0	1	1	0	0	0	0	1	0	0	0	1	1	1	0	0	1	1	0	1	0	0	0	1	0	1	0	0	0	1	0	1	0	1	1
Pfam PF06289 Flagellar protein (FlbD)	0	1	0	0	0	0	0	1	0	0	1	1	0	0	0	0	0	0	0	0	0	0	0	0	0	0	0	0	0	0	0	1	0	0	0	0	0	0	0	1	0	0	0	1	0	0	0	0	0
Pfam PF02561 Flagellar protein FliS	0	1	0	0	1	1	1	1	0	0	1	1	0	1	0	1	0	0	0	0	0	0	0	0	0	1	1	1	0	0	1	1	0	1	0	0	0	1	0	1	0	0	0	1	0	2	0	1	1
Pfam PF12945 Flagellar protein YcgR	0	1	0	0	0	0	0	0	0	0	1	0	0	0	0	0	0	0	0	0	0	0	0	0	0	0	0	0	0	0	2	0	0	0	0	0	0	0	0	0	0	0	0	1	0	0	0	0	0
Pfam PF00258 Flavodoxin	0	1	2	3	6	1	1	1	0	0	5	0	0	1	2	2	2	0	1	2	0	0	1	1	1	1	1	1	2	0	2	1	2	0	1	0	0	3	2	1	0	0	1	4	0	5	2	6	1
Pfam PF05130 FlgN protein	0	1	0	0	1	0	0	0	0	0	1	0	0	1	0	1	1	0	0	0	0	0	0	0	0	1	1	1	0	0	1	1	0	1	0	0	0	1	0	0	0	0	0	1	0	2	0	1	0
Pfam PF01706 FliG C-terminal domain	0	1	0	0	1	1	1	2	0	0	1	2	0	1	0	1	1	0	0	0	0	1	1	0	0	1	1	1	0	0	1	1	0	1	0	0	0	1	0	2	0	0	0	1	1	2	0	1	1
Pfam PF14842 FliG N-terminal domain	0	1	0	0	1	1	1	2	0	0	1	2	0	1	0	1	1	0	0	0	0	1	1	0	0	1	1	1	0	0	2	1	0	1	0	0	0	1	0	2	0	0	0	1	1	2	0	1	1
Pfam PF02623 FliW protein	0	1	0	0	0	2	0	1	0	0	1	1	0	1	0	0	0	0	0	0	0	0	0	0	0	0	0	0	0	0	1	1	0	0	0	0	0	0	0	1	0	0	0	1	0	0	0	0	0
Pfam PF01268 Formate--tetrahydrofolate ligase	0	1	0	0	0	0	0	0	0	0	0	0	1	0	0	0	0	0	1	0	0	1	0	2	1	0	0	0	0	1	0	0	1	0	0	0	1	0	1	1	0	0	1	1	1	0	0	0	1
Pfam PF02971 Formiminotransferase domain	0	1	0	0	0	0	0	0	0	0	0	0	0	0	0	0	0	0	0	0	0	0	0	1	0	0	0	0	0	0	0	0	0	0	0	0	0	0	1	1	0	0	0	0	0	0	0	0	0
Pfam PF07837 Formiminotransferase domain, N-terminal subdomain	0	1	0	0	0	0	0	0	0	0	0	0	0	0	0	0	0	0	0	0	0	0	0	1	0	0	0	0	0	0	0	0	0	0	0	0	0	0	1	1	0	0	0	0	0	0	0	0	0
Pfam PF04961 Formiminotransferase-cyclodeaminase	0	1	0	0	0	0	0	0	0	0	0	0	0	0	0	0	0	0	0	0	0	0	0	1	0	0	0	0	1	0	0	0	0	0	0	0	0	0	1	1	0	0	0	1	0	0	0	0	0
Pfam PF01116 Fructose-bisphosphate aldolase class-II	0	1	1	1	4	1	1	1	0	1	2	1	1	1	0	1	1	0	1	2	1	1	1	1	1	1	1	1	1	0	1	2	1	0	0	1	1	1	0	0	1	0	1	2	0	3	2	3	4
Pfam PF06480 FtsH Extracellular	0	1	1	3	1	0	1	0	0	0	1	1	0	1	1	1	1	0	1	1	0	1	1	1	1	1	1	1	1	1	1	2	1	1	0	0	1	1	1	1	1	1	1	2	1	1	0	1	1
Pfam PF01728 FtsJ-like methyltransferase	0	1	2	1	2	1	1	1	0	1	1	2	1	1	2	2	1	0	1	2	1	2	2	1	0	1	1	1	0	0	3	1	1	2	1	1	1	2	0	2	1	1	1	1	2	2	1	2	1
Pfam PF12327 FtsZ family, C-terminal domain	0	1	1	1	1	1	1	1	0	1	1	1	0	1	1	1	1	0	1	1	1	2	1	1	1	1	1	1	1	2	1	1	1	1	1	1	1	1	1	1	1	1	1	1	2	1	1	1	1
Pfam PF05683 Fumarase C-terminus	0	1	0	0	3	0	1	0	0	0	0	0	0	0	1	1	0	0	0	0	0	1	0	0	0	2	2	0	1	1	1	1	0	0	0	0	0	1	1	1	0	0	0	1	0	1	1	4	0
Pfam PF05681 Fumarate hydratase (Fumerase)	0	1	0	0	3	0	1	0	0	0	0	0	0	0	1	1	0	0	0	0	0	1	0	0	0	2	2	0	1	1	1	1	0	0	0	0	0	1	1	1	0	0	0	1	0	1	1	4	0
Pfam PF13807 G-rich domain on putative tyrosine kinase	0	1	0	0	3	0	1	0	0	0	1	0	0	0	1	1	0	0	0	1	0	2	1	0	0	0	0	0	0	0	0	2	0	0	0	0	0	0	1	0	0	0	0	2	0	0	0	2	0
Pfam PF13185 GAF domain	0	1	0	4	2	0	4	0	0	3	2	0	0	0	1	2	0	0	1	1	0	3	5	1	3	2	2	2	3	2	8	20	0	1	7	3	1	4	0	4	0	0	1	2	2	1	22	1	1
Pfam PF08544 GHMP kinases C terminal	0	1	3	3	3	0	1	1	0	3	3	1	0	1	1	1	1	0	5	3	1	1	1	3	5	1	1	1	2	2	1	1	1	0	4	3	1	1	1	3	2	1	5	4	1	3	3	3	5
Pfam PF00958 GMP synthase C terminal domain	0	1	1	1	1	1	1	0	1	1	1	0	0	1	1	1	0	1	1	1	1	1	1	1	1	1	1	1	1	1	1	1	1	1	1	1	1	1	1	1	1	1	1	1	1	1	1	1	1
Pfam PF01493 GXGXG motif	0	1	0	2	1	0	1	0	0	1	1	0	0	1	1	1	0	0	1	0	1	2	1	0	1	1	1	1	1	1	2	2	0	0	1	1	0	1	0	0	0	0	0	1	2	1	1	1	1
Pfam PF10509 Galactokinase galactose-binding signature	0	1	1	0	1	0	0	1	0	1	1	0	0	0	0	0	0	0	1	1	0	0	0	0	0	0	0	0	0	0	0	0	0	0	1	1	0	0	1	3	0	0	1	1	0	1	1	1	0
Pfam PF13802 Galactose mutarotase-like	0	1	0	0	1	0	0	0	0	0	0	0	0	0	0	0	0	0	0	0	0	0	0	0	0	0	0	0	0	0	0	0	0	0	0	0	0	0	0	0	0	0	0	1	0	1	1	1	3
Pfam PF02599 Global regulator protein family	0	1	1	0	1	1	0	1	0	0	1	1	0	1	1	2	1	0	0	1	0	0	0	0	0	0	0	0	0	0	1	1	1	5	0	0	0	3	0	1	2	0	0	1	0	1	0	1	0
Pfam PF02614 Glucuronate isomerase	0	1	0	0	1	0	0	0	0	0	1	0	0	0	0	0	0	0	1	0	0	1	1	0	0	0	0	0	0	0	0	0	0	0	0	0	0	0	0	0	0	0	0	1	0	1	0	1	0
Pfam PF13537 Glutamine amidotransferase domain	0	1	0	0	1	0	1	0	0	1	3	0	0	1	1	4	0	0	2	0	1	5	1	1	1	4	4	1	1	1	2	2	0	1	2	1	0	1	0	1	2	1	1	2	1	1	0	1	2
Pfam PF00310 Glutamine amidotransferases class-II	0	1	0	2	1	0	1	0	0	1	1	0	0	1	1	1	0	0	1	0	1	1	1	0	1	1	1	1	1	1	1	1	0	0	1	1	0	1	0	0	0	0	0	1	1	1	1	1	1
Pfam PF03951 Glutamine synthetase, beta-Grasp domain	0	1	1	1	1	1	1	0	0	2	1	0	0	1	1	1	0	0	1	1	2	2	1	1	1	1	1	1	0	1	1	1	1	1	2	2	1	1	0	0	1	0	1	0	1	1	3	1	1
Pfam PF00120 Glutamine synthetase, catalytic domain	0	1	1	2	2	1	1	0	0	4	1	0	0	1	1	8	0	0	1	1	2	9	3	1	1	1	1	1	1	1	2	1	1	2	4	4	1	8	0	0	1	1	1	1	6	1	4	1	1
Pfam PF00462 Glutaredoxin	0	1	3	3	4	0	0	1	0	2	1	0	0	0	3	2	1	0	1	3	1	2	3	1	1	4	4	3	0	1	1	4	3	3	2	2	3	3	0	1	2	2	1	1	2	5	1	4	1
Pfam PF03009 Glycerophosphoryl diester phosphodiesterase family	0	1	1	0	2	0	0	1	0	3	3	0	0	0	0	4	0	0	3	1	1	2	3	1	5	1	1	1	1	0	1	0	0	2	2	3	0	1	0	2	1	0	1	1	3	5	8	2	2
Pfam PF08669 Glycine cleavage T-protein C-terminal barrel domain	0	1	0	2	1	0	0	0	0	2	1	0	0	0	2	3	0	0	0	0	2	19	2	0	1	1	2	2	1	0	1	1	0	1	2	2	1	5	1	1	1	1	0	0	9	1	3	1	1
Pfam PF03537 Glycoside-hydrolase family GH114	0	1	0	0	0	0	1	0	0	0	0	0	0	0	0	1	0	0	0	0	0	0	0	0	0	0	0	0	0	0	0	0	0	0	0	0	0	0	0	1	0	0	0	1	0	0	1	0	0
Pfam PF07745 Glycosyl hydrolase family 53	0	1	0	0	0	0	0	0	0	0	1	0	0	0	0	0	0	0	0	0	0	0	0	0	0	0	0	0	0	0	0	0	0	0	0	0	0	0	0	0	0	0	0	1	0	1	1	0	0
Pfam PF07477 Glycosyl hydrolase family 67 C-terminus	0	1	0	0	0	0	0	0	0	0	0	0	0	0	0	0	0	0	0	0	0	0	1	0	0	0	0	0	0	0	0	0	0	0	0	0	0	0	0	0	0	0	0	0	0	0	1	0	0
Pfam PF03648 Glycosyl hydrolase family 67 N-terminus	0	1	0	0	0	0	0	0	0	0	0	0	0	0	0	0	0	0	0	0	0	0	1	0	0	0	0	0	0	0	0	0	0	0	0	0	0	0	0	0	0	0	0	0	0	0	0	0	0
Pfam PF07488 Glycosyl hydrolase family 67 middle domain	0	1	0	0	0	0	0	0	0	0	0	0	0	0	0	0	0	0	0	0	0	0	1	0	0	0	0	0	0	0	0	0	0	0	0	0	0	0	0	0	0	0	0	0	0	0	1	0	0
Pfam PF00722 Glycosyl hydrolases family 16	0	1	0	0	0	0	0	0	0	1	1	0	0	0	0	0	0	0	0	0	0	2	1	0	0	0	0	0	0	0	0	0	0	0	2	1	0	0	0	0	0	0	0	1	0	0	3	0	0
Pfam PF00295 Glycosyl hydrolases family 28	0	1	0	0	0	0	0	0	0	0	0	0	0	0	0	0	0	0	0	0	0	0	0	0	0	0	0	0	0	0	0	0	0	0	0	0	0	0	0	0	0	0	0	2	0	0	0	0	0
Pfam PF01055 Glycosyl hydrolases family 31	0	1	0	0	2	0	0	0	0	0	0	0	0	0	0	0	0	0	2	0	0	0	1	0	0	1	1	1	0	0	0	0	0	0	0	0	0	0	0	0	0	0	1	3	0	1	2	3	4
Pfam PF08244 Glycosyl hydrolases family 32 C terminal	0	1	0	0	0	0	0	0	0	0	2	0	0	0	0	0	0	0	0	1	0	0	0	1	1	0	0	0	0	0	0	0	0	0	0	0	0	0	0	0	0	0	2	3	0	0	0	0	0
Pfam PF00251 Glycosyl hydrolases family 32 N-terminal domain	0	1	0	0	0	0	0	0	0	0	3	0	0	0	0	0	0	0	0	1	0	0	0	1	1	0	0	0	0	0	0	0	0	0	0	0	0	0	0	0	0	0	2	4	0	0	0	0	0
Pfam PF07748 Glycosyl hydrolases family 38 C-terminal domain	0	1	0	1	1	0	0	0	0	2	0	0	0	0	0	0	0	0	1	0	0	0	0	1	0	0	0	0	0	0	0	0	0	0	1	2	0	0	0	0	0	0	0	0	0	0	2	0	5
Pfam PF13477 Glycosyl transferase 4-like	0	1	1	0	0	0	1	0	0	0	1	0	0	1	0	0	0	0	0	0	0	1	0	0	0	2	2	2	0	1	1	0	0	0	0	0	2	0	0	1	1	0	1	0	0	0	0	1	0
Pfam PF03808 Glycosyl transferase WecB/TagA/CpsF family	0	1	0	2	1	0	0	1	0	0	1	0	0	0	1	0	0	0	0	0	0	1	1	0	1	0	0	0	0	0	0	1	1	0	0	0	0	1	1	1	0	0	0	1	0	1	0	1	1
Pfam PF01501 Glycosyl transferase family 8	0	1	1	0	2	5	0	0	0	0	1	0	0	0	0	0	0	0	0	1	0	0	0	0	0	0	0	0	0	0	1	0	1	0	0	0	0	0	0	0	0	0	5	0	1	0	0	2	0
Pfam PF06165 Glycosyltransferase family 36	0	1	0	0	0	0	0	0	0	0	0	0	0	0	0	0	0	0	0	0	0	2	0	0	0	0	0	0	0	0	0	0	0	0	0	0	0	0	0	0	0	0	0	2	2	0	0	0	0
Pfam PF09378 HAS barrel domain	0	1	0	2	0	0	0	0	0	0	0	0	0	0	0	0	0	0	0	0	0	0	0	0	0	0	0	0	0	1	0	0	0	0	0	0	0	0	0	0	0	0	0	0	0	0	0	0	0
Pfam PF13328 HD domain	0	1	2	2	2	1	1	0	0	1	1	1	1	1	2	3	0	0	1	2	1	1	1	1	1	2	1	2	1	1	1	1	2	2	1	1	2	3	2	1	2	0	1	1	1	2	4	2	2
Pfam PF13487 HD domain	0	1	0	1	0	0	0	1	0	0	0	1	0	0	1	2	0	0	0	0	0	1	0	0	0	1	1	0	0	0	6	5	0	0	2	0	0	2	0	2	0	0	0	5	0	0	0	0	0
Pfam PF08668 HDOD domain	0	1	0	0	0	0	2	1	0	0	1	0	0	1	0	5	0	0	0	0	0	0	0	0	0	0	0	0	0	0	7	7	0	2	0	0	0	5	0	1	0	0	0	0	0	0	0	0	0
Pfam PF05636 HIGH Nucleotidyl Transferase	0	1	0	0	0	0	0	0	0	0	1	0	0	0	0	0	0	0	1	0	0	0	0	1	1	0	0	0	0	0	0	0	0	0	0	0	0	0	0	0	0	0	1	1	0	0	0	0	1
Pfam PF08279 HTH domain	0	1	0	0	2	0	1	0	0	0	8	0	0	1	1	2	0	0	2	0	0	3	1	5	5	0	0	0	1	1	1	2	1	2	0	0	0	1	0	3	1	0	4	4	2	1	5	3	12
Pfam PF13344 Haloacid dehalogenase-like hydrolase	0	1	0	0	1	0	0	0	0	2	2	0	0	1	0	1	0	0	1	0	0	2	1	1	1	0	0	0	0	0	1	0	0	0	1	2	0	0	0	0	0	0	1	0	2	1	3	1	1
Pfam PF12323 Helix-turn-helix domain	0	1	0	1	1	5	0	0	0	4	0	0	0	0	0	0	0	0	0	0	0	0	0	0	0	0	0	0	0	0	0	0	0	0	0	5	0	0	0	0	0	0	0	0	0	0	3	1	0
Pfam PF12833 Helix-turn-helix domain	0	1	2	4	26	0	0	0	0	6	12	0	0	1	1	63	0	0	3	1	0	40	13	3	6	18	14	10	0	0	3	2	0	4	6	6	2	40	3	4	0	0	4	7	16	15	26	30	11
Pfam PF12840 Helix-turn-helix domain	0	1	0	0	0	0	0	0	0	3	4	0	0	0	1	3	0	0	1	1	0	18	4	0	0	6	6	6	1	1	1	2	0	1	2	3	0	5	0	0	0	0	0	0	6	0	6	0	1
Pfam PF12844 Helix-turn-helix domain	0	1	0	0	1	0	0	0	0	0	2	0	0	0	1	2	0	0	11	0	0	5	2	8	1	2	1	0	0	2	0	3	4	2	0	0	2	3	2	3	0	4	10	14	4	1	2	2	8
Pfam PF01814 Hemerythrin HHE cation binding domain	0	1	2	0	1	0	2	0	0	3	0	0	0	3	0	2	0	0	1	0	0	2	0	0	1	1	1	0	0	0	4	7	0	0	4	3	2	2	2	2	1	0	1	6	0	1	1	1	0
Pfam PF07456 Heptaprenyl diphosphate synthase component I	0	1	0	0	0	0	0	0	0	0	0	0	0	0	0	0	0	0	1	0	0	0	0	0	0	0	0	0	0	0	0	0	0	0	0	0	0	0	0	1	0	0	0	0	0	0	0	0	1
Pfam PF14602 Hexapeptide repeat of succinyl-transferase	0	1	1	0	5	1	0	0	0	1	4	0	0	1	2	1	1	0	4	1	1	5	1	1	3	2	2	2	2	1	2	0	1	4	1	1	1	4	1	0	2	2	3	1	2	1	2	3	4
Pfam PF07927 HicA toxin of bacterial toxin-antitoxin,	0	1	0	8	1	0	0	0	0	0	0	0	0	0	0	0	0	0	0	0	0	0	1	0	0	0	1	1	0	0	2	0	1	0	0	0	1	2	0	6	0	0	1	0	1	2	0	0	0
Pfam PF00815 Histidinol dehydrogenase	0	1	1	2	1	0	1	0	0	1	1	0	0	1	1	1	1	0	1	1	1	3	1	0	1	1	1	1	1	1	1	1	0	1	1	1	1	1	0	0	0	0	0	1	1	1	1	1	1
Pfam PF13437 HlyD family secretion protein	0	1	0	4	4	2	3	0	0	0	1	0	0	0	4	9	0	0	0	1	0	7	5	2	1	5	5	3	3	0	3	3	1	5	0	0	1	11	2	3	3	2	2	3	5	6	1	5	0
Pfam PF02574 Homocysteine S-methyltransferase	0	1	0	2	2	0	0	0	0	2	2	0	0	0	0	1	0	0	0	0	2	2	1	0	1	1	1	1	1	0	1	3	0	0	2	2	0	3	0	0	0	0	0	3	2	1	2	1	1
Pfam PF04204 Homoserine O-succinyltransferase	0	1	0	0	1	0	0	0	0	0	1	0	0	1	0	0	0	0	1	0	0	0	0	0	0	0	0	0	0	0	0	0	0	0	0	0	0	0	0	0	0	0	1	1	1	1	0	1	0
Pfam PF00742 Homoserine dehydrogenase	0	1	1	1	2	1	1	0	0	1	1	0	0	1	1	1	1	0	1	1	1	1	1	0	1	1	1	1	1	1	1	1	0	0	1	1	1	2	0	0	0	0	1	1	1	2	1	2	1
Pfam PF01627 Hpt domain	0	1	1	8	6	1	0	1	0	0	1	2	0	1	6	16	0	0	0	1	0	2	3	0	0	2	2	2	0	0	7	9	0	2	0	0	0	11	0	2	2	0	0	2	2	4	0	5	1
Pfam PF00011 Hsp20/alpha crystallin family	0	1	0	1	2	0	1	0	0	2	2	0	0	0	1	1	1	0	0	0	1	7	2	0	1	1	1	0	2	1	5	6	0	4	4	2	0	5	0	1	1	0	0	1	2	2	2	3	0
Pfam PF01430 Hsp33 protein	0	1	1	1	1	0	1	0	0	0	1	0	0	0	0	1	0	0	1	1	0	1	1	1	1	1	1	1	0	0	0	1	1	1	0	0	1	1	0	1	0	0	1	1	1	1	0	1	1
Pfam PF00478 IMP dehydrogenase / GMP reductase domain	0	1	2	1	2	2	1	0	0	3	2	0	0	1	1	1	1	1	2	1	3	1	1	2	2	1	1	1	1	1	1	1	1	2	3	3	1	1	1	1	1	1	2	2	1	2	3	2	2
Pfam PF09339 IclR helix-turn-helix domain	0	1	1	0	7	0	1	0	0	3	1	0	0	1	0	9	0	0	0	1	0	4	1	0	0	42	34	19	0	0	0	4	1	0	5	3	0	5	0	0	0	0	0	0	2	1	14	6	0
Pfam PF00475 Imidazoleglycerol-phosphate dehydratase	0	1	1	1	1	0	1	0	0	1	1	0	0	1	1	1	1	0	1	1	1	1	1	0	1	1	1	1	1	1	1	1	0	1	1	1	1	1	0	0	0	0	0	1	1	1	1	1	1
Pfam PF04227 Indigoidine synthase A like protein	0	1	0	0	1	0	0	0	0	0	0	0	0	0	0	0	0	0	0	0	0	1	0	0	1	0	0	0	0	0	0	0	0	1	0	0	0	0	0	0	0	0	0	0	1	0	1	0	1
Pfam PF00218 Indole-3-glycerol phosphate synthase	0	1	1	1	1	2	1	0	0	1	1	0	0	1	1	1	1	0	1	1	1	1	1	0	1	1	1	1	1	1	1	1	0	1	1	1	1	1	0	0	1	0	1	1	1	1	1	1	1
Pfam PF03030 Inorganic H+ pyrophosphatase	0	1	0	0	0	0	0	0	0	0	0	0	0	0	0	0	0	0	0	0	0	1	1	0	0	0	0	0	1	2	0	1	0	0	0	0	0	0	0	0	0	0	0	0	1	0	1	0	0
Pfam PF07885 Ion channel	0	1	0	4	1	0	2	0	0	1	2	0	1	0	0	1	0	0	1	0	0	3	1	0	0	1	1	1	1	0	1	1	0	0	1	1	0	1	0	1	0	0	0	1	0	1	3	1	1
Pfam PF01325 Iron dependent repressor, N-terminal DNA binding domain	0	1	0	0	1	0	0	1	0	2	1	0	0	0	1	0	0	0	1	0	1	1	0	1	1	0	0	0	1	1	0	0	0	0	1	2	0	0	0	2	0	0	1	2	0	0	1	1	1
Pfam PF03239 Iron permease FTR1 family	0	1	0	1	0	0	0	1	0	0	1	0	0	1	0	1	0	0	0	1	0	0	0	0	1	1	1	1	0	0	0	0	0	0	1	0	0	1	0	1	0	0	0	0	0	2	1	0	1
Pfam PF13685 Iron-containing alcohol dehydrogenase	0	1	0	0	0	0	0	0	0	0	1	0	0	0	0	0	0	0	0	0	0	0	0	0	0	0	0	0	0	0	0	0	0	0	0	0	0	0	1	0	0	1	0	1	0	0	1	0	0
Pfam PF10576 Iron-sulfur binding domain of endonuclease III	0	1	1	1	2	1	2	0	0	1	1	0	0	1	1	1	0	0	2	1	2	1	1	1	1	1	1	1	0	1	1	1	1	1	0	1	1	0	0	1	1	1	0	0	1	2	1	1	0
Pfam PF14804 Jag N-terminus	0	1	0	0	0	1	0	2	0	0	1	2	0	1	0	0	0	0	1	0	0	0	0	1	0	0	0	0	0	1	1	0	0	0	0	0	0	0	0	2	0	0	1	2	0	0	0	0	1
Pfam PF07693 KAP family P-loop domain	0	1	0	1	0	0	0	0	0	0	1	0	0	0	0	0	0	0	0	0	0	0	0	0	0	0	0	0	0	0	0	3	0	1	0	0	0	1	0	0	0	1	0	0	0	0	0	1	0
Pfam PF01081 KDPG and KHG aldolase	0	1	1	1	2	1	0	1	0	0	1	0	0	0	1	2	0	0	1	1	0	2	2	1	0	0	0	0	0	0	0	0	0	2	0	0	1	1	0	1	1	0	1	2	3	1	1	1	1
Pfam PF06745 KaiC	0	1	0	6	0	0	1	0	0	0	0	0	0	0	0	0	0	0	0	0	0	2	0	0	0	0	0	0	0	0	0	0	0	2	0	0	0	2	0	0	0	0	0	0	1	0	0	0	0
Pfam PF02548 Ketopantoate hydroxymethyltransferase	0	1	0	1	1	1	1	0	0	1	1	0	0	1	1	2	1	0	0	0	1	3	1	0	1	1	1	1	1	1	1	1	0	1	1	1	1	1	1	0	1	0	0	1	1	1	1	1	1
Pfam PF03734 L,D-transpeptidase catalytic domain	0	1	1	2	6	1	1	0	0	6	3	0	0	1	0	3	0	0	0	1	4	16	2	0	0	0	0	0	1	0	1	3	0	8	7	6	1	2	0	0	8	0	0	6	12	3	11	7	0
Pfam PF02610 L-arabinose isomerase	0	1	0	0	1	0	0	0	0	0	1	0	0	0	0	0	0	0	0	0	0	0	0	0	0	0	0	0	0	0	0	0	0	0	0	0	0	0	0	0	0	0	0	2	0	1	0	1	1
Pfam PF11762 L-arabinose isomerase C-terminal domain	0	1	0	0	1	0	0	0	0	0	1	0	0	0	0	0	0	0	0	0	0	0	0	0	0	0	0	0	0	0	0	0	0	0	0	0	0	0	0	0	0	0	0	2	0	1	0	1	0
Pfam PF07881 L-fucose isomerase, first N-terminal domain	0	1	1	0	1	0	0	0	0	0	0	0	0	0	0	0	0	0	0	0	0	0	0	0	0	0	0	0	0	0	0	0	0	0	0	0	0	0	0	0	0	0	1	0	0	0	0	1	0
Pfam PF07882 L-fucose isomerase, second N-terminal domain	0	1	1	0	1	0	0	0	0	0	0	0	0	0	0	0	0	0	0	0	0	0	0	0	0	0	0	0	0	0	0	0	0	0	0	0	0	0	0	0	0	0	1	0	0	0	0	1	0
Pfam PF06134 L-rhamnose isomerase (RhaA)	0	1	0	0	1	0	0	0	0	0	1	0	0	0	0	0	0	0	0	0	0	0	0	0	0	0	0	0	0	0	0	0	0	0	0	0	0	0	0	0	0	0	0	0	0	1	1	1	1
Pfam PF04366 Las17-binding protein actin regulator	0	1	0	0	0	0	0	0	0	0	0	0	0	0	1	0	0	0	0	0	0	0	0	0	0	1	1	1	0	0	0	0	0	0	0	0	0	0	0	0	0	0	0	0	0	0	0	0	0
Pfam PF04011 LemA family	0	1	0	0	0	0	0	1	0	0	0	0	1	0	0	2	0	0	0	1	0	1	1	1	0	1	1	1	0	2	0	1	1	1	0	0	0	0	1	1	1	0	1	0	1	1	0	0	1
Pfam PF01726 LexA DNA binding domain	0	1	1	1	1	0	0	0	0	1	1	0	0	0	1	1	0	0	0	1	1	1	1	0	1	1	1	1	0	1	0	2	1	0	1	1	0	2	0	0	0	0	0	1	1	1	1	1	1
Pfam PF06835 Lipopolysaccharide-assembly, LptC-related	0	1	1	1	1	0	1	0	0	0	0	0	0	0	1	1	0	0	0	1	0	1	2	0	0	1	1	1	1	0	1	1	1	1	0	0	1	1	1	0	1	0	0	0	1	1	0	1	0
Pfam PF01810 LysE type translocator	0	1	1	1	6	1	0	0	0	3	3	0	0	1	1	13	0	0	0	2	0	17	4	0	1	9	9	5	1	1	2	3	0	2	0	3	0	15	1	0	0	0	0	1	11	5	5	6	0
Pfam PF01835 MG2 domain	0	1	0	0	1	0	0	0	0	0	0	0	0	0	1	1	0	0	0	1	0	1	1	0	0	1	1	1	0	0	0	0	0	1	0	0	0	1	1	1	0	0	0	0	0	1	0	1	0
Pfam PF05161 MOFRL family	0	1	0	0	0	0	0	0	0	0	0	0	0	0	0	1	0	0	0	0	0	1	0	0	0	0	0	0	0	0	1	0	0	0	0	0	0	1	0	0	0	0	0	0	1	0	0	0	0
Pfam PF01661 Macro domain	0	1	0	0	1	0	1	0	0	2	0	0	0	0	0	2	0	0	0	0	0	2	0	1	1	0	0	0	1	0	0	1	0	0	0	2	0	1	1	2	0	0	0	0	0	0	0	3	1
Pfam PF01078 Magnesium chelatase, subunit ChlI	0	1	1	3	1	1	1	0	0	1	0	1	0	1	1	1	0	0	0	1	0	0	1	0	0	1	1	0	4	1	1	1	0	1	1	1	1	1	1	1	0	1	0	1	1	1	2	1	0
Pfam PF13335 Magnesium chelatase, subunit ChlI C-terminal	0	1	1	1	1	1	1	0	0	1	0	1	0	1	1	1	0	0	0	1	0	0	1	0	0	1	1	0	1	1	1	1	0	1	1	1	1	1	1	1	0	1	0	1	1	1	1	1	0
Pfam PF00230 Major intrinsic protein	0	1	1	1	2	0	0	0	0	0	1	1	0	0	1	2	1	0	6	1	0	2	2	2	1	1	1	0	1	0	1	0	1	0	0	0	0	2	0	0	0	0	4	2	3	1	3	2	2
Pfam PF03949 Malic enzyme, NAD binding domain	0	1	1	1	2	0	0	0	0	1	4	0	0	1	1	2	0	0	2	1	0	2	2	1	1	3	3	3	0	0	1	1	1	3	1	1	1	1	1	1	1	0	0	2	2	2	4	2	1
Pfam PF02746 Mandelate racemase / muconate lactonizing enzyme, N-terminal domain	0	1	0	0	5	0	0	0	0	0	3	0	0	0	0	3	0	0	1	0	0	12	3	0	0	3	2	1	0	0	0	0	0	1	1	0	0	3	0	0	1	0	0	1	1	2	3	8	1
Pfam PF08125 Mannitol dehydrogenase C-terminal domain	0	1	0	0	5	0	0	0	0	0	2	0	0	0	0	1	1	0	2	1	0	3	1	0	1	0	0	0	0	0	0	0	0	0	3	0	0	1	0	0	0	0	1	2	1	4	0	4	0
Pfam PF01232 Mannitol dehydrogenase Rossmann domain	0	1	0	0	5	0	0	0	0	0	2	0	0	0	0	1	1	0	2	1	0	3	1	0	1	0	0	0	0	0	0	0	0	0	3	0	0	0	0	0	0	0	1	2	1	4	0	4	0
Pfam PF01832 Mannosyl-glycoprotein endo-beta-N-acetylglucosaminidase	0	1	0	0	2	0	0	0	0	0	2	1	0	1	0	1	0	0	4	0	0	0	0	6	4	1	1	1	0	0	0	0	1	1	0	0	0	1	1	1	0	0	1	0	0	1	0	2	6
Pfam PF00924 Mechanosensitive ion channel	0	1	1	8	6	3	2	1	0	2	3	1	0	2	2	8	1	0	1	1	0	4	2	1	1	4	4	3	3	1	1	5	1	2	2	2	2	10	1	2	2	0	1	1	2	4	3	8	1
Pfam PF02065 Melibiase	0	1	0	0	0	0	0	0	0	0	0	0	0	0	0	0	0	0	0	0	0	0	0	0	0	0	0	0	0	0	0	0	0	0	0	0	0	0	0	1	0	0	1	0	0	1	3	0	0
Pfam PF13677 Membrane MotB of proton-channel complex MotA/MotB	0	1	0	0	1	1	2	1	0	0	2	1	0	1	0	2	0	0	0	0	0	1	1	0	0	1	1	1	0	0	5	1	0	2	0	0	0	2	0	1	0	0	0	2	1	2	0	1	1
Pfam PF01875 Memo-like protein	0	1	0	0	0	0	2	0	0	0	0	1	0	0	0	0	0	0	0	0	0	1	0	0	0	0	0	0	1	1	1	1	0	1	0	0	0	0	0	1	0	0	0	0	0	0	0	0	0
Pfam PF02219 Methylenetetrahydrofolate reductase	0	1	1	1	1	0	1	0	0	0	1	0	0	1	1	1	1	0	1	1	0	2	1	0	1	1	1	1	1	0	1	2	0	0	0	0	1	2	0	0	1	0	1	1	2	2	1	1	1
Pfam PF12002 MgsA AAA+ ATPase C terminal	0	1	1	0	1	1	0	0	0	1	1	0	1	1	1	1	0	0	1	1	1	1	1	1	1	1	1	1	1	1	1	1	1	1	1	1	1	1	1	1	1	0	1	2	1	1	1	1	1
Pfam PF01987 Mitochondrial biogenesis AIM24	0	1	0	3	0	0	0	0	0	0	0	0	0	0	0	1	0	0	1	0	0	1	1	1	0	0	0	0	0	0	0	0	0	0	0	0	0	0	0	1	0	0	0	3	0	0	7	0	0
Pfam PF12804 MobA-like NTP transferase domain	0	1	3	2	3	2	1	1	0	4	2	0	0	2	1	3	1	0	0	2	1	5	6	1	1	3	3	3	1	1	4	4	2	1	2	4	2	5	0	2	1	2	1	1	4	2	4	2	2
Pfam PF04066 Multiple resistance and pH regulation protein F (MrpF / PhaF)	0	1	0	0	0	0	0	0	0	0	1	0	0	0	0	1	0	0	0	0	0	0	0	0	2	1	1	1	0	0	0	1	0	0	0	0	0	1	0	0	1	0	0	0	2	0	1	0	1
Pfam PF14451 Mut7-C ubiquitin	0	1	0	0	0	0	0	0	0	1	0	0	0	0	0	0	0	0	0	0	0	0	0	0	0	0	0	0	0	0	0	0	0	0	0	1	0	0	0	0	0	0	0	0	0	0	1	0	0
Pfam PF01658 Myo-inositol-1-phosphate synthase	0	1	0	0	0	0	1	0	0	1	0	0	0	0	0	0	0	0	0	0	2	0	0	0	0	0	0	0	0	1	0	0	0	0	1	1	0	0	0	0	0	0	0	0	0	0	1	0	0
Pfam PF07994 Myo-inositol-1-phosphate synthase	0	1	0	0	0	0	0	0	0	0	0	0	0	0	0	0	0	0	0	0	0	0	0	0	0	0	0	0	0	0	0	0	0	0	0	0	0	0	0	0	0	0	0	0	0	0	0	0	0
Pfam PF13793 N-terminal domain of ribose phosphate pyrophosphokinase	0	1	1	1	1	1	1	1	0	1	1	1	1	1	1	1	1	0	2	1	1	1	1	2	1	1	1	1	1	1	1	1	1	2	1	1	1	2	1	1	1	1	2	2	1	1	2	1	2
Pfam PF16296 N-terminal of TM subunit in PBP-dependent ABC transporters	0	1	0	0	0	0	0	0	0	0	0	0	0	0	0	0	0	0	0	0	0	0	0	0	0	0	0	0	0	0	0	0	0	0	0	0	0	0	0	0	0	0	0	0	0	0	0	0	0
Pfam PF03119 NAD-dependent DNA ligase C4 zinc finger domain	0	1	1	1	1	0	1	0	1	1	1	0	1	0	1	1	0	0	1	1	1	1	0	1	1	1	1	1	1	1	1	1	1	1	1	1	1	1	1	0	1	1	1	0	1	1	1	1	1
Pfam PF00146 NADH dehydrogenase	0	1	0	1	3	1	1	0	0	2	0	0	0	1	1	1	1	0	0	0	0	1	1	0	0	1	1	1	1	3	2	3	0	1	1	2	1	1	0	0	1	1	0	0	1	1	2	2	0
Pfam PF01058 NADH ubiquinone oxidoreductase, 20 Kd subunit	0	1	0	2	5	2	4	0	0	2	0	0	0	3	1	1	1	0	0	0	0	1	1	0	0	1	1	1	2	5	5	7	0	2	1	2	1	1	0	0	1	1	0	0	1	1	3	5	0
Pfam PF00724 NADH:flavin oxidoreductase / NADH oxidase family	0	1	0	0	2	0	0	0	0	2	2	0	0	0	1	10	0	0	1	0	0	4	3	1	2	9	6	2	0	0	0	2	0	2	2	2	0	11	0	2	0	0	0	8	1	2	5	2	3
Pfam PF03807 NADP oxidoreductase coenzyme F420-dependent	0	1	1	1	1	1	1	1	0	1	4	0	0	1	2	1	0	0	2	1	1	5	1	1	1	2	2	1	1	1	1	1	0	1	2	1	1	2	1	0	1	0	1	1	2	1	4	1	2
Pfam PF13379 NMT1-like family	0	1	0	6	0	0	0	0	0	0	1	0	0	0	0	6	0	0	0	0	0	4	2	0	1	8	4	5	0	0	0	2	0	0	0	0	0	7	0	1	0	0	0	2	0	1	3	0	0
Pfam PF03266 NTPase	0	1	0	0	0	0	1	0	0	0	0	0	0	0	0	0	0	0	0	0	0	0	0	0	0	0	0	0	0	1	0	0	0	0	0	0	0	0	0	0	0	0	0	0	0	0	0	0	0
Pfam PF10609 NUBPL iron-transfer P-loop NTPase	0	1	1	1	1	1	1	0	0	1	1	0	0	1	1	1	0	0	0	1	1	1	1	0	1	2	2	2	1	1	3	1	1	2	1	1	1	1	1	1	1	1	0	1	1	1	1	1	1
Pfam PF03977 Na+-transporting oxaloacetate decarboxylase beta subunit	0	1	0	0	0	0	0	1	0	0	0	0	0	0	0	0	0	0	0	1	0	0	0	2	0	0	0	0	0	0	0	0	1	0	0	0	0	0	1	0	0	0	0	0	0	0	0	3	0
Pfam PF01957 NfeD-like C-terminal, partner-binding	0	1	0	1	1	0	1	0	0	1	1	0	0	0	1	2	0	0	0	1	1	2	1	0	0	1	0	0	1	2	0	1	0	1	1	1	1	2	1	1	1	0	0	1	1	1	1	1	1
Pfam PF00543 Nitrogen regulatory protein P-II	0	1	1	1	2	0	4	0	0	1	1	0	0	0	1	1	0	0	1	1	0	2	3	0	0	2	2	2	5	3	1	4	1	1	1	1	1	1	0	1	0	0	0	3	2	2	1	2	1
Pfam PF09376 NurA domain	0	1	0	1	0	0	1	0	0	0	0	0	0	0	0	0	0	0	0	0	0	0	0	0	0	0	0	0	1	1	0	0	0	0	0	0	0	0	0	0	0	0	0	0	0	0	0	0	0
Pfam PF07009 NusG domain II	0	1	0	0	0	0	1	1	0	0	0	0	0	0	0	0	0	0	1	0	0	0	0	0	0	0	0	0	0	0	0	0	0	0	0	0	0	0	0	1	0	0	0	0	0	0	0	0	2
Pfam PF13425 O-antigen ligase like membrane protein	0	1	0	2	0	0	1	0	0	0	0	0	0	0	1	2	0	0	0	0	0	4	3	0	1	0	0	0	0	0	1	1	0	1	1	0	0	2	2	0	1	0	1	3	1	1	2	1	0
Pfam PF00215 Orotidine 5'-phosphate decarboxylase / HUMPS family	0	1	2	1	3	1	1	0	0	1	2	0	0	1	1	1	1	0	1	3	1	1	1	2	2	1	1	1	1	1	1	1	2	1	1	1	1	1	1	1	1	1	2	2	1	1	1	4	1
Pfam PF02566 OsmC-like protein	0	1	0	0	2	0	2	0	0	1	3	0	0	0	1	4	0	0	3	0	0	6	3	1	2	3	3	2	1	0	0	2	0	1	2	1	1	5	0	2	0	0	0	1	1	1	4	2	3
Pfam PF00970 Oxidoreductase FAD-binding domain	0	1	1	1	6	0	0	0	1	6	1	0	0	0	2	8	1	0	0	1	0	2	0	0	1	9	6	7	1	0	0	1	1	4	6	6	3	9	2	0	0	0	1	1	3	7	5	5	0
Pfam PF07194 P2 response regulator binding domain	0	1	0	0	0	0	0	1	0	0	1	2	0	0	0	0	0	0	0	0	0	0	0	0	0	0	0	0	0	0	0	0	0	0	0	0	0	0	0	1	0	0	0	2	0	0	0	0	1
Pfam PF13596 PAS domain	0	1	0	0	0	0	0	0	0	0	0	0	0	0	0	0	0	0	1	0	0	0	0	0	0	0	0	0	0	0	2	0	0	0	0	0	0	0	1	0	0	0	2	1	0	0	0	0	0
Pfam PF12849 PBP superfamily domain	0	1	1	4	1	0	1	0	0	3	1	1	0	2	1	4	0	0	2	1	2	1	1	1	1	2	2	2	3	1	4	2	0	0	4	3	0	3	0	0	0	1	3	1	1	2	1	2	1
Pfam PF13263 PHP-associated	0	1	0	0	0	0	0	0	0	0	2	0	0	0	0	0	0	0	0	0	0	0	0	0	0	0	0	0	0	1	0	0	0	0	0	0	0	0	0	0	0	0	0	0	0	0	0	0	1
Pfam PF13360 PQQ-like domain	0	1	0	0	3	0	0	0	0	1	3	1	0	0	1	3	0	0	0	0	1	1	1	0	0	2	2	2	0	2	0	0	0	1	1	1	0	5	0	1	0	1	0	0	1	1	9	3	0
Pfam PF13570 PQQ-like domain	0	1	0	0	0	0	0	0	0	0	0	0	0	0	0	0	0	0	0	0	0	0	0	0	0	0	0	0	0	1	0	0	0	0	0	0	0	0	0	0	0	0	0	0	0	0	1	0	0
Pfam PF05239 PRC-barrel domain	0	1	1	3	1	1	1	0	0	1	4	0	0	1	1	1	1	0	1	1	1	6	1	1	1	1	0	0	1	1	0	1	1	1	1	1	1	1	0	0	1	1	1	5	2	1	4	1	1
Pfam PF04468 PSP1 C-terminal conserved region	0	1	0	0	0	0	1	1	0	0	1	0	0	0	0	0	0	0	1	0	0	0	0	1	1	0	0	0	1	1	1	1	0	0	0	0	0	0	1	1	0	0	0	1	0	0	0	0	1
Pfam PF02569 Pantoate-beta-alanine ligase	0	1	0	1	1	1	1	0	0	1	1	0	0	1	1	1	1	0	0	0	1	1	1	0	1	1	1	1	1	1	1	1	0	1	1	1	1	1	1	0	1	0	0	1	1	1	1	1	1
Pfam PF13245 Part of AAA domain	0	1	0	0	0	0	0	0	0	1	1	0	2	0	1	0	0	0	0	0	0	0	0	0	1	0	0	0	1	0	0	0	0	0	1	1	0	2	0	0	0	0	0	4	0	0	5	0	0
Pfam PF01734 Patatin-like phospholipase	0	1	0	1	2	0	1	1	0	8	3	0	0	0	1	3	0	0	1	1	1	5	4	0	0	2	2	1	2	1	0	2	1	11	4	8	1	3	2	1	0	1	0	1	3	2	0	2	0
Pfam PF00544 Pectate lyase	0	1	0	0	0	0	0	0	0	0	2	0	0	0	0	0	0	0	0	0	0	0	0	0	0	0	0	0	0	0	0	0	0	0	0	0	0	0	0	0	0	0	0	1	0	0	1	0	0
Pfam PF12708 Pectate lyase superfamily protein	0	1	0	0	0	0	0	0	0	0	3	0	0	0	0	0	0	0	0	0	0	0	1	0	1	0	0	0	0	0	0	0	0	0	0	0	0	0	0	0	0	0	1	0	0	0	3	0	0
Pfam PF13458 Periplasmic binding protein	0	1	0	1	2	0	0	0	0	0	0	0	0	2	0	2	0	0	0	0	0	8	0	0	0	27	21	15	0	2	7	6	0	1	1	0	0	7	0	1	0	0	1	0	5	1	5	2	0
Pfam PF00532 Periplasmic binding proteins and sugar binding domain of LacI family	0	1	0	0	6	0	0	0	0	0	2	0	0	0	0	2	0	0	1	2	0	2	1	0	0	0	0	0	0	0	0	0	0	0	0	0	0	3	0	0	0	0	2	0	1	5	1	3	1
Pfam PF10142 PhoPQ-activated pathogenicity-related protein	0	1	0	0	0	0	0	0	0	0	0	0	0	0	1	0	0	0	0	0	0	0	0	0	0	0	0	0	0	0	0	0	0	0	0	0	0	1	0	0	0	0	0	0	0	0	0	1	0
Pfam PF10555 Phospho-N-acetylmuramoyl-pentapeptide-transferase signature 1	0	1	1	1	1	1	1	0	0	1	1	1	0	1	0	1	1	0	1	1	1	1	0	1	0	0	0	0	0	0	1	1	1	1	1	1	0	1	1	0	1	0	1	1	1	1	1	1	0
Pfam PF01238 Phosphomannose isomerase type I	0	1	0	0	1	0	0	0	0	1	3	2	0	0	0	0	0	0	2	1	1	0	0	2	2	0	0	0	0	0	0	0	1	0	1	1	0	0	1	0	0	0	1	1	0	1	1	1	1
Pfam PF08543 Phosphomethylpyrimidine kinase	0	1	2	0	3	1	1	1	0	1	2	1	0	1	1	2	0	0	2	2	1	2	2	2	2	3	3	3	1	0	2	1	0	1	1	1	1	2	1	1	1	0	2	2	1	2	1	3	2
Pfam PF14572 Phosphoribosyl synthetase-associated domain	0	1	1	1	1	1	1	0	0	1	1	0	0	1	1	1	1	0	2	1	1	1	1	2	1	1	1	1	1	1	1	1	1	1	1	1	1	2	1	0	1	1	2	1	0	1	2	1	2
Pfam PF01502 Phosphoribosyl-AMP cyclohydrolase	0	1	1	1	1	0	1	0	0	1	1	0	0	1	1	1	1	0	1	1	1	1	1	0	1	1	1	1	1	1	1	1	0	1	1	1	1	1	0	0	0	0	0	1	1	1	1	1	1
Pfam PF01503 Phosphoribosyl-ATP pyrophosphohydrolase	0	1	1	1	1	0	1	0	0	1	1	0	0	1	1	1	1	0	2	1	1	1	1	1	1	1	1	1	0	0	0	1	0	1	1	1	1	1	0	0	0	0	1	1	1	1	2	1	1
Pfam PF02700 Phosphoribosylformylglycinamidine (FGAM) synthase	0	1	0	1	0	0	1	0	0	1	1	0	0	1	0	0	0	0	1	0	1	1	1	0	1	0	0	0	1	2	0	1	0	0	1	1	0	0	0	0	0	0	0	0	1	0	1	0	1
Pfam PF16904 Phosphoribosylformylglycinamidine synthase II C-terminus	0	1	0	0	0	0	0	0	0	0	0	0	0	0	0	0	0	0	0	0	0	0	0	0	0	0	0	0	0	0	0	0	0	0	0	0	0	0	0	0	0	0	0	0	0	0	0	0	0
Pfam PF01071 Phosphoribosylglycinamide synthetase, ATP-grasp (A) domain	0	1	1	1	1	1	1	0	0	1	1	0	0	1	1	1	0	0	1	1	1	1	1	1	1	1	1	1	1	1	1	1	0	1	1	1	1	1	1	1	1	1	1	1	1	1	1	1	1
Pfam PF02843 Phosphoribosylglycinamide synthetase, C domain	0	1	1	1	1	1	1	0	0	1	1	0	0	1	1	1	0	0	1	1	1	1	1	1	1	1	1	1	1	1	1	1	0	1	1	1	1	1	1	1	1	1	1	1	1	1	1	1	1
Pfam PF02844 Phosphoribosylglycinamide synthetase, N domain	0	1	1	1	1	1	1	0	0	1	1	0	0	1	1	1	0	0	1	1	1	1	1	1	1	1	1	1	1	1	1	1	0	1	1	1	1	1	1	1	1	1	1	1	1	1	1	1	1
Pfam PF00485 Phosphoribulokinase / Uridine kinase family	0	1	2	1	3	0	0	1	1	1	2	1	1	0	0	0	0	0	2	2	1	2	0	2	1	0	0	0	0	0	0	0	2	2	1	1	0	0	2	1	2	0	2	1	2	3	1	3	2
Pfam PF07238 PilZ domain	0	1	0	1	2	0	4	1	0	0	1	0	0	0	2	8	0	0	0	0	0	2	2	0	0	1	1	1	0	0	6	10	0	3	0	0	1	7	0	2	0	0	0	5	2	1	0	2	0
Pfam PF14667 Polysaccharide biosynthesis C-terminal domain	0	1	0	0	0	0	0	0	0	0	5	0	0	0	0	0	0	0	2	0	0	1	1	1	3	0	0	0	2	1	0	1	0	0	1	0	0	0	1	0	0	0	1	4	1	0	0	0	3
Pfam PF01943 Polysaccharide biosynthesis protein	0	1	2	0	4	0	0	0	0	0	6	0	0	0	1	0	0	0	2	1	0	2	0	1	3	0	0	0	2	1	1	2	1	0	1	0	1	1	1	0	0	0	3	6	1	1	0	2	3
Pfam PF02719 Polysaccharide biosynthesis protein	0	1	0	0	0	1	0	1	0	0	1	0	0	2	1	1	0	0	0	2	0	1	2	0	2	1	1	1	0	0	0	1	0	1	0	0	1	1	0	1	0	0	2	1	0	0	0	0	0
Pfam PF02563 Polysaccharide biosynthesis/export protein	0	1	0	1	2	0	1	0	0	0	0	0	0	1	1	1	0	0	0	2	0	3	2	0	0	1	1	1	0	0	1	2	0	0	0	0	0	1	1	0	0	0	0	0	2	0	0	1	0
Pfam PF04230 Polysaccharide pyruvyl transferase	0	1	0	1	1	0	0	0	0	0	3	0	0	0	0	0	0	0	0	0	0	0	0	0	0	0	0	0	0	1	0	1	0	0	0	0	0	0	0	0	0	0	1	2	0	0	0	1	0
Pfam PF04246 Positive regulator of sigma(E), RseC/MucC	0	1	2	0	1	0	0	0	0	0	0	0	0	0	0	1	0	0	0	1	0	0	0	0	0	0	0	0	0	0	0	0	1	0	0	0	0	0	1	1	0	0	0	0	0	1	0	1	0
Pfam PF03641 Possible lysine decarboxylase	0	1	0	0	1	0	1	0	0	1	1	0	0	1	0	3	0	1	0	1	1	2	2	0	1	2	2	2	3	0	1	2	0	1	1	1	1	3	0	0	0	0	0	0	2	1	3	1	0
Pfam PF02541 Ppx/GppA phosphatase family	0	1	1	1	2	1	1	0	0	2	0	0	0	2	1	1	0	0	0	1	2	2	2	0	0	1	1	1	2	0	0	2	1	0	2	2	1	1	1	0	0	0	0	1	2	1	3	2	0
Pfam PF02590 Predicted SPOUT methyltransferase	0	1	1	0	1	1	0	0	0	0	1	0	1	1	1	1	0	0	1	1	0	1	1	1	1	1	1	1	0	0	1	1	1	1	0	0	1	1	1	0	0	0	1	1	1	1	0	1	1
Pfam PF10054 Predicted periplasmic lipoprotein (DUF2291)	0	1	0	0	0	0	0	0	0	0	0	0	0	0	0	0	0	0	0	0	0	1	0	0	0	0	0	0	0	0	0	0	0	0	0	0	0	0	0	0	0	0	0	0	0	1	0	0	0
Pfam PF09992 Predicted periplasmic protein (DUF2233)	0	1	0	1	1	0	0	0	0	1	1	1	0	0	0	0	0	0	1	0	0	1	0	0	0	0	0	0	0	0	1	0	0	1	1	1	0	0	0	1	1	0	0	2	1	0	1	0	0
Pfam PF03773 Predicted permease	0	1	0	2	2	0	1	0	0	1	1	0	0	0	0	0	0	0	0	0	0	0	0	1	0	0	0	0	2	2	2	2	0	0	2	1	0	0	0	1	0	0	1	1	0	0	2	0	1
Pfam PF00800 Prephenate dehydratase	0	1	1	1	1	0	1	0	0	1	1	0	0	1	1	1	1	0	1	1	1	1	1	0	1	2	2	2	1	2	1	1	1	1	1	1	1	1	0	0	0	0	1	1	1	0	1	1	1
Pfam PF02153 Prephenate dehydrogenase	0	1	1	1	1	1	1	0	0	1	1	0	0	1	1	0	0	0	1	1	1	1	1	0	1	1	1	1	1	1	1	1	0	0	1	1	1	1	0	0	1	0	1	1	1	1	1	1	1
Pfam PF00994 Probable molybdopterin binding domain	0	1	2	2	4	2	2	0	0	5	3	0	0	3	0	4	0	0	0	2	3	3	3	1	3	5	5	5	3	0	5	3	2	1	5	5	1	3	0	0	0	0	1	6	4	3	3	4	3
Pfam PF01219 Prokaryotic diacylglycerol kinase	0	1	1	1	1	1	0	0	0	0	1	0	0	1	1	1	0	0	1	1	0	1	0	1	1	1	1	1	0	0	1	1	1	0	0	0	1	2	0	0	0	1	1	1	1	1	0	1	1
Pfam PF00326 Prolyl oligopeptidase family	0	1	0	1	1	0	0	0	0	1	2	0	0	0	4	2	0	0	0	0	1	3	10	0	1	1	1	1	1	0	0	0	0	1	2	2	1	2	5	3	1	0	1	0	1	1	3	1	0
Pfam PF00227 Proteasome subunit	0	1	1	0	1	1	1	0	0	2	1	1	0	1	1	2	1	0	0	1	2	2	1	0	1	1	1	1	1	0	1	0	1	1	2	2	0	1	0	1	1	1	0	0	1	1	3	1	1
Pfam PF06245 Protein of unknown function (DUF1015)	0	1	0	0	0	0	0	0	0	0	0	0	0	0	0	0	0	0	0	0	0	0	0	0	0	0	0	0	1	1	0	1	0	0	0	0	0	0	1	0	0	0	0	1	0	0	1	0	1
Pfam PF06634 Protein of unknown function (DUF1156)	0	1	0	0	0	0	0	0	0	0	0	0	0	0	0	0	0	0	0	0	0	0	0	0	0	1	1	1	0	0	0	0	0	0	0	0	0	0	0	0	0	0	0	0	1	0	0	0	0
Pfam PF06672 Protein of unknown function (DUF1175)	0	1	0	0	1	0	0	0	0	0	0	0	0	0	0	1	0	0	0	0	0	0	0	0	0	0	0	0	0	0	0	0	0	0	0	0	0	0	0	0	0	0	0	0	0	0	0	0	0
Pfam PF07136 Protein of unknown function (DUF1385)	0	1	0	0	0	0	0	0	0	0	1	0	0	0	0	0	0	0	0	0	0	0	0	0	0	0	0	0	0	1	1	1	0	0	0	0	0	0	0	0	0	0	0	1	0	0	0	0	1
Pfam PF07755 Protein of unknown function (DUF1611)	0	1	0	0	0	0	0	0	0	0	0	0	0	0	0	0	0	0	0	0	0	0	0	0	0	0	0	0	0	0	0	0	0	0	0	0	0	0	0	0	0	0	0	0	1	0	0	0	0
Pfam PF07872 Protein of unknown function (DUF1659)	0	1	0	0	0	0	0	0	0	0	0	0	0	0	0	0	0	0	0	0	0	0	0	0	0	0	0	0	0	0	0	0	0	0	0	0	0	0	0	0	0	0	0	0	0	0	0	0	0
Pfam PF07892 Protein of unknown function (DUF1667)	0	1	0	0	0	0	0	0	0	0	0	0	0	0	0	0	0	0	0	0	0	0	0	0	0	0	0	0	0	0	0	0	0	0	0	0	0	0	0	2	0	0	0	2	0	0	0	0	0
Pfam PF09862 Protein of unknown function (DUF2089)	0	1	0	0	0	0	0	0	0	0	0	0	0	0	0	0	0	0	0	0	0	0	0	0	0	0	0	0	0	1	0	0	0	0	0	0	0	0	0	1	0	0	0	1	0	0	0	0	0
Pfam PF11146 Protein of unknown function (DUF2905)	0	1	0	0	0	0	0	0	0	0	1	0	0	0	0	0	0	0	0	0	0	0	0	0	0	0	0	0	1	0	0	1	0	0	0	0	0	0	0	0	0	0	0	0	0	0	0	0	0
Pfam PF11148 Protein of unknown function (DUF2922)	0	1	0	0	0	0	0	0	0	0	0	0	0	0	0	0	0	0	0	0	0	0	0	0	1	0	0	0	0	0	0	0	0	0	0	0	0	0	0	0	0	0	0	0	0	0	0	0	0
Pfam PF03750 Protein of unknown function (DUF310)	0	1	0	0	0	0	0	0	0	1	0	0	0	0	0	0	0	0	0	0	0	0	0	0	0	0	0	0	0	0	0	0	0	0	0	1	0	0	0	0	0	0	0	0	0	0	0	0	0
Pfam PF11586 Protein of unknown function (DUF3242)	0	1	0	0	0	0	0	0	0	0	0	0	0	0	0	0	0	0	0	0	0	0	0	0	0	0	0	0	0	0	0	0	0	0	0	0	0	0	0	0	0	0	0	0	0	0	0	0	0
Pfam PF03885 Protein of unknown function (DUF327)	0	1	0	0	0	0	0	1	0	0	1	1	0	0	0	0	0	0	0	0	0	0	0	0	0	0	0	0	0	0	0	1	0	0	0	0	0	0	0	1	0	0	0	1	0	0	0	0	1
Pfam PF03961 Protein of unknown function (DUF342)	0	1	0	0	0	1	0	1	0	0	0	1	0	2	0	0	0	0	0	0	0	0	0	0	0	1	1	1	0	0	2	1	0	0	0	0	0	0	0	3	0	0	0	1	0	0	0	0	0
Pfam PF13026 Protein of unknown function (DUF3887)	0	1	0	0	0	0	0	0	0	0	0	0	0	0	0	0	0	0	0	0	0	0	0	0	0	0	0	0	0	0	0	0	0	0	0	0	0	0	0	1	0	0	0	0	0	0	0	0	0
Pfam PF04165 Protein of unknown function (DUF401)	0	1	0	0	0	0	0	0	0	0	0	0	0	0	0	0	0	0	0	0	0	0	0	0	0	0	0	0	0	0	0	1	0	0	0	0	0	0	0	0	0	0	0	0	0	0	0	0	0
Pfam PF13195 Protein of unknown function (DUF4011)	0	1	0	0	0	0	0	0	0	0	0	0	2	0	0	0	0	0	0	0	0	0	0	0	0	0	0	0	0	0	0	0	0	0	0	0	0	1	0	0	0	0	0	0	0	0	0	0	0
Pfam PF04250 Protein of unknown function (DUF429)	0	1	0	1	0	0	0	0	0	1	0	0	0	0	0	0	0	0	0	0	0	1	0	0	0	0	0	0	0	0	0	0	0	0	1	1	0	0	0	0	0	0	0	0	1	0	0	0	0
Pfam PF04465 Protein of unknown function (DUF499)	0	1	0	0	0	0	0	0	0	0	0	0	0	0	0	0	0	0	0	0	0	0	0	0	0	0	0	0	0	0	0	0	0	0	0	0	0	0	0	0	0	0	0	0	1	0	0	0	0
Pfam PF04417 Protein of unknown function (DUF501)	0	1	0	0	0	0	1	0	0	1	0	0	0	0	0	0	0	0	0	0	1	0	0	0	0	0	0	0	0	0	0	0	0	0	1	1	0	0	0	0	0	0	0	0	0	0	1	0	0
Pfam PF04456 Protein of unknown function (DUF503)	0	1	0	0	0	0	0	0	0	1	1	0	0	0	0	0	0	0	0	0	1	0	0	0	0	0	0	0	0	1	1	1	0	0	1	1	0	0	0	0	0	0	0	1	0	0	1	0	1
Pfam PF04463 Protein of unknown function (DUF523)	0	1	0	0	0	0	1	0	0	0	1	0	0	0	0	2	0	0	0	0	0	1	0	0	0	1	1	1	0	0	2	1	0	0	0	0	0	2	0	0	0	0	0	1	1	0	0	1	1
Pfam PF04474 Protein of unknown function (DUF554)	0	1	0	0	1	0	0	0	0	0	1	0	0	0	0	0	0	0	0	0	0	0	0	0	0	0	0	0	0	0	1	1	0	0	0	0	0	0	0	0	0	0	0	1	0	0	0	1	1
Pfam PF05899 Protein of unknown function (DUF861)	0	1	0	0	1	0	0	0	0	0	0	0	0	0	0	5	0	0	0	0	0	8	0	0	0	3	2	2	0	0	0	0	0	0	0	0	0	4	0	0	0	0	0	0	1	0	1	2	0
Pfam PF06168 Protein of unknown function (DUF981)	0	1	0	0	0	0	0	0	0	0	0	0	0	0	0	0	0	0	0	0	0	0	0	0	0	0	0	0	0	0	0	0	0	0	0	0	0	0	0	0	0	0	0	0	0	0	0	0	0
Pfam PF06195 Protein of unknown function (DUF996)	0	1	0	0	0	0	0	0	0	0	0	0	0	0	0	0	0	0	0	0	0	0	0	0	0	0	0	0	0	0	0	0	0	0	0	0	0	0	0	0	0	0	0	0	0	0	0	0	0
Pfam PF01969 Protein of unknown function DUF111	0	1	0	1	0	0	0	0	0	0	0	0	0	0	0	0	0	0	0	0	0	0	0	0	0	0	0	0	0	0	1	1	0	0	0	0	0	0	0	0	0	0	0	1	0	0	0	0	0
Pfam PF03235 Protein of unknown function DUF262	0	1	0	0	0	5	0	0	0	0	0	0	2	1	0	0	0	0	0	2	0	0	0	0	0	0	0	0	0	0	0	0	0	0	0	0	0	0	0	0	0	0	0	1	0	1	0	0	1
Pfam PF01882 Protein of unknown function DUF58	0	1	0	2	0	0	1	0	0	3	1	1	0	0	1	3	0	0	0	0	1	2	2	0	0	1	1	1	1	0	0	1	0	1	3	3	0	1	1	2	0	0	0	0	1	0	2	0	1
Pfam PF01904 Protein of unknown function DUF72	0	1	0	0	1	0	2	0	0	0	1	0	0	0	0	2	0	0	0	1	0	2	1	0	1	1	1	1	0	0	0	0	0	0	1	0	0	2	0	0	0	0	0	0	1	1	1	1	1
Pfam PF01937 Protein of unknown function DUF89	0	1	0	0	0	0	1	0	0	0	0	0	0	0	0	0	0	0	0	0	0	0	0	0	0	0	0	0	0	0	1	0	0	0	0	0	0	0	0	0	0	0	0	0	0	0	1	0	0
Pfam PF03193 Protein of unknown function, DUF258	0	1	1	1	1	0	0	0	0	1	1	1	2	0	1	1	0	0	1	1	1	1	0	1	1	1	1	1	1	0	1	1	1	1	1	1	1	1	1	2	0	0	1	1	0	1	2	1	2
Pfam PF01135 Protein-L-isoaspartate(D-aspartate) O-methyltransferase (PCMT)	0	1	0	0	1	1	0	0	0	0	0	0	0	1	2	1	0	0	0	0	0	4	1	0	0	2	2	2	1	0	1	1	0	1	0	0	1	1	0	0	0	0	0	0	2	1	4	1	1
Pfam PF04024 PspC domain	0	1	0	0	1	0	0	0	0	0	1	0	0	0	0	0	0	0	2	0	0	0	0	1	0	0	0	0	0	0	1	0	0	0	0	0	0	0	1	1	1	0	2	1	0	1	3	1	2
Pfam PF03481 Putative GTP-binding controlling metal-binding	0	1	0	0	0	0	0	0	0	0	1	1	0	0	0	0	0	0	0	0	0	1	1	0	1	1	1	1	1	0	0	0	0	1	0	0	0	0	0	0	0	0	0	1	1	0	0	0	1
Pfam PF04445 Putative SAM-dependent methyltransferase	0	1	1	0	1	0	0	0	0	0	1	0	0	0	0	1	1	0	0	1	0	0	0	0	0	0	0	0	0	0	0	0	1	1	0	0	1	1	0	0	1	0	0	0	0	1	0	1	0
Pfam PF14512 Putative TM nitroreductase	0	1	0	0	0	0	0	0	0	0	0	0	0	0	0	0	0	0	0	0	0	0	0	0	0	0	0	0	0	0	0	0	0	0	0	0	0	0	0	0	0	0	0	0	0	0	0	0	0
Pfam PF04199 Putative cyclase	0	1	1	1	0	0	0	0	0	1	0	0	0	0	0	1	0	0	0	3	0	1	0	0	1	4	2	2	1	1	1	1	0	1	1	1	0	1	0	0	0	0	0	0	1	0	2	0	0
Pfam PF13558 Putative exonuclease SbcCD, C subunit	0	1	1	1	2	0	1	1	0	0	1	1	0	0	1	1	0	0	1	1	0	0	0	0	1	0	0	0	1	1	0	0	1	0	0	0	0	2	0	1	0	0	0	1	0	3	2	2	1
Pfam PF16933 Putative exopolysaccharide Exporter (EPS-E)	0	1	0	0	0	0	0	0	0	0	0	0	0	0	0	1	0	0	0	0	0	0	0	0	0	0	0	0	0	0	0	0	0	0	0	0	0	0	0	0	0	0	0	1	0	0	0	0	0
Pfam PF01906 Putative heavy-metal-binding	0	1	0	1	1	0	0	0	0	2	0	0	0	0	0	0	0	0	1	1	1	0	1	0	0	0	0	0	0	1	0	1	1	1	0	2	0	1	0	0	0	0	0	0	0	0	1	1	1
Pfam PF13203 Putative metallopeptidase domain	0	1	0	0	0	0	0	0	0	0	0	0	0	0	0	0	0	0	0	0	0	0	0	0	0	0	0	0	0	0	0	1	0	0	0	0	0	0	0	0	0	0	0	1	0	0	0	0	0
Pfam PF04298 Putative neutral zinc metallopeptidase	0	1	0	0	0	0	0	0	0	0	1	0	0	0	0	0	0	0	0	0	0	0	0	0	1	0	0	0	1	1	0	0	0	0	0	0	0	0	0	1	0	0	0	1	0	0	0	0	1
Pfam PF09413 Putative prokaryotic signal transducing protein	0	1	0	0	0	0	0	0	0	0	0	0	0	0	0	1	0	0	0	0	0	1	0	0	0	1	1	0	0	1	0	0	0	0	0	0	0	1	2	1	1	0	0	0	1	0	0	0	0
Pfam PF02576 Putative ribosome maturation factor RimP	0	1	1	1	1	1	1	1	0	1	1	1	0	1	1	1	0	0	1	1	0	1	1	1	1	1	1	1	1	0	1	1	1	1	1	1	1	1	1	1	1	0	1	1	1	1	1	1	1
Pfam PF04079 Putative transcriptional regulators (Ypuh-like)	0	1	0	1	0	0	0	1	0	1	1	0	1	0	1	1	0	0	1	0	1	2	1	1	1	1	1	1	1	0	0	1	0	1	1	1	1	1	0	1	1	0	1	1	1	0	1	0	1
Pfam PF07831 Pyrimidine nucleoside phosphorylase C-terminal domain	0	1	0	0	1	0	0	0	0	1	1	0	1	0	0	0	0	0	1	0	0	1	0	0	1	0	0	0	0	0	0	0	0	1	1	1	0	0	0	1	0	0	1	1	1	0	1	1	1
Pfam PF14748 Pyrroline-5-carboxylate reductase dimerisation	0	1	1	1	1	1	1	1	0	1	4	0	0	1	1	1	0	0	1	1	1	1	1	1	1	2	2	1	1	1	1	1	0	1	1	1	1	2	0	0	1	0	1	1	1	1	1	1	2
Pfam PF12367 Pyruvate ferredoxin oxidoreductase beta subunit C terminal	0	1	0	0	0	0	0	0	0	0	0	0	0	0	0	0	0	0	0	0	0	0	0	0	1	0	0	0	0	0	1	0	0	0	0	0	0	0	0	0	0	0	0	1	0	0	0	0	0
Pfam PF14489 QueF-like protein	0	1	1	1	1	1	1	0	0	0	1	0	0	1	1	1	0	0	0	1	0	1	1	0	1	1	1	1	1	0	1	0	1	1	0	0	1	1	1	0	1	0	1	0	1	1	0	1	0
Pfam PF02547 Queuosine biosynthesis protein	0	1	1	1	1	1	1	0	0	0	1	0	0	1	1	1	1	0	1	1	0	1	1	1	1	1	1	1	2	1	1	1	1	1	0	0	1	1	2	1	1	0	1	1	1	1	0	2	1
Pfam PF01729 Quinolinate phosphoribosyl transferase, C-terminal domain	0	1	1	1	1	1	1	0	0	2	1	0	0	0	1	1	0	0	0	1	1	2	1	1	0	1	1	1	2	2	1	2	0	1	2	2	1	1	1	0	1	0	1	1	1	1	1	1	1
Pfam PF02749 Quinolinate phosphoribosyl transferase, N-terminal domain	0	1	1	1	1	1	1	0	0	1	1	0	0	0	1	1	0	0	0	1	1	2	1	1	0	1	1	1	2	2	1	2	0	1	1	1	1	1	1	0	1	0	1	1	1	1	1	1	1
Pfam PF02445 Quinolinate synthetase A protein	0	1	0	1	1	1	1	0	0	1	1	0	0	0	1	1	0	0	0	0	1	1	1	0	0	0	0	0	1	1	1	1	0	1	1	1	1	1	1	0	1	0	0	1	1	1	1	1	1
Pfam PF01424 R3H domain	0	1	0	2	0	0	0	1	0	1	1	1	0	0	0	0	0	0	1	0	1	0	0	1	0	0	0	0	0	2	1	0	0	0	0	1	0	0	0	1	0	0	1	1	0	0	1	0	1
Pfam PF04452 RNA methyltransferase	0	1	1	1	1	1	1	2	0	1	1	2	1	1	1	2	1	0	1	1	1	1	1	1	1	1	1	1	1	0	1	1	1	1	1	1	1	2	1	2	1	1	1	1	1	1	1	1	1
Pfam PF01192 RNA polymerase Rpb6	0	1	1	1	1	1	1	1	0	1	1	0	0	1	1	1	0	0	1	1	1	1	1	1	1	1	1	1	0	0	1	1	1	0	1	1	1	1	1	0	1	1	1	1	1	1	1	1	1
Pfam PF07521 RNA-metabolising metallo-beta-lactamase	0	1	0	1	0	1	0	0	0	1	2	0	1	1	0	1	0	0	2	0	1	2	2	2	2	1	1	1	1	2	3	2	0	2	1	1	0	2	0	1	0	1	2	1	1	0	1	0	2
Pfam PF00075 RNase H	0	1	1	1	1	1	0	1	0	0	1	0	0	1	1	1	0	0	0	1	0	1	1	0	0	1	1	1	1	0	1	1	1	1	0	0	1	1	1	1	1	1	0	2	2	1	1	1	1
Pfam PF13482 RNase_H superfamily	0	1	0	1	0	0	0	0	0	1	1	0	0	0	0	0	0	0	0	0	1	0	0	0	0	1	1	1	0	1	1	0	0	0	1	1	0	0	0	0	0	0	0	2	0	0	0	0	0
Pfam PF04002 RadC-like JAB domain	0	1	1	1	4	0	1	0	0	0	1	0	0	0	1	1	0	0	1	1	0	1	0	1	2	1	1	1	1	2	1	3	2	1	0	0	1	2	1	1	0	2	1	1	1	1	0	1	1
Pfam PF08497 Radical SAM N-terminal	0	1	0	0	1	0	0	0	0	0	0	0	0	0	0	1	0	0	0	0	0	0	0	0	0	0	0	0	0	0	1	1	0	0	0	0	0	1	1	0	0	0	0	0	0	0	0	1	0
Pfam PF01964 Radical SAM ThiC family	0	1	0	1	1	0	1	0	0	1	1	0	0	1	1	1	0	0	0	0	1	1	1	0	0	1	1	1	1	1	1	2	0	0	1	1	1	1	1	0	1	0	0	1	0	1	1	1	0
Pfam PF05025 RbsD / FucU transport protein family	0	1	2	0	2	0	0	0	0	0	1	0	0	0	0	0	0	0	1	1	0	2	0	0	1	0	0	0	0	0	0	0	0	0	0	0	0	1	0	0	0	0	1	0	1	2	1	2	0
Pfam PF02631 RecX family	0	1	1	0	1	0	0	1	0	1	2	0	0	0	0	1	0	0	2	1	1	0	0	1	1	1	1	1	1	1	0	1	1	1	1	1	1	1	1	1	1	0	2	1	0	1	0	1	2
Pfam PF04607 Region found in RelA / SpoT proteins	0	1	2	1	2	1	1	0	0	2	3	1	1	1	2	2	0	0	3	2	1	1	1	3	3	2	1	2	1	1	1	2	2	2	1	2	4	2	3	1	2	0	2	3	1	2	2	2	3
Pfam PF00329 Respiratory-chain NADH dehydrogenase, 30 Kd subunit	0	1	0	1	3	1	2	0	0	2	0	0	0	1	1	1	1	0	0	0	0	1	1	0	0	1	1	1	1	3	2	3	0	1	1	2	1	1	0	0	1	1	0	0	1	1	2	2	0
Pfam PF00346 Respiratory-chain NADH dehydrogenase, 49 Kd subunit	0	1	0	1	5	1	2	0	0	2	0	0	0	1	1	1	1	0	0	0	0	1	1	0	0	1	1	1	1	6	4	3	0	1	1	2	1	1	0	0	1	1	0	0	1	1	2	3	0
Pfam PF04471 Restriction endonuclease	0	1	0	1	1	1	0	2	0	1	0	0	0	0	0	0	0	0	0	0	0	0	1	0	0	1	1	1	0	2	0	2	0	1	1	1	0	1	1	3	0	0	0	0	0	0	2	2	0
Pfam PF04308 Ribonuclease H-like	0	1	0	0	0	0	1	0	0	0	1	0	0	0	0	0	0	0	0	0	0	0	0	0	0	0	0	0	0	0	0	0	0	0	0	0	0	0	0	0	0	0	0	1	0	0	0	0	0
Pfam PF00636 Ribonuclease III domain	0	1	0	1	0	0	0	0	0	0	1	0	0	0	0	0	0	0	1	0	0	0	0	1	1	0	0	0	0	0	0	0	0	0	0	0	0	0	0	0	0	0	1	1	0	0	0	0	1
Pfam PF02502 Ribose/Galactose Isomerase	0	1	0	1	1	1	1	0	0	1	1	0	1	1	0	0	0	0	0	1	1	1	0	5	2	0	0	0	1	1	1	1	0	0	1	1	0	0	1	1	0	1	3	5	1	2	2	1	5
Pfam PF06325 Ribosomal protein L11 methyltransferase (PrmA)	0	1	1	1	1	1	1	0	0	0	1	0	0	1	1	1	0	0	1	1	0	3	3	1	1	1	1	0	1	0	2	3	1	1	0	0	1	2	1	0	0	0	1	1	2	1	0	1	1
Pfam PF00327 Ribosomal protein L30p/L7e	0	1	1	0	1	0	1	1	0	1	1	1	0	0	0	1	1	0	1	1	1	1	1	1	1	1	1	1	1	1	1	1	1	1	1	1	1	1	1	1	1	0	1	1	1	1	1	1	1
Pfam PF01248 Ribosomal protein L7Ae/L30e/S12e/Gadd45 family	0	1	0	0	0	0	0	0	0	0	2	0	0	0	0	0	0	0	1	0	0	0	0	1	2	0	0	0	0	0	0	1	0	0	0	0	0	0	0	0	0	0	1	2	0	0	0	0	1
Pfam PF01782 RimM N-terminal domain	0	1	1	1	1	1	1	1	0	1	1	1	0	1	1	1	1	0	1	1	1	1	1	1	1	1	1	1	1	1	1	1	1	1	1	1	1	1	1	1	1	1	1	1	1	1	1	1	1
Pfam PF13375 RnfC Barrel sandwich hybrid domain	0	1	1	0	1	0	0	1	0	0	0	0	0	0	0	1	1	0	0	1	0	0	0	0	0	0	0	0	0	0	0	0	1	0	0	0	0	0	1	2	0	0	0	0	0	1	0	2	1
Pfam PF10135 Rod binding protein	0	1	0	0	1	0	0	1	0	0	0	1	0	1	0	1	1	0	0	0	0	1	1	0	0	1	1	1	0	0	1	1	0	1	0	0	0	1	0	1	0	0	0	0	1	2	0	1	0
Pfam PF00301 Rubredoxin	0	1	0	1	1	0	0	1	0	2	0	0	0	0	1	2	0	0	0	0	0	0	1	0	0	1	1	1	3	0	2	2	0	1	2	2	1	2	0	1	1	0	0	1	0	0	0	2	0
Pfam PF07499 RuvA, C-terminal domain	0	1	1	1	1	1	0	0	0	1	1	0	1	1	1	1	0	0	1	1	1	1	1	1	1	1	1	1	1	1	1	1	1	1	1	1	1	1	1	0	1	1	1	1	1	1	1	1	1
Pfam PF00670 S-adenosyl-L-homocysteine hydrolase, NAD binding domain	0	1	0	1	0	0	1	0	0	1	0	0	0	0	1	1	0	0	0	0	1	1	1	0	0	1	1	1	1	1	1	1	0	2	1	1	0	1	0	0	1	0	0	0	1	0	1	0	0
Pfam PF01887 S-adenosyl-l-methionine hydroxide adenosyltransferase	0	1	0	0	0	1	1	0	0	0	0	0	0	0	0	0	0	0	0	0	0	0	0	0	1	0	0	0	1	1	1	0	0	0	0	0	0	0	0	0	0	0	1	0	0	0	0	0	1
Pfam PF02675 S-adenosylmethionine decarboxylase	0	1	0	0	1	0	1	0	0	0	1	0	0	0	1	2	1	0	0	0	0	0	0	0	0	0	0	0	0	0	0	0	0	0	0	0	0	0	0	0	0	0	0	1	0	1	0	1	0
Pfam PF02773 S-adenosylmethionine synthetase, C-terminal domain	0	1	1	1	1	1	1	1	0	1	1	1	1	1	1	1	1	0	1	1	1	2	1	1	1	1	1	1	1	2	1	1	1	1	1	1	1	1	1	1	1	1	1	1	1	1	1	1	1
Pfam PF00438 S-adenosylmethionine synthetase, N-terminal domain	0	1	1	1	1	1	1	1	0	1	1	1	1	1	1	1	1	0	1	1	1	2	1	1	1	1	1	1	1	2	1	1	1	1	1	1	1	1	1	1	1	1	1	1	1	1	1	1	1
Pfam PF02772 S-adenosylmethionine synthetase, central domain	0	1	1	1	1	1	1	1	0	1	1	1	1	1	1	1	1	0	1	1	1	2	1	1	1	1	1	1	1	2	1	1	1	1	1	1	1	1	1	1	1	1	1	1	1	1	1	1	1
Pfam PF01259 SAICAR synthetase	0	1	1	1	1	0	1	0	0	1	1	0	0	1	1	1	0	0	1	1	1	2	2	1	1	1	1	1	1	1	1	1	0	1	1	1	1	1	1	1	1	1	1	1	1	1	1	1	1
Pfam PF09936 SAM-dependent RNA methyltransferase	0	1	0	0	0	0	1	0	0	0	0	0	0	0	0	0	0	0	0	0	0	0	0	0	0	0	0	0	0	0	1	1	0	0	0	0	0	0	0	0	0	0	0	0	0	0	0	0	0
Pfam PF02491 SHS2 domain inserted in FTSA	0	1	1	0	1	1	1	1	0	0	1	1	0	1	1	1	1	0	1	1	0	1	1	1	1	1	1	1	1	2	1	1	1	1	0	0	1	1	0	1	1	1	1	1	1	1	0	1	1
Pfam PF06470 SMC proteins Flexible Hinge Domain	0	1	0	1	0	0	1	0	0	1	1	0	1	0	1	0	0	0	0	0	1	0	0	1	1	1	1	1	1	0	0	1	0	0	1	1	0	1	0	0	0	0	1	1	0	0	1	0	1
Pfam PF01174 SNO glutamine amidotransferase family	0	1	1	0	0	0	0	0	0	1	1	0	0	0	0	0	0	0	0	1	1	0	0	0	1	0	0	0	0	1	0	0	1	0	1	1	0	0	0	0	0	0	1	1	0	0	1	0	1
Pfam PF01680 SOR/SNZ family	0	1	1	0	0	0	0	0	0	1	1	0	0	0	0	0	0	0	0	1	1	0	0	0	1	0	0	0	0	1	0	0	1	0	1	1	0	0	0	1	0	0	1	1	0	0	1	0	1
Pfam PF02616 ScpA/B protein	0	1	0	1	0	0	1	1	0	1	1	0	1	0	1	2	0	0	1	0	1	1	1	1	1	1	1	1	1	0	0	1	0	1	1	1	1	1	0	1	1	0	1	1	1	0	1	0	1
Pfam PF07549 SecD/SecF GG Motif	0	1	2	2	2	1	2	0	1	2	1	0	0	1	2	2	0	0	0	2	2	2	2	0	2	2	2	2	0	1	1	2	2	2	1	2	2	2	1	0	2	1	0	0	4	2	2	2	2
Pfam PF03775 Septum formation inhibitor MinC, C-terminal domain	0	1	0	1	1	1	1	0	0	0	1	0	0	0	1	1	1	0	0	1	0	1	0	0	0	1	1	1	0	0	0	0	0	1	0	0	1	1	0	0	0	0	0	1	0	1	0	1	1
Pfam PF12146 Serine aminopeptidase, S33	0	1	1	1	2	0	0	0	0	3	4	0	0	0	0	4	0	0	1	1	1	3	4	0	2	1	1	0	2	1	0	0	0	0	3	3	0	3	1	2	0	0	0	2	3	3	0	2	4
Pfam PF01972 Serine dehydrogenase proteinase	0	1	0	0	0	0	1	0	0	0	1	0	0	0	0	0	0	0	0	0	0	0	0	0	0	0	0	0	0	0	0	1	0	0	0	0	0	0	0	0	0	0	0	0	0	0	0	0	0
Pfam PF09851 Short C-terminal domain	0	1	0	0	0	0	0	0	0	0	0	0	0	0	0	0	0	0	2	0	0	0	0	0	0	0	0	0	1	1	0	0	0	0	1	0	0	1	0	1	0	0	0	0	0	0	4	0	0
Pfam PF02482 Sigma 54 modulation protein / S30EA ribosomal protein	0	1	1	1	2	0	1	0	1	1	1	1	0	0	1	1	0	0	1	1	1	1	1	1	1	1	1	0	1	1	1	1	1	2	1	1	0	2	1	1	2	0	1	1	1	1	1	2	1
Pfam PF16321 Sigma 54 modulation/S30EA ribosomal protein C terminus	0	1	0	1	0	0	1	0	1	2	1	0	0	0	0	0	0	0	1	0	1	1	1	1	1	0	0	0	0	1	1	1	0	0	1	2	0	0	0	0	0	0	1	1	1	0	1	0	1
Pfam PF10502 Signal peptidase, peptidase S26	0	1	1	0	1	0	1	0	0	1	0	1	0	0	1	0	1	0	0	1	1	2	0	1	0	1	1	1	1	0	0	0	1	1	1	1	1	0	1	0	0	1	0	0	1	1	2	1	0
Pfam PF02895 Signal transducing histidine kinase, homodimeric domain	0	1	0	3	1	1	0	1	0	0	1	2	0	1	1	2	0	0	0	0	0	0	2	0	0	1	1	1	0	0	3	4	0	0	0	0	0	1	0	1	0	0	0	2	1	1	0	1	1
Pfam PF02146 Sir2 family	0	1	0	0	1	0	1	0	0	1	1	0	0	1	0	2	0	0	0	1	1	0	1	0	1	1	0	1	0	0	0	1	0	0	2	1	0	1	1	1	0	0	0	1	0	1	1	1	1
Pfam PF10369 Small subunit of acetolactate synthase	0	1	1	1	1	0	1	0	0	1	1	0	0	1	0	1	1	0	1	1	1	1	1	0	0	1	1	1	1	1	2	1	0	0	1	1	1	1	0	0	0	0	1	1	1	1	1	1	1
Pfam PF01713 Smr domain	0	1	1	1	2	1	1	1	0	0	1	1	0	1	1	1	1	0	1	1	0	1	1	1	1	1	1	1	1	2	2	2	1	2	0	0	1	1	2	2	1	1	1	1	1	1	0	2	1
Pfam PF01758 Sodium Bile acid symporter family	0	1	0	2	0	0	1	0	0	1	3	0	0	0	0	2	0	0	0	1	0	0	0	0	1	2	2	0	1	0	0	2	0	0	0	1	0	2	0	0	0	0	0	0	0	0	1	1	0
Pfam PF01564 Spermine/spermidine synthase	0	1	0	0	1	1	2	0	0	1	1	0	0	0	1	3	1	0	0	0	0	0	0	0	0	0	0	0	0	0	0	1	0	1	1	1	2	0	0	0	0	0	1	1	0	1	3	1	0
Pfam PF10646 Sporulation and spore germination	0	1	0	1	0	0	0	1	0	1	3	2	0	0	0	0	0	0	0	0	1	0	0	0	0	0	0	0	0	0	0	1	0	0	1	1	0	0	0	1	0	0	0	0	0	0	1	0	0
Pfam PF13541 Subunit ChlI of Mg-chelatase	0	1	2	2	2	2	2	1	0	2	1	1	0	2	2	2	0	0	1	2	0	1	2	1	1	1	1	0	2	2	1	1	1	2	2	2	2	2	2	2	1	2	1	2	2	2	2	2	1
Pfam PF03749 Sugar fermentation stimulation protein	0	1	1	1	1	0	1	0	0	0	0	0	0	0	0	1	0	0	0	1	0	0	1	0	0	0	0	0	0	1	1	1	0	0	0	0	0	1	0	0	0	0	0	1	1	1	0	1	0
Pfam PF00884 Sulfatase	0	1	5	0	10	3	0	0	0	5	4	0	0	2	1	9	0	0	1	6	0	5	1	2	1	10	9	4	0	0	2	1	5	2	2	6	3	9	3	1	2	0	0	4	4	6	0	11	2
Pfam PF01925 Sulfite exporter TauE/SafE	0	1	3	2	1	2	2	0	0	0	5	0	0	2	1	8	0	0	1	3	1	6	3	1	4	10	9	5	5	0	9	1	2	1	2	0	2	8	1	1	1	0	0	1	4	1	2	1	2
Pfam PF04143 Sulphur transport	0	1	0	0	3	0	0	0	0	0	0	0	0	2	1	3	0	0	0	0	0	0	0	0	1	1	1	1	0	0	2	3	1	1	0	0	0	1	0	2	0	0	0	0	0	2	0	2	0
Pfam PF13624 SurA N-terminal domain	0	1	1	0	1	1	1	0	0	0	0	0	0	1	1	1	1	0	0	1	0	1	1	0	0	1	1	1	2	0	2	3	1	1	0	0	2	2	0	0	1	2	0	1	1	1	1	1	0
Pfam PF02926 THUMP domain	0	1	0	1	2	0	0	1	0	0	2	0	1	0	1	2	1	0	2	2	0	0	0	2	2	1	0	1	0	0	0	1	2	0	1	0	1	2	1	2	1	0	2	2	0	2	0	2	2
Pfam PF04536 TLP18.3, Psb32 and MOLO-1 founding proteins of phosphatase	0	1	0	1	1	0	0	2	0	1	1	0	0	0	0	3	0	0	1	2	0	3	2	0	0	1	1	1	1	0	0	2	2	0	2	1	0	1	1	4	0	0	0	0	0	0	0	0	0
Pfam PF03459 TOBE domain	0	1	3	1	3	0	0	0	0	1	1	0	0	0	0	5	0	0	0	4	0	7	2	1	1	3	3	3	5	0	4	3	1	0	3	1	0	3	0	0	0	0	0	0	2	3	6	3	0
Pfam PF01938 TRAM domain	0	1	2	3	2	0	1	1	0	1	4	0	0	1	1	2	1	0	1	3	0	1	0	2	2	1	1	1	2	1	1	2	2	3	1	1	1	1	2	1	1	1	1	3	1	1	1	2	2
Pfam PF12637 TSCPD domain	0	1	0	0	0	0	0	0	0	0	0	0	0	0	0	1	0	0	0	0	0	1	1	0	0	0	0	0	1	1	2	3	0	0	0	0	0	0	0	0	0	0	0	2	1	0	1	0	0
Pfam PF08503 Tetrahydrodipicolinate succinyltransferase N-terminal	0	1	0	0	0	0	0	0	0	0	1	0	0	0	0	0	0	0	1	0	0	0	0	0	1	0	0	0	0	0	0	0	0	0	0	0	0	0	0	0	0	0	1	1	0	0	0	0	1
Pfam PF00590 Tetrapyrrole (Corrin/Porphyrin) Methylases	0	1	1	7	2	1	2	1	0	7	4	1	1	1	1	8	2	0	1	1	2	8	3	1	3	2	2	3	8	2	6	6	1	4	8	6	2	8	6	5	1	0	1	7	8	3	9	6	6
Pfam PF01946 Thi4 family	0	1	0	0	0	0	1	0	0	0	0	0	0	0	1	0	0	0	0	0	0	0	0	0	0	0	0	0	0	0	1	0	0	0	0	0	0	0	0	0	1	0	0	0	1	0	0	0	0
Pfam PF04263 Thiamin pyrophosphokinase, catalytic domain	0	1	0	0	0	1	0	1	0	0	1	0	0	0	0	0	0	0	1	0	0	1	0	1	1	0	0	0	0	0	0	0	0	1	0	0	0	0	1	0	0	1	1	1	1	0	0	0	1
Pfam PF04265 Thiamin pyrophosphokinase, vitamin B1 binding domain	0	1	0	0	0	0	0	0	0	0	1	0	0	0	0	0	0	0	1	0	0	1	0	1	1	0	0	0	0	0	0	0	0	0	0	0	0	0	0	0	0	0	1	1	1	0	0	0	1
Pfam PF02776 Thiamine pyrophosphate enzyme, N-terminal TPP binding domain	0	1	3	3	6	0	1	0	0	7	5	0	0	1	1	10	1	0	5	3	5	8	3	0	5	15	11	10	2	1	3	1	1	3	12	7	1	6	1	1	0	0	2	2	4	6	9	7	5
Pfam PF00205 Thiamine pyrophosphate enzyme, central domain	0	1	1	2	5	0	1	0	0	5	4	0	0	1	1	10	1	0	4	2	3	7	2	0	4	13	10	8	1	1	3	1	0	3	8	5	1	6	0	0	0	0	2	2	4	5	9	6	4
Pfam PF01910 Thiamine-binding protein	0	1	0	1	0	0	1	0	0	1	1	0	0	0	0	0	0	0	0	0	0	0	0	0	2	0	0	0	1	0	1	1	0	0	1	1	0	0	0	0	0	0	1	2	0	0	1	0	0
Pfam PF10120 Thiamine-phosphate synthase	0	1	0	0	0	0	0	0	0	0	0	0	0	0	0	0	0	0	0	0	0	0	0	0	0	0	0	0	0	0	0	0	0	0	0	0	0	0	0	0	0	0	0	0	0	0	0	0	0
Pfam PF13098 Thioredoxin-like domain	0	1	2	0	2	1	4	0	0	0	0	0	0	1	1	2	0	0	0	1	0	0	0	0	0	2	2	1	1	0	0	1	2	0	0	0	1	2	0	0	0	0	0	0	0	2	0	2	0
Pfam PF00265 Thymidine kinase	0	1	1	0	1	0	0	0	0	0	1	1	1	0	0	0	0	0	1	1	0	1	0	1	1	0	0	0	0	0	0	0	1	1	0	0	0	0	1	0	1	0	1	1	1	1	1	1	1
Pfam PF11734 TilS substrate C-terminal domain	0	1	1	0	1	0	0	0	0	0	1	0	0	0	1	1	1	0	1	1	0	0	0	0	1	0	0	0	0	1	0	1	1	1	0	0	0	1	1	0	1	0	1	1	0	1	0	1	1
Pfam PF01841 Transglutaminase-like superfamily	0	1	1	4	0	0	1	0	0	5	1	0	0	0	2	5	0	0	0	1	2	5	1	1	0	1	1	0	0	0	0	3	0	1	1	5	0	1	2	3	1	0	0	1	1	0	2	0	1
Pfam PF00912 Transglycosylase	0	1	3	3	4	1	1	1	0	2	4	1	0	1	4	4	1	0	3	4	2	5	6	3	3	4	4	4	2	0	2	3	1	2	2	2	2	5	1	3	1	0	3	1	4	3	6	5	2
Pfam PF06808 Tripartite ATP-independent periplasmic transporter, DctM component	0	1	3	1	1	0	0	1	0	0	0	0	0	0	0	4	0	0	0	8	0	1	1	0	0	25	20	11	0	0	3	1	0	1	0	0	0	3	0	1	0	0	0	0	4	1	0	3	0
Pfam PF00091 Tubulin/FtsZ family, GTPase domain	0	1	1	1	1	1	1	1	0	1	1	1	0	1	1	1	1	0	1	1	1	2	1	1	1	1	1	1	1	4	1	1	1	1	1	1	1	1	1	1	1	1	1	2	2	1	1	1	1
Pfam PF02649 Type I GTP cyclohydrolase folE2	0	1	0	0	0	0	0	0	0	0	1	0	0	0	1	1	0	0	0	0	0	0	0	0	1	1	1	1	0	0	1	1	0	0	0	0	1	1	0	0	0	0	0	0	0	0	0	0	0
Pfam PF05157 Type II secretion system (T2SS), protein E, N-terminal domain	0	1	1	2	2	0	1	0	1	0	0	0	0	0	2	3	0	1	0	1	0	1	0	0	0	1	0	0	0	1	1	7	1	1	0	0	1	3	0	0	1	0	0	0	0	0	0	1	0
Pfam PF03309 Type III pantothenate kinase	0	1	0	1	0	1	1	1	0	1	1	1	0	1	1	1	0	0	0	0	1	0	1	0	0	1	0	1	1	1	1	1	0	1	1	1	1	1	1	0	0	0	0	1	0	0	1	0	1
Pfam PF01478 Type IV leader peptidase family	0	1	1	1	2	0	1	0	0	1	1	0	0	1	1	2	0	0	0	2	0	3	2	0	0	3	2	2	0	1	2	1	2	1	1	1	1	2	0	0	1	0	0	2	1	2	1	1	1
Pfam PF13544 Type IV pilin N-term methylation site GFxxxE	0	1	1	2	8	0	3	0	1	0	1	0	0	0	5	13	0	0	0	1	0	2	2	0	0	2	0	0	0	4	0	6	1	7	0	0	4	7	0	0	1	0	1	2	0	2	0	3	1
Pfam PF03721 UDP-glucose/GDP-mannose dehydrogenase family, NAD binding domain	0	1	0	1	2	0	1	0	0	1	3	0	0	1	2	4	0	0	0	2	0	2	2	2	1	3	3	3	2	0	2	3	1	0	2	1	0	2	3	0	3	1	0	1	1	2	3	2	0
Pfam PF03720 UDP-glucose/GDP-mannose dehydrogenase family, UDP binding domain	0	1	0	1	2	0	1	0	0	1	3	0	0	1	2	4	0	0	0	2	0	2	2	2	1	3	3	3	2	0	2	3	1	0	2	1	0	2	3	0	3	1	0	1	1	2	3	2	0
Pfam PF00984 UDP-glucose/GDP-mannose dehydrogenase family, central domain	0	1	0	1	2	0	1	0	0	1	3	0	0	1	2	4	0	0	0	2	0	2	2	2	1	3	3	3	2	0	2	3	1	0	2	1	0	2	3	0	3	1	0	1	1	2	3	2	0
Pfam PF02589 Uncharacterised ACR, YkgG family COG1556	0	1	0	0	2	2	0	0	0	0	2	0	0	2	0	0	0	0	2	2	0	0	0	0	0	0	0	0	0	0	5	3	2	0	0	0	2	0	2	0	0	0	0	2	0	0	2	0	0
Pfam PF03649 Uncharacterised protein family (UPF0014)	0	1	0	1	1	0	1	0	0	1	1	0	0	0	0	0	0	0	0	0	0	0	0	0	1	0	0	0	1	0	1	0	0	0	1	1	0	0	0	0	0	0	0	0	0	0	0	1	0
Pfam PF01933 Uncharacterised protein family UPF0052	0	1	0	1	1	0	1	0	0	2	1	0	0	0	0	0	0	0	1	1	2	0	0	1	1	0	0	0	0	0	1	0	0	0	2	2	0	0	0	0	0	0	1	1	0	1	2	1	1
Pfam PF01980 Uncharacterised protein family UPF0066	0	1	1	0	1	0	0	0	0	0	0	0	0	0	0	1	0	0	0	1	0	1	1	0	0	0	0	0	0	1	1	1	1	0	0	0	1	1	0	0	0	0	0	0	0	1	0	1	0
Pfam PF02021 Uncharacterised protein family UPF0102	0	1	1	1	1	1	1	1	0	1	0	0	0	1	1	1	0	0	0	1	1	1	1	0	0	1	1	0	1	1	1	1	1	1	1	1	1	1	1	1	1	1	0	1	1	1	0	1	0
Pfam PF02620 Uncharacterized ACR, COG1399	0	1	1	1	1	0	1	0	0	1	1	0	0	0	1	1	0	0	1	1	1	1	1	1	1	1	1	1	1	1	1	1	1	1	1	1	1	1	1	0	0	0	1	0	1	1	1	1	1
Pfam PF02643 Uncharacterized ACR, COG1430	0	1	0	1	0	0	0	1	0	0	0	1	0	0	1	0	0	0	0	0	0	1	1	0	0	1	1	1	0	0	0	0	0	0	0	0	0	0	0	1	0	0	0	0	1	0	1	0	0
Pfam PF02641 Uncharacterized ACR, COG1993	0	1	0	0	0	0	2	0	0	3	0	0	0	0	0	0	0	0	0	0	0	0	1	0	0	0	0	0	1	0	1	1	0	1	3	3	0	0	0	0	1	0	0	0	0	0	1	0	0
Pfam PF02677 Uncharacterized BCR, COG1636	0	1	1	0	0	1	1	0	0	0	0	0	0	1	1	0	0	0	1	1	0	0	0	1	1	1	1	1	0	1	1	1	1	1	0	0	1	0	0	1	1	0	0	1	0	0	0	0	0
Pfam PF09960 Uncharacterized protein conserved in bacteria (DUF2194)	0	1	0	0	0	0	0	0	0	0	0	0	0	0	0	0	0	0	0	0	0	0	0	0	0	0	0	0	0	0	0	0	0	0	0	0	0	0	0	0	0	0	0	2	0	0	0	0	0
Pfam PF09986 Uncharacterized protein conserved in bacteria (DUF2225)	0	1	0	0	0	0	0	1	0	0	0	1	0	0	0	0	0	0	0	0	0	0	0	0	0	0	0	0	0	0	0	0	0	0	0	0	0	0	0	1	0	0	0	1	0	0	0	0	0
Pfam PF10022 Uncharacterized protein conserved in bacteria (DUF2264)	0	1	0	0	0	0	0	0	0	0	0	0	0	0	0	0	0	0	0	0	0	0	0	0	0	0	0	0	0	0	0	0	0	0	0	0	0	0	0	0	0	0	0	0	0	1	1	0	0
Pfam PF10105 Uncharacterized protein conserved in bacteria (DUF2344)	0	1	0	1	0	0	0	0	0	0	0	0	0	0	0	0	0	0	0	0	0	0	0	0	0	0	0	0	0	1	1	1	0	0	0	0	0	0	0	0	0	0	0	1	0	0	1	0	0
Pfam PF01205 Uncharacterized protein family UPF0029	0	1	1	0	1	1	0	0	0	0	1	1	1	1	0	1	0	0	1	1	0	0	0	1	1	1	1	1	0	0	1	0	0	0	0	0	0	1	1	1	0	0	1	1	1	1	1	1	1
Pfam PF14681 Uracil phosphoribosyltransferase	0	1	1	1	1	0	1	1	0	1	1	0	1	1	0	1	0	1	1	1	0	1	1	1	1	1	1	1	0	0	1	1	1	1	0	1	1	1	1	1	0	0	1	1	1	1	1	1	1
Pfam PF09967 VWA-like domain (DUF2201)	0	1	0	0	0	0	0	0	0	0	0	0	0	0	0	0	0	0	0	0	0	0	0	0	0	0	0	0	0	0	0	1	0	0	0	0	0	0	0	0	0	0	0	1	0	0	0	0	0
Pfam PF04892 VanZ like family	0	1	0	0	0	0	0	0	0	0	1	0	0	0	0	0	0	0	2	0	0	0	1	0	0	0	0	0	1	0	1	0	0	0	0	0	1	0	0	0	0	0	2	4	0	0	2	0	3
Pfam PF02650 WhiA C-terminal HTH domain	0	1	0	0	0	0	0	0	0	1	1	0	1	0	0	0	0	0	1	0	1	0	0	1	1	0	0	0	0	0	0	0	0	0	1	1	0	0	0	0	0	0	1	1	0	0	1	0	1
Pfam PF14527 WhiA LAGLIDADG-like domain	0	1	0	0	0	0	0	0	0	1	1	0	1	0	0	0	0	0	1	0	1	0	0	1	1	0	0	0	0	0	0	0	0	0	1	1	0	0	0	0	0	0	1	1	0	0	1	0	1
Pfam PF10298 WhiA N-terminal LAGLIDADG-like domain	0	1	0	0	0	0	0	0	0	1	1	0	0	0	0	0	0	0	1	0	1	0	0	1	1	0	0	0	0	0	0	0	0	0	1	1	0	0	0	0	0	0	1	1	0	0	1	0	1
Pfam PF04945 YHS domain	0	1	0	0	0	0	0	0	0	0	0	0	0	1	0	0	0	0	0	1	0	1	0	0	0	0	0	0	0	0	0	1	0	1	0	0	0	0	0	0	0	0	0	0	0	1	0	0	0
Pfam PF03755 YicC-like family, N-terminal region	0	1	1	0	1	0	0	0	0	0	1	1	0	0	1	1	0	0	0	1	0	1	1	0	0	1	0	1	1	0	1	1	1	1	0	0	1	1	1	1	1	0	0	1	1	1	0	1	1
Pfam PF03853 YjeF-related protein N-terminus	0	1	0	1	1	1	1	0	0	1	0	0	0	1	1	1	0	0	0	0	1	1	1	0	0	1	1	1	1	1	1	1	0	2	1	1	0	0	1	1	1	0	0	1	1	1	1	1	0
Pfam PF09424 Yqey-like protein	0	1	0	0	0	0	0	0	0	1	1	0	0	1	1	1	0	0	0	0	0	1	0	0	0	1	1	1	1	1	1	1	0	1	1	1	1	0	1	0	1	0	0	1	1	0	1	0	1
Pfam PF02535 ZIP Zinc transporter	0	1	0	0	2	0	1	0	0	1	0	2	0	2	0	1	0	0	0	0	0	0	0	0	0	3	2	3	0	0	1	1	0	2	0	1	0	2	0	0	1	0	0	0	0	0	1	2	2
Pfam PF06827 Zinc finger found in FPG and IleRS	0	1	1	1	3	0	1	0	0	3	1	0	2	0	1	2	1	0	2	1	1	1	1	1	2	2	2	2	0	0	2	2	2	2	5	3	2	2	0	0	1	1	2	0	1	2	2	3	2
Pfam PF00425 chorismate binding enzyme	0	1	3	3	4	2	2	0	0	4	4	0	0	2	3	6	0	0	3	3	3	2	2	1	3	2	2	2	3	1	2	2	2	2	4	4	2	2	1	0	2	0	2	1	2	5	4	4	3
Pfam PF02527 rRNA small subunit methyltransferase G	0	1	1	1	1	1	1	1	0	1	1	1	1	1	1	1	0	0	1	1	1	1	1	1	1	1	1	1	1	1	1	1	1	1	1	1	1	1	1	2	1	0	1	1	1	1	1	1	1
Pfam PF08704 tRNA methyltransferase complex GCD14 subunit	0	1	0	0	0	0	1	0	0	1	0	0	0	0	0	0	0	0	0	0	1	0	0	0	0	0	0	0	0	0	1	0	0	0	1	1	0	0	0	0	0	0	0	0	0	0	1	0	0
Pfam PF01139 tRNA-splicing ligase RtcB	0	1	0	0	1	0	1	0	0	1	0	0	0	0	0	3	0	0	0	0	0	0	0	0	0	0	0	0	1	1	1	1	0	1	0	1	0	0	0	1	0	0	0	3	0	0	1	3	1
Pfam PF16257 tagaturonate epimerase	0	1	0	0	0	0	0	0	0	0	0	0	0	0	0	0	0	0	0	0	0	0	0	0	0	0	0	0	0	0	0	0	0	0	0	0	0	0	0	0	0	0	0	0	0	0	0	0	0
Pfam PF00126 Bacterial regulatory helix-turn-helix protein, lysR family	0	0	8	6	46	0	2	0	0	4	19	0	0	1	6	122	0	0	7	7	2	84	12	3	5	143	111	80	1	0	8	9	3	13	7	4	5	115	1	1	1	0	2	14	34	33	29	51	9
Pfam PF07715 TonB-dependent Receptor Plug Domain	0	0	8	4	9	6	1	0	0	0	0	0	0	3	9	35	0	0	0	12	0	1	63	0	0	19	14	15	5	0	1	3	3	0	0	0	7	31	10	0	0	0	0	0	6	11	0	8	0
Pfam PF03466 LysR substrate binding domain	0	0	7	6	45	0	2	0	0	4	19	0	0	1	7	121	0	0	6	6	2	86	11	3	5	140	109	77	0	0	6	8	3	13	7	4	5	113	1	1	1	0	2	15	32	30	30	49	9
Pfam PF00593 TonB dependent receptor	0	0	7	3	8	3	1	0	0	0	0	0	0	3	9	33	0	0	0	11	0	1	57	0	0	18	13	14	5	0	1	2	2	0	0	0	8	30	7	0	0	0	0	0	6	11	0	8	0
Pfam PF12800 4Fe-4S binding domain	0	0	5	0	11	0	1	0	0	0	0	0	0	1	0	1	0	0	0	6	0	1	0	0	0	1	0	0	0	1	3	2	0	0	0	0	0	1	0	0	0	0	0	0	1	4	0	12	0
Pfam PF02470 MlaD protein	0	0	4	1	10	1	1	0	0	23	0	0	0	1	2	8	0	0	0	5	6	1	2	0	0	5	5	4	1	0	5	3	6	3	46	18	3	11	1	0	1	1	0	0	1	10	6	9	0
Pfam PF04886 PT repeat	0	0	4	0	0	0	0	0	0	0	0	0	0	0	0	0	0	0	0	0	0	0	0	0	0	0	0	0	0	0	0	0	0	0	0	0	0	0	0	0	0	0	0	0	0	0	0	0	0
Pfam PF08534 Redoxin	0	0	4	1	2	1	1	1	0	1	1	0	0	2	1	2	0	0	1	4	1	4	3	0	1	4	4	3	3	0	1	1	3	1	1	1	5	3	2	1	0	0	1	1	4	3	0	4	1
Pfam PF01420 Type I restriction modification DNA specificity domain	0	0	4	0	2	10	0	0	0	1	0	0	5	4	5	0	0	0	2	2	0	0	2	2	4	0	0	0	4	0	2	0	0	0	0	1	3	2	1	6	0	0	8	0	1	0	0	2	0
Pfam PF13500 AAA domain	0	0	3	3	3	1	1	0	1	2	1	0	0	1	1	2	2	0	0	3	1	3	1	0	1	1	1	1	1	0	4	3	3	1	2	2	1	2	1	0	1	0	0	1	0	3	2	3	0
Pfam PF01037 AsnC family	0	0	3	0	3	0	0	0	0	3	7	0	0	0	0	8	0	0	0	2	0	21	8	0	0	13	12	11	1	2	0	0	2	2	3	3	2	13	1	0	0	0	0	2	12	4	16	4	0
Pfam PF01578 Cytochrome C assembly protein	0	0	3	1	4	1	2	0	0	1	2	0	0	1	3	3	0	0	0	4	1	2	2	0	1	4	4	2	2	0	3	6	3	2	1	1	2	3	1	0	1	2	0	0	2	3	1	6	0
Pfam PF02525 Flavodoxin-like fold	0	0	3	0	5	1	0	0	0	0	5	0	1	1	0	8	0	0	2	1	0	5	2	0	1	2	2	1	0	0	3	1	0	1	0	0	1	5	1	2	0	0	0	5	3	3	1	4	3
Pfam PF08335 GlnD PII-uridylyltransferase	0	0	3	0	3	0	0	0	0	3	0	0	0	0	0	3	0	0	0	3	2	2	3	0	0	3	3	3	0	0	1	3	2	3	3	3	3	3	0	0	0	0	0	0	2	3	2	3	0
Pfam PF01755 Glycosyltransferase family 25 (LPS biosynthesis protein)	0	0	3	0	0	2	0	0	0	0	0	0	0	0	0	0	0	0	0	3	0	3	0	0	0	0	0	0	0	0	0	0	3	0	0	0	2	0	0	0	0	0	0	0	0	1	0	0	0
Pfam PF01075 Glycosyltransferase family 9 (heptosyltransferase)	0	0	3	1	4	5	3	0	0	0	0	0	0	2	1	2	0	0	0	5	0	2	4	0	0	3	3	3	2	0	7	7	4	1	1	0	2	2	1	0	2	0	0	0	0	4	0	3	0
Pfam PF02447 GntP family permease	0	0	3	0	7	0	0	0	0	0	2	0	0	0	0	2	0	0	0	3	0	0	0	1	1	0	0	0	0	0	0	0	0	0	0	0	1	2	0	1	0	0	0	1	0	3	2	5	0
Pfam PF13518 Helix-turn-helix domain	0	0	3	3	2	1	0	0	0	0	0	0	0	0	0	0	0	0	12	0	0	0	0	2	1	0	0	0	0	0	0	0	0	0	2	0	0	0	1	0	0	0	0	0	5	15	0	1	3
Pfam PF01521 Iron-sulphur cluster biosynthesis	0	0	3	2	4	0	1	0	0	1	3	0	0	0	2	3	3	0	1	3	1	3	2	0	1	2	2	2	0	0	1	1	3	2	1	1	2	3	0	0	2	2	0	0	2	4	1	4	2
Pfam PF03553 Na+/H+ antiporter family	0	0	3	0	0	2	0	0	0	0	3	2	0	2	0	1	0	0	0	2	0	0	0	0	4	0	0	0	0	0	4	0	2	0	0	0	3	1	0	2	0	2	0	1	0	1	0	1	0
Pfam PF02462 Opacity family porin protein	0	0	3	0	0	0	0	0	0	0	0	0	0	0	0	0	0	0	0	1	0	0	0	0	0	0	0	0	0	0	0	0	0	0	0	0	12	0	0	0	0	0	0	0	0	0	0	0	0
Pfam PF09335 SNARE associated Golgi protein	0	0	3	3	8	2	1	1	0	4	6	1	0	4	2	6	1	0	3	3	2	4	4	1	2	4	3	2	2	2	4	4	2	5	4	5	2	4	1	2	2	0	1	3	1	5	8	6	4
Pfam PF00474 Sodium:solute symporter family	0	0	3	1	4	1	0	0	1	0	5	1	0	1	1	4	0	0	0	4	0	0	0	0	2	4	4	4	4	0	2	5	2	0	0	0	1	5	1	0	0	0	1	0	0	3	11	4	0
Pfam PF04290 Tripartite ATP-independent periplasmic transporters, DctQ component	0	0	3	1	1	0	0	1	0	0	0	0	0	0	0	3	0	0	0	6	0	1	1	0	0	22	20	10	0	0	3	1	0	0	0	0	0	1	0	0	0	0	0	0	4	1	0	3	0
Pfam PF00582 Universal stress protein family	0	0	3	12	7	1	6	0	0	15	2	0	0	0	0	12	0	0	6	4	1	9	1	1	2	9	9	2	3	4	13	4	1	2	9	15	1	19	1	0	2	0	1	0	2	3	9	6	4
Pfam PF00561 alpha/beta hydrolase fold	0	0	3	6	2	0	0	0	0	16	7	0	1	0	6	15	0	0	1	2	7	18	14	0	4	10	8	8	6	1	0	2	1	5	17	15	3	17	0	2	1	0	0	1	6	3	27	3	3
Pfam PF12801 4Fe-4S binding domain	0	0	2	2	4	1	0	0	0	0	0	0	0	3	0	4	0	0	0	2	0	2	1	0	0	3	2	3	0	8	4	8	2	0	0	0	1	2	3	4	0	0	0	2	0	0	0	2	0
Pfam PF16326 ABC transporter C-terminal domain	0	0	2	1	1	0	0	0	0	0	2	0	0	1	1	1	0	0	1	1	0	1	2	1	2	1	1	1	2	1	2	2	1	1	1	0	1	1	1	1	0	0	2	2	2	1	1	1	2
Pfam PF06472 ABC transporter transmembrane region 2	0	0	2	1	1	0	0	0	0	1	0	0	0	0	0	0	0	0	0	2	1	2	0	0	0	0	0	0	0	0	0	0	0	0	1	1	0	1	0	0	0	0	0	0	0	0	0	0	0
Pfam PF13710 ACT domain	0	0	2	1	2	0	0	0	0	1	0	0	0	1	1	1	1	0	0	2	1	1	0	0	0	1	1	1	1	1	0	1	0	0	1	1	0	1	0	0	0	0	0	0	0	2	0	3	1
Pfam PF13193 AMP-binding enzyme C-terminal domain	0	0	2	2	9	1	0	0	0	26	31	0	0	2	3	32	0	0	2	3	6	20	11	1	8	23	21	12	3	2	5	4	1	7	42	26	2	26	1	2	2	0	1	0	7	10	38	9	3
Pfam PF02551 Acyl-CoA thioesterase	0	0	2	0	2	0	0	0	0	3	0	0	0	0	0	0	0	0	0	2	2	0	0	0	0	0	0	0	0	0	0	0	0	0	3	3	0	0	0	0	0	0	0	0	0	2	0	2	0
Pfam PF04014 Antidote-toxin recognition MazE, bacterial antitoxin	0	0	2	0	2	0	0	0	0	1	3	0	0	0	1	0	0	0	0	0	0	2	1	0	0	0	0	0	0	1	0	1	0	0	0	1	1	1	0	3	0	0	0	5	5	0	0	0	1
Pfam PF03960 ArsC family	0	0	2	0	3	0	0	0	0	0	3	0	1	1	1	2	0	0	7	3	1	2	2	4	2	3	3	2	0	0	0	0	2	1	1	0	2	2	0	0	0	0	3	1	2	2	1	2	2
Pfam PF13343 Bacterial extracellular solute-binding protein	0	0	2	3	2	0	0	1	0	0	0	0	0	2	0	4	0	0	0	7	0	6	0	1	0	6	4	5	1	0	0	0	0	0	0	0	2	4	0	3	0	0	2	0	4	2	1	3	0
Pfam PF13531 Bacterial extracellular solute-binding protein	0	0	2	2	3	1	1	0	0	3	1	0	0	3	2	3	0	0	0	4	2	3	2	0	2	3	2	3	2	1	1	2	2	0	3	3	0	3	0	0	0	0	0	1	2	4	2	4	1
Pfam PF00325 Bacterial regulatory proteins, crp family	0	0	2	0	2	0	0	0	0	0	0	0	0	0	1	2	0	0	0	2	0	2	1	0	0	1	1	1	0	0	0	0	2	0	0	0	0	3	0	0	0	0	0	0	0	2	0	2	0
Pfam PF16576 Barrel-sandwich domain of CusB or HlyD membrane-fusion	0	0	2	2	11	1	4	1	0	0	2	1	0	3	2	18	0	0	0	2	0	14	7	0	0	6	5	2	3	0	6	13	1	10	0	0	3	17	4	1	4	0	1	1	6	5	0	7	1
Pfam PF01722 BolA-like protein	0	0	2	1	2	0	0	0	0	0	0	0	0	0	2	2	2	0	0	2	0	2	2	0	0	2	2	2	0	0	0	0	2	2	0	0	2	2	0	0	2	2	0	0	2	2	0	2	0
Pfam PF00585 C-terminal regulatory domain of Threonine dehydratase	0	0	2	2	2	0	0	0	0	1	1	0	0	0	0	4	0	0	1	2	1	1	0	0	1	4	4	2	0	0	0	0	0	0	1	1	2	4	0	0	0	0	1	0	1	2	0	2	1
Pfam PF01144 Coenzyme A transferase	0	0	2	0	3	2	0	0	0	3	4	0	0	0	0	4	0	0	0	0	0	3	4	4	1	8	8	5	0	0	0	0	0	0	3	3	0	4	2	0	0	0	0	0	1	0	4	1	1
Pfam PF05662 Coiled stalk of trimeric autotransporter adhesin	0	0	2	0	0	0	0	0	0	0	0	0	0	0	20	0	0	0	0	6	0	7	0	0	0	0	0	0	0	0	0	0	0	0	0	0	1	0	0	0	0	0	0	0	6	4	0	10	0
Pfam PF02754 Cysteine-rich domain	0	0	2	4	6	4	5	0	0	2	6	0	0	6	0	6	0	0	2	4	2	2	0	0	0	4	4	4	9	0	18	12	4	0	2	2	4	6	2	0	0	0	0	0	2	2	4	2	0
Pfam PF03918 Cytochrome C biogenesis protein	0	0	2	0	2	0	0	0	0	0	0	0	0	0	1	1	0	0	0	2	0	1	1	0	0	1	1	0	0	0	0	0	2	1	0	0	0	1	0	0	0	1	0	0	1	1	0	3	0
Pfam PF16327 Cytochrome c-type biogenesis protein CcmF C-terminal	0	0	2	0	3	0	0	0	0	0	0	0	0	0	1	1	0	0	0	2	0	1	1	0	0	1	1	0	0	0	1	0	2	1	0	0	0	1	0	0	0	1	0	0	1	1	0	4	0
Pfam PF10670 Domain of unknown function (DUF4198)	0	0	2	0	0	0	0	0	0	0	0	0	0	0	1	0	0	0	0	0	0	0	1	0	0	1	1	1	0	0	2	0	0	0	0	0	1	1	0	2	0	0	0	0	0	0	0	0	0
Pfam PF07681 DoxX	0	0	2	0	2	0	0	0	0	4	2	0	0	0	0	4	0	0	0	1	2	7	1	0	2	4	4	3	2	0	0	1	0	3	3	4	2	4	1	0	2	0	0	0	2	1	6	1	0
Pfam PF03710 Glutamate-ammonia ligase adenylyltransferase	0	0	2	0	2	0	0	0	0	2	0	0	0	0	0	2	0	0	0	2	2	2	2	0	0	2	2	2	0	0	0	3	2	2	3	2	2	2	0	0	0	0	0	0	2	2	2	2	0
Pfam PF00043 Glutathione S-transferase, C-terminal domain	0	0	2	0	5	0	0	0	0	0	0	0	0	0	2	9	0	0	0	1	0	9	11	1	0	5	5	2	0	0	0	0	1	2	0	0	1	7	0	0	2	1	0	0	7	4	0	5	0
Pfam PF01228 Glycine radical	0	0	2	0	5	0	0	0	0	0	0	0	0	0	0	0	0	0	1	2	0	0	0	2	1	0	0	0	0	0	2	1	2	0	0	0	0	0	0	0	0	0	2	1	0	2	0	5	2
Pfam PF07922 Glycosyltransferase family 52	0	0	2	0	0	0	0	0	0	0	0	0	0	0	0	0	0	0	0	1	0	0	0	0	0	0	0	0	0	0	0	0	1	0	0	0	1	0	0	0	0	0	0	0	0	0	0	0	0
Pfam PF03767 HAD superfamily, subfamily IIIB (Acid phosphatase)	0	0	2	0	1	1	0	0	0	0	0	0	1	0	0	0	0	0	0	1	0	0	0	2	1	0	0	0	0	0	0	0	1	1	0	0	0	0	1	0	1	0	0	0	0	0	1	1	0
Pfam PF00570 HRDC domain	0	0	2	0	2	0	0	0	0	2	1	0	0	0	2	2	0	0	1	2	2	2	2	0	1	1	1	1	0	0	0	3	2	1	2	2	3	2	1	2	1	0	0	1	2	2	3	2	1
Pfam PF03824 High-affinity nickel-transport protein	0	0	2	0	1	1	0	1	0	1	0	0	0	0	0	0	0	0	0	1	0	1	0	0	1	1	1	1	0	0	0	0	1	1	1	1	0	1	0	1	0	0	0	0	1	2	3	4	0
Pfam PF09519 HindVP restriction endonuclease	0	0	2	0	0	0	0	0	0	0	0	0	0	0	0	0	0	0	0	0	0	0	0	0	0	0	0	0	0	0	0	0	0	0	0	0	0	0	0	0	0	0	0	0	0	0	0	0	0
Pfam PF00665 Integrase core domain	0	0	2	1	16	0	0	0	0	6	0	0	1	0	0	5	0	0	25	0	0	4	4	1	2	2	4	217	0	0	8	13	0	2	9	7	3	4	7	7	5	1	3	0	10	53	5	4	2
Pfam PF13411 MerR HTH family regulatory protein	0	0	2	2	4	1	1	0	0	2	11	0	0	2	1	8	0	0	5	1	2	5	2	2	4	5	4	4	1	3	3	2	0	4	7	2	1	10	1	1	1	1	3	8	3	3	27	6	10
Pfam PF12847 Methyltransferase domain	0	0	2	2	1	1	1	0	0	4	0	0	0	1	0	3	0	0	0	1	0	5	0	0	0	2	2	0	2	1	1	3	1	0	4	2	0	1	2	5	0	0	1	0	2	1	5	3	2
Pfam PF00384 Molybdopterin oxidoreductase	0	0	2	1	14	1	4	0	0	7	6	0	0	3	2	9	1	0	0	6	0	7	3	0	2	9	8	5	1	2	6	7	2	2	6	6	1	8	0	0	1	1	0	0	3	6	6	17	1
Pfam PF01568 Molydopterin dinucleotide binding domain	0	0	2	1	14	1	3	0	0	5	6	0	0	3	1	7	0	0	0	5	0	4	2	0	2	8	7	4	1	2	5	4	2	0	5	5	1	6	0	0	0	0	0	0	2	6	5	17	1
Pfam PF02381 MraZ protein, putative antitoxin-like	0	0	2	0	2	0	0	2	0	2	2	0	2	0	2	2	0	0	0	2	2	1	2	0	2	2	2	2	2	2	2	2	0	2	2	2	2	2	0	2	2	0	0	2	1	2	0	2	2
Pfam PF09039 Mu DNA binding, I gamma subdomain	0	0	2	0	0	0	0	0	0	0	0	0	0	0	0	0	0	0	0	0	0	0	0	0	0	0	0	0	0	0	0	0	0	0	0	0	0	0	0	0	0	0	0	0	0	0	0	0	0
Pfam PF02384 N-6 DNA Methylase	0	0	2	0	1	5	0	0	0	1	1	0	1	2	2	1	0	0	1	1	0	0	1	4	3	0	0	0	3	0	1	0	1	0	0	1	3	1	4	2	0	0	3	1	1	0	1	1	1
Pfam PF03264 NapC/NirT cytochrome c family, N-terminal region	0	0	2	0	3	0	0	0	0	0	0	0	0	1	0	1	0	0	0	2	0	0	0	0	0	1	1	0	0	0	1	2	2	0	0	0	0	0	1	0	0	0	0	0	0	1	0	2	0
Pfam PF14819 Nitrile reductase, 7-cyano-7-deazaguanine-reductase N-term	0	0	2	0	1	0	0	0	0	0	0	0	0	0	1	1	0	0	0	1	0	0	0	0	0	1	1	1	0	0	0	0	1	1	0	0	0	1	0	0	1	0	0	0	0	1	0	1	0
Pfam PF04225 Opacity-associated protein A LysM-like domain	0	0	2	0	1	0	0	0	0	0	0	0	0	0	1	1	0	0	0	1	0	0	0	0	0	0	0	0	0	0	0	0	1	0	0	0	0	1	0	0	0	0	0	0	0	2	0	2	0
Pfam PF03968 OstA-like protein	0	0	2	1	2	1	1	1	0	0	0	0	0	1	1	2	0	0	0	2	0	1	1	0	0	1	1	1	0	0	1	1	2	2	0	0	1	2	0	1	1	0	0	0	1	2	0	2	0
Pfam PF10548 P22AR C-terminal domain	0	0	2	0	0	0	0	0	0	0	0	0	0	0	0	0	0	0	0	0	0	0	0	0	0	0	0	0	0	0	0	0	0	0	0	0	0	0	0	0	0	0	0	0	0	0	0	0	0
Pfam PF01850 PIN domain	0	0	2	12	0	0	1	0	0	45	0	0	0	0	2	0	0	0	0	0	0	3	3	0	0	1	1	0	0	0	0	1	0	0	2	44	1	0	0	10	2	0	0	0	10	0	1	1	0
Pfam PF04403 Paraquat-inducible protein A	0	0	2	0	4	0	0	0	0	0	0	0	0	0	0	2	0	0	0	2	0	0	0	0	0	2	2	2	0	0	0	0	2	0	0	0	2	2	0	0	0	0	0	0	0	4	0	4	0
Pfam PF04233 Phage Mu protein F like protein	0	0	2	0	0	0	0	0	0	0	1	0	0	0	1	0	0	0	0	0	0	0	0	1	1	3	0	1	0	0	2	0	2	0	0	0	1	0	0	0	0	0	0	0	0	0	0	0	0
Pfam PF05973 Phage derived protein Gp49-like (DUF891)	0	0	2	0	0	0	0	0	0	3	0	0	0	0	3	0	0	0	0	0	0	0	0	0	0	0	0	0	0	0	0	0	0	0	1	3	0	1	0	2	2	0	1	0	0	3	0	1	0
Pfam PF05069 Phage virion morphogenesis family	0	0	2	0	0	0	0	0	0	0	0	0	0	0	0	0	0	0	0	0	0	0	0	0	0	1	0	0	0	0	2	0	3	0	0	0	0	0	0	0	0	0	0	0	0	0	0	1	0
Pfam PF06826 Predicted Permease Membrane Region	0	0	2	0	4	0	0	0	0	0	0	0	0	0	0	0	0	0	0	2	0	0	0	0	0	4	4	0	0	0	0	2	0	0	0	0	0	0	4	0	0	0	0	0	0	4	0	4	0
Pfam PF04175 Protein of unknown function (DUF406)	0	0	2	0	2	0	0	0	0	0	0	0	0	0	0	0	0	0	0	1	0	0	0	0	0	0	0	0	0	0	0	0	1	0	0	0	0	0	0	0	0	0	0	0	0	1	0	1	0
Pfam PF04393 Protein of unknown function (DUF535)	0	0	2	0	1	0	0	0	0	0	0	0	0	1	0	0	0	0	0	2	0	1	0	0	0	0	0	0	0	0	0	0	2	0	0	0	1	1	0	0	0	0	0	0	0	1	0	2	0
Pfam PF04480 Protein of unknown function (DUF559)	0	0	2	0	1	0	0	0	0	1	0	0	0	0	0	0	0	0	0	0	0	0	3	0	0	0	0	0	2	0	0	1	0	0	4	1	2	0	0	0	0	0	0	0	2	0	0	0	0
Pfam PF06074 Protein of unknown function (DUF935)	0	0	2	0	0	0	0	0	0	0	0	0	0	0	0	0	0	0	0	0	0	0	0	0	0	1	0	0	0	0	2	0	3	0	0	0	0	0	0	0	0	0	0	0	0	0	0	0	0
Pfam PF01243 Pyridoxamine 5'-phosphate oxidase	0	0	2	1	1	1	1	0	0	8	0	0	0	2	1	5	0	0	1	3	3	5	2	1	1	4	4	4	0	1	1	1	2	2	12	7	1	3	1	0	1	1	0	4	2	1	15	1	0
Pfam PF06877 Regulator of ribonuclease activity B	0	0	2	0	1	0	0	0	0	0	0	0	0	0	0	1	0	0	0	2	0	0	0	0	0	0	0	0	0	0	0	0	1	0	0	0	1	1	0	0	0	0	0	0	0	1	0	2	0
Pfam PF08461 Ribonuclease R winged-helix domain	0	0	2	0	1	0	0	0	0	0	1	0	0	0	0	1	0	0	0	1	0	0	0	0	0	0	0	0	0	1	0	0	2	0	0	0	0	1	0	0	0	0	0	0	0	1	0	1	0
Pfam PF13580 SIS domain	0	0	2	2	2	1	1	0	0	1	0	0	0	2	0	1	1	0	1	2	0	3	0	0	0	1	1	1	1	1	1	1	2	1	2	1	1	1	0	0	2	0	0	2	1	2	1	2	2
Pfam PF08238 Sel1 repeat	0	0	2	0	15	32	0	0	0	0	0	0	0	3	0	22	0	0	0	7	0	19	11	0	0	0	0	0	7	0	9	12	0	56	0	0	2	18	0	6	23	0	0	0	12	4	10	39	0
Pfam PF05036 Sporulation related domain	0	0	2	0	4	2	4	1	0	0	3	2	0	2	5	5	0	0	0	2	0	3	3	0	0	3	3	3	2	0	3	5	1	8	0	0	3	5	2	2	4	0	0	0	3	4	1	4	0
Pfam PF00083 Sugar (and other) transporter	0	0	2	1	12	0	0	0	0	3	8	0	0	1	2	12	0	0	1	0	0	1	3	0	1	3	3	3	0	1	0	0	0	3	5	5	0	9	0	0	3	1	1	2	4	1	10	10	1
Pfam PF00899 ThiF family	0	0	2	1	3	2	1	0	0	4	3	0	0	2	2	3	0	0	0	2	2	3	1	0	2	2	2	2	1	0	2	4	2	1	2	4	2	3	2	1	1	0	1	2	1	3	2	3	1
Pfam PF08272 Topoisomerase I zinc-ribbon-like	0	0	2	0	2	0	0	0	0	0	0	0	0	0	0	2	2	0	0	2	0	0	0	0	0	0	0	0	0	0	0	0	2	0	0	0	0	2	0	0	0	0	0	0	0	2	0	2	0
Pfam PF01298 Transferrin binding protein-like solute binding protein	0	0	2	0	0	0	0	0	0	0	0	0	0	0	0	0	0	0	0	0	0	0	0	0	0	0	0	0	0	0	0	0	0	0	0	0	2	0	0	0	0	0	0	0	0	0	0	0	0
Pfam PF03458 UPF0126 domain	0	0	2	0	4	0	0	0	0	0	2	0	0	2	0	2	0	0	2	2	0	2	2	2	0	2	2	2	0	0	2	2	0	2	0	0	0	2	2	0	0	0	0	0	2	4	2	4	0
Pfam PF10071 Zn-ribbon-containing, possibly nucleic-acid-binding protein (DUF2310)	0	0	2	0	0	0	0	0	0	0	0	0	0	0	0	0	0	0	0	1	0	0	0	0	0	0	0	0	0	0	0	0	1	0	0	0	0	0	0	0	0	0	0	0	0	0	0	0	0
Pfam PF01142 tRNA pseudouridine synthase D (TruD)	0	0	2	0	2	2	1	0	0	0	0	0	0	2	0	2	0	0	0	2	0	0	0	0	0	0	0	0	0	0	0	1	0	2	0	0	0	2	0	0	0	0	0	0	0	2	0	2	0
Pfam PF06559 2'-deoxycytidine 5'-triphosphate deaminase (DCD)	0	0	1	0	0	0	0	0	0	0	0	0	0	0	0	0	0	0	0	1	0	1	2	0	0	0	0	0	0	0	0	0	1	0	0	0	0	0	0	0	0	0	0	1	1	0	0	0	0
Pfam PF16078 2-oxoglutarate dehydrogenase N-terminus	0	0	1	0	1	0	0	0	0	1	1	0	0	0	1	1	1	0	0	1	1	1	1	0	0	1	1	1	0	0	0	1	1	1	1	1	1	1	0	0	1	1	0	0	1	1	1	1	0
Pfam PF04245 37-kD nucleoid-associated bacterial protein	0	0	1	0	1	0	0	0	0	0	0	0	0	0	0	1	0	0	0	1	0	0	0	1	0	0	0	0	0	0	0	0	0	0	0	0	1	1	1	0	0	0	1	1	0	1	0	1	1
Pfam PF12769 4TM region of pyridine nucleotide transhydrogenase, mitoch	0	0	1	1	1	0	0	0	0	1	0	0	0	0	0	1	0	0	0	1	1	1	1	0	0	1	1	0	0	0	0	0	1	1	1	1	1	1	1	0	1	0	0	0	1	1	1	1	0
Pfam PF02870 6-O-methylguanine DNA methyltransferase, ribonuclease-like domain	0	0	1	0	2	1	0	0	0	1	2	0	0	0	1	1	0	0	0	1	1	0	1	0	1	1	1	0	0	0	0	0	1	0	1	1	1	1	0	1	0	0	0	0	0	2	2	2	0
Pfam PF13401 AAA domain	0	0	1	0	1	0	0	0	0	1	0	0	0	0	0	1	0	0	0	0	0	0	0	0	0	2	0	0	0	0	3	3	2	0	2	1	0	2	0	0	0	0	0	0	0	0	1	0	0
Pfam PF13521 AAA domain	0	0	1	0	1	0	0	0	0	1	0	0	0	0	0	1	0	0	1	1	0	1	1	0	0	0	0	0	1	0	0	0	0	2	0	1	0	1	0	0	0	0	0	0	0	1	0	1	0
Pfam PF04266 ASCH domain	0	0	1	0	1	0	0	0	0	0	1	0	0	0	0	0	0	0	1	1	0	0	0	0	0	0	0	0	0	0	0	0	1	0	0	0	0	0	0	0	0	0	1	1	0	2	0	2	1
Pfam PF01874 ATP:dephospho-CoA triphosphoribosyl transferase	0	0	1	0	1	0	0	0	0	0	0	0	0	0	0	1	0	0	1	0	0	0	0	1	0	0	0	0	0	0	0	1	1	1	0	0	0	0	0	1	0	0	0	0	0	0	1	4	0
Pfam PF12633 Adenylate cyclase NT domain	0	0	1	0	1	0	0	0	0	0	0	0	0	0	0	1	0	0	0	1	0	0	0	0	0	0	0	0	0	0	0	0	1	0	0	0	0	1	0	0	0	0	0	0	0	1	0	1	0
Pfam PF01295 Adenylate cyclase, class-I	0	0	1	0	1	0	0	0	0	0	0	0	0	0	0	1	0	0	0	1	0	0	0	0	0	0	0	0	0	0	0	0	1	0	0	0	0	1	0	0	0	0	0	0	0	1	0	1	0
Pfam PF08328 Adenylosuccinate lyase C-terminal	0	0	1	0	1	0	0	0	0	0	0	0	0	0	1	1	1	0	0	1	0	0	0	0	0	1	1	1	0	0	0	0	1	1	0	0	1	1	1	1	1	0	0	0	0	1	0	1	0
Pfam PF01262 Alanine dehydrogenase/PNT, C-terminal domain	0	0	1	2	1	1	0	0	0	2	2	0	0	0	0	1	0	0	1	1	2	2	2	0	2	1	1	1	2	0	1	1	1	2	2	2	1	1	1	0	2	0	2	0	2	1	2	1	1
Pfam PF05222 Alanine dehydrogenase/PNT, N-terminal domain	0	0	1	2	1	1	0	0	0	2	1	0	0	0	0	1	0	0	1	1	2	2	2	0	2	1	1	1	2	0	1	1	1	2	2	2	1	1	1	0	2	0	0	0	2	1	3	1	1
Pfam PF00842 Alanine racemase, C-terminal domain	0	0	1	1	2	1	1	1	0	1	2	1	0	1	1	2	0	0	1	1	1	2	1	1	2	2	2	2	1	0	1	1	1	1	1	1	1	2	1	1	1	0	1	2	1	2	1	2	1
Pfam PF02682 Allophanate hydrolase subunit 1	0	0	1	0	1	0	0	0	0	1	1	0	0	1	0	3	0	0	0	0	1	0	1	0	2	2	1	1	0	0	0	0	0	0	1	1	0	2	0	0	0	0	0	0	0	0	2	1	0
Pfam PF02626 Allophanate hydrolase subunit 2	0	0	1	0	1	0	0	0	0	1	1	0	0	1	0	3	0	0	0	0	1	0	1	0	2	2	1	1	0	0	0	0	0	0	1	1	0	2	0	0	0	0	0	0	0	1	2	1	0
Pfam PF06002 Alpha-2,3-sialyltransferase (CST-I)	0	0	1	0	0	0	0	0	0	0	0	0	0	1	0	0	0	0	0	1	0	0	0	0	0	0	0	0	0	0	0	0	0	0	0	0	0	0	0	0	0	0	0	0	0	0	0	0	0
Pfam PF05195 Aminopeptidase P, N-terminal domain	0	0	1	1	1	0	0	0	0	0	0	0	0	0	1	1	0	0	0	1	0	0	0	0	0	1	1	1	0	0	0	0	1	1	0	0	0	1	0	0	0	0	0	0	0	1	1	1	0
Pfam PF03605 Anaerobic c4-dicarboxylate membrane transporter	0	0	1	0	2	1	0	0	0	0	0	0	0	2	0	0	0	0	0	2	0	0	0	0	0	0	0	0	0	0	0	1	2	0	0	0	0	0	0	0	0	0	0	1	0	1	0	3	0
Pfam PF08346 AntA/AntB antirepressor	0	0	1	0	0	0	0	0	0	0	0	0	0	0	0	0	0	0	1	0	0	0	0	1	1	0	0	0	0	0	0	1	1	0	0	0	0	0	0	0	0	0	0	1	0	0	0	0	1
Pfam PF03873 Anti sigma-E protein RseA, C-terminal domain	0	0	1	0	1	0	0	0	0	0	0	0	0	0	0	1	0	0	0	1	0	0	0	0	0	0	0	0	0	0	0	0	1	0	0	0	0	1	0	0	0	0	0	0	0	1	0	1	0
Pfam PF03872 Anti sigma-E protein RseA, N-terminal domain	0	0	1	0	1	0	0	0	0	0	0	0	0	0	1	1	0	0	0	1	0	0	0	0	0	1	1	1	0	0	0	0	1	0	0	0	0	1	0	0	0	0	0	0	0	1	0	1	0
Pfam PF03802 Apo-citrate lyase phosphoribosyl-dephospho-CoA transferase	0	0	1	0	1	0	0	0	0	0	0	0	0	0	0	0	0	0	1	0	0	0	0	1	0	0	0	0	0	0	0	1	1	0	0	0	0	0	0	1	0	0	0	1	0	0	0	2	0
Pfam PF14698 Argininosuccinate lyase C-terminal	0	0	1	1	1	0	1	0	0	1	1	0	0	1	0	1	1	0	1	1	1	1	1	0	1	2	2	1	1	1	1	1	1	1	1	1	1	1	0	0	0	0	0	1	1	1	1	1	1
Pfam PF13502 AsmA-like C-terminal region	0	0	1	1	1	0	0	0	0	0	0	0	0	0	1	1	0	0	0	1	0	2	0	0	0	1	1	0	0	0	3	1	0	2	0	0	0	1	0	0	2	1	0	0	3	2	0	1	0
Pfam PF01177 Asp/Glu/Hydantoin racemase	0	0	1	1	2	1	1	1	0	1	3	1	0	2	0	1	1	0	1	2	1	4	3	1	1	4	4	2	1	0	1	1	1	1	1	1	1	1	1	2	1	0	1	1	3	2	2	3	1
Pfam PF00710 Asparaginase	0	0	1	0	2	1	0	0	0	1	2	0	0	1	1	2	0	0	1	0	1	0	0	1	1	1	1	0	0	0	0	0	1	1	1	1	1	3	1	0	0	0	1	1	0	2	0	3	1
Pfam PF03590 Aspartate-ammonia ligase	0	0	1	0	1	0	0	1	0	0	0	0	1	0	0	0	0	0	0	1	0	0	0	1	0	0	0	0	0	0	0	0	1	0	0	0	0	0	0	0	0	0	1	0	0	1	0	1	0
Pfam PF03591 AzlC protein	0	0	1	0	1	1	0	0	0	0	1	0	0	0	0	1	0	0	1	1	0	2	0	0	1	2	2	1	0	0	1	1	0	0	0	0	0	1	0	0	0	0	1	0	3	1	2	1	1
Pfam PF02028 BCCT, betaine/carnitine/choline family transporter	0	0	1	0	3	0	0	1	0	1	1	0	0	0	0	3	0	0	0	1	0	0	0	0	3	2	2	2	0	0	0	0	0	0	0	1	1	6	0	1	1	0	0	0	0	2	0	1	1
Pfam PF02498 BRO family, N-terminal domain	0	0	1	0	0	0	0	0	0	0	0	0	0	0	10	2	0	0	1	0	0	0	0	3	0	0	0	0	0	0	0	0	0	0	0	0	3	0	0	0	0	0	0	0	0	2	1	0	0
Pfam PF04362 Bacterial Fe(2+) trafficking	0	0	1	0	1	0	0	0	0	0	0	0	0	0	1	1	1	0	0	1	0	0	0	0	0	1	1	1	0	0	0	0	1	1	0	0	1	1	0	0	1	0	0	0	0	1	0	1	0
Pfam PF06450 Bacterial Na+/H+ antiporter B (NhaB)	0	0	1	0	1	0	0	0	0	0	0	0	0	0	0	1	0	0	0	1	0	0	0	0	0	0	0	0	0	0	0	0	1	0	0	0	0	1	0	0	0	0	0	0	0	1	0	1	0
Pfam PF04076 Bacterial OB fold (BOF) protein	0	0	1	0	2	0	0	0	0	0	0	0	0	0	0	1	0	0	0	1	0	0	0	0	0	1	1	1	0	0	0	0	0	0	0	0	0	1	0	0	0	0	0	0	0	1	0	2	0
Pfam PF08239 Bacterial SH3 domain	0	0	1	3	1	1	0	1	0	0	7	0	0	0	0	1	0	1	0	1	0	2	1	0	1	0	0	0	0	0	0	2	1	0	0	0	0	2	1	2	1	0	0	2	2	1	0	1	6
Pfam PF03320 Bacterial fructose-1,6-bisphosphatase, glpX-encoded	0	0	1	1	2	0	0	0	0	1	1	0	0	0	0	0	0	0	0	1	1	1	1	0	0	0	0	0	0	0	1	0	0	0	1	1	0	0	0	0	0	1	0	1	0	0	1	1	0
Pfam PF10688 Bacterial inner membrane protein	0	0	1	0	1	0	0	0	0	0	0	0	0	0	0	1	0	0	0	1	0	0	0	0	0	0	0	0	0	0	0	0	1	0	0	0	0	0	0	0	0	0	0	0	0	1	0	0	0
Pfam PF09695 Bacterial protein of unknown function (YtfJ_HI0045)	0	0	1	0	1	0	0	0	0	0	0	0	0	0	0	0	0	0	0	1	0	0	0	0	0	0	0	0	0	0	0	0	0	0	0	0	0	0	0	0	0	0	0	0	0	1	0	1	0
Pfam PF00196 Bacterial regulatory proteins, luxR family	0	0	1	9	19	0	0	0	0	8	10	0	0	0	2	32	0	0	2	3	1	24	5	2	4	13	11	8	0	9	2	5	1	5	7	8	1	19	2	2	7	0	2	9	11	13	48	20	2
Pfam PF15738 Bacterial toxin of type II toxin-antitoxin system, YafQ	0	0	1	0	1	2	0	0	0	0	0	0	0	0	0	0	0	0	0	0	0	0	0	0	0	0	0	0	0	0	0	0	0	0	0	0	0	0	0	2	0	0	1	0	0	0	0	1	0
Pfam PF08364 Bacterial translation initiation factor IF-2 associated region	0	0	1	0	1	0	0	0	0	0	0	0	0	0	1	1	1	0	0	1	0	1	1	0	0	1	1	1	0	0	0	0	0	1	0	0	0	1	0	0	0	0	0	0	1	1	0	1	0
Pfam PF07352 Bacteriophage Mu Gam like protein	0	0	1	0	0	0	0	0	0	0	0	0	0	0	0	0	0	0	1	0	0	0	0	0	0	0	0	0	0	0	1	0	1	0	0	0	0	0	0	0	0	0	0	1	0	0	0	0	0
Pfam PF06890 Bacteriophage Mu Gp45 protein	0	0	1	0	0	0	0	0	0	0	0	0	0	0	1	0	0	0	0	0	0	0	0	0	0	1	0	0	0	0	3	0	0	0	0	0	0	1	0	0	0	0	0	0	0	1	0	0	0
Pfam PF02914 Bacteriophage Mu transposase	0	0	1	0	0	0	0	0	0	0	0	0	0	0	0	0	0	0	0	0	0	0	0	0	0	0	0	0	0	0	0	0	0	0	0	0	0	0	0	0	0	0	0	0	0	0	0	0	0
Pfam PF04865 Baseplate J-like protein	0	0	1	0	0	0	0	0	0	0	2	0	0	0	3	1	0	0	0	0	0	0	0	0	0	1	0	0	0	0	4	2	0	0	0	0	0	2	0	0	0	2	0	0	0	1	2	2	0
Pfam PF14814 Bifunctional transglycosylase second domain	0	0	1	0	1	0	0	0	0	0	0	0	0	0	1	1	1	0	0	1	0	0	0	0	0	0	0	0	0	0	0	0	0	0	0	0	0	1	0	0	0	0	0	0	0	1	0	1	0
Pfam PF02237 Biotin protein ligase C terminal domain	0	0	1	0	1	0	1	1	0	1	1	0	0	0	1	0	0	0	2	1	1	1	1	1	0	1	1	1	0	1	0	1	1	0	1	1	1	0	0	1	1	1	1	0	1	1	1	1	1
Pfam PF05437 Branched-chain amino acid transport protein (AzlD)	0	0	1	0	1	1	0	0	0	0	1	0	0	0	0	1	0	0	1	1	0	2	0	0	1	2	2	1	0	0	1	1	0	0	0	0	1	1	0	0	0	0	1	0	3	1	2	1	1
Pfam PF00145 C-5 cytosine-specific DNA methylase	0	0	1	1	1	3	0	0	0	0	5	0	1	0	1	0	0	0	0	0	0	2	2	1	0	3	0	0	0	0	4	2	0	1	0	0	9	5	0	0	0	0	2	4	1	0	0	1	0
Pfam PF11818 C-terminal domain of tail specific protease (DUF3340)	0	0	1	0	1	0	0	0	0	0	0	0	0	0	1	1	0	0	0	1	0	0	0	0	0	0	0	0	1	0	0	0	1	0	0	0	0	1	0	0	0	0	0	0	0	1	0	1	0
Pfam PF03606 C4-dicarboxylate anaerobic carrier	0	0	1	0	3	0	0	0	0	0	1	1	0	0	0	0	0	0	0	3	0	0	1	1	1	0	0	0	0	0	0	0	0	0	0	0	0	0	0	1	0	0	1	0	0	0	0	3	0
Pfam PF01985 CRS1 / YhbY (CRM) domain	0	0	1	0	1	0	0	0	0	0	1	0	0	0	1	1	0	0	1	1	0	0	0	1	1	1	1	1	0	0	0	1	1	0	0	0	1	1	0	0	0	0	1	1	0	1	0	1	1
Pfam PF01928 CYTH domain	0	0	1	2	1	0	0	0	0	1	1	1	0	0	1	1	0	0	1	1	0	1	1	1	1	1	1	0	0	0	1	0	0	0	1	1	1	1	1	0	0	0	1	1	1	2	1	1	1
Pfam PF00484 Carbonic anhydrase	0	0	1	2	2	1	0	0	0	3	2	0	0	1	1	3	0	0	0	1	1	1	2	1	0	2	2	1	0	0	1	4	1	3	2	3	1	1	0	0	1	0	1	1	1	2	4	1	0
Pfam PF00199 Catalase	0	0	1	0	1	2	0	0	0	0	3	0	0	1	0	4	0	0	0	1	0	1	0	0	1	1	1	1	0	0	0	0	0	0	5	0	1	3	0	0	1	0	0	0	1	1	4	1	1
Pfam PF06628 Catalase-related immune-responsive	0	0	1	0	1	1	0	0	0	0	3	0	0	1	0	3	0	0	0	1	0	1	0	0	1	1	1	1	0	0	0	0	0	0	3	0	1	2	0	0	0	0	0	0	1	1	4	1	1
Pfam PF03379 CcmB protein	0	0	1	0	1	0	0	0	0	0	0	0	0	0	1	1	0	0	0	1	0	1	1	0	0	1	1	0	0	0	1	0	1	1	0	0	0	1	0	0	0	1	0	0	1	1	0	2	0
Pfam PF03100 CcmE	0	0	1	0	1	0	0	0	0	0	0	0	0	0	1	1	0	0	0	1	0	1	1	0	0	1	1	0	0	0	1	0	1	1	0	0	0	1	0	0	0	1	0	0	1	1	0	2	0
Pfam PF04999 Cell division protein FtsL	0	0	1	0	1	0	0	0	0	0	0	0	0	0	1	1	1	0	0	1	0	0	0	0	0	1	1	1	0	0	0	0	1	1	0	0	1	1	0	1	1	0	0	0	0	1	0	1	0
Pfam PF03799 Cell division protein FtsQ	0	0	1	0	1	0	0	0	0	1	1	0	0	0	1	1	0	0	1	1	1	1	1	1	1	1	1	1	1	0	0	1	1	1	1	1	1	1	0	0	1	1	0	0	1	1	1	1	1
Pfam PF05164 Cell division protein ZapA	0	0	1	0	1	0	0	1	0	0	1	0	0	0	1	2	0	0	0	1	0	1	1	0	1	1	1	1	1	0	1	1	1	1	0	0	1	2	1	1	1	1	1	1	1	1	0	1	1
Pfam PF16036 Chalcone isomerase-like	0	0	1	0	0	0	0	0	0	0	0	0	0	0	0	0	0	0	0	1	0	0	0	0	0	0	0	0	0	0	0	1	0	0	0	0	0	1	0	0	0	0	0	0	0	0	0	0	0
Pfam PF00182 Chitinase class I	0	0	1	0	0	0	0	0	0	0	0	0	0	0	0	1	0	0	0	0	0	0	0	0	0	0	0	0	0	0	0	0	0	0	0	0	0	1	0	0	0	0	0	0	0	0	0	2	0
Pfam PF01633 Choline/ethanolamine kinase	0	0	1	0	0	0	0	0	0	0	0	0	0	0	0	0	0	0	0	0	0	2	0	0	0	0	0	0	0	0	0	0	0	1	0	0	0	0	0	1	0	0	1	2	0	0	0	0	0
Pfam PF08218 Citrate lyase ligase C-terminal domain	0	0	1	0	1	0	0	0	0	0	0	0	0	0	0	0	0	0	1	0	0	0	0	1	0	0	0	0	0	0	0	0	1	0	0	0	0	0	0	1	0	0	0	0	0	0	0	2	0
Pfam PF04223 Citrate lyase, alpha subunit (CitF)	0	0	1	0	1	0	0	0	0	0	0	0	0	0	0	0	0	0	1	0	0	0	0	1	0	0	0	0	0	0	0	0	1	0	0	0	0	0	0	1	0	0	0	0	0	0	0	2	0
Pfam PF16658 Class II release factor RF3, C-terminal domain	0	0	1	1	1	0	0	0	0	0	0	0	0	0	1	1	1	0	1	1	0	1	1	1	1	1	1	1	1	0	1	1	1	1	0	0	1	1	1	0	1	0	1	1	1	1	0	1	1
Pfam PF02492 CobW/HypB/UreG, nucleotide-binding domain	0	0	1	5	3	3	2	0	0	2	1	0	1	1	1	4	0	0	0	0	0	4	1	0	4	6	5	3	2	1	2	1	0	1	3	2	1	6	0	2	0	0	0	0	5	2	4	3	0
Pfam PF01891 Cobalt uptake substrate-specific transmembrane region	0	0	1	1	0	0	0	0	0	0	0	0	0	0	0	1	0	0	0	0	0	0	0	0	0	0	0	0	2	0	1	2	0	0	0	0	0	1	0	1	0	0	0	2	0	0	1	1	1
Pfam PF02674 Colicin V production protein	0	0	1	0	1	1	0	1	0	1	1	1	0	1	0	1	0	0	1	1	1	1	1	1	1	1	1	1	0	1	1	1	1	1	1	1	1	1	1	1	1	1	1	0	1	1	2	1	1
Pfam PF03601 Conserved hypothetical protein 698	0	0	1	0	1	0	0	0	0	0	0	0	0	1	0	1	0	0	1	1	0	0	1	1	1	1	1	1	1	0	4	1	0	0	1	0	0	1	1	0	0	0	1	0	0	1	0	1	1
Pfam PF12852 Cupin	0	0	1	0	1	0	0	0	0	0	0	0	0	0	1	2	0	0	0	0	0	5	0	0	0	1	1	0	0	0	0	0	0	0	0	0	0	2	0	0	0	0	0	0	0	0	1	1	0
Pfam PF08007 Cupin superfamily protein	0	0	1	0	1	0	0	0	0	0	1	0	0	0	1	1	0	0	0	1	0	0	0	0	0	1	1	1	0	0	0	0	1	1	1	0	1	1	0	0	0	0	0	0	0	1	0	1	0
Pfam PF00160 Cyclophilin type peptidyl-prolyl cis-trans isomerase/CLD	0	0	1	3	2	1	0	1	0	2	1	0	0	1	1	2	0	0	2	2	2	2	5	1	1	1	1	1	1	1	2	2	1	2	3	2	2	2	1	1	0	0	2	1	2	2	2	2	1
Pfam PF08211 Cytidine and deoxycytidylate deaminase zinc-binding region	0	0	1	0	1	0	0	0	0	0	0	0	0	0	0	0	0	0	0	1	0	0	0	0	0	0	0	0	0	0	0	0	1	0	0	0	0	0	0	0	0	0	0	0	0	1	0	1	0
Pfam PF00033 Cytochrome b/b6/petB	0	0	1	2	6	0	2	0	0	0	0	0	0	1	1	6	0	0	0	2	0	2	2	0	0	2	2	2	1	0	1	2	1	2	1	0	1	4	0	0	0	1	0	0	1	4	1	7	0
Pfam PF02335 Cytochrome c552	0	0	1	0	1	0	0	0	0	0	0	0	0	1	0	0	0	0	0	1	0	0	0	0	0	0	0	0	0	0	1	2	1	0	0	0	0	0	1	0	0	0	0	0	0	0	0	1	0
Pfam PF02113 D-Ala-D-Ala carboxypeptidase 3 (S13) family	0	0	1	4	1	0	0	0	0	2	1	0	0	0	1	1	0	0	0	1	2	0	0	0	0	1	1	1	0	0	0	0	0	3	2	1	1	1	1	0	1	0	0	0	0	1	2	1	0
Pfam PF09330 D-lactate dehydrogenase, membrane binding	0	0	1	0	1	0	0	0	0	0	0	0	0	0	0	0	0	0	0	0	0	0	0	0	0	1	0	1	0	0	0	0	0	0	0	0	1	0	0	0	0	0	0	0	0	1	0	1	0
Pfam PF02086 D12 class N6 adenine-specific DNA methyltransferase	0	0	1	2	1	1	0	2	0	0	0	0	0	1	2	0	0	0	0	1	0	0	0	0	0	1	0	0	0	0	0	0	1	2	0	0	1	0	0	1	0	0	0	1	0	2	0	2	2
Pfam PF04976 DMSO reductase anchor subunit (DmsC)	0	0	1	0	2	0	1	0	0	0	0	0	0	0	0	0	0	0	0	1	0	1	0	0	0	0	0	0	0	0	0	0	0	0	0	0	0	0	0	0	0	0	0	0	0	2	0	5	0
Pfam PF07157 DNA circularisation protein N-terminus	0	0	1	0	0	0	0	0	0	0	0	0	0	0	0	0	0	0	0	0	0	0	0	0	0	1	0	0	0	0	3	0	0	0	0	0	0	1	0	0	0	0	0	0	0	1	0	0	0
Pfam PF02976 DNA mismatch repair enzyme MutH	0	0	1	0	1	0	0	0	0	0	0	0	0	0	0	0	0	0	0	1	0	0	0	0	0	0	0	0	0	0	0	0	1	1	0	0	0	0	0	0	0	0	0	0	0	1	0	1	0
Pfam PF04364 DNA polymerase III chi subunit, HolC	0	0	1	0	1	0	0	0	0	0	0	0	0	0	1	1	0	0	0	1	0	1	1	0	0	1	1	1	0	0	0	0	1	1	0	0	1	1	0	0	0	0	0	0	1	1	0	1	0
Pfam PF03603 DNA polymerase III psi subunit	0	0	1	0	1	0	0	0	0	0	0	0	0	0	0	0	0	0	0	1	0	0	0	0	0	0	0	0	0	0	0	0	1	0	0	0	0	0	0	0	0	0	0	0	0	1	0	1	0
Pfam PF12170 DNA polymerase III tau subunit V interacting with alpha	0	0	1	0	1	0	0	0	0	0	0	0	0	0	1	1	0	0	0	1	0	0	0	0	0	0	1	0	0	0	0	0	1	1	0	0	1	1	0	0	1	0	0	0	0	1	0	1	0
Pfam PF09115 DNA polymerase III, delta subunit, C terminal	0	0	1	0	1	0	0	0	0	0	1	0	0	0	0	1	1	0	0	1	0	0	0	0	1	0	0	0	0	1	0	1	1	0	1	0	0	1	0	0	1	0	0	1	0	1	0	1	0
Pfam PF08278 DNA primase DnaG DnaB-binding	0	0	1	0	1	0	0	0	0	1	0	0	0	0	1	1	1	0	0	1	1	0	0	0	0	1	1	1	0	0	0	0	1	1	1	1	1	1	0	0	1	0	0	0	0	1	1	1	0
Pfam PF01323 DSBA-like thioredoxin domain	0	0	1	0	1	0	0	0	0	2	1	0	0	1	1	4	1	0	0	1	1	3	4	0	0	3	3	1	0	0	0	0	1	2	1	2	0	3	0	0	1	0	0	1	2	2	3	4	0
Pfam PF03880 DbpA RNA binding domain	0	0	1	0	2	0	0	2	0	1	1	0	0	0	1	2	1	0	0	1	0	1	0	0	0	1	1	1	1	0	1	1	1	2	1	1	0	2	1	2	0	0	0	2	1	2	0	2	1
Pfam PF03737 Demethylmenaquinone methyltransferase	0	0	1	0	1	0	0	0	0	1	0	0	0	0	0	1	0	0	0	1	1	1	0	0	0	3	2	1	0	0	0	0	1	1	1	1	0	3	0	0	0	0	0	0	1	2	1	1	0
Pfam PF04220 Der GTPase activator (YihI)	0	0	1	0	1	0	0	0	0	0	0	0	0	0	0	0	0	0	0	1	0	0	0	0	0	0	0	0	0	0	0	0	1	0	0	0	0	0	0	0	0	0	0	0	0	1	0	1	0
Pfam PF10411 Disulfide bond isomerase protein N-terminus	0	0	1	0	1	0	1	0	0	0	0	0	0	0	1	1	0	0	0	1	0	0	0	0	0	1	1	1	0	0	0	1	1	0	0	0	1	1	0	0	0	0	0	0	0	1	0	1	0
Pfam PF04748 Divergent polysaccharide deacetylase	0	0	1	0	1	0	0	0	0	0	0	1	0	1	0	1	0	0	0	1	0	1	1	0	0	0	0	0	0	0	1	1	0	0	0	0	0	1	0	1	0	0	0	0	1	0	0	1	0
Pfam PF10410 DnaB-helicase binding domain of primase	0	0	1	1	1	0	0	0	0	1	1	0	0	0	1	1	1	0	1	1	1	0	0	1	0	1	1	1	1	1	0	1	1	1	1	1	1	1	0	1	1	0	0	1	1	1	1	1	1
Pfam PF03889 Domain of unknown function	0	0	1	0	1	0	0	0	0	0	0	0	0	0	0	1	0	0	0	1	0	0	0	0	0	0	0	0	0	0	0	0	0	0	0	0	0	1	0	0	0	0	0	0	0	1	0	1	0
Pfam PF08338 Domain of unknown function (DUF1731)	0	0	1	1	1	0	0	0	0	1	1	0	0	0	1	1	0	0	0	1	1	0	0	0	1	0	0	0	1	0	1	0	1	1	1	1	0	1	1	0	0	0	0	0	0	1	1	1	1
Pfam PF08873 Domain of unknown function (DUF1834)	0	0	1	0	0	0	0	0	0	0	0	0	0	0	0	0	0	0	0	0	0	0	0	0	0	1	0	0	0	0	1	0	0	0	0	0	0	0	0	0	0	0	0	0	0	0	0	0	0
Pfam PF08942 Domain of unknown function (DUF1919)	0	0	1	0	0	0	0	0	0	0	0	0	0	0	0	0	0	0	0	0	0	0	0	0	0	0	0	0	0	0	0	0	0	0	0	0	0	0	0	0	0	0	1	2	0	0	0	0	0
Pfam PF09186 Domain of unknown function (DUF1949)	0	0	1	0	1	0	0	0	0	0	1	0	0	0	0	1	0	0	1	1	0	0	0	1	1	1	1	1	0	0	1	0	0	0	0	0	0	1	0	1	0	0	1	1	1	1	1	1	1
Pfam PF09313 Domain of unknown function (DUF1971)	0	0	1	0	1	0	0	0	0	0	0	0	0	0	0	0	0	0	0	1	0	0	0	0	0	0	0	0	0	0	0	0	0	1	0	0	1	0	0	0	0	0	1	0	0	1	0	2	0
Pfam PF03884 Domain of unknown function (DUF329)	0	0	1	0	1	0	0	0	0	0	0	0	0	0	0	1	0	0	0	1	0	1	1	0	0	0	0	0	0	0	0	1	1	1	0	0	1	1	0	0	0	0	0	0	1	1	0	1	0
Pfam PF11867 Domain of unknown function (DUF3387)	0	0	1	0	0	0	0	0	0	0	0	0	0	1	1	0	0	0	0	1	0	0	0	0	0	0	0	0	0	0	0	0	0	0	0	0	0	0	0	0	0	0	0	0	1	0	0	0	0
Pfam PF11873 Domain of unknown function (DUF3393)	0	0	1	0	1	0	0	0	0	0	0	0	0	0	0	0	0	0	0	1	0	0	0	0	0	0	0	0	0	0	0	0	1	0	0	0	0	0	0	0	0	0	0	0	0	1	0	1	0
Pfam PF11893 Domain of unknown function (DUF3413)	0	0	1	0	1	0	0	0	0	0	0	0	0	0	0	1	0	0	0	1	0	0	0	0	0	0	0	0	0	0	0	0	1	1	0	0	0	0	0	0	2	0	0	0	0	1	0	1	0
Pfam PF11898 Domain of unknown function (DUF3418)	0	0	1	0	1	0	0	0	0	0	0	0	0	0	1	1	0	0	0	1	0	0	0	0	0	1	1	1	0	0	0	0	0	0	1	0	2	1	0	0	0	0	0	0	0	1	1	1	0
Pfam PF11940 Domain of unknown function (DUF3458)	0	0	1	0	1	0	0	0	0	0	0	0	0	0	0	1	0	0	0	1	0	1	1	0	0	1	1	1	0	0	0	1	1	2	0	0	1	1	0	0	1	0	0	0	1	1	0	1	0
Pfam PF04074 Domain of unknown function (DUF386)	0	0	1	0	4	1	0	0	0	0	0	0	0	0	0	0	0	0	0	2	0	0	0	0	0	0	0	0	0	0	1	0	1	0	0	0	0	0	0	0	0	0	3	1	0	3	0	4	0
Pfam PF13464 Domain of unknown function (DUF4115)	0	0	1	0	1	0	0	0	0	0	1	0	0	0	0	1	0	0	0	1	0	0	0	0	0	0	0	0	0	0	1	1	1	0	0	0	0	1	0	0	0	0	0	0	0	1	1	1	1
Pfam PF13567 Domain of unknown function (DUF4131)	0	0	1	1	0	0	0	0	0	0	1	0	0	0	1	1	0	0	1	1	0	1	1	1	0	1	0	0	1	1	0	1	0	1	0	0	0	1	0	0	0	1	1	0	1	1	0	1	1
Pfam PF13635 Domain of unknown function (DUF4143)	0	0	1	0	0	0	0	0	0	4	0	0	0	0	0	0	0	0	0	0	0	0	0	0	0	0	0	0	0	0	0	0	0	1	0	4	0	0	2	1	9	0	1	0	0	0	0	0	0
Pfam PF16347 Domain of unknown function (DUF4976)	0	0	1	0	1	0	0	0	0	0	0	0	0	0	0	0	0	0	0	1	0	1	0	0	0	2	2	0	0	0	0	0	0	0	0	0	0	0	0	0	0	0	0	0	0	0	0	0	0
Pfam PF05128 Domain of unknown function (DUF697)	0	0	1	5	1	0	0	0	0	0	0	0	0	0	0	0	0	0	1	1	0	1	0	0	1	0	0	0	0	0	1	0	1	0	0	0	0	0	0	0	0	0	0	0	1	1	0	1	0
Pfam PF04358 DsrC like protein	0	0	1	0	1	0	0	0	0	0	0	0	0	0	0	1	1	0	0	1	0	0	0	0	0	0	0	0	2	0	1	0	1	0	0	0	0	1	0	0	0	0	0	0	0	1	0	1	0
Pfam PF07669 Eco57I restriction-modification methylase	0	0	1	0	0	2	0	0	0	0	0	0	1	1	0	0	0	0	0	0	0	0	0	0	0	0	0	0	1	0	0	0	0	0	0	0	0	0	2	0	0	0	1	0	0	0	0	0	0
Pfam PF04315 Elongation factor P hydroxylase	0	0	1	0	1	0	0	0	0	0	0	0	0	0	0	0	0	0	0	1	0	0	0	0	0	0	0	0	0	0	0	0	1	1	0	0	0	0	0	0	0	0	0	0	0	1	0	1	0
Pfam PF09106 Elongation factor SelB, winged helix	0	0	1	0	1	0	0	0	0	0	0	0	0	0	0	1	0	0	0	1	0	0	0	0	0	0	0	0	0	0	1	1	1	0	0	0	0	1	0	0	0	0	0	0	0	0	0	1	0
Pfam PF09107 Elongation factor SelB, winged helix	0	0	1	0	1	0	1	0	0	0	0	0	0	1	0	1	0	0	0	1	0	0	0	0	0	0	0	0	0	0	1	1	1	0	1	0	0	1	0	1	0	0	0	0	0	0	0	1	0
Pfam PF03372 Endonuclease/Exonuclease/phosphatase family	0	0	1	1	3	1	0	2	0	2	1	1	1	2	3	6	0	0	2	2	0	6	5	3	1	4	4	4	2	1	1	2	1	3	2	2	2	6	3	3	2	1	3	1	5	2	7	3	2
Pfam PF00378 Enoyl-CoA hydratase/isomerase	0	0	1	1	7	0	1	0	0	24	7	0	0	0	1	17	0	0	1	1	8	14	14	1	2	54	40	24	1	0	0	1	1	4	40	24	0	10	2	0	3	0	1	3	7	5	19	4	1
Pfam PF07264 Etoposide-induced protein 2.4 (EI24)	0	0	1	1	1	1	0	0	0	0	0	0	0	1	0	2	0	0	0	1	0	1	0	0	0	1	1	1	0	0	0	0	1	0	0	0	0	1	0	0	0	0	0	0	1	1	0	1	0
Pfam PF08411 Exonuclease C-terminal	0	0	1	0	1	0	0	0	0	0	0	0	0	0	1	1	1	0	0	1	0	0	0	0	0	0	0	0	0	0	0	0	1	0	0	0	0	1	0	0	1	0	0	0	0	1	0	1	0
Pfam PF02913 FAD linked oxidases, C-terminal domain	0	0	1	2	3	2	1	0	0	4	1	0	0	2	2	5	0	0	0	1	2	7	1	0	0	6	6	6	3	0	6	2	0	1	3	4	3	4	0	1	0	0	0	1	4	1	3	1	0
Pfam PF01070 FMN-dependent dehydrogenase	0	0	1	1	1	0	0	1	0	2	1	1	0	0	0	2	0	0	2	1	1	5	2	3	1	3	2	3	2	0	2	0	1	1	6	2	1	1	0	1	0	0	3	0	2	1	1	2	1
Pfam PF12805 FUSC-like inner membrane protein yccS	0	0	1	1	2	0	0	0	0	0	0	0	0	0	1	1	0	0	0	1	0	0	0	0	0	1	1	0	0	0	0	0	1	0	0	0	1	1	0	0	0	0	0	0	0	2	1	2	0
Pfam PF07840 FadR C-terminal domain	0	0	1	0	1	0	0	0	0	0	0	0	0	0	0	0	0	0	0	1	0	0	0	0	0	0	0	0	0	0	0	0	1	0	0	0	0	0	0	0	0	0	0	0	0	1	0	1	0
Pfam PF04357 Family of unknown function (DUF490)	0	0	1	2	1	0	1	1	0	0	0	1	0	0	1	1	0	0	0	1	0	1	1	0	0	1	1	1	1	0	1	0	1	1	0	0	1	1	2	1	1	0	0	0	1	1	0	1	0
Pfam PF05117 Family of unknown function (DUF695)	0	0	1	0	0	0	0	0	0	0	0	0	0	0	0	0	0	0	0	1	0	0	0	0	0	0	0	0	0	0	0	0	0	0	0	0	0	0	1	0	0	0	0	0	0	0	0	1	0
Pfam PF02634 FdhD/NarQ family	0	0	1	0	1	0	0	0	0	1	1	0	0	1	0	1	0	0	0	1	0	1	1	0	1	1	1	0	0	0	1	1	1	0	1	1	0	1	0	0	0	0	0	0	1	1	1	1	1
Pfam PF02661 Fic/DOC family	0	0	1	0	1	1	0	0	0	1	0	0	0	0	1	2	0	0	0	3	0	3	1	0	1	1	0	1	3	0	1	3	0	1	1	1	3	0	0	4	4	3	2	0	1	3	0	2	0
Pfam PF03937 Flavinator of succinate dehydrogenase	0	0	1	0	1	0	0	0	0	0	0	0	0	0	1	1	0	0	0	1	0	1	1	0	0	1	1	1	0	0	0	0	1	0	0	0	1	1	0	0	1	1	0	0	1	1	0	1	0
Pfam PF06831 Formamidopyrimidine-DNA glycosylase H2TH domain	0	0	1	1	2	0	0	0	0	4	1	0	1	0	1	1	0	0	1	1	1	1	1	1	1	1	1	1	0	1	1	1	1	1	5	4	1	1	0	0	0	1	1	0	1	1	4	2	1
Pfam PF01149 Formamidopyrimidine-DNA glycosylase N-terminal domain	0	0	1	1	2	0	0	0	0	2	1	0	1	0	1	1	0	0	1	1	1	1	1	1	1	1	1	1	0	1	1	1	1	1	4	2	1	1	0	0	0	1	1	0	1	1	4	2	1
Pfam PF09163 Formate dehydrogenase N, transmembrane	0	0	1	0	2	0	1	0	0	0	0	0	0	0	0	1	0	0	0	1	0	0	0	0	0	0	0	0	0	0	0	0	0	0	0	0	0	1	0	0	0	0	0	0	0	1	0	2	0
Pfam PF01226 Formate/nitrite transporter	0	0	1	0	4	0	0	0	0	0	2	0	0	0	0	1	0	0	1	1	0	0	0	1	2	0	0	0	0	0	0	1	1	0	1	0	0	1	1	1	0	0	1	1	0	2	0	3	2
Pfam PF01491 Frataxin-like domain	0	0	1	0	1	0	0	0	0	0	0	0	0	0	0	1	1	0	0	1	0	0	0	0	0	1	1	1	0	0	0	0	0	0	0	0	1	1	0	0	0	0	0	0	0	1	0	1	0
Pfam PF00316 Fructose-1-6-bisphosphatase	0	0	1	1	1	1	0	0	0	0	0	0	0	1	0	1	0	0	0	1	0	0	1	0	0	1	1	1	1	0	1	1	1	0	0	0	1	1	0	0	0	0	0	0	0	1	0	1	0
Pfam PF02300 Fumarate reductase subunit C	0	0	1	0	1	0	0	0	0	1	0	0	0	0	0	0	0	0	0	1	0	0	0	0	0	0	0	0	0	0	0	0	1	0	0	1	0	0	0	0	0	0	0	0	0	1	0	1	0
Pfam PF02313 Fumarate reductase subunit D	0	0	1	0	1	0	0	0	0	1	0	0	0	0	0	0	0	0	0	1	0	0	0	0	0	0	0	0	0	0	0	0	1	0	0	1	0	0	0	0	0	0	0	0	0	1	0	1	0
Pfam PF13515 Fusaric acid resistance protein-like	0	0	1	1	2	0	0	0	0	1	1	0	0	1	1	3	0	0	0	1	0	0	0	0	1	2	2	1	0	0	0	0	1	2	3	1	1	1	0	0	0	0	0	0	1	2	6	2	1
Pfam PF16363 GDP-mannose 4,6 dehydratase	0	0	1	5	4	2	2	0	0	6	3	1	0	1	4	4	0	0	2	1	2	5	5	1	0	1	1	1	1	0	4	4	1	1	2	4	2	3	2	2	2	0	2	4	1	2	1	5	1
Pfam PF01227 GTP cyclohydrolase I	0	0	1	1	1	1	1	0	0	1	1	0	0	1	1	2	0	0	1	1	1	1	1	1	0	0	0	0	1	1	0	0	1	1	1	1	0	2	1	0	1	0	1	1	1	1	1	1	1
Pfam PF10786 Glucose-6-phosphate 1-dehydrogenase (EC 1.1.1.49)	0	0	1	0	0	0	0	0	0	0	0	0	0	0	0	0	0	0	0	0	0	0	0	0	0	0	0	0	0	0	0	0	0	0	0	0	1	0	0	0	0	0	0	0	0	0	0	0	0
Pfam PF13230 Glutamine amidotransferases class-II	0	0	1	1	1	0	0	0	0	1	0	0	0	0	0	1	0	0	0	1	0	1	0	0	0	0	0	0	0	0	0	0	0	2	1	1	1	1	0	0	0	0	0	0	1	1	0	1	0
Pfam PF02798 Glutathione S-transferase, N-terminal domain	0	0	1	1	2	0	0	0	0	0	0	0	0	0	1	4	0	0	0	0	0	4	8	0	0	4	5	3	0	0	0	0	0	1	0	0	0	6	0	0	0	0	1	0	5	2	0	3	0
Pfam PF13417 Glutathione S-transferase, N-terminal domain	0	0	1	3	7	0	0	0	0	0	0	0	0	0	1	15	0	0	0	4	0	17	11	0	0	8	6	6	0	0	0	0	1	3	0	0	2	9	0	0	2	1	0	0	9	2	0	7	0
Pfam PF03738 Glutathionylspermidine synthase preATP-grasp	0	0	1	1	3	1	0	0	0	0	0	0	0	1	0	0	0	0	0	0	0	0	1	0	0	0	0	0	0	0	0	0	0	0	0	0	0	0	0	0	0	0	0	0	0	1	1	3	0
Pfam PF02595 Glycerate kinase family	0	0	1	1	2	0	0	0	0	2	1	0	0	0	0	1	0	0	1	1	0	0	0	2	2	1	0	1	0	0	0	0	0	0	2	2	0	1	1	1	0	0	1	1	0	1	1	4	2
Pfam PF05433 Glycine zipper 2TM domain	0	0	1	0	4	0	1	0	0	1	0	0	0	0	2	2	0	0	0	1	0	0	0	0	0	4	4	3	0	0	1	0	1	1	0	1	1	3	0	0	0	0	0	0	0	4	0	3	0
Pfam PF00903 Glyoxalase/Bleomycin resistance protein/Dioxygenase superfamily	0	0	1	4	2	0	0	0	0	4	15	0	0	0	2	7	0	0	3	2	1	16	6	3	6	5	3	3	1	0	1	0	1	3	4	4	0	7	1	1	1	0	3	1	9	2	9	2	11
Pfam PF03544 Gram-negative bacterial TonB protein C-terminal	0	0	1	1	1	2	1	0	0	0	0	0	0	3	5	3	0	0	0	1	0	1	2	0	0	2	2	2	1	0	3	2	1	0	0	0	1	2	2	0	0	0	0	0	1	2	0	1	0
Pfam PF13609 Gram-negative porin	0	0	1	0	0	0	0	0	0	0	0	0	0	0	0	1	0	0	0	3	0	0	0	0	0	5	5	3	1	0	0	0	2	0	0	0	0	2	0	0	0	2	0	0	0	0	0	0	0
Pfam PF00816 H-NS histone family	0	0	1	0	2	0	0	0	0	0	0	0	0	0	3	1	1	0	0	1	0	0	0	0	0	1	1	1	0	0	0	0	0	0	0	0	0	2	0	0	0	0	0	0	0	1	0	2	0
Pfam PF03486 HI0933-like protein	0	0	1	1	1	0	0	0	0	0	1	0	0	0	0	2	0	0	1	1	0	0	2	1	1	2	2	1	1	2	1	0	1	1	0	0	0	2	0	0	0	0	1	2	1	1	0	1	1
Pfam PF07743 HSCB C-terminal oligomerisation domain	0	0	1	0	1	0	0	0	0	0	0	0	0	0	0	1	1	0	0	1	0	0	0	0	0	1	1	1	0	0	0	0	1	0	0	0	1	1	0	0	0	1	0	0	0	1	0	1	0
Pfam PF13309 HTH domain	0	0	1	0	1	0	0	0	0	0	0	0	0	1	0	1	0	0	0	1	0	0	0	1	0	1	1	0	0	0	1	0	1	0	0	0	0	2	0	0	0	0	0	0	1	3	1	1	0
Pfam PF13276 HTH-like domain	0	0	1	1	12	0	0	0	0	1	0	0	1	0	0	3	0	0	24	0	0	2	4	2	1	1	0	0	0	1	6	11	0	2	1	2	2	3	0	0	0	0	4	0	5	8	1	2	2
Pfam PF13307 Helicase C-terminal domain	0	0	1	0	2	0	1	0	0	1	2	0	0	0	1	2	0	0	1	1	0	0	1	1	1	1	1	1	0	0	0	1	1	1	1	1	1	2	0	1	0	0	1	1	0	2	1	2	2
Pfam PF04408 Helicase associated domain (HA2)	0	0	1	0	2	0	0	1	0	0	0	1	0	0	2	2	0	0	0	1	0	1	1	0	0	1	1	1	0	0	1	1	0	0	1	0	1	2	0	1	0	0	0	0	1	2	2	2	0
Pfam PF04375 HemX	0	0	1	0	1	0	0	0	0	0	0	0	0	0	1	1	0	0	0	1	0	0	0	0	0	1	1	1	0	0	0	0	1	1	0	0	1	1	0	0	1	0	0	0	0	1	0	1	0
Pfam PF07219 HemY protein N-terminus	0	0	1	0	1	0	0	0	0	0	0	0	0	0	1	1	0	0	0	1	0	1	1	0	0	1	1	1	0	0	0	0	1	1	0	0	1	1	0	0	1	0	0	0	1	1	0	1	0
Pfam PF04995 Heme exporter protein D (CcmD)	0	0	1	0	1	0	0	0	0	0	0	0	0	0	0	1	0	0	0	1	0	1	1	0	0	0	0	0	0	0	0	0	1	1	0	0	0	1	0	0	0	0	0	0	1	1	0	2	0
Pfam PF15403 HiaBD2_N domain of Trimeric autotransporter adhesin (GIN)	0	0	1	0	0	0	0	0	0	0	0	0	0	0	0	0	0	0	0	0	0	0	0	0	0	0	0	0	0	0	0	0	0	0	0	0	0	0	0	0	0	0	0	0	0	0	0	0	0
Pfam PF09518 HindIII restriction endonuclease	0	0	1	0	0	0	0	0	0	0	0	0	0	0	0	0	0	0	0	0	0	0	0	0	0	1	1	1	0	0	0	0	0	0	0	0	0	0	0	0	0	0	0	0	0	0	0	0	0
Pfam PF13657 HipA N-terminal domain	0	0	1	0	1	0	0	0	0	0	0	0	0	0	0	0	0	0	0	0	0	1	2	0	0	2	3	2	0	0	0	1	0	3	0	0	0	0	1	1	0	0	0	0	0	0	0	0	0
Pfam PF07804 HipA-like C-terminal domain	0	0	1	0	2	0	0	0	0	0	0	0	0	0	0	0	0	0	0	0	0	1	3	0	0	2	3	2	0	0	0	1	0	3	0	0	0	0	1	1	0	0	0	0	0	0	0	0	0
Pfam PF07805 HipA-like N-terminal domain	0	0	1	0	2	0	0	0	0	0	0	0	0	0	0	0	0	0	0	0	0	1	2	0	0	2	3	2	0	0	0	1	0	3	0	0	0	0	1	1	0	0	0	0	0	0	0	0	0
Pfam PF08029 HisG, C-terminal domain	0	0	1	0	1	0	0	0	0	1	0	0	0	1	1	0	1	0	0	1	1	0	0	0	0	0	0	0	1	0	1	1	0	1	1	1	0	0	0	0	0	0	0	0	0	1	1	1	0
Pfam PF07730 Histidine kinase	0	0	1	1	3	0	0	0	0	2	9	0	0	0	0	3	0	0	1	2	0	1	1	1	4	1	1	0	0	3	0	4	0	0	3	2	1	3	0	2	0	0	2	7	0	1	28	3	1
Pfam PF00529 HlyD membrane-fusion protein of T1SS	0	0	1	0	8	0	0	0	0	0	0	0	0	0	0	7	0	0	1	0	0	0	0	0	0	0	0	0	1	0	0	5	0	2	0	0	2	2	0	1	1	0	0	1	3	2	0	3	1
Pfam PF03328 HpcH/HpaI aldolase/citrate lyase family	0	0	1	0	3	0	0	0	0	2	0	0	0	0	0	2	0	0	1	1	0	6	2	1	1	13	9	3	0	0	1	0	1	0	4	2	0	0	0	1	0	0	0	0	3	2	3	7	0
Pfam PF12161 HsdM N-terminal domain	0	0	1	0	1	2	0	0	0	1	0	0	1	1	2	1	0	0	1	1	0	0	1	1	2	0	0	0	2	0	1	0	0	0	0	1	1	1	0	2	0	0	2	0	1	0	0	1	0
Pfam PF00183 Hsp90 protein	0	0	1	2	1	1	0	1	0	1	2	1	0	1	1	2	1	0	0	1	1	1	0	0	0	1	1	1	1	0	1	1	0	1	1	1	0	1	1	1	1	1	0	2	0	1	1	1	0
Pfam PF01455 HupF/HypC family	0	0	1	1	2	1	0	0	0	0	0	0	0	1	0	0	0	0	0	0	0	0	0	0	0	0	0	0	1	1	1	1	0	1	0	0	0	0	0	0	0	0	0	1	0	0	1	3	0
Pfam PF16123 Hydroxyacylglutathione hydrolase C-terminus	0	0	1	1	1	0	0	0	0	0	0	0	0	0	1	1	1	0	0	1	0	1	1	0	0	1	1	1	0	0	0	0	1	1	0	0	1	1	0	0	1	0	0	0	1	1	0	1	0
Pfam PF02110 Hydroxyethylthiazole kinase family	0	0	1	0	1	1	0	0	0	0	1	0	0	0	0	0	0	0	1	1	0	0	0	0	1	0	0	0	0	0	1	0	0	0	0	0	0	0	0	0	0	0	2	1	0	0	0	1	1
Pfam PF10711 Hypothetical protein (DUF2513)	0	0	1	0	0	0	0	0	0	0	0	0	0	0	0	1	0	0	0	0	0	0	0	0	1	0	0	0	0	0	0	0	0	0	0	0	0	0	0	0	0	0	0	0	0	0	0	0	0
Pfam PF02395 Immunoglobulin A1 protease	0	0	1	0	0	0	0	0	0	0	0	0	0	0	0	0	0	0	0	0	0	0	0	0	0	0	0	0	0	0	0	0	0	0	0	0	3	0	0	0	0	0	0	0	0	0	0	0	0
Pfam PF03741 Integral membrane protein TerC family	0	0	1	1	4	1	0	0	0	1	3	0	0	1	1	5	1	0	0	1	0	2	3	0	1	7	7	5	2	1	1	3	0	2	0	1	2	5	0	0	0	1	0	2	2	2	1	4	2
Pfam PF04279 Intracellular septation protein A	0	0	1	0	1	0	0	0	0	0	0	0	0	0	0	1	1	0	0	1	0	1	1	0	0	1	1	1	0	0	0	0	1	1	0	0	1	1	0	0	1	0	0	0	1	1	0	1	0
Pfam PF04247 Invasion gene expression up-regulator, SirB	0	0	1	0	1	0	0	0	0	0	0	0	0	0	0	0	0	0	0	1	0	0	0	0	0	0	0	0	0	0	0	0	1	0	0	0	1	0	0	0	0	0	0	0	0	1	0	1	0
Pfam PF04384 Iron-sulphur cluster assembly	0	0	1	0	1	0	0	0	0	0	0	0	0	0	0	1	0	0	0	0	0	0	0	0	0	1	1	1	0	0	0	0	1	0	0	0	1	1	0	0	0	1	0	0	0	1	0	1	0
Pfam PF04140 Isoprenylcysteine carboxyl methyltransferase (ICMT) family	0	0	1	0	0	0	0	0	0	1	1	0	0	0	0	0	0	0	0	1	0	2	0	1	1	0	0	0	0	0	0	0	1	1	1	1	1	0	1	0	0	0	1	0	1	0	1	0	0
Pfam PF01344 Kelch motif	0	0	1	0	1	0	0	0	0	0	0	0	0	0	0	0	0	0	0	1	0	0	0	0	0	0	0	0	0	0	0	0	0	0	0	0	0	0	0	0	0	0	0	0	0	1	0	0	0
Pfam PF03882 KicB killing factor	0	0	1	0	1	0	0	0	0	0	0	0	0	0	0	0	0	0	0	1	0	0	0	0	0	0	0	0	0	0	0	0	1	0	0	0	0	0	0	0	0	0	0	0	0	1	0	1	0
Pfam PF02652 L-lactate permease	0	0	1	0	2	2	0	0	0	0	2	1	0	1	0	1	0	0	0	1	0	0	0	0	2	1	1	0	0	0	6	3	0	0	0	0	1	1	1	0	0	0	0	0	0	0	1	1	0
Pfam PF03841 L-seryl-tRNA selenium transferase	0	0	1	0	1	1	1	0	0	0	0	0	0	1	0	1	0	0	0	1	0	1	0	0	0	0	0	0	0	0	1	1	1	0	1	0	0	1	0	1	0	0	0	0	0	1	0	3	0
Pfam PF03746 LamB/YcsF family	0	0	1	0	1	0	0	0	0	0	1	0	0	1	0	3	0	0	0	0	1	0	0	0	1	3	2	0	0	0	0	0	0	0	1	0	0	2	0	0	0	0	0	0	0	1	1	1	0
Pfam PF01741 Large-conductance mechanosensitive channel, MscL	0	0	1	1	1	0	0	0	0	1	1	0	0	0	1	1	0	0	1	1	1	3	1	1	1	1	1	1	1	0	0	1	1	1	1	1	0	1	1	0	0	0	1	0	1	1	1	1	1
Pfam PF04991 LicD family	0	0	1	0	0	0	0	0	0	0	0	0	0	0	0	0	0	0	1	0	0	0	0	0	0	0	0	0	0	0	0	0	0	0	0	0	0	0	0	0	0	0	3	0	0	0	0	0	0
Pfam PF06293 Lipopolysaccharide kinase (Kdo/WaaP) family	0	0	1	0	2	0	0	0	0	0	0	0	0	0	1	5	0	0	0	1	0	0	0	0	0	1	1	1	0	0	0	0	1	0	0	0	0	6	1	0	0	0	0	0	0	0	0	1	0
Pfam PF04348 LppC putative lipoprotein	0	0	1	0	1	0	0	0	0	0	0	0	0	0	1	1	0	0	0	1	0	0	0	0	0	0	0	0	0	0	0	0	1	1	0	0	0	1	0	0	1	0	0	0	0	2	0	2	0
Pfam PF03788 LrgA family	0	0	1	0	1	0	0	0	0	0	3	0	0	0	0	2	0	0	1	1	0	0	0	0	2	1	1	1	0	0	0	0	1	1	0	0	1	2	0	0	0	0	0	1	0	1	0	2	0
Pfam PF04172 LrgB-like family	0	0	1	0	1	0	0	0	0	0	3	0	0	0	0	2	0	0	1	1	0	0	0	0	2	1	1	0	0	0	0	0	1	1	0	0	1	2	0	0	0	0	0	1	0	1	0	2	0
Pfam PF02615 Malate/L-lactate dehydrogenase	0	0	1	0	3	0	0	0	0	0	1	0	0	0	0	1	0	0	0	1	0	1	0	0	0	5	5	3	0	0	0	0	0	0	0	0	0	3	0	0	0	0	0	1	1	0	0	3	0
Pfam PF06857 Malonate decarboxylase delta subunit (MdcD)	0	0	1	0	1	0	0	0	0	0	0	0	0	0	0	1	0	0	1	0	0	0	0	1	0	0	0	0	0	0	0	0	1	1	0	0	0	0	0	1	0	0	0	0	0	0	0	2	0
Pfam PF12794 Mechanosensitive ion channel inner membrane domain 1	0	0	1	0	2	0	0	0	0	0	0	0	0	0	0	1	0	0	0	1	0	0	0	0	0	0	0	0	0	0	0	0	0	0	0	0	0	1	0	0	0	0	0	0	0	2	0	2	0
Pfam PF12795 Mechanosensitive ion channel porin domain	0	0	1	0	2	0	0	0	0	0	0	0	0	0	0	1	0	0	0	1	0	0	0	0	0	0	0	0	0	0	0	0	0	0	0	0	0	1	0	0	0	0	0	0	0	2	0	2	0
Pfam PF03956 Membrane protein of unknown function (DUF340)	0	0	1	0	1	0	0	0	0	0	0	0	0	0	0	0	0	0	0	1	0	0	0	0	0	0	0	0	0	0	2	0	0	0	0	0	1	0	0	0	0	0	0	0	0	1	0	1	0
Pfam PF09864 Membrane-bound lysozyme-inhibitor of c-type lysozyme	0	0	1	1	1	0	0	0	0	1	0	0	0	0	0	2	0	0	0	2	0	0	0	0	0	0	0	0	0	0	0	1	2	0	0	1	1	1	0	0	0	0	0	0	1	1	0	2	0
Pfam PF00376 MerR family regulatory protein	0	0	1	0	1	0	0	0	0	2	0	0	0	0	0	2	0	0	0	0	1	2	1	0	0	2	3	2	0	0	0	0	0	1	1	2	0	2	0	0	0	0	0	1	1	0	4	2	1
Pfam PF09278 MerR, DNA binding	0	0	1	0	1	0	0	0	0	1	0	0	0	0	0	2	0	0	0	0	0	2	2	0	0	2	3	2	0	0	0	0	0	0	0	1	0	2	0	0	0	0	0	0	1	0	1	2	1
Pfam PF01340 Met Apo-repressor, MetJ	0	0	1	0	1	0	0	0	0	0	0	0	0	0	0	0	0	0	0	1	0	0	0	0	0	0	0	0	0	0	0	0	1	0	0	0	0	0	0	0	0	0	0	0	0	1	0	1	0
Pfam PF03352 Methyladenine glycosylase	0	0	1	0	1	0	0	0	0	1	0	0	0	0	0	2	0	0	1	1	1	2	1	1	1	1	1	1	0	0	1	1	0	1	1	1	1	2	0	0	1	0	1	0	1	1	1	1	1
Pfam PF08468 Methyltransferase small domain N-terminal	0	0	1	0	1	0	0	0	0	0	0	0	0	0	0	1	1	0	0	1	0	0	0	0	0	0	0	0	0	0	0	0	1	0	0	0	0	1	0	0	0	0	0	0	0	1	0	1	0
Pfam PF02308 MgtC family	0	0	1	1	1	0	2	1	0	1	1	0	0	0	0	4	0	0	1	1	0	1	0	0	0	1	1	1	0	1	0	1	0	0	2	1	0	2	0	1	0	0	1	1	1	2	0	1	1
Pfam PF16582 Middle domain of thiamine pyrophosphate	0	0	1	1	1	0	0	0	0	0	1	0	0	0	0	0	0	0	1	1	0	0	0	0	1	0	0	0	1	0	0	0	1	0	0	0	0	0	0	0	0	0	0	0	0	1	0	1	1
Pfam PF04333 MlaA lipoprotein	0	0	1	0	1	0	0	0	0	0	0	0	0	1	1	2	0	0	0	1	0	0	1	0	0	1	1	1	0	0	2	1	1	1	0	0	1	2	0	0	0	0	0	0	0	1	0	1	0
Pfam PF05494 MlaC protein	0	0	1	0	1	0	0	0	0	0	0	0	0	1	1	1	0	0	0	1	0	0	1	0	0	1	1	1	0	0	1	1	1	1	0	0	1	1	0	0	0	1	0	0	0	1	0	1	0
Pfam PF03562 MltA specific insert domain	0	0	1	1	2	0	0	0	0	0	0	0	0	0	0	1	1	0	0	1	0	1	1	0	0	1	1	1	0	0	1	0	1	2	0	0	1	1	0	0	1	0	0	0	1	1	0	2	0
Pfam PF01967 MoaC family	0	0	1	1	1	1	1	0	0	3	1	0	0	1	0	1	0	0	0	1	0	1	1	0	1	1	1	1	1	0	1	1	1	0	1	3	0	1	0	0	0	0	0	1	1	1	1	1	1
Pfam PF02391 MoaE protein	0	0	1	1	1	1	1	0	0	3	1	0	0	1	0	1	0	0	0	1	0	1	1	0	1	1	1	1	0	0	1	1	1	0	1	2	0	1	0	0	0	0	0	0	1	1	1	1	1
Pfam PF03454 MoeA C-terminal region (domain IV)	0	0	1	1	1	0	1	0	0	2	1	0	0	1	0	2	0	0	0	1	1	1	1	0	1	2	2	2	1	0	1	1	1	0	2	2	0	1	0	0	0	0	0	2	1	1	2	1	1
Pfam PF03453 MoeA N-terminal region (domain I and II)	0	0	1	1	1	1	1	0	0	2	1	0	0	2	0	2	0	0	0	1	1	1	1	0	1	2	2	2	1	0	2	1	1	0	2	2	0	1	0	0	0	0	0	2	1	1	2	1	1
Pfam PF06463 Molybdenum Cofactor Synthesis C	0	0	1	1	1	1	1	0	0	2	1	0	0	1	0	2	0	0	0	1	0	1	1	0	1	1	1	1	1	0	1	1	1	0	0	3	0	3	0	0	0	0	0	1	1	1	1	1	1
Pfam PF03205 Molybdopterin guanine dinucleotide synthesis protein B	0	0	1	0	1	0	1	0	0	0	1	0	0	1	0	0	0	0	0	1	0	1	0	0	1	1	1	1	1	0	1	1	1	0	0	0	0	0	0	0	0	0	0	0	1	1	0	1	1
Pfam PF04879 Molybdopterin oxidoreductase Fe4S4 domain	0	0	1	1	8	0	4	0	0	1	5	0	0	2	0	6	1	0	0	3	0	4	1	0	1	4	3	2	1	2	5	4	1	0	3	1	0	5	0	0	0	0	0	0	2	5	4	13	1
Pfam PF09077 Mu B transposition protein, C terminal	0	0	1	0	0	0	0	0	0	0	0	0	0	0	0	0	0	0	0	0	0	0	0	0	0	0	0	0	0	0	0	0	1	0	0	0	0	0	0	0	0	0	0	0	0	0	0	0	0
Pfam PF02316 Mu DNA-binding domain	0	0	1	0	0	0	0	0	0	0	0	0	0	0	0	0	0	0	0	1	0	0	0	0	0	0	0	0	0	0	1	0	0	0	0	0	0	0	0	0	0	0	0	0	0	1	0	0	0
Pfam PF09299 Mu transposase, C-terminal	0	0	1	0	0	0	0	0	0	1	0	0	0	0	0	0	0	0	0	0	0	1	0	0	0	0	0	0	0	0	2	0	0	0	0	1	0	0	0	0	0	0	0	0	0	0	0	0	0
Pfam PF10123 Mu-like prophage I protein	0	0	1	0	0	0	0	0	0	0	0	0	0	0	0	0	0	0	0	0	0	0	0	0	0	0	0	0	0	0	2	0	1	0	0	0	0	0	0	0	0	0	0	0	0	0	0	0	0
Pfam PF10124 Mu-like prophage major head subunit gpT	0	0	1	0	0	0	0	0	0	0	0	0	0	0	0	0	0	0	0	0	0	0	0	0	0	0	0	0	0	0	1	0	2	0	0	0	0	0	0	0	0	0	0	0	0	0	0	1	0
Pfam PF10122 Mu-like prophage protein Com	0	0	1	0	0	0	0	0	0	0	0	0	0	0	0	0	0	0	0	0	0	0	0	0	0	0	0	0	0	0	1	0	0	0	0	0	0	0	0	0	0	0	0	1	0	0	0	0	0
Pfam PF03888 MucB/RseB family	0	0	1	0	1	0	0	0	0	0	0	0	0	0	0	1	0	0	0	1	0	0	0	0	0	1	1	1	0	0	0	0	0	0	0	0	0	1	0	0	0	0	0	0	0	1	0	1	0
Pfam PF04310 MukB N-terminal	0	0	1	0	1	0	0	0	0	0	0	0	0	0	0	0	0	0	0	1	0	0	0	0	0	0	0	0	0	0	0	0	1	0	0	0	0	0	0	0	0	0	0	0	0	1	0	1	0
Pfam PF16330 MukB hinge domain	0	0	1	0	1	0	0	0	0	0	0	0	0	0	0	0	0	0	0	1	0	0	0	0	0	0	0	0	0	0	0	0	1	0	0	0	0	0	0	0	0	0	0	0	0	1	0	1	0
Pfam PF04288 MukE-like family	0	0	1	0	1	0	0	0	0	0	0	0	0	0	0	0	0	0	0	1	0	0	0	0	0	0	0	0	0	0	0	0	1	0	0	0	0	0	0	0	0	0	0	0	0	1	0	1	0
Pfam PF01510 N-acetylmuramoyl-L-alanine amidase	0	0	1	0	2	0	0	0	0	2	5	0	0	0	1	3	0	0	0	1	0	1	1	0	1	2	2	2	1	0	0	1	3	1	1	2	1	3	1	0	1	1	0	0	1	3	9	2	1
Pfam PF02233 NAD(P) transhydrogenase beta subunit	0	0	1	1	1	0	0	0	0	1	0	0	0	0	0	1	0	0	0	1	1	1	1	0	0	1	1	0	0	0	0	0	1	1	1	1	1	1	2	2	1	0	0	0	1	1	1	1	0
Pfam PF14833 NAD-binding of NADP-dependent 3-hydroxyisobutyrate dehydrogenase	0	0	1	1	4	0	1	0	0	2	2	0	0	0	0	6	0	0	1	1	0	5	2	0	0	10	7	3	0	0	0	2	0	1	4	2	1	3	0	1	1	0	0	1	2	1	2	4	1
Pfam PF09297 NADH pyrophosphatase zinc ribbon domain	0	0	1	0	1	0	0	0	0	1	0	0	0	0	0	1	0	0	0	1	0	1	1	0	0	1	0	1	0	0	0	1	0	0	1	1	0	1	0	0	1	0	0	1	1	1	1	1	0
Pfam PF09383 NIL domain	0	0	1	2	1	1	0	0	1	0	1	0	0	1	1	2	0	0	1	1	0	1	1	1	2	1	1	1	0	1	1	0	1	1	0	0	0	2	0	0	1	0	1	1	1	2	1	2	2
Pfam PF03180 NLPA lipoprotein	0	0	1	0	2	1	0	1	1	0	2	0	0	4	1	3	0	0	4	1	0	1	1	1	2	4	3	4	0	0	0	0	1	1	0	0	1	3	0	0	1	0	1	1	1	2	2	2	2
Pfam PF07662 Na+ dependent nucleoside transporter C-terminus	0	0	1	0	3	1	0	0	0	0	3	0	0	0	0	0	0	0	0	1	0	0	1	1	3	0	0	0	0	0	0	0	1	0	0	0	0	0	0	0	0	0	0	0	0	2	0	1	0
Pfam PF01773 Na+ dependent nucleoside transporter N-terminus	0	0	1	0	3	1	0	0	0	0	3	0	0	0	0	0	0	0	0	1	0	0	1	1	3	0	0	0	0	0	0	0	1	0	0	0	0	0	0	0	0	0	0	0	0	2	0	1	0
Pfam PF13726 Na+-H+ antiporter family	0	0	1	0	0	1	0	0	0	0	1	0	0	1	0	1	0	0	0	1	0	0	0	0	1	0	0	0	0	0	0	0	1	0	0	0	1	1	0	1	0	0	0	0	0	0	0	0	0
Pfam PF06965 Na+/H+ antiporter 1	0	0	1	0	1	1	0	0	0	0	0	0	0	2	0	0	0	0	0	1	0	1	1	0	0	1	1	0	0	0	0	1	1	0	0	0	0	2	1	0	0	0	0	0	0	1	1	1	0
Pfam PF03927 NapD protein	0	0	1	0	1	0	0	0	0	0	0	0	0	1	0	1	0	0	0	1	0	0	0	0	0	1	1	0	0	0	0	0	1	0	0	0	0	0	0	0	0	0	0	0	0	1	0	1	0
Pfam PF01566 Natural resistance-associated macrophage protein	0	0	1	0	1	0	0	0	0	1	2	0	0	0	1	2	0	0	0	0	2	1	0	0	2	0	0	0	1	0	0	0	0	0	4	1	1	0	0	0	0	0	1	3	0	1	0	1	1
Pfam PF03892 Nitrate reductase cytochrome c-type subunit (NapB)	0	0	1	0	1	0	0	0	0	0	0	0	0	1	0	1	0	0	0	1	0	0	0	0	0	1	1	0	0	0	0	0	1	0	0	0	0	0	0	0	0	0	0	0	0	1	0	1	0
Pfam PF02613 Nitrate reductase delta subunit	0	0	1	0	5	0	0	0	0	2	1	0	0	1	0	1	0	0	0	2	0	0	0	0	1	1	1	1	1	0	0	0	0	0	1	2	0	0	0	0	0	0	0	0	0	3	0	7	0
Pfam PF06804 NlpB/DapX lipoprotein	0	0	1	0	1	0	0	0	0	0	0	0	0	0	0	1	0	0	0	1	0	0	0	0	0	1	1	1	0	0	0	0	0	0	0	0	1	1	0	0	1	0	0	0	0	1	0	1	0
Pfam PF08780 Nucleotidyltransferase substrate binding protein like	0	0	1	0	0	0	0	0	0	0	0	0	0	0	0	0	0	0	0	0	0	0	0	0	0	0	0	0	0	0	0	0	0	1	0	0	0	0	0	0	1	0	0	0	0	0	0	0	0
Pfam PF04932 O-Antigen ligase	0	0	1	2	1	1	0	0	0	0	1	0	0	0	1	0	0	0	0	1	0	1	0	0	1	1	1	1	0	0	0	0	0	0	0	0	1	0	0	0	0	0	0	1	0	0	0	0	0
Pfam PF03169 OPT oligopeptide transporter protein	0	0	1	0	0	0	0	0	0	1	0	0	0	1	1	1	0	0	0	0	0	0	1	0	0	1	0	1	0	0	0	0	1	1	0	2	1	0	1	0	1	0	0	0	0	0	0	0	0
Pfam PF10549 ORF11CD3 domain	0	0	1	0	0	0	0	0	0	0	0	0	0	0	0	0	0	0	0	0	0	0	0	0	0	0	0	0	0	0	0	0	0	0	0	0	0	0	0	0	0	0	0	0	0	0	0	0	0
Pfam PF07717 Oligonucleotide/oligosaccharide-binding (OB)-fold	0	0	1	0	1	0	0	1	0	0	0	1	0	0	1	1	0	0	0	1	0	0	0	0	0	1	1	1	0	0	0	0	0	0	1	0	1	1	0	1	0	0	0	0	0	1	1	1	0
Pfam PF01389 OmpA-like transmembrane domain	0	0	1	0	1	0	0	0	0	0	0	0	0	0	0	0	1	0	0	1	0	0	0	0	0	0	0	0	0	0	0	0	2	0	0	0	0	0	0	0	2	0	0	0	0	1	0	1	0
Pfam PF08525 Opacity-associated protein A N-terminal motif	0	0	1	0	2	0	0	0	0	0	0	0	0	0	0	0	0	0	0	1	0	0	0	0	0	0	0	0	0	0	0	0	0	0	0	0	0	0	0	0	0	0	0	0	0	2	0	2	0
Pfam PF04453 Organic solvent tolerance protein	0	0	1	0	1	0	0	1	0	0	0	0	0	0	1	1	0	0	0	1	0	1	1	0	0	1	1	1	0	0	1	1	1	1	0	0	1	1	0	0	1	0	0	0	1	1	0	1	0
Pfam PF06303 Organiser of macrodomain of Terminus of chromosome	0	0	1	0	1	0	0	0	0	0	0	0	0	0	0	0	0	0	0	1	0	0	0	0	0	0	0	0	0	0	0	0	1	0	0	0	0	0	0	0	0	0	0	0	0	1	0	1	0
Pfam PF03711 Orn/Lys/Arg decarboxylase, C-terminal domain	0	0	1	1	5	0	0	0	0	1	2	0	0	0	0	2	0	0	0	1	1	0	0	0	1	1	1	1	0	0	0	0	0	0	2	1	0	1	0	0	0	0	1	2	0	2	0	5	1
Pfam PF03709 Orn/Lys/Arg decarboxylase, N-terminal domain	0	0	1	0	5	0	0	0	0	0	0	0	0	0	0	2	0	0	0	1	0	0	0	0	0	1	1	1	0	0	0	0	0	0	0	0	0	1	0	0	0	0	0	0	0	2	0	5	0
Pfam PF01276 Orn/Lys/Arg decarboxylase, major domain	0	0	1	1	5	0	0	0	0	2	2	0	0	0	0	2	0	0	0	1	2	0	0	0	1	1	1	1	0	0	0	0	0	0	3	2	0	1	0	0	0	0	1	2	0	2	0	5	1
Pfam PF03550 Outer membrane lipoprotein LolB	0	0	1	0	1	0	0	0	0	0	0	0	0	0	1	1	0	0	0	1	0	0	0	0	0	1	1	1	0	0	0	1	1	1	0	0	1	1	0	0	1	0	0	0	0	1	0	1	0
Pfam PF03843 Outer membrane lipoprotein Slp family	0	0	1	0	2	0	0	0	0	0	0	0	0	0	1	0	0	0	0	1	0	0	0	0	0	0	0	0	0	0	0	2	0	0	0	0	0	0	0	0	0	0	0	0	0	1	0	1	0
Pfam PF03548 Outer membrane lipoprotein carrier protein LolA	0	0	1	0	1	1	1	1	0	0	0	1	0	1	1	1	0	0	0	1	0	2	1	0	0	1	1	1	0	0	1	3	1	1	0	0	1	1	0	1	1	0	0	0	1	1	0	1	0
Pfam PF03349 Outer membrane protein transport protein (OMPP1/FadL/TodX)	0	0	1	0	1	1	2	0	0	0	0	0	0	0	1	3	0	0	0	1	0	1	1	0	0	1	0	0	1	0	4	0	1	2	0	0	0	1	0	0	1	0	0	0	1	1	0	1	0
Pfam PF03668 P-loop ATPase protein family	0	0	1	0	1	0	0	0	0	1	1	0	0	0	1	1	0	0	1	1	1	0	0	1	1	1	1	1	0	0	1	1	1	0	1	1	1	1	0	0	0	0	1	1	0	1	1	1	1
Pfam PF01569 PAP2 superfamily	0	0	1	1	3	3	1	1	0	2	2	0	0	0	2	4	0	0	2	1	1	5	2	2	2	2	2	1	3	1	2	3	1	1	2	2	0	3	3	1	1	0	2	7	1	4	8	5	2
Pfam PF08478 POTRA domain, FtsQ-type	0	0	1	1	1	0	0	1	0	1	1	1	0	0	1	1	0	0	1	1	1	1	1	1	1	1	1	1	1	0	1	1	1	1	1	1	1	1	0	1	1	1	1	1	1	1	1	1	1
Pfam PF08479 POTRA domain, ShlB-type	0	0	1	1	0	0	0	0	0	0	0	0	0	1	1	5	0	0	0	2	0	0	1	0	0	2	2	2	0	0	0	1	1	0	0	0	0	2	0	0	0	0	0	0	0	6	0	0	0
Pfam PF00639 PPIC-type PPIASE domain	0	0	1	1	1	1	0	0	0	0	0	1	0	0	2	3	1	0	0	1	0	0	2	0	1	1	1	1	2	1	2	2	1	2	0	0	0	2	2	0	1	0	0	0	0	2	0	2	0
Pfam PF00874 PRD domain	0	0	1	0	4	0	0	0	0	0	16	0	0	0	0	0	0	0	3	1	0	0	0	7	9	0	0	0	0	0	0	0	0	0	0	0	0	0	0	0	0	0	9	12	0	1	0	7	29
Pfam PF02302 PTS system, Lactose/Cellobiose specific IIB subunit	0	0	1	0	12	0	0	0	0	0	6	2	0	0	0	2	1	0	2	4	0	0	0	8	7	0	0	0	0	0	0	0	1	0	0	0	0	2	0	0	0	0	13	6	0	6	1	13	25
Pfam PF02452 PemK-like, MazF-like toxin of type II toxin-antitoxin system	0	0	1	2	2	0	0	0	0	10	1	0	0	0	1	0	0	0	0	0	0	0	1	1	2	0	0	0	1	0	1	1	0	0	1	8	2	2	0	2	0	0	0	2	0	0	2	0	1
Pfam PF07943 Penicillin-binding protein 5, C-terminal domain	0	0	1	0	3	0	0	0	0	0	3	1	0	0	1	1	0	0	1	1	0	1	0	2	0	1	1	1	0	0	0	0	1	1	0	0	1	1	0	1	1	1	1	3	1	2	0	3	1
Pfam PF17092 Penicillin-binding protein OB-like domain	0	0	1	0	1	0	0	0	0	0	0	0	0	0	1	1	0	0	0	1	0	1	1	0	0	2	2	2	0	0	1	1	0	1	0	0	1	1	0	0	1	0	0	0	1	1	0	1	0
Pfam PF03411 Penicillin-insensitive murein endopeptidase	0	0	1	0	1	0	0	0	0	0	0	0	0	0	0	0	0	0	0	1	0	1	0	0	0	0	0	0	0	0	0	0	1	0	0	0	0	0	0	0	0	0	0	0	1	1	0	1	0
Pfam PF01433 Peptidase family M1	0	0	1	1	1	0	0	0	0	1	0	0	0	0	1	1	0	0	1	1	1	1	3	1	0	1	1	1	0	0	0	1	1	2	1	1	1	1	0	0	1	0	1	0	1	1	13	1	0
Pfam PF01435 Peptidase family M48	0	0	1	3	4	2	2	0	0	3	3	0	0	1	3	7	1	0	0	2	2	3	3	1	0	5	5	4	1	2	3	6	1	3	2	2	1	3	1	1	1	1	1	1	3	4	5	4	1
Pfam PF08496 Peptidase family S49 N-terminal	0	0	1	0	1	0	0	0	0	0	0	0	0	0	0	1	1	0	0	1	0	0	0	0	0	0	0	0	0	0	0	0	1	1	0	0	1	1	0	0	1	0	0	0	0	1	0	1	0
Pfam PF03575 Peptidase family S51	0	0	1	1	1	0	0	0	0	0	1	0	0	0	0	0	0	0	0	2	0	0	1	0	0	0	0	0	0	0	0	0	0	0	1	0	0	0	0	0	0	0	0	0	0	0	0	1	1
Pfam PF01136 Peptidase family U32	0	0	1	0	4	1	1	0	0	0	2	0	0	1	0	3	0	0	2	1	0	0	0	2	2	0	0	0	1	0	2	2	1	0	0	0	1	2	2	2	0	0	2	4	0	3	0	4	2
Pfam PF16325 Peptidase family U32 C-terminal domain	0	0	1	0	1	0	0	0	0	0	1	0	0	0	0	1	0	0	1	1	0	0	0	1	1	0	0	0	0	0	0	1	1	0	0	0	1	1	0	0	0	0	1	2	0	1	0	1	1
Pfam PF01625 Peptide methionine sulfoxide reductase	0	0	1	2	1	1	0	1	0	1	1	0	1	1	1	1	0	0	2	1	1	2	2	2	3	1	1	1	1	1	1	1	0	3	1	1	1	1	1	1	1	0	2	1	2	1	1	1	1
Pfam PF02405 Permease MlaE	0	0	1	2	1	1	2	0	0	8	0	0	0	1	2	2	0	0	0	1	2	1	2	0	0	2	2	2	1	0	2	3	1	4	12	6	1	2	1	0	1	1	0	0	1	1	2	1	0
Pfam PF03212 Pertactin	0	0	1	0	3	0	0	0	0	0	0	0	0	0	0	0	0	0	0	1	0	0	0	0	0	6	5	5	0	0	0	0	0	0	0	0	4	1	0	0	0	0	0	0	0	5	0	1	0
Pfam PF05106 Phage holin family (Lysis protein S)	0	0	1	0	0	0	0	0	0	0	0	0	0	0	0	0	0	0	0	0	0	0	0	0	0	0	0	0	0	0	0	0	0	0	0	0	0	2	0	0	0	0	0	0	0	0	0	4	0
Pfam PF07409 Phage protein GP46	0	0	1	0	0	0	0	0	0	0	0	0	0	0	0	0	0	0	0	0	0	0	0	0	0	1	0	0	0	0	3	0	0	0	0	0	0	1	0	0	0	0	0	0	0	1	0	0	0
Pfam PF09669 Phage regulatory protein Rha (Phage_pRha)	0	0	1	0	0	0	0	0	0	0	1	0	0	0	0	0	0	0	2	1	0	0	0	0	0	0	0	0	0	0	1	0	0	0	0	0	0	0	0	0	0	0	1	0	0	0	0	0	0
Pfam PF10109 Phage tail assembly chaperone proteins, E, or 41 or 14	0	0	1	0	0	0	0	0	0	0	0	0	0	0	2	1	0	0	0	0	0	0	0	0	0	0	0	0	0	0	0	0	0	0	0	0	0	2	0	0	0	1	0	0	0	1	0	1	0
Pfam PF03406 Phage tail fibre repeat	0	0	1	0	0	0	0	0	0	0	0	0	0	0	0	0	0	0	0	0	0	0	0	0	0	0	0	0	0	0	0	0	0	0	0	0	0	0	0	0	0	0	0	0	0	0	0	5	0
Pfam PF04984 Phage tail sheath protein	0	0	1	0	0	0	0	0	0	0	2	0	0	0	2	2	0	0	0	0	0	1	0	0	0	1	0	0	0	0	3	1	0	0	0	0	0	3	0	0	0	0	0	0	0	1	1	3	0
Pfam PF10618 Phage tail tube protein	0	0	1	0	0	0	0	0	0	0	0	0	0	0	0	0	0	0	0	0	0	0	0	0	0	0	0	0	0	0	2	0	0	0	0	0	0	1	0	0	0	0	0	0	0	1	0	0	0
Pfam PF04466 Phage terminase large subunit	0	0	1	0	0	0	0	0	0	0	2	0	0	0	0	0	0	0	0	0	0	0	0	1	0	0	0	0	0	0	0	0	0	0	0	0	1	0	0	0	0	0	0	0	0	0	0	0	1
Pfam PF08274 PhnA Zinc-Ribbon	0	0	1	0	1	1	0	0	0	0	0	0	0	0	0	1	0	0	1	1	0	0	0	1	0	0	0	0	1	0	0	1	1	1	0	0	1	1	0	0	0	0	1	0	0	1	0	1	1
Pfam PF03831 PhnA protein	0	0	1	0	1	1	0	0	0	0	0	0	0	0	0	1	0	0	1	1	0	0	1	1	0	0	0	0	1	0	0	1	1	1	0	0	1	1	0	0	0	0	1	0	1	1	0	1	1
Pfam PF04608 Phosphatidylglycerophosphatase A	0	0	1	0	1	1	1	0	0	0	2	0	0	1	0	1	0	0	0	1	0	0	0	1	0	1	1	1	1	0	1	1	1	1	0	0	1	1	0	0	0	1	0	0	0	1	0	1	1
Pfam PF01293 Phosphoenolpyruvate carboxykinase	0	0	1	0	1	0	0	0	0	0	1	0	0	1	0	1	0	0	0	1	0	1	0	0	1	0	0	0	0	0	0	0	1	0	0	0	0	0	1	0	1	0	0	0	1	1	0	1	0
Pfam PF00311 Phosphoenolpyruvate carboxylase	0	0	1	1	1	0	0	0	0	0	0	0	0	0	0	1	0	0	0	1	1	0	1	1	0	1	1	1	1	0	0	0	0	1	1	0	1	1	0	0	0	0	1	0	0	1	1	1	0
Pfam PF04351 Pilus assembly protein, PilP	0	0	1	0	0	0	0	0	0	0	0	0	0	0	1	1	0	0	0	1	0	0	0	0	0	0	0	0	0	0	0	1	0	1	0	0	1	1	0	0	0	0	0	0	0	0	0	0	0
Pfam PF12626 Polymerase A arginine-rich C-terminus	0	0	1	0	1	0	0	0	0	0	0	0	0	0	1	1	0	0	0	1	0	0	0	0	0	1	1	1	0	0	0	1	1	1	0	0	1	1	0	0	1	0	0	0	0	1	0	1	0
Pfam PF12111 Polyribonucleotide phosphorylase C terminal	0	0	1	0	1	0	0	0	0	0	0	0	0	0	0	0	0	0	0	1	0	0	0	0	0	0	0	0	0	0	0	0	0	0	0	0	0	0	0	0	0	0	0	0	0	1	0	1	0
Pfam PF03916 Polysulphide reductase, NrfD	0	0	1	0	2	0	0	0	0	0	0	0	0	0	0	0	0	0	0	2	0	0	0	0	0	1	1	0	2	2	3	2	1	0	1	0	0	0	0	0	0	0	0	0	0	0	0	3	0
Pfam PF03840 Preprotein translocase SecG subunit	0	0	1	1	1	1	1	1	1	1	1	1	0	1	1	1	1	1	1	1	1	1	1	1	1	1	1	1	1	1	1	1	1	1	1	1	1	1	1	1	1	1	1	1	1	1	1	1	1
Pfam PF02556 Preprotein translocase subunit SecB	0	0	1	0	1	0	0	0	0	0	0	0	0	0	1	1	1	0	0	1	0	1	1	0	0	1	1	1	0	0	0	0	1	1	0	0	1	1	0	0	1	1	0	0	1	1	0	1	0
Pfam PF04352 ProQ/FINO family	0	0	1	0	1	0	0	0	0	0	0	0	0	0	0	1	0	0	0	1	0	0	0	0	0	0	0	0	0	0	0	0	1	2	0	0	1	1	0	0	0	0	0	0	0	1	0	1	0
Pfam PF14840 Processivity clamp loader gamma complex DNA pol III C-term	0	0	1	0	1	0	0	0	0	0	0	0	0	0	0	1	1	0	0	1	0	0	0	0	0	0	0	0	0	0	0	0	1	1	0	0	0	1	0	0	1	0	0	0	0	1	0	1	0
Pfam PF04216 Protein involved in formate dehydrogenase formation	0	0	1	0	1	0	1	0	0	0	0	0	0	0	0	1	0	0	0	1	0	0	0	0	0	0	0	0	0	1	2	0	1	0	0	0	0	1	0	0	0	0	0	0	0	1	0	1	0
Pfam PF06226 Protein of unknown function (DUF1007)	0	0	1	0	0	0	0	1	0	0	0	0	0	0	0	0	0	0	0	1	0	1	0	0	0	1	1	1	0	0	0	0	1	0	0	0	0	0	0	1	0	0	0	0	1	1	0	1	0
Pfam PF06252 Protein of unknown function (DUF1018)	0	0	1	0	0	0	0	0	0	0	0	0	0	0	0	0	0	0	0	0	0	0	0	0	0	0	0	0	0	0	2	0	3	0	0	0	0	0	0	0	0	0	0	0	0	0	0	0	0
Pfam PF06288 Protein of unknown function (DUF1040)	0	0	1	0	1	0	0	0	0	0	0	0	0	0	0	0	0	0	0	1	0	0	0	0	0	0	0	0	0	0	0	0	1	0	0	0	0	0	0	0	0	0	0	0	0	1	0	1	0
Pfam PF06295 Protein of unknown function (DUF1043)	0	0	1	0	1	0	0	0	0	0	0	0	0	0	0	1	0	0	0	1	0	0	0	0	0	0	0	0	0	0	0	0	1	0	0	0	0	1	0	0	0	0	0	0	0	1	0	1	0
Pfam PF06305 Protein of unknown function (DUF1049)	0	0	1	2	1	0	0	0	0	1	1	0	0	0	1	0	0	0	0	1	1	1	0	0	0	1	1	1	0	0	1	1	1	1	0	1	1	1	0	0	1	0	0	0	1	2	0	1	1
Pfam PF06381 Protein of unknown function (DUF1073)	0	0	1	0	0	0	0	0	0	0	0	0	0	0	1	0	0	0	0	0	0	1	0	0	0	0	0	0	0	0	0	0	0	0	0	0	0	0	0	0	0	0	0	0	0	0	0	0	0
Pfam PF07030 Protein of unknown function (DUF1320)	0	0	1	0	0	0	0	0	0	0	0	0	0	0	0	0	0	0	0	0	0	0	0	0	0	1	0	0	0	0	2	0	3	0	0	0	0	0	0	0	0	0	0	0	0	0	0	0	0
Pfam PF07119 Protein of unknown function (DUF1375)	0	0	1	0	2	0	0	0	0	0	0	0	0	0	0	2	0	0	0	1	0	0	0	0	0	0	0	0	0	0	0	0	1	0	0	0	0	2	0	0	0	0	0	0	0	1	0	2	0
Pfam PF07208 Protein of unknown function (DUF1414)	0	0	1	0	1	0	0	0	0	0	0	0	0	0	0	0	0	0	0	1	0	0	0	0	0	0	0	0	0	0	0	0	1	0	0	0	0	0	0	0	0	0	0	0	0	1	0	1	0
Pfam PF07233 Protein of unknown function (DUF1425)	0	0	1	0	1	0	0	0	0	0	0	0	0	1	0	0	0	0	0	1	0	0	0	0	0	0	0	0	0	0	0	0	1	0	0	0	0	0	0	0	0	0	0	0	0	1	0	1	0
Pfam PF07509 Protein of unknown function (DUF1523)	0	0	1	0	0	1	0	0	0	0	0	0	0	0	0	0	0	0	0	1	0	0	0	0	0	0	0	0	0	0	0	0	1	0	0	0	0	0	0	0	0	0	0	0	0	0	0	0	0
Pfam PF08003 Protein of unknown function (DUF1698)	0	0	1	0	1	1	0	0	0	0	0	0	0	1	0	1	0	0	0	1	0	0	0	0	0	0	0	0	0	0	0	0	1	0	0	0	0	1	0	0	0	0	0	0	0	1	0	1	0
Pfam PF08681 Protein of unknown function (DUF1778)	0	0	1	0	0	0	0	0	0	2	0	0	0	0	0	0	0	0	0	0	0	0	0	0	0	0	1	0	0	0	0	0	0	0	0	2	0	0	0	0	1	0	0	0	2	0	0	3	0
Pfam PF10615 Protein of unknown function (DUF2470)	0	0	1	1	0	1	0	0	0	0	0	0	0	1	0	1	0	0	0	0	0	1	0	0	0	0	0	0	0	0	0	0	0	0	1	0	0	1	0	0	0	0	0	0	1	0	1	0	0
Pfam PF10675 Protein of unknown function (DUF2489)	0	0	1	0	0	0	0	0	0	0	0	0	0	0	0	0	0	0	0	1	0	0	0	0	0	0	0	0	0	0	0	0	1	0	0	0	0	0	0	0	0	0	0	0	0	0	0	0	0
Pfam PF10818 Protein of unknown function (DUF2547)	0	0	1	0	0	0	0	0	0	0	0	0	0	0	0	0	0	0	0	1	0	0	0	0	0	0	0	0	0	0	0	0	1	0	0	0	0	0	0	0	0	0	0	0	0	0	0	0	0
Pfam PF10828 Protein of unknown function (DUF2570)	0	0	1	0	0	0	0	0	0	0	0	0	0	0	0	0	0	0	0	0	0	0	0	0	0	0	0	0	0	0	0	0	0	0	0	0	0	0	0	0	0	0	0	0	0	1	0	0	0
Pfam PF10833 Protein of unknown function (DUF2572)	0	0	1	0	0	0	0	0	0	0	0	0	0	0	0	0	0	0	0	1	0	0	0	0	0	0	0	0	0	0	0	0	1	0	0	0	0	0	0	0	0	0	0	0	0	0	0	0	0
Pfam PF10948 Protein of unknown function (DUF2635)	0	0	1	0	0	0	0	0	0	0	0	0	0	0	0	0	0	0	0	0	0	0	0	0	0	1	0	0	0	0	3	0	0	0	0	0	0	1	0	0	0	0	0	0	0	1	0	0	0
Pfam PF10841 Protein of unknown function (DUF2644)	0	0	1	0	0	0	0	0	0	0	0	0	0	0	0	0	0	0	0	0	0	0	0	0	0	0	0	0	0	0	0	0	2	0	0	0	0	0	0	0	0	0	0	0	0	0	0	0	0
Pfam PF10883 Protein of unknown function (DUF2681)	0	0	1	0	0	0	0	0	0	0	0	0	0	0	0	0	0	0	0	0	0	0	0	0	0	0	0	0	0	0	0	0	2	0	0	0	0	0	0	0	0	0	0	0	0	0	0	0	0
Pfam PF10881 Protein of unknown function (DUF2726)	0	0	1	0	0	0	0	0	0	0	0	0	0	0	0	0	0	0	0	0	0	0	0	0	0	0	0	0	0	0	0	0	2	0	0	0	0	1	0	0	0	0	0	0	0	0	0	0	0
[truncated: 6,598 more rows]
[truncated: 276 more columns]
