# Supplementary material for: A Preliminary Metagenome Analysis Based on a Combination of Protein Domains
Source: Proteomes. 2019 Apr 29;7(2):19. doi: 10.3390/proteomes7020019 (PMC6630717; doi:10.3390/proteomes7020019)
Supplement: Supplementary file 1 [file proteomes-07-00019-s001.zip › supplementary/Table S8.xlsx]

## Sheet: Sheet1
Figure S8: Biological information of metagenomic sequence data.
Collection date	Collection point	Depth	Filter size (µm)
2012/3	A4	Surface	0.8
2012/3	A4	SCM	0.8
2012/3	A21	Surface	0.8
2012/3	C5	Surface	0.8
2012/3	C12	Surface	0.8
2012/3	A21	Surface	5
2012/3	C12	Surface	5
2012/4	C5	Surface	0.8
2012/4	C5	SCM	0.8
2012/4	C12	SCM	0.8
2012/7	A4	Surface	0.8
2012/7	A21	SCM	0.8
2012/7	C5	Surface	5
2012/7	C5	SCM	5
2012/10	A21	SCM	0.2
2012/10	A21	Surface	0.8
2012/11	C5	Surface	0.2
2012/11	C5	SCM	0.2
2012/11	C5	Surface	0.8
2012/11	C5	SCM	0.8
2012/11	C12	SCM	0.8
2012/11	C5	Surface	5
2012/11	C5	SCM	5
2012/11	C12	Surface	5
2012/11	C12	SCM	5
2013/1	A4	Surface	0.2
2013/1	A4	SCM	0.2
2013/1	A21	Surface	0.2
2013/1	A21	SCM	0.2
2013/1	C5	SCM	0.2
2013/1	C12	SCM	0.2
2013/1	A4	Surface	0.8
2013/1	A21	Surface	0.8
2013/1	A21	SCM	0.8
2013/1	C5	Surface	0.8
2013/1	C5	SCM	0.8
2013/1	C12	Surface	0.8
2013/1	C12	SCM	0.8
2013/1	A4	Surface	5
2013/1	A4	SCM	5
2013/1	A21	Surface	5
2013/1	A21	SCM	5
2013/1	C5	Surface	5
2013/1	C5	SCM	5
2013/1	C12	Surface	5
2013/1	C12	SCM	5
2013/2	A4	Surface	0.2
2013/2	A4	Surface	0.8
2013/2	A4	SCM	0.8
2013/2	A4	Surface	5
2013/2	A4	SCM	5
2013/3	C5	SCM	0.2
2013/3	C12	Surface	0.2
2013/3	C5	Surface	0.8
2013/3	C5	SCM	0.8
2013/3	C12	Surface	0.8
2013/3	C12	SCM	0.8
2013/3	C5	SCM	5
2013/3	C12	SCM	5
2013/4	C5	Surface	0.2
2013/4	C5	SCM	0.2
2013/4	C12	Surface	0.2
2013/4	C12	SCM	0.2
2013/4	C5	Surface	0.8
2013/4	C5	SCM	0.8
2013/4	C12	Surface	0.8
2013/4	C12	Surface	5
2013/5	A4	Surface	0.2
2013/5	A21	Surface	0.2
2013/5	A21	SCM	0.2
2013/5	A21	Surface	0.8
2013/5	A21	SCM	0.8
2013/6	C5	SCM	0.8
2013/6	C5	Surface	5
2013/6	C5	SCM	5
2013/6	C12	SCM	5
2013/7	A4	Surface	0.2
2013/7	A4	SCM	0.2
2013/7	A21	Surface	0.2
2013/7	A21	SCM	0.2
2013/7	A4	SCM	0.8
2013/7	A21	Surface	5
2013/7	A21	SCM	5
2013/9	C5	Surface	0.2
2013/9	C5	SCM	0.2
2013/9	C12	Surface	0.2
2013/9	C12	SCM	0.8
2013/9	C5	Surface	5
2013/9	C5	SCM	5
2013/9	C5	SCM	5
2013/10	A4	Surface	0.2
2013/10	A4	SCM	0.2
2013/10	A21	SCM	0.2
2013/10	A4	Surface	0.8
2013/10	A4	SCM	0.8
2013/10	A4	Surface	5
2013/10	A21	Surface	5
2013/10	A21	SCM	5
2013/12	C5	Surface	0.8
2013/12	C5	SCM	0.8
2013/12	C12	Surface	0.8
2013/12	C12	SCM	0.8
2013/12	C5	Surface	5
2013/12	C5	SCM	5
2013/12	C12	Surface	5
2013/12	C12	SCM	5
2014/2	C5	Hyosou	0.2
2014/2	C5	Surface	0.2
2014/2	C5	SCM	0.2
2014/2	C5	SCM	0.2
2014/2	C12	Surface	0.2
2014/2	C12	SCM	0.2
2014/2	C5	SCM	0.8
2014/2	C12	Surface	0.8
2014/3	A4	Surface	0.2
2014/3	A4	SCM	0.2
2014/3	A21	Surface	0.2
2014/3	A21	SCM	0.2
2014/3	C5	Surface	0.2
2014/3	C5	SCM	0.2
2014/3	C12	Surface	0.2
2014/3	C12	SCM	0.2
2014/3	A4	Surface	0.8
2014/3	A21	Surface	0.8
2014/3	A21	SCM	0.8
2014/3	C12	Surface	0.8
2014/3	C12	SCM	0.8
2014/4	C5	Surface	0.2
2014/4	C5	SCM	0.2
2014/4	C12	Surface	0.2
2014/4	C12	SCM	0.2
2014/4	C5	Surface	0.8
2014/4	C5	SCM	0.8
2014/4	C12	Surface	0.8
2014/4	C12	Surface	5
2014/5	A4	Surface	0.2
2014/5	A4	SCM	0.2
2014/5	A21	Surface	0.2
2014/5	A21	SCM	0.2
2014/5	A4	Surface	0.8
2014/5	A4	SCM	0.8
2014/5	A21	Surface	0.8
2014/5	A21	SCM	0.8
